# Supplementary material for: Deletion of SNX9 alleviates CD8 T cell exhaustion for effective cellular cancer immunotherapy
Source: Nat Commun. 2023 Feb 2;14:86. doi: 10.1038/s41467-022-35583-w (PMC9895440; doi:10.1038/s41467-022-35583-w)
Supplement: Supplementary file 5 — Supplementary Data 2 [file 41467_2022_35583_MOESM5_ESM.xlsx]

## Sheet: readme
	This supplementary data file lists all the differential gene expression analyses between the indicated conditions (sheets) of the RNA sequencing of human T cells relating to Figure 1i.
	The statistics are derived from edgeR as described in the methods and can be recreated using the deposited code
	data: https://www.ncbi.nlm.nih.gov/geo/query/acc.cgi?acc=GSE210534
	code: doi.org/10.5281/zenodo.7277131

## Sheet: Ttumor_vs_Trest
SYMBOL	DESCRIPTION	GENEBIOTYPE	ENTREZID	UNIPROTID	LENGTH	METABIOTYPE	logFC	logCPM	F	PValue	FDR
LIME1	Lck interacting transmembrane adaptor 1	protein_coding	54923	X6RKG5.40	2550	protein_coding	1.32133	4.98374	242.541	1.27777e-09	1.52425e-05
S1PR4	sphingosine-1-phosphate receptor 4	protein_coding	8698	NA	1663	protein_coding	1.51572	6.25039	197.166	4.42306e-09	2.63813e-05
HTATSF1	HIV-1 Tat specific factor 1	protein_coding	27336	Q5H918.106	3055	protein_coding	-1.31153	6.88178	175.655	8.78745e-09	3.49418e-05
VCL	vinculin	protein_coding	7414	NA	9992	protein_coding	1.25536	6.31552	164.143	1.31165e-08	3.91166e-05
BIN1	bridging integrator 1	protein_coding	274	A0A024RAG9.50	6862	protein_coding	1.12943	6.61851	153.281	1.96216e-08	4.68131e-05
KIF21B	kinesin family member 21B	protein_coding	23046	O75037.182	12164	protein_coding	0.741171	7.66209	141.007	3.19748e-08	6.35712e-05
GSTK1	glutathione S-transferase kappa 1	protein_coding	373156	C9JNT3.70	4214	protein_coding	0.939918	8.49458	125.179	6.38285e-08	0.000101484
CDC25B	cell division cycle 25B	protein_coding	994	B4DIG0.103	3903	protein_coding	1.18437	8.09853	123.795	6.80585e-08	0.000101484
TIAM1	TIAM Rac1 associated GEF 1	protein_coding	7074	A0A2X0TW27.21	9198	protein_coding	-2.1638	5.46576	115.602	1.00926e-07	0.000133771
ARAP3	ArfGAP with RhoGAP domain, ankyrin repeat and PH domain 3	protein_coding	64411	G5E9Y3.90	6195	protein_coding	1.27603	5.19624	111.749	1.22555e-07	0.000142699
DOK2	docking protein 2	protein_coding	9046	O60496.173	2041	protein_coding	0.986922	6.79932	110.214	1.32635e-07	0.000142699
TMEM200A	transmembrane protein 200A	protein_coding	114801	A8K2A1.103	5858	protein_coding	-1.46521	3.52945	108.698	1.43549e-07	0.000142699
HS1BP3	HCLS1 binding protein 3	protein_coding	64342	F8WDN8.49	14625	protein_coding	0.860372	4.37604	97.49	2.66134e-07	0.000187833
GBP2	guanylate binding protein 2	protein_coding	2634	P32456.178	7223	protein_coding	0.617218	8.52364	97.4034	2.67471e-07	0.000187833
KRR1	KRR1 small subunit processome component homolog	protein_coding	11103	Q13601.172	10747	protein_coding	-1.01369	5.29936	97.2624	2.69666e-07	0.000187833
FARSB	phenylalanyl-tRNA synthetase subunit beta	protein_coding	10056	Q9NSD9.191	6761	protein_coding	-1.0332	5.08459	97.1809	2.70943e-07	0.000187833
MOB2	MOB kinase activator 2	protein_coding	81532	NA	4537	protein_coding	0.677896	4.81609	96.7997	2.77014e-07	0.000187833
NDFIP2	Nedd4 family interacting protein 2	protein_coding	54602	Q9NV92.154	4996	protein_coding	-1.55335	5.70919	96.4074	2.83426e-07	0.000187833
TRAV12-3	T cell receptor alpha variable 12-3	TR_V_gene	NA	A0A0B4J271.38	399	protein_coding	1.85157	4.62802	93.0781	3.45362e-07	0.000212444
MAPK13	mitogen-activated protein kinase 13	protein_coding	5603	NA	7034	protein_coding	1.37279	5.70648	92.5679	3.5618e-07	0.000212444
NIPSNAP1	nipsnap homolog 1	protein_coding	8508	Q9BPW8.164	2983	protein_coding	0.525952	6.1056	88.8341	4.48477e-07	0.000253036
NLRP1	NLR family pyrin domain containing 1	protein_coding	22861	Q9C000.217	11682	protein_coding	0.85029	8.29802	87.8513	4.77199e-07	0.000253036
CCL5	C-C motif chemokine ligand 5	protein_coding	6352	D0EI67.102	1499	protein_coding	1.24094	12.0021	87.5034	4.87872e-07	0.000253036
ZNF736	zinc finger protein 736	protein_coding	728927	NA	11183	protein_coding	-0.820703	3.84608	86.6439	5.15447e-07	0.000256199
TMEM64	transmembrane protein 64	protein_coding	169200	Q6YI46.123	5870	protein_coding	-1.48969	3.78809	85.8313	5.43194e-07	0.000259191
GOLGA8Q	golgin A8 family member Q	protein_coding	728047	H3BV12.49	5348	protein_coding	-2.18497	1.97012	83.6997	6.246e-07	0.000272364
TGIF1	TGFB induced factor homeobox 1	protein_coding	7050	F8VWK5.70	8121	protein_coding	0.94381	5.01191	83.5814	6.29517e-07	0.000272364
BAIAP3	BAI1 associated protein 3	protein_coding	8938	NA	6109	protein_coding	2.44838	3.35591	83.3492	6.39298e-07	0.000272364
RPA1	replication protein A1	protein_coding	6117	I3L524.59	5492	protein_coding	-0.71984	7.71523	82.6389	6.70331e-07	0.000273624
PLA2G6	phospholipase A2 group VI	protein_coding	8398	O60733.206	8150	protein_coding	0.824855	5.8819	82.1098	6.94584e-07	0.000273624
TTYH2	tweety family member 2	protein_coding	94015	Q9BSA4.145	5318	protein_coding	1.44733	5.29192	81.3901	7.29224e-07	0.000273624
C16orf54	chromosome 16 open reading frame 54	protein_coding	283897	Q6UWD8.120	2569	protein_coding	0.735645	6.45987	80.5689	7.71225e-07	0.000273624
MAGOHB	mago homolog B, exon junction complex subunit	protein_coding	55110	A0A023T6R1.55	4839	protein_coding	-0.829483	3.55533	80.2961	7.85793e-07	0.000273624
HSD17B12	hydroxysteroid 17-beta dehydrogenase 12	protein_coding	51144	Q53GQ0.156	7716	protein_coding	-1.34755	3.50535	80.2096	7.90479e-07	0.000273624
IGBP1	immunoglobulin binding protein 1	protein_coding	3476	P78318.183	1864	protein_coding	0.597541	6.45571	79.9845	8.02819e-07	0.000273624
ZC3HAV1L	zinc finger CCCH-type containing, antiviral 1 like	protein_coding	92092	Q96H79.131	1766	protein_coding	1.4872	2.89587	79.3215	8.40502e-07	0.000273987
EVA1B	eva-1 homolog B	protein_coding	55194	NA	1242	protein_coding	1.68203	2.86015	79.1628	8.49821e-07	0.000273987
HIF1A	hypoxia inducible factor 1 subunit alpha	protein_coding	3091	NA	5151	protein_coding	-0.628865	6.92361	78.1309	9.1343e-07	0.000286745
PRF1	perforin 1	protein_coding	5551	A0A1W2PR25.12	2518	protein_coding	1.10909	9.43007	77.3691	9.63945e-07	0.00029176
FLNA	filamin A	protein_coding	2316	F8WE98.78	10860	protein_coding	0.781018	10.8633	77.1607	9.78323e-07	0.00029176
PRR5	proline rich 5	protein_coding	55615	B1AHG4.76	5241	protein_coding	1.08575	4.48068	76.6432	1.01511e-06	0.000295348
PLCD1	phospholipase C delta 1	protein_coding	5333	NA	4194	protein_coding	1.16934	5.18094	74.9181	1.14985e-06	0.000320017
STAT5B	signal transducer and activator of transcription 5B	protein_coding	6777	P51692.210	6438	protein_coding	0.576503	8.17475	74.8741	1.15355e-06	0.000320017
SEMA4B	semaphorin 4B	protein_coding	10509	H0YLN3.59	6995	protein_coding	0.669464	3.96634	74.0312	1.22714e-06	0.000332695
SYNGAP1	synaptic Ras GTPase activating protein 1	protein_coding	8831	NA	8277	protein_coding	0.793853	6.63429	73.3764	1.28807e-06	0.000341453
HLTF	helicase like transcription factor	protein_coding	6596	A0A0C4DGA6.56	6024	protein_coding	-0.754722	5.00781	72.7487	1.3498e-06	0.000350038
RHBDF2	rhomboid 5 homolog 2	protein_coding	79651	NA	7055	protein_coding	0.905556	5.53117	71.7855	1.4513e-06	0.000352739
FYN	FYN proto-oncogene, Src family tyrosine kinase	protein_coding	2534	P06241.258	7411	protein_coding	0.59682	8.43801	71.4418	1.48964e-06	0.000352739
RNPEPL1	arginyl aminopeptidase like 1	protein_coding	57140	C9JSI2.57	7970	protein_coding	0.756074	7.04369	70.7748	1.56745e-06	0.000352739
TTLL3	tubulin tyrosine ligase like 3	protein_coding	26140	C9JWZ9.60	10415	protein_coding	0.874802	6.83678	70.7729	1.56768e-06	0.000352739
MRPL10	mitochondrial ribosomal protein L10	protein_coding	124995	Q7Z7H8.136	2771	protein_coding	1.08791	6.32541	70.7594	1.5693e-06	0.000352739
ADAMTS13	ADAM metallopeptidase with thrombospondin type 1 motif 13	protein_coding	11093	NA	5708	protein_coding	1.09654	2.21851	70.735	1.57224e-06	0.000352739
ATL3	atlastin GTPase 3	protein_coding	25923	Q6DD88.138	7600	protein_coding	-0.651904	5.44632	70.6787	1.57904e-06	0.000352739
RPS6KA5	ribosomal protein S6 kinase A5	protein_coding	9252	O75582.207	27982	protein_coding	-0.861875	5.88782	70.4179	1.61101e-06	0.000352739
ADO	2-aminoethanethiol dioxygenase	protein_coding	84890	Q96SZ5.146	3760	protein_coding	-0.866271	4.90629	70.0267	1.66038e-06	0.000352739
TMCC2	transmembrane and coiled-coil domain family 2	protein_coding	9911	O75069.150	5822	protein_coding	1.75836	2.47763	69.728	1.69927e-06	0.000352739
NLN	neurolysin	protein_coding	57486	Q9BYT8.165	10939	protein_coding	-1.23201	2.80391	69.6944	1.70371e-06	0.000352739
CORO7-PAM16	CORO7-PAM16 readthrough	protein_coding	100529144	A0A0A6YYL4.58	3815	protein_coding	0.895948	6.54075	69.609	1.71505e-06	0.000352739
EXOSC8	exosome component 8	protein_coding	11340	NA	13092	protein_coding	-0.718324	5.3454	69.2204	1.76778e-06	0.000357421
GOLGA8N	golgin A8 family member N	protein_coding	643699	NA	7602	protein_coding	-2.01985	1.71696	68.4368	1.87994e-06	0.000373763
S1PR1	sphingosine-1-phosphate receptor 1	protein_coding	1901	A0A3B3IUD4.13	5223	protein_coding	1.53964	6.4272	68.1878	1.91728e-06	0.000373986
UNKL	unk like zinc finger	protein_coding	64718	A0A0A0MRZ1.51	7494	protein_coding	0.843188	4.90109	67.8222	1.97369e-06	0.000373986
DPEP2	dipeptidase 2	protein_coding	64174	Q9H4A9.151	3498	protein_coding	1.32604	6.00982	67.8131	1.97511e-06	0.000373986
SLC39A8	solute carrier family 39 member 8	protein_coding	64116	Q9C0K1.146	8482	protein_coding	-1.0711	6.04298	67.5503	2.01689e-06	0.000375929
BCL9L	BCL9 like	protein_coding	283149	Q86UU0.144	10788	protein_coding	0.729074	6.8259	66.5852	2.17933e-06	0.000397809
USF2	upstream transcription factor 2, c-fos interacting	protein_coding	7392	Q15853.187	4968	protein_coding	0.618299	6.66461	66.4629	2.20097e-06	0.000397809
ICAM3	intercellular adhesion molecule 3	protein_coding	3385	A0A024R7C1.40	2788	protein_coding	0.604557	7.33059	66.1288	2.26139e-06	0.000398867
CORO7	coronin 7	protein_coding	79585	P57737.172	8793	protein_coding	0.900509	6.88322	66.062	2.2737e-06	0.000398867
INO80B-WBP1	INO80B-WBP1 readthrough (NMD candidate)	protein_coding	NA	J3KQ70.70	2040	protein_coding	0.737076	5.98865	65.5941	2.36212e-06	0.000408373
TANK	TRAF family member associated NFKB activator	protein_coding	10010	Q92844.200	5586	protein_coding	-0.484378	6.61523	65.2387	2.43197e-06	0.000410222
CREB3L3	cAMP responsive element binding protein 3 like 3	protein_coding	84699	Q68CJ9.158	2648	protein_coding	1.57586	4.30287	65.1224	2.45535e-06	0.000410222
PRR29	proline rich 29	protein_coding	92340	P0C7W0.77	4143	protein_coding	1.68097	1.38039	65.0207	2.47598e-06	0.000410222
SPSB1	splA/ryanodine receptor domain and SOCS box containing 1	protein_coding	80176	A0A024R4G8.41	3389	protein_coding	1.65919	3.63133	64.8094	2.51954e-06	0.000410809
KLHL5	kelch like family member 5	protein_coding	51088	Q96PQ7.165	9168	protein_coding	-0.676377	5.11345	64.5327	2.57792e-06	0.000410809
DNAJC5	DnaJ heat shock protein family (Hsp40) member C5	protein_coding	80331	Q9H3Z4.178	5343	protein_coding	0.502135	6.71416	64.5097	2.58284e-06	0.000410809
HDAC5	histone deacetylase 5	protein_coding	10014	Q9UQL6.213	7618	protein_coding	1.03557	5.82973	64.1571	2.6597e-06	0.00041168
TKFC	triokinase and FMN cyclase	protein_coding	26007	NA	8126	protein_coding	0.785114	4.6133	64.1332	2.66499e-06	0.00041168
LITAF	lipopolysaccharide induced TNF factor	protein_coding	9516	Q99732.185	5058	protein_coding	1.00568	7.9906	64.013	2.69185e-06	0.00041168
PAICS	phosphoribosylaminoimidazole carboxylase and phosphoribosylaminoimidazolesuccinocarboxamide synthase	protein_coding	10606	D6RF62.87	7516	protein_coding	-1.20458	6.6551	63.3751	2.83977e-06	0.000428806
TMEM256-PLSCR3	TMEM256-PLSCR3 readthrough (NMD candidate)	protein_coding	NA	K7ERE1.48	2557	protein_coding	0.595938	6.15381	63.1651	2.89051e-06	0.000431012
PIH1D1	PIH1 domain containing 1	protein_coding	55011	NA	3331	protein_coding	0.698202	6.1497	62.4185	3.07963e-06	0.000453542
CTPS1	CTP synthase 1	protein_coding	1503	NA	11164	protein_coding	-0.88139	5.20741	62.2609	3.12135e-06	0.00045408
PRR5L	proline rich 5 like	protein_coding	79899	NA	6616	protein_coding	1.28916	5.42159	62.0374	3.18167e-06	0.000457278
CCR4	C-C motif chemokine receptor 4	protein_coding	1233	A0N0Q1.124	3025	protein_coding	2.15088	6.6571	61.5431	3.31989e-06	0.000471464
RASSF1	Ras association domain family member 1	protein_coding	11186	Q9NS23.178	3683	protein_coding	0.736625	7.09716	61.2734	3.39825e-06	0.000471863
PRR5-ARHGAP8	PRR5-ARHGAP8 readthrough	protein_coding	553158	B1AHC3.107	3264	protein_coding	1.13078	2.90886	61.1673	3.42964e-06	0.000471863
SELENOI	selenoprotein I	protein_coding	85465	C9JEZ2.62	8489	protein_coding	-0.799924	4.91575	61.0987	3.45013e-06	0.000471863
MINK1	misshapen like kinase 1	protein_coding	50488	Q8N4C8.187	7865	protein_coding	0.646983	7.30399	60.9965	3.48093e-06	0.000471863
PIK3R5	phosphoinositide-3-kinase regulatory subunit 5	protein_coding	23533	X6R3K3.32	7506	protein_coding	0.623857	7.59632	60.7561	3.55461e-06	0.000476438
MMD	monocyte to macrophage differentiation associated	protein_coding	23531	Q15546.154	3193	protein_coding	-1.53124	4.11501	60.5673	3.61372e-06	0.000478979
RASA3	RAS p21 protein activator 3	protein_coding	22821	Q14644.188	4775	protein_coding	1.3174	7.04972	60.3662	3.67797e-06	0.000482137
LMBR1L	limb development membrane protein 1 like	protein_coding	55716	A0A024R0Y9.44	5462	protein_coding	0.632123	6.05741	60.102	3.76438e-06	0.000488101
DPP4	dipeptidyl peptidase 4	protein_coding	1803	NA	14432	protein_coding	-0.74653	7.82781	59.2283	4.06741e-06	0.000521002
CD248	CD248 molecule	protein_coding	57124	Q9HCU0.159	2551	protein_coding	-1.87149	2.05128	59.1239	4.10547e-06	0.000521002
CD72	CD72 molecule	protein_coding	971	Q5TLG3.140	2925	protein_coding	1.02616	4.38756	58.7824	4.23288e-06	0.00052679
CNN2	calponin 2	protein_coding	1265	Q99439.190	3640	protein_coding	0.84794	8.54821	58.7653	4.2394e-06	0.00052679
HLA-DOA	major histocompatibility complex, class II, DO alpha	protein_coding	3111	X5CF87.61	3987	protein_coding	1.30023	4.41849	58.5746	4.31269e-06	0.000530372
TMEM219	transmembrane protein 219	protein_coding	124446	A0A024R618.47	2377	protein_coding	0.617557	5.56071	58.0259	4.53183e-06	0.000534513
NREP	neuronal regeneration related protein	protein_coding	9315	D6REJ5.61	9308	protein_coding	-1.53259	1.06887	58.0149	4.53636e-06	0.000534513
INO80B	INO80 complex subunit B	protein_coding	83444	C9JKY0.53	1442	protein_coding	0.795111	4.34713	58.0057	4.54016e-06	0.000534513
KLC4	kinesin light chain 4	protein_coding	89953	Q9NSK0.182	6417	protein_coding	0.748956	4.45449	57.9864	4.54813e-06	0.000534513
TLE5	TLE family member 5, transcriptional modulator	protein_coding	166	NA	5236	protein_coding	0.623643	8.93442	57.9326	4.5704e-06	0.000534513
MAN1B1	mannosidase alpha class 1B member 1	protein_coding	11253	NA	10873	protein_coding	0.433102	6.36328	57.4657	4.76906e-06	0.000549004
POLL	DNA polymerase lambda	protein_coding	27343	NA	5420	protein_coding	0.539611	5.04658	57.4261	4.78636e-06	0.000549004
WRN	WRN RecQ like helicase	protein_coding	7486	A0A494C0M3.8	8222	protein_coding	-0.675635	4.62261	57.2798	4.85093e-06	0.000551112
TRAV41	T cell receptor alpha variable 41	TR_V_gene	NA	A0A0B4J266.31	336	protein_coding	-1.12557	2.31111	57.0157	4.97004e-06	0.000555803
YIPF3	Yip1 domain family member 3	protein_coding	25844	Q9GZM5.149	3043	protein_coding	0.522399	6.23874	56.9822	4.98541e-06	0.000555803
LILRB3	leukocyte immunoglobulin like receptor B3	protein_coding	107987462	C9JWL8.66	3736	protein_coding	1.95866	1.5776	56.4502	5.23672e-06	0.000575409
HSP90AB1	heat shock protein 90 alpha family class B member 1	protein_coding	3326	A0A024RD80.58	2980	protein_coding	-0.806935	9.37915	56.407	5.25774e-06	0.000575409
ZNF93	zinc finger protein 93	protein_coding	81931	NA	5579	protein_coding	-1.12786	2.00013	55.8847	5.52008e-06	0.000598628
CTDSP1	CTD small phosphatase 1	protein_coding	58190	NA	4614	protein_coding	0.48898	7.23238	55.6223	5.65761e-06	0.000608015
NRROS	negative regulator of reactive oxygen species	protein_coding	375387	Q86YC3.149	2902	protein_coding	0.69666	3.98386	55.2841	5.8407e-06	0.000615693
ERP29	endoplasmic reticulum protein 29	protein_coding	10961	P30040.211	3049	protein_coding	0.595437	7.02134	55.0841	5.95222e-06	0.000615693
MECP2	methyl-CpG binding protein 2	protein_coding	4204	D3YJ43.94	18999	protein_coding	0.544539	7.25813	55.0742	5.95783e-06	0.000615693
IGLV2-14	immunoglobulin lambda variable 2-14	IG_V_gene	NA	P01704.118	402	protein_coding	2.32399	4.07442	54.9959	6.00219e-06	0.000615693
CMSS1	cms1 ribosomal small subunit homolog	protein_coding	84319	Q9BQ75.140	7207	protein_coding	-1.13298	3.34727	54.9318	6.03882e-06	0.000615693
IQSEC1	IQ motif and Sec7 domain ArfGEF 1	protein_coding	9922	Q6DN90.161	10181	protein_coding	0.681754	6.54358	54.8517	6.0849e-06	0.000615693
SLC39A13	solute carrier family 39 member 13	protein_coding	91252	G3V1B2.84	4579	protein_coding	0.610736	4.80128	54.8253	6.10021e-06	0.000615693
CCR3	C-C motif chemokine receptor 3	protein_coding	105377067	NA	6097	protein_coding	3.50655	5.05494	54.7536	6.14197e-06	0.000615693
HPS1	HPS1 biogenesis of lysosomal organelles complex 3 subunit 1	protein_coding	3257	Q92902.182	5285	protein_coding	0.575132	6.56049	54.3849	6.36199e-06	0.000632435
C1QTNF6	C1q and TNF related 6	protein_coding	114904	A0A024R1J0.45	7144	protein_coding	0.991343	5.31358	54.0731	6.5552e-06	0.000643304
IDH3A	isocitrate dehydrogenase (NAD(+)) 3 catalytic subunit alpha	protein_coding	3419	NA	6823	protein_coding	-0.692885	4.83412	54.0351	6.57919e-06	0.000643304
HMOX1	heme oxygenase 1	protein_coding	3162	B1AHA8.83	2306	protein_coding	2.26938	5.1099	53.829	6.71118e-06	0.000650876
PLSCR3	phospholipid scramblase 3	protein_coding	57048	Q9NRY6.177	2833	protein_coding	0.582112	5.8828	53.6403	6.83474e-06	0.000657513
BATF3	basic leucine zipper ATF-like transcription factor 3	protein_coding	55509	NA	2569	protein_coding	-2.02949	2.6383	53.3866	7.00498e-06	0.000665528
ABHD14B	abhydrolase domain containing 14B	protein_coding	84836	V9HW87.65	3161	protein_coding	0.417862	6.34351	53.3505	7.02964e-06	0.000665528
CEBPD	CCAAT enhancer binding protein delta	protein_coding	1052	P49716.167	1252	protein_coding	1.86523	0.785744	53.252	7.09732e-06	0.000666645
STK17B	serine/threonine kinase 17b	protein_coding	9262	Q53QE7.143	6566	protein_coding	-0.726182	8.08441	53.0991	7.20392e-06	0.000671372
MYO1F	myosin IF	protein_coding	4542	O00160.195	8561	protein_coding	1.01146	8.84939	52.5351	7.61359e-06	0.000699703
LZTS1	leucine zipper tumor suppressor 1	protein_coding	11178	Q9Y250.162	5706	protein_coding	-2.27795	3.98724	52.5196	7.62524e-06	0.000699703
SORT1	sortilin 1	protein_coding	6272	Q99523.203	9127	protein_coding	-1.25323	1.91193	52.3876	7.72509e-06	0.000700231
PANK4	pantothenate kinase 4 (inactive)	protein_coding	55229	Q9NVE7.168	5072	protein_coding	0.62549	5.3701	52.3571	7.74839e-06	0.000700231
SYPL1	synaptophysin like 1	protein_coding	6856	Q16563.162	2783	protein_coding	-1.0491	3.84411	52.2298	7.84656e-06	0.000703771
CORO1B	coronin 1B	protein_coding	57175	A0A024R5K1.53	5327	protein_coding	0.648961	7.94465	52.0263	8.00638e-06	0.000712747
PAN2	poly(A) specific ribonuclease subunit PAN2	protein_coding	9924	Q504Q3.156	7282	protein_coding	0.47317	6.49776	51.8658	8.13515e-06	0.000714123
UBA2	ubiquitin like modifier activating enzyme 2	protein_coding	10054	U3KQ55.45	4815	protein_coding	-0.499511	6.66203	51.8579	8.14157e-06	0.000714123
SPIDR	scaffold protein involved in DNA repair	protein_coding	23514	Q14159.132	7174	protein_coding	0.560524	5.50428	51.4159	8.50906e-06	0.000736255
PPIL1	peptidylprolyl isomerase like 1	protein_coding	51645	NA	1589	protein_coding	-0.731129	4.28618	51.3975	8.52475e-06	0.000736255
APOO	apolipoprotein O	protein_coding	79135	A0A0J9YXT7.22	2357	protein_coding	-0.842704	2.36828	51.3343	8.57904e-06	0.000736255
AK1	adenylate kinase 1	protein_coding	203	Q6FGX9.148	2593	protein_coding	0.832439	5.71199	51.0109	8.86281e-06	0.000752096
ZYX	zyxin	protein_coding	7791	H7C3R3.62	3267	protein_coding	0.722816	7.33408	50.9808	8.88973e-06	0.000752096
ZNF486	zinc finger protein 486	protein_coding	90649	M0QXQ0.47	4273	protein_coding	-1.08081	2.35256	50.6916	9.15369e-06	0.000761676
SOS1	SOS Ras/Rac guanine nucleotide exchange factor 1	protein_coding	6654	NA	22984	protein_coding	-0.816079	8.79879	50.6846	9.16018e-06	0.000761676
HRH2	histamine receptor H2	protein_coding	3274	P25021.181	5675	protein_coding	-2.64158	3.71239	50.6461	9.19602e-06	0.000761676
KIAA1671	KIAA1671	protein_coding	85379	Q9BY89.128	16453	protein_coding	0.832774	5.64191	50.5498	9.28643e-06	0.000761676
OXNAD1	oxidoreductase NAD binding domain containing 1	protein_coding	92106	Q96HP4.125	6095	protein_coding	-0.59053	5.75986	50.512	9.32221e-06	0.000761676
DYRK1B	dual specificity tyrosine phosphorylation regulated kinase 1B	protein_coding	9149	A0A024R0I0.62	3192	protein_coding	0.798857	4.06349	50.2499	9.57457e-06	0.00077027
AKAP8L	A-kinase anchoring protein 8 like	protein_coding	26993	Q9ULX6.194	8576	protein_coding	0.582407	6.31573	50.2379	9.5863e-06	0.00077027
TMEM38A	transmembrane protein 38A	protein_coding	79041	Q9H6F2.128	2987	protein_coding	1.82392	0.78856	50.2025	9.62111e-06	0.00077027
SCUBE3	signal peptide, CUB domain and EGF like domain containing 3	protein_coding	222663	Q8IX30.157	7819	protein_coding	1.74188	2.55725	49.6926	1.0138e-05	0.00080624
NOSIP	nitric oxide synthase interacting protein	protein_coding	51070	Q9Y314.157	4477	protein_coding	0.722996	5.67358	49.5271	1.03127e-05	0.000810037
CAPN12	calpain 12	protein_coding	147968	M0QXJ6.28	5966	protein_coding	0.73071	4.9071	49.5188	1.03215e-05	0.000810037
CEP164	centrosomal protein 164	protein_coding	22897	E9PI05.66	12896	protein_coding	0.526579	5.65809	49.2976	1.05607e-05	0.000818286
TIPIN	TIMELESS interacting protein	protein_coding	54962	Q9BVW5.148	2739	protein_coding	-0.727449	3.71617	49.2216	1.06443e-05	0.000818286
KLHL21	kelch like family member 21	protein_coding	9903	Q9UJP4.169	6670	protein_coding	0.508142	5.82105	49.1706	1.07008e-05	0.000818286
UCP2	uncoupling protein 2	protein_coding	7351	A0A024R5N5.54	2768	protein_coding	0.842714	8.25718	49.1668	1.0705e-05	0.000818286
SMPD3	sphingomyelin phosphodiesterase 3	protein_coding	55512	Q9NY59.150	6984	protein_coding	-2.53668	2.59961	49.109	1.07696e-05	0.000818286
MSH6	mutS homolog 6	protein_coding	2956	NA	10770	protein_coding	-0.680157	5.94888	48.9881	1.09061e-05	0.000819172
OTULINL	OTU deubiquitinase with linear linkage specificity like	protein_coding	54491	Q9NUU6.120	7040	protein_coding	-0.682992	5.31348	48.9771	1.09186e-05	0.000819172
GPR132	G protein-coupled receptor 132	protein_coding	29933	Q9UNW8.165	4194	protein_coding	0.563345	5.38847	48.8947	1.1013e-05	0.000821086
STX3	syntaxin 3	protein_coding	6809	A0A286YF28.19	7308	protein_coding	-1.47338	5.92297	48.5009	1.14768e-05	0.000850351
GNE	glucosamine (UDP-N-acetyl)-2-epimerase/N-acetylmannosamine kinase	protein_coding	10020	Q9Y223.177	5856	protein_coding	-0.526963	4.58184	48.2226	1.18184e-05	0.000870256
EFCAB8	EF-hand calcium binding domain 8	protein_coding	388795	A0A096LNH2.44	4772	protein_coding	-2.04006	2.65773	48.0656	1.20161e-05	0.00087939
SNTB1	syntrophin beta 1	protein_coding	6641	Q13884.183	6794	protein_coding	-0.895425	5.10414	47.9057	1.22216e-05	0.000888976
FHL1	four and a half LIM domains 1	protein_coding	2273	Q13642.206	5862	protein_coding	-1.3481	2.27105	47.8368	1.23115e-05	0.000889764
PM20D2	peptidase M20 domain containing 2	protein_coding	135293	Q8IYS1.147	4703	protein_coding	-0.946352	3.31677	47.7833	1.23817e-05	0.000889764
ACOT9	acyl-CoA thioesterase 9	protein_coding	23597	Q9Y305.158	6244	protein_coding	0.661554	5.50777	47.651	1.25574e-05	0.000896991
ZNF506	zinc finger protein 506	protein_coding	440515	Q5JVG8.145	9537	protein_coding	-0.824584	3.94422	47.579	1.26542e-05	0.000897292
CLIC3	chloride intracellular channel 3	protein_coding	9022	O95833.182	969	protein_coding	2.19001	3.15661	47.5363	1.27121e-05	0.000897292
RB1	RB transcriptional corepressor 1	protein_coding	5925	A0A2R8YFL6.17	6434	protein_coding	-0.786861	6.04436	47.4131	1.28806e-05	0.000903843
PIK3R2	phosphoinositide-3-kinase regulatory subunit 2	protein_coding	5296	O00459.209	5163	protein_coding	0.644994	4.28463	47.1931	1.31882e-05	0.00091952
MVB12A	multivesicular body subunit 12A	protein_coding	93343	E9PLL0.79	3280	protein_coding	0.624578	4.82055	47.1265	1.32831e-05	0.00091952
METTL7A	methyltransferase like 7A	protein_coding	25840	A0A024R118.44	4076	protein_coding	1.1058	5.4793	47.0398	1.34076e-05	0.00091952
PROM1	prominin 1	protein_coding	8842	H0Y9D4.41	7457	protein_coding	2.4938	2.56444	47.0365	1.34124e-05	0.00091952
DGKZ	diacylglycerol kinase zeta	protein_coding	8525	Q13574.205	10787	protein_coding	0.785345	6.22563	46.8889	1.36277e-05	0.000928942
ZNF347	zinc finger protein 347	protein_coding	84671	M0QZJ6.37	9133	protein_coding	-1.36421	1.54815	46.6908	1.3923e-05	0.000937484
TBCC	tubulin folding cofactor C	protein_coding	6903	Q15814.159	1606	protein_coding	0.554	5.33575	46.6813	1.39373e-05	0.000937484
PTPRCAP	protein tyrosine phosphatase receptor type C associated protein	protein_coding	5790	Q14761.142	907	protein_coding	0.685525	7.85798	46.6473	1.39888e-05	0.000937484
ZNF724	zinc finger protein 724	protein_coding	440519	A8MTY0.105	3326	protein_coding	-1.06929	1.56414	46.487	1.42345e-05	0.000945495
BIRC3	baculoviral IAP repeat containing 3	protein_coding	330	H0YCJ5.55	7518	protein_coding	-1.47329	7.85389	46.4662	1.42668e-05	0.000945495
NUDT15	nudix hydrolase 15	protein_coding	55270	Q9NV35.150	1938	protein_coding	-1.25224	3.07362	46.269	1.45768e-05	0.000954847
SIPA1	signal-induced proliferation-associated 1	protein_coding	6494	Q96FS4.176	4652	protein_coding	0.55594	6.90124	46.2432	1.46178e-05	0.000954847
TP63	tumor protein p63	protein_coding	8626	NA	7479	protein_coding	2.46615	2.20605	46.1802	1.4719e-05	0.000954847
RNF214	ring finger protein 214	protein_coding	257160	E9PRE9.61	4407	protein_coding	1.03786	5.88892	46.1745	1.47281e-05	0.000954847
CSE1L	chromosome segregation 1 like	protein_coding	1434	P55060.197	3800	protein_coding	-0.791139	6.32127	45.9583	1.50811e-05	0.000956998
EHD1	EH domain containing 1	protein_coding	10938	B2R5U3.120	7084	protein_coding	0.708441	7.41463	45.9537	1.50887e-05	0.000956998
BIN2	bridging integrator 2	protein_coding	51411	S4R418.55	3986	protein_coding	0.654281	8.27054	45.8356	1.52859e-05	0.000956998
SCRN2	secernin 2	protein_coding	90507	A0A384NKK8.12	2999	protein_coding	0.700933	4.75507	45.7952	1.5354e-05	0.000956998
CBX1	chromobox 1	protein_coding	10951	Q6IBN6.136	3044	protein_coding	-0.528276	5.40239	45.7751	1.53881e-05	0.000956998
HMGCL	3-hydroxy-3-methylglutaryl-CoA lyase	protein_coding	3155	P35914.197	5628	protein_coding	0.4953	4.93112	45.718	1.54852e-05	0.000956998
CCDC88A	coiled-coil domain containing 88A	protein_coding	55704	Q3V6T2.136	33942	protein_coding	-1.33332	1.39284	45.7072	1.55036e-05	0.000956998
MPST	mercaptopyruvate sulfurtransferase	protein_coding	4357	A0A140VJX3.22	6759	protein_coding	0.754333	5.05167	45.647	1.56068e-05	0.000956998
PTPN18	protein tyrosine phosphatase non-receptor type 18	protein_coding	26469	Q99952.177	5732	protein_coding	0.538702	7.29145	45.6456	1.56093e-05	0.000956998
CD81	CD81 molecule	protein_coding	975	E9PM31.70	7356	protein_coding	0.744971	7.48561	45.602	1.56846e-05	0.000956998
EIF2S1	eukaryotic translation initiation factor 2 subunit alpha	protein_coding	1965	Q53XC0.140	5320	protein_coding	-0.61606	5.92675	45.5413	1.57902e-05	0.000956998
ACTA2	actin alpha 2, smooth muscle	protein_coding	59	D2JYH4.99	2976	protein_coding	0.887304	4.85581	45.5099	1.58451e-05	0.000956998
DBP	D-box binding PAR bZIP transcription factor	protein_coding	1628	Q10586.169	6485	protein_coding	0.80906	3.34364	45.4983	1.58655e-05	0.000956998
HAGHL	hydroxyacylglutathione hydrolase like	protein_coding	84264	Q6PII5.127	5357	protein_coding	1.25076	2.2039	45.4875	1.58844e-05	0.000956998
AXIN1	axin 1	protein_coding	8312	NA	7537	protein_coding	0.638005	5.33439	45.4282	1.59892e-05	0.000958468
MAK16	MAK16 homolog	protein_coding	84549	Q9BXY0.152	4416	protein_coding	-0.862437	4.28206	45.3771	1.60799e-05	0.000959088
FMNL1	formin like 1	protein_coding	752	NA	7466	protein_coding	0.550666	8.75355	45.276	1.62615e-05	0.000965093
MAPK8IP3	mitogen-activated protein kinase 8 interacting protein 3	protein_coding	23162	NA	11666	protein_coding	0.637213	6.7084	45.193	1.64122e-05	0.000969211
NOL11	nucleolar protein 11	protein_coding	25926	J3QLQ6.37	4615	protein_coding	-0.823973	5.26735	44.9277	1.69051e-05	0.000992418
RNF130	ring finger protein 130	protein_coding	55819	E5RI87.80	12817	protein_coding	-1.16368	0.446386	44.8926	1.69715e-05	0.000992418
LRRC34	leucine rich repeat containing 34	protein_coding	151827	Q8IZ02.140	5276	protein_coding	-1.12108	1.79688	44.8413	1.70693e-05	0.000993265
FGFBP2	fibroblast growth factor binding protein 2	protein_coding	83888	Q9BYJ0.121	1187	protein_coding	2.37019	5.55639	44.7592	1.72271e-05	0.000993385
MAGT1	magnesium transporter 1	protein_coding	84061	Q9H0U3.187	6801	protein_coding	-0.552601	5.82155	44.731	1.72816e-05	0.000993385
TNFRSF11A	TNF receptor superfamily member 11a	protein_coding	8792	Q9Y6Q6.180	8995	protein_coding	1.38163	4.12615	44.7106	1.73212e-05	0.000993385
POLE3	DNA polymerase epsilon 3, accessory subunit	protein_coding	54107	NA	2607	protein_coding	-0.573126	5.6299	44.4182	1.79005e-05	0.0010217
WBP1	WW domain binding protein 1	protein_coding	23559	A8MX15.95	2367	protein_coding	0.655116	5.84011	44.3234	1.80932e-05	0.00102778
PUM3	pumilio RNA binding family member 3	protein_coding	9933	S4R3K8.36	2573	protein_coding	-0.796838	4.73589	44.2462	1.82519e-05	0.00103188
IL10RA	interleukin 10 receptor subunit alpha	protein_coding	3587	NA	8080	protein_coding	0.72378	9.45613	44.1741	1.84014e-05	0.00103543
BRIX1	biogenesis of ribosomes BRX1	protein_coding	55299	Q8TDN6.165	4710	protein_coding	-0.86727	4.37649	44.0777	1.86036e-05	0.00104189
PLAAT3	phospholipase A and acyltransferase 3	protein_coding	11145	A0A024R561.38	3080	protein_coding	1.03159	4.37396	44.0326	1.86992e-05	0.00104235
LAPTM4B	lysosomal protein transmembrane 4 beta	protein_coding	55353	Q86VI4.133	3197	protein_coding	-1.80888	3.52587	43.9667	1.88398e-05	0.0010453
ARRDC1	arrestin domain containing 1	protein_coding	92714	NA	3790	protein_coding	0.582753	5.18813	43.9067	1.8969e-05	0.0010476
URB2	URB2 ribosome biogenesis homolog	protein_coding	9816	Q14146.148	5989	protein_coding	-0.670685	3.79366	43.7288	1.93578e-05	0.00106414
VSIR	V-set immunoregulatory receptor	protein_coding	64115	Q9H7M9.154	5153	protein_coding	1.13065	6.37049	43.4947	1.98835e-05	0.00108803
CLN3	CLN3 lysosomal/endosomal transmembrane protein, battenin	protein_coding	1201	A0A1B0GV71.29	9813	protein_coding	0.459587	5.81883	43.3847	2.0136e-05	0.00109288
MFSD2B	major facilitator superfamily domain containing 2B	protein_coding	388931	A0A2I3JL00.15	4522	protein_coding	1.10954	1.66752	43.372	2.01655e-05	0.00109288
BTBD2	BTB domain containing 2	protein_coding	55643	NA	5934	protein_coding	0.771635	5.39051	43.3313	2.02602e-05	0.00109288
RDH10	retinol dehydrogenase 10	protein_coding	157506	A0A024R7X6.55	5331	protein_coding	0.787977	6.95488	43.2978	2.03385e-05	0.00109288
FBXW5	F-box and WD repeat domain containing 5	protein_coding	54461	A0A096LNM2.31	3294	protein_coding	0.73146	6.21577	43.1706	2.06388e-05	0.00110404
NFE2L3	nuclear factor, erythroid 2 like 3	protein_coding	9603	Q9Y4A8.166	4303	protein_coding	-0.861295	5.04386	43.0742	2.087e-05	0.00111028
B4GALT3	beta-1,4-galactosyltransferase 3	protein_coding	8703	A0A384NY44.14	3890	protein_coding	0.495187	6.2668	43.0388	2.09556e-05	0.00111028
UCHL5	ubiquitin C-terminal hydrolase L5	protein_coding	51377	Q9Y5K5.181	6661	protein_coding	-0.790296	4.95461	43.0062	2.10348e-05	0.00111028
ANXA11	annexin A11	protein_coding	311	Q5T0G8.158	8513	protein_coding	0.421996	7.9324	42.9217	2.12415e-05	0.00111626
MED15	mediator complex subunit 15	protein_coding	51586	C9JZV5.78	10374	protein_coding	0.679827	7.36946	42.8376	2.14497e-05	0.00112225
C5AR2	complement C5a receptor 2	protein_coding	27202	Q9P296.163	6776	protein_coding	3.12657	1.10161	42.6651	2.18844e-05	0.00112676
SGK1	serum/glucocorticoid regulated kinase 1	protein_coding	6446	O00141.206	9990	protein_coding	-1.50448	2.79075	42.6572	2.19047e-05	0.00112676
MID2	midline 2	protein_coding	11043	A6PVI4.112	7554	protein_coding	-1.22348	0.677211	42.6502	2.19225e-05	0.00112676
MMS22L	MMS22 like, DNA repair protein	protein_coding	253714	Q6ZRQ5.128	21793	protein_coding	-0.838431	4.66879	42.622	2.19947e-05	0.00112676
SLC9A3R1	SLC9A3 regulator 1	protein_coding	9368	J3QRP6.63	2339	protein_coding	0.466764	7.8769	42.6168	2.20081e-05	0.00112676
ARHGAP35	Rho GTPase activating protein 35	protein_coding	2909	Q9NRY4.204	11646	protein_coding	0.613584	7.18017	42.2004	2.31071e-05	0.00117562
ST6GALNAC6	ST6 N-acetylgalactosaminide alpha-2,6-sialyltransferase 6	protein_coding	30815	F6SGE3.34	5307	protein_coding	0.650196	7.3428	42.1811	2.31596e-05	0.00117562
VAMP5	vesicle associated membrane protein 5	protein_coding	10791	Q6FG93.142	790	protein_coding	0.642614	5.07704	42.0807	2.34347e-05	0.00117994
HMGN1	high mobility group nucleosome binding domain 1	protein_coding	3150	H7BXJ5.58	5042	protein_coding	-0.479509	7.04315	42.0779	2.34425e-05	0.00117994
C9orf40	chromosome 9 open reading frame 40	protein_coding	55071	Q8IXQ3.129	2351	protein_coding	-1.05325	2.39256	41.9506	2.37969e-05	0.00118912
ZNF555	zinc finger protein 555	protein_coding	148254	K7ENK0.34	8542	protein_coding	-1.25797	1.04717	41.9409	2.38242e-05	0.00118912
CLDN15	claudin 15	protein_coding	24146	P56746.138	2893	protein_coding	0.474371	4.66846	41.8728	2.40165e-05	0.00119372
HCST	hematopoietic cell signal transducer	protein_coding	10870	Q9UBK5.139	564	protein_coding	0.6012	7.02562	41.7074	2.44917e-05	0.00120883
OBI1	ORC ubiquitin ligase 1	protein_coding	79596	Q5W0B1.158	3507	protein_coding	-0.61518	4.22709	41.6654	2.46138e-05	0.00120883
EEF1E1	eukaryotic translation elongation factor 1 epsilon 1	protein_coding	9521	O43324.190	2088	protein_coding	-0.673566	3.69046	41.6325	2.47102e-05	0.00120883
WDR36	WD repeat domain 36	protein_coding	134430	NA	7051	protein_coding	-0.742865	5.0009	41.6093	2.47783e-05	0.00120883
STING1	stimulator of interferon response cGAMP interactor 1	protein_coding	340061	Q86WV6.149	4798	protein_coding	0.692077	7.19383	41.5216	2.50382e-05	0.00120883
PALB2	partner and localizer of BRCA2	protein_coding	79728	I3L1Z5.31	4747	protein_coding	-0.532	4.1804	41.5201	2.50424e-05	0.00120883
BLM	BLM RecQ like helicase	protein_coding	641	P54132.216	7876	protein_coding	-0.862337	5.54189	41.4985	2.5107e-05	0.00120883
ENC1	ectodermal-neural cortex 1	protein_coding	8507	Q53XS2.140	8282	protein_coding	1.47244	-0.25973	41.4117	2.53681e-05	0.00120883
MKNK2	MAPK interacting serine/threonine kinase 2	protein_coding	2872	K7EMP5.44	5221	protein_coding	0.583178	7.50707	41.4096	2.53743e-05	0.00120883
DUSP16	dual specificity phosphatase 16	protein_coding	80824	A0A024RAR2.57	7132	protein_coding	0.540866	7.31981	41.3955	2.54171e-05	0.00120883
RBM38	RNA binding motif protein 38	protein_coding	55544	Q9H0Z9.165	2697	protein_coding	0.953024	5.56843	41.3896	2.54351e-05	0.00120883
CD84	CD84 molecule	protein_coding	8832	Q9UIB8.166	9255	protein_coding	0.845225	7.88762	41.2935	2.57286e-05	0.00121792
ATXN7L1	ataxin 7 like 1	protein_coding	222255	Q9ULK2.139	8585	protein_coding	1.35364	3.60069	41.1877	2.60561e-05	0.00122855
CD37	CD37 molecule	protein_coding	951	Q96LM7.117	4161	protein_coding	0.643627	7.70846	41.1121	2.62934e-05	0.00123486
TNFAIP8L2	TNF alpha induced protein 8 like 2	protein_coding	79626	Q6P589.129	1158	protein_coding	0.560937	5.39824	41.0737	2.64147e-05	0.00123569
ZNF354C	zinc finger protein 354C	protein_coding	30832	Q86Y25.154	5893	protein_coding	-0.84963	2.60646	40.9315	2.68702e-05	0.00125209
MYO1G	myosin IG	protein_coding	64005	F8WAS7.50	8717	protein_coding	0.656191	8.95647	40.7454	2.74796e-05	0.00126827
ZFHX3	zinc finger homeobox 3	protein_coding	463	Q15911.201	22347	protein_coding	-1.44038	0.530319	40.7265	2.75426e-05	0.00126827
SAT2	spermidine/spermine N1-acetyltransferase family member 2	protein_coding	112483	NA	1643	protein_coding	0.506619	4.63581	40.706	2.76107e-05	0.00126827
TGFB1	transforming growth factor beta 1	protein_coding	7040	NA	3264	protein_coding	0.566185	7.37066	40.6421	2.78249e-05	0.00126827
CST7	cystatin F	protein_coding	8530	O76096.166	891	protein_coding	1.12503	8.0104	40.6356	2.7847e-05	0.00126827
RALGDS	ral guanine nucleotide dissociation stimulator	protein_coding	5900	NA	7648	protein_coding	0.541465	7.59859	40.5107	2.82715e-05	0.00126827
ATP1B1	ATPase Na+/K+ transporting subunit beta 1	protein_coding	481	A3KLL5.112	12290	protein_coding	-1.98331	3.29932	40.4797	2.83779e-05	0.00126827
RNF166	ring finger protein 166	protein_coding	115992	Q96A37.150	4377	protein_coding	0.652019	6.4012	40.4719	2.84051e-05	0.00126827
POGLUT3	protein O-glucosyltransferase 3	protein_coding	143888	Q7Z4H8.133	4938	protein_coding	-0.482561	4.74506	40.4587	2.84506e-05	0.00126827
BCL2	BCL2 apoptosis regulator	protein_coding	596	NA	12612	protein_coding	-1.40184	6.93008	40.4534	2.84687e-05	0.00126827
TSC22D3	TSC22 domain family member 3	protein_coding	1831	Q5JRJ2.106	4957	protein_coding	1.18598	7.95225	40.4533	2.84693e-05	0.00126827
CCNE2	cyclin E2	protein_coding	9134	A0A024R9B0.60	4397	protein_coding	-1.67787	3.28254	40.3984	2.86598e-05	0.00126827
PPP6R2	protein phosphatase 6 regulatory subunit 2	protein_coding	9701	O75170.167	5349	protein_coding	0.605308	6.90441	40.3933	2.86775e-05	0.00126827
CCT6A	chaperonin containing TCP1 subunit 6A	protein_coding	908	A0A024RDL1.54	3846	protein_coding	-0.596621	6.88261	40.3789	2.87277e-05	0.00126827
SCNM1	sodium channel modifier 1	protein_coding	100534012	Q9BWG6.148	3264	protein_coding	0.4344	5.41101	40.3548	2.88122e-05	0.00126827
MAL	mal, T cell differentiation protein	protein_coding	4118	NA	1453	protein_coding	-1.2878	6.39812	40.3008	2.90021e-05	0.00126909
IGLV3-12	immunoglobulin lambda variable 3-12	IG_V_gene	NA	A0A075B6K2.42	356	protein_coding	1.76192	2.11	40.2891	2.90437e-05	0.00126909
CTLA4	cytotoxic T-lymphocyte associated protein 4	protein_coding	1493	P16410.222	2140	protein_coding	1.10654	5.64618	40.1461	2.95548e-05	0.00127344
TMEM139	transmembrane protein 139	protein_coding	135932	Q8IV31.120	2564	protein_coding	1.22946	0.76419	40.1121	2.96776e-05	0.00127344
TRAC	T cell receptor alpha constant	TR_C_gene	NA	A0A5H1ZRS8.5	978	protein_coding	0.513055	10.2881	40.1015	2.97163e-05	0.00127344
TOM1L2	target of myb1 like 2 membrane trafficking protein	protein_coding	146691	Q6ZVM7.143	7863	protein_coding	0.469636	4.78862	40.0792	2.97972e-05	0.00127344
RAB3IP	RAB3A interacting protein	protein_coding	117177	Q96QF0.165	12433	protein_coding	-0.716581	3.69002	40.0713	2.98262e-05	0.00127344
GPN3	GPN-loop GTPase 3	protein_coding	51184	Q9UHW5.149	2593	protein_coding	-0.978174	3.23353	40.0655	2.98473e-05	0.00127344
ANKRD34A	ankyrin repeat domain 34A	protein_coding	284615	Q69YU3.121	3671	protein_coding	0.824724	2.52843	40.0446	2.99239e-05	0.00127344
DNAJC10	DnaJ heat shock protein family (Hsp40) member C10	protein_coding	54431	NA	25053	protein_coding	-0.793286	5.884	40.0246	2.99973e-05	0.00127344
FOXO4	forkhead box O4	protein_coding	4303	P98177.206	3790	protein_coding	0.659083	5.01067	39.9911	3.01206e-05	0.00127414
PIGW	phosphatidylinositol glycan anchor biosynthesis class W	protein_coding	284098	A0A087WWS9.40	2832	protein_coding	-1.08554	2.72245	39.8866	3.05092e-05	0.00128585
GFM1	G elongation factor mitochondrial 1	protein_coding	85476	E5KND5.91	11789	protein_coding	-0.458911	5.1371	39.8589	3.0613e-05	0.00128585
WDR13	WD repeat domain 13	protein_coding	64743	A0A087WWV5.34	7872	protein_coding	0.660985	4.7191	39.8251	3.07408e-05	0.00128669
GOLGA8T	golgin A8 family member T	protein_coding	653125	H3BQL2.52	5341	protein_coding	-1.71874	0.201287	39.7942	3.08576e-05	0.00128706
ZW10	zw10 kinetochore protein	protein_coding	9183	O43264.179	2916	protein_coding	-0.571079	4.55611	39.7642	3.09719e-05	0.00128733
TUBGCP2	tubulin gamma complex associated protein 2	protein_coding	10844	Q9BSJ2.183	14147	protein_coding	0.42749	6.17857	39.7127	3.11687e-05	0.00129101
C1GALT1C1	C1GALT1 specific chaperone 1	protein_coding	29071	Q96EU7.149	1808	protein_coding	-0.636645	4.39339	39.6456	3.14278e-05	0.0012944
TMCO4	transmembrane and coiled-coil domains 4	protein_coding	255104	Q5TGY1.123	4027	protein_coding	0.603459	4.2321	39.6354	3.14675e-05	0.0012944
CUTA	cutA divalent cation tolerance homolog	protein_coding	51596	NA	1876	protein_coding	0.541702	6.12073	39.558	3.17696e-05	0.00130234
ILRUN	inflammation and lipid regulator with UBA-like and NBR1-like domains	protein_coding	64771	A0A024RCW2.40	4551	protein_coding	0.437853	7.71268	39.5204	3.19178e-05	0.00130393
RASGRP4	RAS guanyl releasing protein 4	protein_coding	115727	NA	4183	protein_coding	1.57412	3.27885	39.4514	3.21912e-05	0.00131061
CX3CR1	C-X3-C motif chemokine receptor 1	protein_coding	1524	P49238.193	3656	protein_coding	2.02006	4.6629	39.4232	3.23042e-05	0.00131074
DUSP2	dual specificity phosphatase 2	protein_coding	1844	Q05923.197	1929	protein_coding	1.32777	5.88567	39.3437	3.26239e-05	0.00131922
PAK1IP1	PAK1 interacting protein 1	protein_coding	55003	A0A0S2Z5C3.36	1523	protein_coding	-0.892615	3.56326	39.278	3.28911e-05	0.00132351
MKRN1	makorin ring finger protein 1	protein_coding	23608	Q9UHC7.183	5843	protein_coding	0.496718	6.46696	39.2632	3.29517e-05	0.00132351
PRDX3	peroxiredoxin 3	protein_coding	10935	A0A384MTR2.16	3379	protein_coding	-0.508545	6.48167	39.2206	3.31267e-05	0.00132607
SUZ12	SUZ12 polycomb repressive complex 2 subunit	protein_coding	23512	Q15022.198	6551	protein_coding	-0.601015	6.12599	39.1794	3.32973e-05	0.00132713
TSC1	TSC complex subunit 1	protein_coding	7248	A0A2R8Y6T5.8	17600	protein_coding	0.397462	6.35877	39.1605	3.33757e-05	0.00132713
ZNF382	zinc finger protein 382	protein_coding	84911	C9JME7.75	11319	protein_coding	-0.734956	3.08379	39.0839	3.36959e-05	0.00133541
ACSF2	acyl-CoA synthetase family member 2	protein_coding	80221	E7EN53.39	5797	protein_coding	0.599104	4.31861	39.0507	3.38358e-05	0.00133651
ZNF678	zinc finger protein 678	protein_coding	339500	Q5SXM1.143	8915	protein_coding	-0.792881	2.14541	38.9847	3.41158e-05	0.00134313
UGP2	UDP-glucose pyrophosphorylase 2	protein_coding	7360	F8WC70.78	6791	protein_coding	-0.60784	6.52793	38.9508	3.4261e-05	0.00134441
PYM1	PYM homolog 1, exon junction complex associated factor	protein_coding	84305	Q9BRP8.143	2406	protein_coding	0.608558	5.22389	38.8727	3.45974e-05	0.00134716
ARHGEF18	Rho/Rac guanine nucleotide exchange factor 18	protein_coding	23370	A0A590UK10.6	7671	protein_coding	0.959894	6.47491	38.8707	3.46062e-05	0.00134716
THAP4	THAP domain containing 4	protein_coding	51078	Q8WY91.158	2856	protein_coding	0.501081	4.90885	38.838	3.4748e-05	0.00134716
ZNF677	zinc finger protein 677	protein_coding	342926	Q86XU0.147	9348	protein_coding	-1.44847	0.580441	38.8301	3.47828e-05	0.00134716
ZNF808	zinc finger protein 808	protein_coding	388558	Q8N4W9.166	5008	protein_coding	-0.618018	4.16914	38.6872	3.54125e-05	0.0013633
ERGIC3	ERGIC and golgi 3	protein_coding	51614	A2TJK5.98	5995	protein_coding	0.392174	6.81804	38.6836	3.54283e-05	0.0013633
CD40LG	CD40 ligand	protein_coding	959	P29965.221	1852	protein_coding	-1.02684	3.59053	38.566	3.59569e-05	0.0013792
ABHD4	abhydrolase domain containing 4, N-acyl phospholipase B	protein_coding	63874	Q8TB40.143	3765	protein_coding	0.64927	5.31156	38.5381	3.60834e-05	0.00137961
SFXN1	sideroflexin 1	protein_coding	94081	D6RDG7.66	7407	protein_coding	-0.686345	7.31453	38.4478	3.64974e-05	0.00138786
ZNF329	zinc finger protein 329	protein_coding	79673	A0A024R4Q4.50	4315	protein_coding	-1.07944	2.44711	38.4403	3.65319e-05	0.00138786
LSP1	lymphocyte specific protein 1	protein_coding	4046	A0A6Q8PGR6.3	6221	protein_coding	0.70197	9.49935	38.4105	3.66697e-05	0.00138868
PEX16	peroxisomal biogenesis factor 16	protein_coding	9409	Q9Y5Y5.167	3019	protein_coding	0.71681	4.37485	38.3418	3.69897e-05	0.00139636
OCIAD2	OCIA domain containing 2	protein_coding	132299	Q56VL3.111	2483	protein_coding	0.472802	5.13687	38.2399	3.74706e-05	0.00140801
ACSS1	acyl-CoA synthetase short chain family member 1	protein_coding	84532	NA	8691	protein_coding	0.716068	7.28941	38.2265	3.75343e-05	0.00140801
RRBP1	ribosome binding protein 1	protein_coding	6238	NA	6980	protein_coding	0.979231	6.73582	38.1737	3.77869e-05	0.00141304
ZNF525	zinc finger protein 525	protein_coding	170958	NA	7193	protein_coding	-0.750001	3.80072	38.1347	3.7975e-05	0.00141535
SFXN3	sideroflexin 3	protein_coding	81855	Q9BWM7.154	4631	protein_coding	0.462918	6.22794	38.1117	3.8086e-05	0.00141535
PYCARD	PYD and CARD domain containing	protein_coding	29108	NA	1660	protein_coding	0.584758	4.33303	38.0745	3.82666e-05	0.00141765
MST1	macrophage stimulating 1	protein_coding	4485	H7C0F8.53	5084	protein_coding	1.15122	3.04589	37.9936	3.86632e-05	0.00142307
DUS2	dihydrouridine synthase 2	protein_coding	54920	I3L1K5.50	4175	protein_coding	0.61578	4.61577	37.9888	3.86868e-05	0.00142307
RELL2	RELT like 2	protein_coding	285613	Q8NC24.134	2583	protein_coding	0.654404	4.77434	37.9718	3.87709e-05	0.00142307
WHRN	whirlin	protein_coding	25861	Q9P202.179	5704	protein_coding	1.75564	5.0368	37.9182	3.90372e-05	0.00142641
SLAMF6	SLAM family member 6	protein_coding	114836	Q96DU3.171	2746	protein_coding	0.887579	7.6336	37.8901	3.91773e-05	0.00142641
CDK5	cyclin dependent kinase 5	protein_coding	1020	A0A090N7W4.54	2302	protein_coding	0.512928	3.79893	37.874	3.92579e-05	0.00142641
IL18R1	interleukin 18 receptor 1	protein_coding	8809	Q13478.179	4500	protein_coding	-1.29272	5.01443	37.8576	3.93403e-05	0.00142641
FBXL8	F-box and leucine rich repeat protein 8	protein_coding	55336	J3QRE3.50	3129	protein_coding	1.11944	3.34908	37.8287	3.94859e-05	0.00142736
RABAC1	Rab acceptor 1	protein_coding	10567	NA	1930	protein_coding	0.686738	4.85597	37.775	3.97587e-05	0.00143264
GTF2H1	general transcription factor IIH subunit 1	protein_coding	2965	A0A384MTQ8.13	6940	protein_coding	-0.461212	5.56412	37.7527	3.98724e-05	0.00143264
S100A10	S100 calcium binding protein A10	protein_coding	6281	P60903.171	1012	protein_coding	0.686769	6.64488	37.7089	4.0097e-05	0.00143639
EIF1AX	eukaryotic translation initiation factor 1A X-linked	protein_coding	1964	P47813.195	4414	protein_coding	-1.05216	4.40261	37.6845	4.02226e-05	0.00143657
PRKAG2	protein kinase AMP-activated non-catalytic subunit gamma 2	protein_coding	51422	A0A090N8Q6.54	16427	protein_coding	-0.946551	2.99242	37.5952	4.06866e-05	0.00144881
TACC1	transforming acidic coiled-coil containing protein 1	protein_coding	6867	E7ET87.72	12577	protein_coding	-0.390051	7.34549	37.4819	4.1284e-05	0.00145932
PSMD1	proteasome 26S subunit, non-ATPase 1	protein_coding	5707	Q99460.197	15795	protein_coding	-0.513997	6.60798	37.4563	4.14203e-05	0.00145932
CDC42SE1	CDC42 small effector 1	protein_coding	56882	Q9NRR8.147	4184	protein_coding	0.573748	9.11917	37.4234	4.15967e-05	0.00145932
ZC3H3	zinc finger CCCH-type containing 3	protein_coding	23144	Q8IXZ2.147	3721	protein_coding	0.659655	4.4746	37.363	4.19222e-05	0.00145932
MEGF8	multiple EGF like domains 8	protein_coding	1954	Q7Z7M0.173	11372	protein_coding	0.772277	4.56104	37.3455	4.20171e-05	0.00145932
HERPUD2	HERPUD family member 2	protein_coding	64224	A0A024RA77.55	3581	protein_coding	0.58506	6.38186	37.3425	4.20334e-05	0.00145932
CARMIL3	capping protein regulator and myosin 1 linker 3	protein_coding	90668	Q8ND23.127	6657	protein_coding	2.39082	3.52671	37.3136	4.21908e-05	0.00145932
POLR1F	RNA polymerase I subunit F	protein_coding	221830	Q3B726.126	3948	protein_coding	-0.786174	4.3699	37.2893	4.23237e-05	0.00145932
HDAC2	histone deacetylase 2	protein_coding	3066	Q92769.227	15333	protein_coding	-0.457578	5.74763	37.2759	4.23969e-05	0.00145932
TAF4B	TATA-box binding protein associated factor 4b	protein_coding	6875	Q92750.179	4886	protein_coding	-1.11689	2.9749	37.2707	4.24258e-05	0.00145932
UTP20	UTP20 small subunit processome component	protein_coding	27340	O75691.167	10030	protein_coding	-0.722652	4.86251	37.2672	4.24446e-05	0.00145932
TMED8	transmembrane p24 trafficking protein family member 8	protein_coding	283578	Q6PL24.131	7761	protein_coding	-0.46007	5.40974	37.2617	4.24751e-05	0.00145932
HLA-DMA	major histocompatibility complex, class II, DM alpha	protein_coding	3108	NA	2520	protein_coding	0.944933	6.71903	37.2389	4.26006e-05	0.00145932
ULK3	unc-51 like kinase 3	protein_coding	25989	Q6PHR2.158	3514	protein_coding	0.464133	5.97767	37.2102	4.27591e-05	0.00145932
PPP1R35	protein phosphatase 1 regulatory subunit 35	protein_coding	221908	NA	1119	protein_coding	0.519071	4.31126	37.1988	4.28226e-05	0.00145932
GOLGA8R	golgin A8 family member R	protein_coding	101059918	I6L899.55	7709	protein_coding	-1.67302	0.668417	37.1778	4.29392e-05	0.00145932
MCM6	minichromosome maintenance complex component 6	protein_coding	4175	Q14566.204	4135	protein_coding	-0.785333	7.05733	37.1381	4.31606e-05	0.00146268
HAT1	histone acetyltransferase 1	protein_coding	8520	F8WEW1.55	6794	protein_coding	-0.691435	5.47629	37.1132	4.33006e-05	0.00146327
FBRSL1	fibrosin like 1	protein_coding	57666	Q9HCM7.119	9393	protein_coding	0.558867	4.64187	37.0657	4.35688e-05	0.00146817
MTBP	MDM2 binding protein	protein_coding	27085	NA	8327	protein_coding	-0.977577	3.10852	37.0241	4.38046e-05	0.00146886
TMEM91	transmembrane protein 91	protein_coding	641649	F5GWC9.56	2487	protein_coding	0.884401	3.09302	37.0187	4.38356e-05	0.00146886
PAOX	polyamine oxidase	protein_coding	196743	Q6QHF9.156	2250	protein_coding	0.774609	2.77474	36.9456	4.42545e-05	0.00147874
CREM	cAMP responsive element modulator	protein_coding	1390	E9PB41.75	5699	protein_coding	-1.0492	5.34589	36.9164	4.44237e-05	0.00148025
NUP155	nucleoporin 155	protein_coding	9631	A0A024R071.54	9158	protein_coding	-0.646045	5.47797	36.7785	4.52307e-05	0.00150295
PRKCSH	protein kinase C substrate 80K-H	protein_coding	5589	A0A7I2V2T6.1	5170	protein_coding	0.506988	7.6291	36.7531	4.53808e-05	0.00150374
STX10	syntaxin 10	protein_coding	8677	K7EK75.51	1796	protein_coding	0.44024	5.10769	36.5626	4.65285e-05	0.0015375
ZNF519	zinc finger protein 519	protein_coding	162655	NA	15787	protein_coding	-0.964578	2.55301	36.5124	4.6836e-05	0.00154339
RPS15	ribosomal protein S15	protein_coding	6209	A0A0B4J2B4.41	2138	protein_coding	0.525026	7.53494	36.4496	4.72245e-05	0.0015519
SEH1L	SEH1 like nucleoporin	protein_coding	81929	K7EPZ5.51	10481	protein_coding	-0.71457	4.23056	36.4059	4.74973e-05	0.00155375
GOLGA8O	golgin A8 family member O	protein_coding	728047	A6NCC3.94	5358	protein_coding	-1.76935	1.40782	36.3989	4.75411e-05	0.00155375
FUZ	fuzzy planar cell polarity protein	protein_coding	80199	A0A024QZF7.37	2953	protein_coding	0.818383	3.44591	36.3499	4.78491e-05	0.00155943
SELPLG	selectin P ligand	protein_coding	6404	Q14242.185	2811	protein_coding	0.716792	8.64272	36.3237	4.80148e-05	0.00155943
HNRNPA3	heterogeneous nuclear ribonucleoprotein A3	protein_coding	220988	A0A384NL63.17	6671	protein_coding	-0.582644	7.73374	36.2909	4.82232e-05	0.00155943
ZNF799	zinc finger protein 799	protein_coding	90576	NA	5055	protein_coding	-0.885378	2.22793	36.2886	4.82379e-05	0.00155943
VBP1	VHL binding protein 1	protein_coding	7411	P61758.151	1948	protein_coding	-0.691449	5.01833	36.247	4.85038e-05	0.00156263
HNRNPAB	heterogeneous nuclear ribonucleoprotein A/B	protein_coding	3182	Q99729.194	2118	protein_coding	-0.762764	6.37616	36.2322	4.85987e-05	0.00156263
GPRIN3	GPRIN family member 3	protein_coding	285513	Q6ZVF9.104	14998	protein_coding	-0.546275	7.49931	36.2065	4.87645e-05	0.00156374
CDK6	cyclin dependent kinase 6	protein_coding	1021	Q00534.222	12239	protein_coding	-1.06726	7.46027	36.1358	4.92231e-05	0.00157421
APOBEC3H	apolipoprotein B mRNA editing enzyme catalytic subunit 3H	protein_coding	164668	B7TQM4.63	1251	protein_coding	0.842245	6.24251	36.005	5.00851e-05	0.00159385
ZNF682	zinc finger protein 682	protein_coding	91120	M0R2B6.44	4967	protein_coding	-1.37115	1.25795	35.9888	5.01926e-05	0.00159385
LIF	LIF interleukin 6 family cytokine	protein_coding	3976	P15018.205	3871	protein_coding	-2.17892	5.49706	35.9729	5.02993e-05	0.00159385
AEBP1	AE binding protein 1	protein_coding	165	Q8IUX7.160	4971	protein_coding	-1.2743	2.62959	35.9621	5.03714e-05	0.00159385
UTP15	UTP15 small subunit processome component	protein_coding	84135	D6RF65.53	6324	protein_coding	-0.737088	3.65858	35.8833	5.09025e-05	0.0015994
CD52	CD52 molecule	protein_coding	1043	NA	934	protein_coding	0.872538	9.53147	35.8681	5.10054e-05	0.0015994
DEF6	DEF6 guanine nucleotide exchange factor	protein_coding	50619	Q9H4E7.153	2579	protein_coding	0.492765	7.51912	35.8567	5.10829e-05	0.0015994
PACS1	phosphofurin acidic cluster sorting protein 1	protein_coding	55690	A0A024R5H6.49	9587	protein_coding	0.500375	7.90124	35.8567	5.10832e-05	0.0015994
MIS12	MIS12 kinetochore complex component	protein_coding	79003	I3L4K6.45	3157	protein_coding	-0.564771	5.14624	35.8312	5.12574e-05	0.00160065
CXCR3	C-X-C motif chemokine receptor 3	protein_coding	2833	P49682.199	1862	protein_coding	0.707997	7.125	35.7933	5.15172e-05	0.00160457
NOLC1	nucleolar and coiled-body phosphoprotein 1	protein_coding	9221	Q14978.204	3970	protein_coding	-0.651979	6.41251	35.7343	5.1925e-05	0.00161186
SPATA5	spermatogenesis associated 5	protein_coding	166378	A0A6Q8PGU6.3	9313	protein_coding	-0.749195	3.14318	35.7203	5.20216e-05	0.00161186
CALHM1	calcium homeostasis modulator 1	protein_coding	255022	Q8IU99.140	3212	protein_coding	1.23355	-0.234971	35.6993	5.2168e-05	0.00161221
CYBA	cytochrome b-245 alpha chain	protein_coding	1535	P13498.207	3253	protein_coding	0.568986	7.02937	35.6645	5.24114e-05	0.00161554
TUBGCP5	tubulin gamma complex associated protein 5	protein_coding	114791	A0A087X1Z1.45	6376	protein_coding	-0.584607	4.07754	35.6319	5.26406e-05	0.00161843
TMEM230	transmembrane protein 230	protein_coding	29058	A0A087WTT2.52	3051	protein_coding	-0.500409	5.9365	35.5699	5.30801e-05	0.00162774
TEX30	testis expressed 30	protein_coding	93081	A0A024RDZ1.52	2256	protein_coding	-0.708891	4.79625	35.5453	5.32558e-05	0.00162894
EHD3	EH domain containing 3	protein_coding	30845	Q9NZN3.166	4825	protein_coding	1.42263	1.50419	35.5087	5.3518e-05	0.00163278
LBH	LBH regulator of WNT signaling pathway	protein_coding	81606	Q53QV2.120	4532	protein_coding	0.516554	8.23068	35.4017	5.42932e-05	0.00164847
VPS9D1	VPS9 domain containing 1	protein_coding	9605	H3BM58.64	3340	protein_coding	1.20941	3.69959	35.376	5.44814e-05	0.00164847
SFMBT1	Scm like with four mbt domains 1	protein_coding	51460	A0A024R338.45	5681	protein_coding	-0.721782	4.47225	35.3717	5.45133e-05	0.00164847
R3HDM4	R3H domain containing 4	protein_coding	91300	Q96D70.122	2957	protein_coding	0.449543	6.06857	35.3619	5.4585e-05	0.00164847
CTDSP2	CTD small phosphatase 2	protein_coding	10106	A0A024RBA6.55	5432	protein_coding	0.475463	8.18242	35.3155	5.49275e-05	0.00165462
LAMTOR4	late endosomal/lysosomal adaptor, MAPK and MTOR activator 4	protein_coding	389541	Q0VGL1.125	1931	protein_coding	0.563913	5.40284	35.2312	5.55564e-05	0.00166935
WNT10B	Wnt family member 10B	protein_coding	7480	O00744.175	2601	protein_coding	1.04988	2.37557	35.1639	5.6064e-05	0.00167674
KANK3	KN motif and ankyrin repeat domains 3	protein_coding	256949	Q6NY19.140	3214	protein_coding	0.941546	1.74171	35.1613	5.60833e-05	0.00167674
UBXN1	UBX domain protein 1	protein_coding	51035	A0A024R539.54	2532	protein_coding	0.554077	6.63867	35.1297	5.6324e-05	0.00167972
HSPD1	heat shock protein family D (Hsp60) member 1	protein_coding	3329	A0A024R3X4.57	7629	protein_coding	-0.698491	7.69418	35.1046	5.65156e-05	0.00167974
METTL1	methyltransferase 1, tRNA methylguanosine	protein_coding	4234	Q9UBP6.165	1947	protein_coding	-1.35048	1.66567	35.0928	5.66061e-05	0.00167974
MRTO4	MRT4 homolog, ribosome maturation factor	protein_coding	51154	A0A024RAE1.42	2556	protein_coding	-0.92709	4.29233	35.0615	5.68469e-05	0.00168064
WDR89	WD repeat domain 89	protein_coding	112840	A0A024R667.51	3218	protein_coding	-0.837707	3.80466	35.0522	5.69182e-05	0.00168064
STK25	serine/threonine kinase 25	protein_coding	10494	A0A024R4B2.54	7588	protein_coding	0.381089	6.14279	34.9662	5.75871e-05	0.00169322
DUSP6	dual specificity phosphatase 6	protein_coding	1848	A0A024RBC1.58	3859	protein_coding	-1.56195	4.82439	34.9583	5.76486e-05	0.00169322
TSPAN3	tetraspanin 3	protein_coding	10099	O60637.172	8400	protein_coding	-0.745131	4.06334	34.9428	5.77703e-05	0.00169322
TMEM256	transmembrane protein 256	protein_coding	254863	Q8N2U0.123	667	protein_coding	0.568598	4.35181	34.923	5.7926e-05	0.00169362
PTDSS2	phosphatidylserine synthase 2	protein_coding	81490	NA	6114	protein_coding	0.526856	4.08416	34.9011	5.80984e-05	0.00169451
SELENOT	selenoprotein T	protein_coding	51714	Q6IAK0.129	4103	protein_coding	-0.489763	5.74688	34.8709	5.83379e-05	0.00169619
HOPX	HOP homeobox	protein_coding	84525	Q9BPY8.153	7753	protein_coding	0.642961	7.49855	34.8424	5.85649e-05	0.00169619
ISG20	interferon stimulated exonuclease gene 20	protein_coding	3669	H3BLY5.46	7184	protein_coding	1.22185	6.30866	34.8349	5.86247e-05	0.00169619
SPIN1	spindlin 1	protein_coding	10927	A0A024R297.56	4903	protein_coding	-0.503546	5.88093	34.8224	5.87248e-05	0.00169619
PIGX	phosphatidylinositol glycan anchor biosynthesis class X	protein_coding	54965	C9JLT7.59	4427	protein_coding	-0.495807	4.87942	34.7824	5.9046e-05	0.00170135
MAPRE1	microtubule associated protein RP/EB family member 1	protein_coding	22919	Q15691.219	2562	protein_coding	-0.46344	7.01519	34.6754	5.9915e-05	0.00172223
RPP25L	ribonuclease P/MRP subunit p25 like	protein_coding	138716	Q8N5L8.131	1092	protein_coding	0.583407	3.91384	34.5994	6.05418e-05	0.00173606
PHLPP1	PH domain and leucine rich repeat protein phosphatase 1	protein_coding	23239	O60346.189	9051	protein_coding	0.528513	4.52264	34.5188	6.12136e-05	0.00175112
SYTL1	synaptotagmin like 1	protein_coding	84958	A0A087X1N4.50	5584	protein_coding	0.783534	6.09065	34.4787	6.15518e-05	0.00175658
BRI3BP	BRI3 binding protein	protein_coding	140707	Q8WY22.131	6703	protein_coding	-0.606862	4.96374	34.4445	6.18416e-05	0.00176064
SMDT1	single-pass membrane protein with aspartate rich tail 1	protein_coding	91689	F8WDX6.55	1731	protein_coding	0.439949	5.04096	34.4089	6.21449e-05	0.00176506
RAB4B-EGLN2	RAB4B-EGLN2 readthrough (NMD candidate)	protein_coding	NA	NA	3088	protein_coding	0.429743	6.33997	34.3354	6.27771e-05	0.00177593
FBXL16	F-box and leucine rich repeat protein 16	protein_coding	146330	NA	3968	protein_coding	1.25681	3.36137	34.3155	6.29494e-05	0.00177593
FCMR	Fc fragment of IgM receptor	protein_coding	9214	O60667.161	3417	protein_coding	1.28438	8.00514	34.3067	6.30254e-05	0.00177593
RNF10	ring finger protein 10	protein_coding	9921	A0A0G2JKT9.18	5900	protein_coding	0.337705	7.23816	34.2955	6.31229e-05	0.00177593
FCGR3A	Fc fragment of IgG receptor IIIa	protein_coding	2214	P08637.216	2725	protein_coding	1.95867	4.93829	34.2489	6.35302e-05	0.0017798
ZNF688	zinc finger protein 688	protein_coding	146542	A0A0S2Z633.30	2290	protein_coding	0.695883	3.39534	34.2456	6.35588e-05	0.0017798
MTMR14	myotubularin related protein 14	protein_coding	64419	Q8NCE2.144	6019	protein_coding	0.45364	5.96915	34.1899	6.40499e-05	0.00178551
ZNF879	zinc finger protein 879	protein_coding	345462	B4DU55.105	3831	protein_coding	-1.0458	0.577877	34.1885	6.40621e-05	0.00178551
ARHGAP30	Rho GTPase activating protein 30	protein_coding	257106	NA	5064	protein_coding	0.411339	9.20167	34.1513	6.43927e-05	0.00179054
B3GLCT	beta 3-glucosyltransferase	protein_coding	145173	Q6Y288.137	4527	protein_coding	-0.86198	2.57182	34.0856	6.49809e-05	0.00180269
MEN1	menin 1	protein_coding	4221	E7EN32.72	5102	protein_coding	0.4351	5.95217	34.0614	6.51989e-05	0.00180454
PROCR	protein C receptor	protein_coding	10544	Q9UNN8.183	1697	protein_coding	1.53375	1.21603	34.008	6.56839e-05	0.00181376
ARRB2	arrestin beta 2	protein_coding	409	I3L0V6.44	4265	protein_coding	0.387159	8.22283	33.9549	6.61694e-05	0.00182111
COMT	catechol-O-methyltransferase	protein_coding	1312	A0A140VJG8.26	7376	protein_coding	0.510216	5.12137	33.9456	6.62554e-05	0.00182111
RGL2	ral guanine nucleotide dissociation stimulator like 2	protein_coding	5863	NA	4159	protein_coding	0.594418	6.16913	33.9246	6.64485e-05	0.00182222
TRABD	TraB domain containing	protein_coding	80305	Q9H4I3.137	3155	protein_coding	0.702348	6.1589	33.8892	6.67765e-05	0.00182409
CXCR1	C-X-C motif chemokine receptor 1	protein_coding	3577	P25024.198	2459	protein_coding	2.05731	0.170555	33.8843	6.68225e-05	0.00182409
TOMM70	translocase of outer mitochondrial membrane 70	protein_coding	9868	O94826.188	5078	protein_coding	-0.536536	5.86074	33.8429	6.72085e-05	0.00183044
SNED1	sushi, nidogen and EGF like domains 1	protein_coding	25992	Q8TER0.148	13812	protein_coding	2.34484	3.72132	33.8006	6.76056e-05	0.00183373
FHL2	four and a half LIM domains 2	protein_coding	2274	Q6I9R8.147	6626	protein_coding	0.952694	1.47943	33.7973	6.76368e-05	0.00183373
DDX21	DExD-box helicase 21	protein_coding	9188	NA	9274	protein_coding	-0.848214	6.77842	33.7428	6.81527e-05	0.00184102
ZNF585A	zinc finger protein 585A	protein_coding	199704	K7EN80.50	10758	protein_coding	-0.652618	3.25828	33.7363	6.82145e-05	0.00184102
LRP10	LDL receptor related protein 10	protein_coding	26020	Q7Z4F1.163	7118	protein_coding	0.600876	7.3864	33.694	6.86192e-05	0.00184726
TBKBP1	TBK1 binding protein 1	protein_coding	9755	J3KS71.38	4202	protein_coding	1.21965	4.58441	33.6638	6.89087e-05	0.00184726
ATG2A	autophagy related 2A	protein_coding	23130	H7C3T2.53	7833	protein_coding	0.893201	5.99411	33.6623	6.89234e-05	0.00184726
STAG3	stromal antigen 3	protein_coding	10734	Q9UJ98.158	8736	protein_coding	0.607796	6.01432	33.6476	6.90651e-05	0.00184726
LRSAM1	leucine rich repeat and sterile alpha motif containing 1	protein_coding	90678	A0A6Q8PFL5.3	9862	protein_coding	0.481842	4.99426	33.6263	6.92714e-05	0.00184863
NDUFB9	NADH:ubiquinone oxidoreductase subunit B9	protein_coding	4715	A0A3B3IT57.12	16591	protein_coding	0.532875	5.7994	33.5868	6.96555e-05	0.00185473
ZFP91	ZFP91 zinc finger protein, atypical E3 ubiquitin ligase	protein_coding	80829	A0A024R4Z1.41	5776	protein_coding	-0.40267	6.99071	33.544	7.0074e-05	0.00186172
NPC1	NPC intracellular cholesterol transporter 1	protein_coding	4864	K7ERW2.47	9705	protein_coding	0.56339	6.7666	33.5173	7.03369e-05	0.00186217
ZFP36	ZFP36 ring finger protein	protein_coding	7538	P26651.194	1976	protein_coding	0.794431	6.08679	33.5106	7.04032e-05	0.00186217
SIGIRR	single Ig and TIR domain containing	protein_coding	59307	H0YDR5.54	3496	protein_coding	0.74992	6.28172	33.4754	7.07517e-05	0.00186725
RAP1GAP2	RAP1 GTPase activating protein 2	protein_coding	23108	A0A1B0GV05.33	7532	protein_coding	2.13169	4.6745	33.3921	7.15855e-05	0.00188101
RNF138	ring finger protein 138	protein_coding	51444	A0A140VJT9.30	3776	protein_coding	-1.01114	4.43661	33.3753	7.17543e-05	0.00188101
MYBL1	MYB proto-oncogene like 1	protein_coding	4603	P10243.191	7239	protein_coding	-1.5131	4.22907	33.3713	7.17952e-05	0.00188101
USP14	ubiquitin specific peptidase 14	protein_coding	9097	P54578.202	5987	protein_coding	-0.661216	5.80802	33.3605	7.19039e-05	0.00188101
FLOT2	flotillin 2	protein_coding	2319	E7EMK3.63	3390	protein_coding	0.51012	7.74766	33.3337	7.21764e-05	0.00188174
AAGAB	alpha and gamma adaptin binding protein	protein_coding	79719	Q6PD74.136	4138	protein_coding	-0.433778	5.60827	33.3267	7.22473e-05	0.00188174
DNM1L	dynamin 1 like	protein_coding	10059	O00429.191	7282	protein_coding	-0.50221	6.1431	33.2974	7.25464e-05	0.00188403
OSBPL7	oxysterol binding protein like 7	protein_coding	114881	Q9BZF2.153	6572	protein_coding	0.609403	5.67941	33.2853	7.26702e-05	0.00188403
RITA1	RBPJ interacting and tubulin associated 1	protein_coding	84934	A0A024RBL1.52	2309	protein_coding	0.57695	4.46351	33.2622	7.29068e-05	0.00188403
MPG	N-methylpurine DNA glycosylase	protein_coding	4350	A2IDA3.105	1497	protein_coding	0.857575	4.6179	33.227	7.32706e-05	0.00188403
WASHC1	WASH complex subunit 1	protein_coding	100287171	A8K0Z3.112	2316	protein_coding	0.488088	4.58292	33.2225	7.33172e-05	0.00188403
ZHX3	zinc fingers and homeoboxes 3	protein_coding	23051	H0Y6F5.65	11680	protein_coding	-0.54022	3.77857	33.2202	7.3341e-05	0.00188403
NAXD	NAD(P)HX dehydratase	protein_coding	55739	NA	2973	protein_coding	0.358471	5.49763	33.1902	7.36525e-05	0.00188403
S100A4	S100 calcium binding protein A4	protein_coding	6275	P26447.202	946	protein_coding	0.544765	7.85445	33.1691	7.38719e-05	0.00188403
SIK3	SIK family kinase 3	protein_coding	23387	NA	10920	protein_coding	0.466548	6.16104	33.1575	7.39938e-05	0.00188403
ANKRD13B	ankyrin repeat domain 13B	protein_coding	124930	K7ENT0.46	4307	protein_coding	0.750192	2.67687	33.1294	7.42876e-05	0.00188403
FKBP1B	FKBP prolyl isomerase 1B	protein_coding	2281	P68106.165	1677	protein_coding	1.13205	1.8147	33.1247	7.43372e-05	0.00188403
OGDH	oxoglutarate dehydrogenase	protein_coding	4967	E9PFG7.70	5209	protein_coding	0.444157	6.93818	33.1095	7.4497e-05	0.00188403
UBALD1	UBA like domain containing 1	protein_coding	124402	Q8TB05.120	3591	protein_coding	0.645312	3.71312	33.0966	7.46332e-05	0.00188403
MYO18A	myosin XVIIIA	protein_coding	399687	Q92614.207	15035	protein_coding	0.595625	7.37788	33.0921	7.46809e-05	0.00188403
ATP5MK	ATP synthase membrane subunit k	protein_coding	84833	Q96IX5.147	924	protein_coding	-0.575501	5.19011	33.09	7.4704e-05	0.00188403
GGA1	golgi associated, gamma adaptin ear containing, ARF binding protein 1	protein_coding	26088	Q9UJY5.216	9119	protein_coding	0.501878	6.39445	32.9679	7.6008e-05	0.00191287
TP53I13	tumor protein p53 inducible protein 13	protein_coding	90313	NA	4570	protein_coding	0.680323	5.47929	32.924	7.6484e-05	0.0019208
AHR	aryl hydrocarbon receptor	protein_coding	196	NA	8051	protein_coding	-0.870226	4.86812	32.8548	7.72402e-05	0.0019338
ADD1	adducin 1	protein_coding	118	NA	13240	protein_coding	0.381226	8.3086	32.847	7.73261e-05	0.0019338
RNF215	ring finger protein 215	protein_coding	200312	A0A0D9SGK3.16	10643	protein_coding	0.663593	3.4319	32.7985	7.78622e-05	0.00194298
FGR	FGR proto-oncogene, Src family tyrosine kinase	protein_coding	2268	P09769.222	3382	protein_coding	1.76875	3.02422	32.7844	7.80188e-05	0.00194298
ZER1	zyg-11 related cell cycle regulator	protein_coding	10444	A0A024R8B0.50	4370	protein_coding	0.5222	5.82091	32.721	7.87279e-05	0.00195564
POLR1D	RNA polymerase I and III subunit D	protein_coding	51082	NA	12363	protein_coding	0.377683	6.44882	32.7097	7.8855e-05	0.00195564
SLC25A32	solute carrier family 25 member 32	protein_coding	81034	Q9H2D1.163	3654	protein_coding	-0.698143	4.42212	32.6883	7.90967e-05	0.00195691
ERI1	exoribonuclease 1	protein_coding	90459	NA	6382	protein_coding	-0.549179	5.7174	32.6643	7.93693e-05	0.00195691
BRI3	brain protein I3	protein_coding	25798	NA	5139	protein_coding	0.629138	4.01125	32.6321	7.97355e-05	0.00195691
POLR2K	RNA polymerase II, I and III subunit K	protein_coding	5440	A0A024R9G0.41	1673	protein_coding	-0.548813	4.83313	32.6258	7.98077e-05	0.00195691
ZNF319	zinc finger protein 319	protein_coding	57567	Q9P2F9.170	5027	protein_coding	0.626291	4.77991	32.6181	7.98949e-05	0.00195691
DERL3	derlin 3	protein_coding	91319	NA	3796	protein_coding	-1.21169	1.92484	32.6036	8.00614e-05	0.00195691
LPCAT1	lysophosphatidylcholine acyltransferase 1	protein_coding	79888	Q8NF37.153	6475	protein_coding	0.589678	6.36315	32.5848	8.02775e-05	0.00195691
BORCS6	BLOC-1 related complex subunit 6	protein_coding	54785	Q96GS4.126	1836	protein_coding	0.757219	4.23468	32.5809	8.03218e-05	0.00195691
SLK	STE20 like kinase	protein_coding	9748	Q9H2G2.184	8107	protein_coding	-0.510911	6.2726	32.5756	8.03829e-05	0.00195691
ISL2	ISL LIM homeobox 2	protein_coding	64843	Q96A47.162	2171	protein_coding	1.48931	0.0400379	32.4859	8.14242e-05	0.00197823
CEP135	centrosomal protein 135	protein_coding	9662	Q66GS9.153	8638	protein_coding	-0.727655	4.10174	32.4454	8.1899e-05	0.00198572
DLEC1	DLEC1 cilia and flagella associated protein	protein_coding	9940	NA	8338	protein_coding	1.11306	1.30754	32.3958	8.24852e-05	0.00199587
PTPN6	protein tyrosine phosphatase non-receptor type 6	protein_coding	5777	F5H5H9.67	5009	protein_coding	0.663266	7.9539	32.3374	8.31811e-05	0.00200864
KRT7	keratin 7	protein_coding	3855	NA	3999	protein_coding	-2.30549	2.08503	32.2882	8.37742e-05	0.00201887
RNF144A	ring finger protein 144A	protein_coding	9781	P50876.173	6450	protein_coding	-0.999451	5.81206	32.2484	8.42562e-05	0.0020251
ATP5MC2	ATP synthase membrane subunit c locus 2	protein_coding	517	NA	3904	protein_coding	0.510326	7.46291	32.2292	8.44898e-05	0.0020251
ATP8B2	ATPase phospholipid transporting 8B2	protein_coding	57198	A0A5K1VW70.5	7597	protein_coding	0.660889	8.23688	32.2103	8.47211e-05	0.0020251
TRADD	TNFRSF1A associated via death domain	protein_coding	8717	Q15628.202	2173	protein_coding	0.824055	5.12869	32.2025	8.48164e-05	0.0020251
FAM98A	family with sequence similarity 98 member A	protein_coding	25940	NA	17840	protein_coding	-0.469827	4.87718	32.1972	8.48812e-05	0.0020251
CARD19	caspase recruitment domain family member 19	protein_coding	84270	A0A024R248.54	3082	protein_coding	0.707147	4.59866	32.1689	8.52301e-05	0.0020291
SERBP1	SERPINE1 mRNA binding protein 1	protein_coding	26135	Q5VU21.134	7676	protein_coding	-0.513067	7.1868	32.1543	8.54096e-05	0.0020291
CD8B	CD8b molecule	protein_coding	926	P10966.202	5279	protein_coding	0.525479	8.61688	32.1372	8.5621e-05	0.0020291
ABCC10	ATP binding cassette subfamily C member 10	protein_coding	89845	D6R9B3.74	8087	protein_coding	0.484556	5.78039	32.1262	8.57573e-05	0.0020291
TBC1D10C	TBC1 domain family member 10C	protein_coding	374403	Q8IV04.131	5033	protein_coding	0.574528	7.73866	32.1148	8.58994e-05	0.0020291
CYTH1	cytohesin 1	protein_coding	9267	Q15438.191	7754	protein_coding	0.474707	8.35431	32.0861	8.6257e-05	0.00203352
IPO11	importin 11	protein_coding	51194	D6RCN7.70	7540	protein_coding	-0.559501	3.96014	32.0357	8.68902e-05	0.00204177
GTPBP4	GTP binding protein 4	protein_coding	23560	D2CFK9.79	6121	protein_coding	-0.465434	5.73922	32.031	8.69494e-05	0.00204177
RTKN	rhotekin	protein_coding	6242	Q9BST9.165	5191	protein_coding	1.60531	0.0252364	32.0127	8.71811e-05	0.00204319
MFNG	MFNG O-fucosylpeptide 3-beta-N-acetylglucosaminyltransferase	protein_coding	4242	O00587.159	3034	protein_coding	0.463584	7.43603	31.8561	8.91882e-05	0.00208608
DLG3	discs large MAGUK scaffold protein 3	protein_coding	1741	Q5JUW8.143	7870	protein_coding	0.396918	5.81346	31.8429	8.93608e-05	0.00208608
ZNF43	zinc finger protein 43	protein_coding	7594	A0A024R7P7.47	8631	protein_coding	-0.997917	3.63486	31.7545	9.05202e-05	0.00210902
PSMG1	proteasome assembly chaperone 1	protein_coding	8624	O95456.157	2152	protein_coding	-0.645994	4.22633	31.7072	9.11483e-05	0.00211951
CUEDC2	CUE domain containing 2	protein_coding	79004	NA	1335	protein_coding	0.436807	5.4232	31.68	9.15116e-05	0.0021224
MSH2	mutS homolog 2	protein_coding	4436	P43246.233	13674	protein_coding	-0.725753	5.35656	31.6712	9.16284e-05	0.0021224
C11orf68	chromosome 11 open reading frame 68	protein_coding	83638	Q9H3H3.139	1704	protein_coding	0.52611	5.20646	31.6461	9.19666e-05	0.0021261
KLF5	Kruppel like factor 5	protein_coding	688	NA	3679	protein_coding	-1.68359	-0.0377555	31.6162	9.23703e-05	0.00212743
AZIN1	antizyme inhibitor 1	protein_coding	51582	A0A024R9C7.45	6130	protein_coding	-0.504993	6.65889	31.6154	9.23805e-05	0.00212743
EPB41	erythrocyte membrane protein band 4.1	protein_coding	2035	A0A2R8Y7Y3.19	19993	protein_coding	0.616759	8.58404	31.4924	9.40629e-05	0.002162
RENBP	renin binding protein	protein_coding	5973	P51606.173	2047	protein_coding	0.614654	3.27383	31.4477	9.46824e-05	0.00217205
ST6GALNAC2	ST6 N-acetylgalactosaminide alpha-2,6-sialyltransferase 2	protein_coding	10610	A0A024R8M1.54	3002	protein_coding	1.84519	-0.0759326	31.4314	9.49099e-05	0.00217309
TDG	thymine DNA glycosylase	protein_coding	6996	F5H539.59	4885	protein_coding	-0.462596	5.20613	31.3892	9.55022e-05	0.00217834
GLB1	galactosidase beta 1	protein_coding	2720	P16278.227	4335	protein_coding	0.485879	5.85568	31.389	9.55045e-05	0.00217834
ZNF573	zinc finger protein 573	protein_coding	126231	NA	4689	protein_coding	-0.889408	1.15756	31.3712	9.57551e-05	0.00217866
HEXA	hexosaminidase subunit alpha	protein_coding	3073	A0A0S2Z3W3.24	15893	protein_coding	0.365245	6.62523	31.3621	9.58839e-05	0.00217866
HVCN1	hydrogen voltage gated channel 1	protein_coding	84329	Q96D96.156	3646	protein_coding	0.936101	4.27138	31.3207	9.64701e-05	0.00218782
TRBC2	T cell receptor beta constant 2	TR_C_gene	NA	A0A5H1ZRR3.5	758	protein_coding	0.598043	9.87561	31.2459	9.75413e-05	0.00219816
PHF6	PHD finger protein 6	protein_coding	84295	NA	16534	protein_coding	-0.659303	5.67524	31.2456	9.7547e-05	0.00219816
ZNF121	zinc finger protein 121	protein_coding	7675	P58317.156	7246	protein_coding	-0.785013	5.20392	31.2424	9.75924e-05	0.00219816
S100A6	S100 calcium binding protein A6	protein_coding	6277	P06703.206	971	protein_coding	0.479667	7.1589	31.2348	9.77022e-05	0.00219816
R3HCC1	R3H domain and coiled-coil containing 1	protein_coding	203069	A0A0D9SFI4.26	2630	protein_coding	0.476453	4.2966	31.2247	9.78475e-05	0.00219816
NMRAL1	NmrA like redox sensor 1	protein_coding	57407	A0A384P622.12	3427	protein_coding	0.477803	4.80889	31.192	9.83221e-05	0.00220162
OTUD5	OTU deubiquitinase 5	protein_coding	55593	Q96G74.150	3333	protein_coding	0.427198	6.64908	31.1834	9.84478e-05	0.00220162
FAM193B	family with sequence similarity 193 member B	protein_coding	54540	Q96PV7.125	5825	protein_coding	0.511444	6.43823	31.176	9.85552e-05	0.00220162
UBXN6	UBX domain protein 6	protein_coding	80700	K7EP32.41	5247	protein_coding	0.614905	5.35344	31.1107	9.95139e-05	0.0022155
SIRT2	sirtuin 2	protein_coding	22933	NA	6206	protein_coding	0.457468	6.19253	31.1084	9.95478e-05	0.0022155
ASCC3	activating signal cointegrator 1 complex subunit 3	protein_coding	10973	Q8N3C0.178	11731	protein_coding	-0.615081	6.33535	31.0712	0.000100098	0.0022236
CEP83	centrosomal protein 83	protein_coding	51134	H0YHH5.51	6919	protein_coding	-0.747311	2.86167	31.0449	0.00010049	0.00222653
GABARAP	GABA type A receptor-associated protein	protein_coding	11337	Q6IAW1.148	1951	protein_coding	0.421532	7.14849	31.0317	0.000100688	0.00222653
XPO1	exportin 1	protein_coding	7514	NA	23843	protein_coding	-0.677566	7.62379	31.0248	0.00010079	0.00222653
BAG5	BAG cochaperone 5	protein_coding	9529	A0A024R6M6.53	5096	protein_coding	-0.388118	5.43575	30.9914	0.000101292	0.00223349
GALNT6	polypeptide N-acetylgalactosaminyltransferase 6	protein_coding	11226	Q8NCL4.150	7347	protein_coding	-0.618579	5.18881	30.9241	0.00010231	0.00225177
ATP2A2	ATPase sarcoplasmic/endoplasmic reticulum Ca2+ transporting 2	protein_coding	488	F8W1Z7.45	13745	protein_coding	-0.41307	7.16243	30.9015	0.000102655	0.0022552
TMPRSS13	transmembrane serine protease 13	protein_coding	84000	Q9BYE2.151	5369	protein_coding	0.853575	2.8326	30.8497	0.000103452	0.00226852
ABCA2	ATP binding cassette subfamily A member 2	protein_coding	20	Q9BZC7.170	11500	protein_coding	1.25945	7.07956	30.8012	0.000104203	0.0022808
RAD1	RAD1 checkpoint DNA exonuclease	protein_coding	5810	A0A024R045.49	6770	protein_coding	-0.527232	4.29453	30.7109	0.00010562	0.00230759
TECPR1	tectonin beta-propeller repeat containing 1	protein_coding	25851	Q7Z6L1.145	9047	protein_coding	0.649629	6.10054	30.6975	0.000105831	0.00230797
BCAS3	BCAS3 microtubule associated cell migration factor	protein_coding	54828	K7EJU7.44	14101	protein_coding	0.614748	4.84663	30.5576	0.000108076	0.00235262
TSC22D4	TSC22 domain family member 4	protein_coding	81628	NA	3668	protein_coding	0.530642	6.62305	30.5409	0.000108347	0.00235422
RGS19	regulator of G protein signaling 19	protein_coding	10287	P49795.199	2028	protein_coding	0.443161	5.17137	30.5065	0.000108909	0.00236213
DOCK10	dedicator of cytokinesis 10	protein_coding	55619	Q96BY6.172	11288	protein_coding	-0.456499	8.48308	30.399	0.000110687	0.00239586
FAM241A	family with sequence similarity 241 member A	protein_coding	132720	Q8N8J7.112	8844	protein_coding	-1.15181	1.77696	30.3815	0.000110978	0.00239586
MRPL53	mitochondrial ribosomal protein L53	protein_coding	116540	Q96EL3.139	685	protein_coding	0.589893	4.38157	30.3763	0.000111066	0.00239586
ZNF441	zinc finger protein 441	protein_coding	126068	NA	4748	protein_coding	-0.886808	2.89407	30.3605	0.000111331	0.00239723
IKBIP	IKBKB interacting protein	protein_coding	121457	Q70UQ0.130	4163	protein_coding	-1.05296	3.5344	30.2886	0.000112547	0.00241905
ARHGAP45	Rho GTPase activating protein 45	protein_coding	23526	Q92619.163	6237	protein_coding	0.64175	8.29019	30.2188	0.000113742	0.00244035
PTGES3	prostaglandin E synthase 3	protein_coding	10728	NA	3399	protein_coding	-0.836218	6.87689	30.1478	0.000114973	0.00246232
PLXNA1	plexin A1	protein_coding	5361	NA	11235	protein_coding	-1.78094	4.1586	30.1096	0.000115642	0.00246447
FANCM	FA complementation group M	protein_coding	57697	Q8IYD8.168	8478	protein_coding	-0.794982	3.4207	30.0995	0.000115819	0.00246447
TMEM170B	transmembrane protein 170B	protein_coding	100113407	Q5T4T1.105	8891	protein_coding	-1.27533	0.0303896	30.096	0.000115881	0.00246447
HNRNPDL	heterogeneous nuclear ribonucleoprotein D like	protein_coding	9987	A0A024RDB5.8	5529	protein_coding	-0.418167	7.71097	30.0847	0.000116079	0.00246447
FANCB	FA complementation group B	protein_coding	2187	A0A2R8YDV8.13	3593	protein_coding	-1.36727	1.79088	30.0832	0.000116107	0.00246447
RAB29	RAB29, member RAS oncogene family	protein_coding	8934	Q6FGU7.148	3904	protein_coding	0.508768	6.64461	30.0548	0.000116607	0.00247071
PPP2CB	protein phosphatase 2 catalytic subunit beta	protein_coding	5516	H0YBN9.44	4510	protein_coding	-0.469496	4.57792	29.9155	0.000119109	0.00251925
SYNCRIP	synaptotagmin binding cytoplasmic RNA interacting protein	protein_coding	10492	B7Z645.96	10452	protein_coding	-0.563838	7.16157	29.8512	0.000120284	0.0025396
TIMM8A	translocase of inner mitochondrial membrane 8A	protein_coding	1678	A0A2R8YDA8.21	3082	protein_coding	-0.713749	2.57456	29.8215	0.000120832	0.00254665
CC2D1A	coiled-coil and C2 domain containing 1A	protein_coding	54862	Q6P1N0.149	8646	protein_coding	0.470259	5.16964	29.7579	0.000122013	0.00256701
PCOLCE	procollagen C-endopeptidase enhancer	protein_coding	5118	Q15113.188	3346	protein_coding	0.719132	2.81357	29.7045	0.000123015	0.00258162
CD27	CD27 molecule	protein_coding	939	P26842.198	1322	protein_coding	0.614862	7.40153	29.6979	0.00012314	0.00258162
ZDHHC24	zinc finger DHHC-type containing 24	protein_coding	254359	E9PI61.67	6535	protein_coding	0.531994	4.64009	29.6861	0.000123363	0.00258175
SOAT1	sterol O-acyltransferase 1	protein_coding	6646	P35610.196	7005	protein_coding	-0.499079	5.95503	29.6648	0.000123766	0.00258565
CREB3L4	cAMP responsive element binding protein 3 like 4	protein_coding	148327	NA	2902	protein_coding	0.65348	3.46281	29.6167	0.000124685	0.00260029
B4GALT1	beta-1,4-galactosyltransferase 1	protein_coding	2683	P15291.223	4896	protein_coding	0.48961	6.57253	29.5021	0.000126904	0.00264195
GMEB2	glucocorticoid modulatory element binding protein 2	protein_coding	26205	Q5JTV1.109	4767	protein_coding	0.515091	4.66331	29.4543	0.000127842	0.00264894
ATL2	atlastin GTPase 2	protein_coding	64225	Q8NHH9.144	5810	protein_coding	-0.642208	5.00872	29.4522	0.000127883	0.00264894
C11orf21	chromosome 11 open reading frame 21	protein_coding	29125	Q9P2W6.102	4074	protein_coding	1.27353	6.59788	29.448	0.000127967	0.00264894
CASP9	caspase 9	protein_coding	842	F8VVS7.85	5269	protein_coding	0.46861	4.53828	29.4306	0.000128311	0.00264894
GPR15	G protein-coupled receptor 15	protein_coding	2838	B6V9G9.91	2704	protein_coding	1.33684	8.7147	29.4286	0.00012835	0.00264894
NOC3L	NOC3 like DNA replication regulator	protein_coding	64318	Q8WTT2.160	4464	protein_coding	-0.737914	4.50687	29.3983	0.000128951	0.00265676
CBX3	chromobox 3	protein_coding	11335	A4D177.124	4840	protein_coding	-0.525504	7.05475	29.3338	0.000130244	0.00267265
ARF5	ADP ribosylation factor 5	protein_coding	381	A4D0Z3.123	1825	protein_coding	0.439634	6.39442	29.3218	0.000130487	0.00267265
SLC16A1	solute carrier family 16 member 1	protein_coding	6566	Q5T8R3.120	6347	protein_coding	-0.711044	4.70035	29.3202	0.00013052	0.00267265
RETREG1	reticulophagy regulator 1	protein_coding	54463	H0Y9U4.50	15449	protein_coding	-0.95358	4.24247	29.3041	0.000130844	0.00267265
AGO4	argonaute RISC component 4	protein_coding	192670	Q9HCK5.155	7423	protein_coding	0.690559	6.70827	29.2882	0.000131167	0.00267265
ZAP70	zeta chain of T cell receptor associated protein kinase 70	protein_coding	7535	P43403.233	5095	protein_coding	0.531276	8.46682	29.288	0.000131171	0.00267265
LMNTD2	lamin tail domain containing 2	protein_coding	256329	Q8IXW0.121	2898	protein_coding	1.12979	0.426	29.2821	0.000131291	0.00267265
PSAP	prosaposin	protein_coding	5660	A0A024QZQ2.50	3115	protein_coding	0.358652	8.0555	29.2424	0.000132103	0.00268458
GATD3B	glutamine amidotransferase class 1 domain containing 3B	protein_coding	102724023	A0A096LP73.35	3094	protein_coding	0.56709	4.20346	29.2277	0.000132403	0.00268612
GCHFR	GTP cyclohydrolase I feedback regulator	protein_coding	2644	P30047.153	1481	protein_coding	0.675057	3.66281	29.1278	0.000134476	0.00272354
OSM	oncostatin M	protein_coding	5008	P13725.199	2125	protein_coding	-2.68412	2.02913	29.1061	0.000134929	0.00272809
H1-10	H1.10 linker histone	protein_coding	8971	Q92522.187	1516	protein_coding	0.790778	6.16844	29.072	0.000135647	0.00273796
MARK4	microtubule affinity regulating kinase 4	protein_coding	57787	K7EK17.50	6656	protein_coding	0.68693	5.08758	29.007	0.00013703	0.00275575
CREBBP	CREB binding protein	protein_coding	1387	Q92793.247	15479	protein_coding	0.346573	7.10214	29.0064	0.000137043	0.00275575
TRAV36DV7	T cell receptor alpha variable 36/delta variable 7	TR_V_gene	NA	A0A075B6V5.36	356	protein_coding	-1.1611	1.9266	28.9934	0.00013732	0.00275575
ARAP1	ArfGAP with RhoGAP domain, ankyrin repeat and PH domain 1	protein_coding	116985	NA	9061	protein_coding	0.523796	7.03684	28.9789	0.000137633	0.00275575
GOLGA8A	golgin A8 family member A	protein_coding	23015	NA	7179	protein_coding	-0.569914	8.45538	28.9765	0.000137684	0.00275575
TGFBR3	transforming growth factor beta receptor 3	protein_coding	7049	E9PKY4.47	8577	protein_coding	1.36337	5.64873	28.9556	0.000138135	0.00276014
RAD18	RAD18 E3 ubiquitin protein ligase	protein_coding	56852	H7C3I2.40	6984	protein_coding	-0.656713	4.32625	28.9399	0.000138472	0.00276226
AK6	adenylate kinase 6	protein_coding	102157402	Q9Y3D8.180	2140	protein_coding	-0.508833	4.14263	28.8994	0.000139353	0.0027752
ANKS1A	ankyrin repeat and sterile alpha motif domain containing 1A	protein_coding	23294	A0A3B3ISP1.13	8498	protein_coding	0.441329	4.11252	28.8797	0.000139783	0.00277608
ARHGAP17	Rho GTPase activating protein 17	protein_coding	55114	NA	9903	protein_coding	0.378192	5.97832	28.8706	0.000139982	0.00277608
SIDT2	SID1 transmembrane family member 2	protein_coding	51092	E9PMC3.54	9058	protein_coding	0.474955	5.2943	28.8654	0.000140095	0.00277608
DNASE2	deoxyribonuclease 2, lysosomal	protein_coding	1777	A0A024R7F4.39	2389	protein_coding	0.451522	5.36915	28.8288	0.000140901	0.00278741
RASGRP2	RAS guanyl releasing protein 2	protein_coding	10235	NA	6084	protein_coding	0.984178	6.76755	28.8026	0.000141482	0.00279428
IDI1	isopentenyl-diphosphate delta isomerase 1	protein_coding	3422	Q13907.194	4294	protein_coding	-0.463346	5.69268	28.771	0.000142185	0.00280351
FKBP1A	FKBP prolyl isomerase 1A	protein_coding	2280	NA	5973	protein_coding	-0.370301	7.38649	28.7555	0.000142531	0.0028057
HELLS	helicase, lymphoid specific	protein_coding	3070	F6XU50.54	10150	protein_coding	-0.884553	5.13395	28.73	0.000143104	0.00281233
PFKL	phosphofructokinase, liver type	protein_coding	5211	F8WEU2.66	8926	protein_coding	0.722604	6.78823	28.7031	0.000143709	0.00281885
HECW2	HECT, C2 and WW domain containing E3 ubiquitin protein ligase 2	protein_coding	57520	NA	23675	protein_coding	-0.887196	0.945027	28.6943	0.000143908	0.00281885
TFAM	transcription factor A, mitochondrial	protein_coding	7019	E5KSU5.97	5282	protein_coding	-0.731333	4.96039	28.6823	0.000144179	0.00281936
LACC1	laccase domain containing 1	protein_coding	144811	Q8IV20.123	4479	protein_coding	-1.00924	2.35282	28.6604	0.000144678	0.00281936
MAPK3	mitogen-activated protein kinase 3	protein_coding	5595	L7RXH5.80	3669	protein_coding	0.448314	5.68952	28.6592	0.000144706	0.00281936
RXRB	retinoid X receptor beta	protein_coding	6257	A0A0S2Z570.46	3897	protein_coding	0.377291	6.47587	28.6515	0.000144879	0.00281936
KCTD9	potassium channel tetramerization domain containing 9	protein_coding	54793	Q7L273.143	4383	protein_coding	-0.648552	4.95607	28.6255	0.000145475	0.00282635
AKR1B1	aldo-keto reductase family 1 member B	protein_coding	231	A0A024R7A8.40	3654	protein_coding	0.453244	6.20982	28.5983	0.0001461	0.00283386
LRRN3	leucine rich repeat neuronal 3	protein_coding	54674	A4D0T1.126	3875	protein_coding	-1.08719	8.20553	28.5664	0.000146835	0.00284351
STK10	serine/threonine kinase 10	protein_coding	6793	O94804.198	8915	protein_coding	0.404269	8.83879	28.5319	0.000147638	0.00285006
RIPOR2	RHO family interacting cell polarization regulator 2	protein_coding	9750	A0A024QZY9.56	9435	protein_coding	1.04558	7.5839	28.5313	0.000147652	0.00285006
ZNF443	zinc finger protein 443	protein_coding	10224	Q9Y2A4.165	2663	protein_coding	-0.716576	1.61017	28.4974	0.000148445	0.00286074
UTP4	UTP4 small subunit processome component	protein_coding	84916	I3L4T9.56	5600	protein_coding	-0.558424	5.18086	28.3841	0.000151129	0.00290114
CPTP	ceramide-1-phosphate transfer protein	protein_coding	80772	NA	2555	protein_coding	0.692633	3.40692	28.3767	0.000151307	0.00290114
PCSK7	proprotein convertase subtilisin/kexin type 7	protein_coding	9159	Q16549.197	22206	protein_coding	0.424542	8.24566	28.3658	0.000151569	0.00290114
NDUFS2	NADH:ubiquinone oxidoreductase core subunit S2	protein_coding	4720	NA	8898	protein_coding	0.3892	6.78159	28.3601	0.000151707	0.00290114
PLXNA4	plexin A4	protein_coding	91584	A0A024R7A6.63	16364	protein_coding	-2.12922	3.0492	28.358	0.000151757	0.00290114
TOM1	target of myb1 membrane trafficking protein	protein_coding	10043	V9GYF4.57	5869	protein_coding	0.539446	4.7575	28.2911	0.000153377	0.00291695
MAP2K2	mitogen-activated protein kinase kinase 2	protein_coding	5605	NA	7767	protein_coding	0.603847	6.48869	28.2703	0.000153885	0.00291695
SKP2	S-phase kinase associated protein 2	protein_coding	6502	Q13309.208	17377	protein_coding	-0.434451	4.87943	28.2703	0.000153886	0.00291695
HSD3B7	hydroxy-delta-5-steroid dehydrogenase, 3 beta- and steroid delta-isomerase 7	protein_coding	80270	Q9H2F3.165	2490	protein_coding	-1.20637	0.77179	28.2678	0.000153947	0.00291695
COQ10B	coenzyme Q10B	protein_coding	80219	Q9H8M1.128	2654	protein_coding	-0.586934	4.26265	28.2651	0.000154012	0.00291695
FCSK	fucose kinase	protein_coding	197258	I3L106.42	7231	protein_coding	0.491438	4.55194	28.2635	0.000154052	0.00291695
TSEN34	tRNA splicing endonuclease subunit 34	protein_coding	79042	B0V3J0.94	3542	protein_coding	0.537085	3.46616	28.228	0.000154924	0.00292883
RPL22L1	ribosomal protein L22 like 1	protein_coding	200916	Q6P5R6.138	2051	protein_coding	-0.8337	4.20934	28.2025	0.000155553	0.00293406
TMSB10	thymosin beta 10	protein_coding	9168	P63313.138	461	protein_coding	0.480658	9.87553	28.1969	0.000155693	0.00293406
IER3IP1	immediate early response 3 interacting protein 1	protein_coding	51124	Q9Y5U9.157	4233	protein_coding	-0.613773	4.23416	28.1436	0.000157019	0.00295439
APBA1	amyloid beta precursor protein binding family A member 1	protein_coding	320	Q02410.189	11447	protein_coding	-1.34882	3.88425	28.1117	0.000157822	0.00296482
WIPI2	WD repeat domain, phosphoinositide interacting 2	protein_coding	26100	A0A024R823.54	8983	protein_coding	0.513919	6.29382	28.0838	0.000158525	0.00297334
HIRA	histone cell cycle regulator	protein_coding	7290	P54198.199	4299	protein_coding	0.438692	6.04657	27.9978	0.00016072	0.00300978
ACO1	aconitase 1	protein_coding	48	V9HWB7.58	7555	protein_coding	-0.590449	3.1887	27.9805	0.000161165	0.00301338
PI4K2A	phosphatidylinositol 4-kinase type 2 alpha	protein_coding	55361	Q9BTU6.164	4189	protein_coding	0.613395	5.30589	27.8894	0.000163537	0.00304429
AURKAIP1	aurora kinase A interacting protein 1	protein_coding	54998	Q9NWT8.149	1381	protein_coding	0.552004	4.57629	27.8882	0.000163569	0.00304429
NAA15	N-alpha-acetyltransferase 15, NatA auxiliary subunit	protein_coding	80155	Q9BXJ9.184	9664	protein_coding	-0.691425	5.60704	27.8791	0.000163809	0.00304429
DNAJA1	DnaJ heat shock protein family (Hsp40) member A1	protein_coding	3301	P31689.220	2668	protein_coding	-0.483055	6.87055	27.8779	0.000163839	0.00304429
NKD1	NKD inhibitor of WNT signaling pathway 1	protein_coding	85407	NA	17359	protein_coding	0.865691	1.94186	27.8277	0.000165165	0.00306332
CAPN2	calpain 2	protein_coding	824	C9JWY7.79	8585	protein_coding	0.450088	8.06149	27.8198	0.000165376	0.00306332
MGAT3	beta-1,4-mannosyl-glycoprotein 4-beta-N-acetylglucosaminyltransferase	protein_coding	4248	Q09327.169	5789	protein_coding	-1.63297	1.08584	27.7781	0.000166488	0.00306984
USP49	ubiquitin specific peptidase 49	protein_coding	25862	Q70CQ1.149	10935	protein_coding	-0.610142	4.25779	27.773	0.000166625	0.00306984
SLBP	stem-loop binding protein	protein_coding	7884	Q53XR2.129	1884	protein_coding	-0.456625	5.70963	27.7706	0.000166689	0.00306984
FCGR2A	Fc fragment of IgG receptor IIa	protein_coding	2212	P12318.221	5422	protein_coding	1.43298	0.352459	27.7681	0.000166758	0.00306984
ZNF626	zinc finger protein 626	protein_coding	199777	Q68DY1.149	6835	protein_coding	-0.766494	1.59508	27.7373	0.000167586	0.00307883
TESC	tescalcin	protein_coding	54997	Q96BS2.158	1926	protein_coding	-0.647536	3.87751	27.7308	0.000167763	0.00307883
KLF13	Kruppel like factor 13	protein_coding	51621	X5DNR2.58	9429	protein_coding	0.331902	8.90682	27.7045	0.000168475	0.00307918
RPL28	ribosomal protein L28	protein_coding	6158	P46779.200	6346	protein_coding	0.468547	9.3037	27.7042	0.000168483	0.00307918
GMPS	guanine monophosphate synthase	protein_coding	8833	A0A140VJK6.25	8765	protein_coding	-0.448819	6.05995	27.7015	0.000168556	0.00307918
NOM1	nucleolar protein with MIF4G domain 1	protein_coding	64434	Q5C9Z4.129	7793	protein_coding	-0.432331	4.77952	27.6429	0.000170158	0.00309901
PNPLA2	patatin like phospholipase domain containing 2	protein_coding	57104	Q96AD5.150	3831	protein_coding	0.65133	5.74994	27.6428	0.000170161	0.00309901
MAD1L1	mitotic arrest deficient 1 like 1	protein_coding	8379	NA	6955	protein_coding	0.608336	4.60507	27.6192	0.000170809	0.00310519
KLHL17	kelch like family member 17	protein_coding	339451	Q6TDP4.141	3402	protein_coding	0.757168	3.71174	27.6116	0.000171021	0.00310519
BRD1	bromodomain containing 1	protein_coding	23774	J3KQ61.49	6211	protein_coding	0.490752	5.81558	27.593	0.000171536	0.0031098
MEI1	meiotic double-stranded break formation protein 1	protein_coding	150365	Q5TIA1.99	7038	protein_coding	0.452221	4.95089	27.5721	0.000172116	0.0031118
CCT5	chaperonin containing TCP1 subunit 5	protein_coding	22948	V9HW37.60	5638	protein_coding	-0.488743	7.22058	27.5695	0.000172188	0.0031118
MTMR3	myotubularin related protein 3	protein_coding	8897	Q13615.191	9891	protein_coding	0.327349	6.4254	27.555	0.000172593	0.0031118
IPO7	importin 7	protein_coding	10527	E9PLJ0.71	7216	protein_coding	-0.591305	6.79954	27.5516	0.000172689	0.0031118
SPNS1	sphingolipid transporter 1 (putative)	protein_coding	83985	H3BT44.48	3792	protein_coding	0.558625	4.98722	27.5365	0.000173111	0.00311234
VWA5A	von Willebrand factor A domain containing 5A	protein_coding	4013	O00534.150	6361	protein_coding	0.693043	3.29743	27.5232	0.000173485	0.00311234
TTC22	tetratricopeptide repeat domain 22	protein_coding	55001	Q5TAA0.126	6111	protein_coding	0.85715	3.86048	27.5226	0.000173502	0.00311234
ARMC1	armadillo repeat containing 1	protein_coding	55156	Q9NVT9.150	3419	protein_coding	-0.620474	4.64955	27.5032	0.000174049	0.00311534
PNO1	partner of NOB1 homolog	protein_coding	56902	Q9NRX1.149	2630	protein_coding	-0.779665	3.38382	27.4981	0.000174192	0.00311534
NUCKS1	nuclear casein kinase and cyclin dependent kinase substrate 1	protein_coding	64710	Q9H1E3.164	6449	protein_coding	-0.451119	7.59792	27.4036	0.000176884	0.00315407
CYBRD1	cytochrome b reductase 1	protein_coding	79901	Q53TN4.140	5172	protein_coding	0.957887	2.68078	27.4035	0.000176886	0.00315407
HSPE1	heat shock protein family E (Hsp10) member 1	protein_coding	3336	B8ZZ54.101	1823	protein_coding	-0.703152	5.33214	27.3811	0.000177531	0.00316085
GPR180	G protein-coupled receptor 180	protein_coding	160897	Q86V85.122	8884	protein_coding	-0.704773	3.84374	27.3522	0.000178368	0.00316906
IRF3	interferon regulatory factor 3	protein_coding	3661	NA	3794	protein_coding	0.444598	6.73134	27.3322	0.00017895	0.00316906
PURB	purine rich element binding protein B	protein_coding	5814	Q96QR8.165	9232	protein_coding	-0.541032	6.29142	27.33	0.000179015	0.00316906
INPP5K	inositol polyphosphate-5-phosphatase K	protein_coding	51763	Q9BT40.174	5173	protein_coding	0.502895	6.06279	27.3198	0.000179311	0.00316906
HDGFL3	HDGF like 3	protein_coding	50810	H3BPM9.59	16058	protein_coding	-0.482147	5.36265	27.3061	0.000179714	0.00316906
APOL1	apolipoprotein L1	protein_coding	8542	O14791.180	3458	protein_coding	0.640887	6.50205	27.2999	0.000179895	0.00316906
C14orf93	chromosome 14 open reading frame 93	protein_coding	60686	Q9H972.140	4257	protein_coding	0.657851	3.82674	27.294	0.000180067	0.00316906
PKN1	protein kinase N1	protein_coding	5585	K7EPK3.31	4623	protein_coding	0.426105	7.12761	27.2923	0.000180118	0.00316906
ANKRD11	ankyrin repeat domain 11	protein_coding	29123	Q6UB99.148	19527	protein_coding	0.362988	7.45849	27.2706	0.000180757	0.00317563
FAM133B	family with sequence similarity 133 member B	protein_coding	257415	Q5BKY9.116	4496	protein_coding	-0.667306	3.54361	27.2342	0.000181833	0.00318983
ANKS6	ankyrin repeat and sterile alpha motif domain containing 6	protein_coding	203286	H7C163.61	8862	protein_coding	-1.25869	1.2339	27.1997	0.000182861	0.00320316
FSBP	fibrinogen silencer binding protein	protein_coding	100861412	J3KSW4.42	7413	protein_coding	-1.12856	2.95082	27.1849	0.000183303	0.00320619
CHML	CHM like Rab escort protein	protein_coding	23596	P26374.170	7778	protein_coding	-0.702721	4.01001	27.1626	0.000183972	0.00321171
VPS28	VPS28 subunit of ESCRT-I	protein_coding	51160	Q9UK41.171	3769	protein_coding	0.496305	6.15726	27.1526	0.000184275	0.00321171
SHKBP1	SH3KBP1 binding protein 1	protein_coding	92799	M0QZF2.48	3934	protein_coding	0.56041	6.5826	27.1375	0.000184729	0.00321171
CCDC142	coiled-coil domain containing 142	protein_coding	84865	H7C450.35	5786	protein_coding	0.469096	5.15451	27.1301	0.000184953	0.00321171
ACVR1B	activin A receptor type 1B	protein_coding	91	P36896.225	5658	protein_coding	-1.37182	0.605154	27.1297	0.000184965	0.00321171
MRPS25	mitochondrial ribosomal protein S25	protein_coding	64432	NA	5371	protein_coding	-0.509478	5.12598	27.0876	0.000186246	0.00322925
INPP5D	inositol polyphosphate-5-phosphatase D	protein_coding	3635	Q92835.170	8681	protein_coding	0.558167	8.60097	27.0425	0.000187626	0.00323823
ZDHHC23	zinc finger DHHC-type palmitoyltransferase 23	protein_coding	254887	Q8IYP9.134	7147	protein_coding	-1.81388	0.71626	27.0393	0.000187727	0.00323823
UBL7	ubiquitin like 7	protein_coding	84993	H3BSE0.47	1885	protein_coding	0.45682	5.8646	27.0247	0.000188176	0.00323823
USP1	ubiquitin specific peptidase 1	protein_coding	7398	C9JC88.79	3869	protein_coding	-0.83536	5.96598	27.0238	0.000188204	0.00323823
EIF2B3	eukaryotic translation initiation factor 2B subunit gamma	protein_coding	8891	Q9NR50.178	3411	protein_coding	-0.71698	3.77592	27.0219	0.000188261	0.00323823
TTC21B	tetratricopeptide repeat domain 21B	protein_coding	79809	NA	33812	protein_coding	-0.542885	4.63337	27.0177	0.000188392	0.00323823
MSMO1	methylsterol monooxygenase 1	protein_coding	6307	Q15800.181	2852	protein_coding	-0.880258	4.69022	26.9853	0.000189399	0.00323918
ARHGEF5	Rho guanine nucleotide exchange factor 5	protein_coding	7984	C9J591.70	5818	protein_coding	0.772931	1.5364	26.9842	0.000189433	0.00323918
OGFOD1	2-oxoglutarate and iron dependent oxygenase domain containing 1	protein_coding	55239	H3BP48.40	5779	protein_coding	-0.41566	5.43936	26.9781	0.000189621	0.00323918
COMMD5	COMM domain containing 5	protein_coding	28991	H0YEQ6.48	2917	protein_coding	0.45194	4.25607	26.9646	0.000190043	0.00323918
MTMR6	myotubularin related protein 6	protein_coding	9107	Q9Y217.189	5237	protein_coding	-0.588966	5.0708	26.9644	0.000190048	0.00323918
SLC29A3	solute carrier family 29 member 3	protein_coding	55315	Q9BZD2.162	5438	protein_coding	0.590316	3.23769	26.9489	0.000190535	0.00323918
NME1	NME/NM23 nucleoside diphosphate kinase 1	protein_coding	4830	A0A384MTW7.12	3415	protein_coding	-0.765253	5.42442	26.9448	0.000190664	0.00323918
MT-ND5	mitochondrially encoded NADH:ubiquinone oxidoreductase core subunit 5	protein_coding	4540	U5ZC31.76	1812	protein_coding	-0.603298	11.7042	26.939	0.000190846	0.00323918
FAM117A	family with sequence similarity 117 member A	protein_coding	81558	Q9C073.121	3800	protein_coding	0.547438	6.30743	26.9375	0.000190892	0.00323918
ZMAT5	zinc finger matrin-type 5	protein_coding	55954	A0A024R1I1.48	3200	protein_coding	0.6557	3.69247	26.9158	0.000191575	0.00324617
SAMSN1	SAM domain, SH3 domain and nuclear localization signals 1	protein_coding	388813	Q9NSI8.172	5185	protein_coding	-0.488279	6.94006	26.8844	0.000192569	0.00325838
SNRPB2	small nuclear ribonucleoprotein polypeptide B2	protein_coding	6629	P08579.214	2608	protein_coding	-0.516539	5.53112	26.8444	0.000193841	0.00327526
CPAMD8	C3 and PZP like alpha-2-macroglobulin domain containing 8	protein_coding	27151	A0A494C0S9.14	10195	protein_coding	1.73811	-0.0477781	26.7792	0.000195938	0.003306
THUMPD3	THUMP domain containing 3	protein_coding	25917	C9JP31.62	5236	protein_coding	-0.400086	5.01319	26.7587	0.000196604	0.00330895
APOBEC3G	apolipoprotein B mRNA editing enzyme catalytic subunit 3G	protein_coding	60489	NA	5375	protein_coding	0.56983	7.76233	26.7567	0.000196668	0.00330895
ASL	argininosuccinate lyase	protein_coding	435	NA	6031	protein_coding	0.472475	4.87916	26.7114	0.000198148	0.00332565
TATDN3	TatD DNase domain containing 3	protein_coding	128387	Q17R31.128	3992	protein_coding	0.57674	4.3675	26.7093	0.000198218	0.00332565
S100A11	S100 calcium binding protein A11	protein_coding	6282	V9HWH9.64	649	protein_coding	0.465338	6.84403	26.663	0.000199742	0.0033401
ZNF813	zinc finger protein 813	protein_coding	126017	Q6ZN06.137	6246	protein_coding	-0.750893	2.69174	26.6549	0.00020001	0.0033401
SUGP1	SURP and G-patch domain containing 1	protein_coding	57794	K7EM86.44	5021	protein_coding	0.426362	5.29273	26.6492	0.000200199	0.0033401
SWI5	SWI5 homologous recombination repair protein	protein_coding	375757	H7C5E9.51	2499	protein_coding	0.566653	3.03991	26.6481	0.000200237	0.0033401
NRCAM	neuronal cell adhesion molecule	protein_coding	4897	NA	7975	protein_coding	-1.92238	-0.945883	26.6407	0.000200484	0.0033401
NEU1	neuraminidase 1	protein_coding	4758	NA	4821	protein_coding	0.415831	5.01891	26.6226	0.000201084	0.0033401
KLHL8	kelch like family member 8	protein_coding	57563	Q9P2G9.159	7354	protein_coding	-0.637401	3.5505	26.5914	0.000202129	0.0033401
PNMA3	PNMA family member 3	protein_coding	29944	Q9UL41.143	3748	protein_coding	0.928559	3.83036	26.5911	0.00020214	0.0033401
NUP160	nucleoporin 160	protein_coding	23279	Q12769.202	8576	protein_coding	-0.446365	6.20521	26.5908	0.000202147	0.0033401
MBD6	methyl-CpG binding domain protein 6	protein_coding	114785	F8VU14.55	5566	protein_coding	0.42545	6.23594	26.5897	0.000202187	0.0033401
PRKDC	protein kinase, DNA-activated, catalytic subunit	protein_coding	5591	P78527.224	15409	protein_coding	-0.461296	8.23405	26.5878	0.000202251	0.0033401
NIFK	nucleolar protein interacting with the FHA domain of MKI67	protein_coding	84365	Q9BYG3.179	2435	protein_coding	-0.660613	4.57449	26.5822	0.000202439	0.0033401
ZNF680	zinc finger protein 680	protein_coding	340252	Q8NEM1.159	5561	protein_coding	-0.875137	2.43529	26.5485	0.000203574	0.00335418
STARD9	StAR related lipid transfer domain containing 9	protein_coding	57519	NA	20776	protein_coding	0.383409	6.12443	26.522	0.000204474	0.00336159
YPEL2	yippee like 2	protein_coding	388403	Q96QA6.131	8701	protein_coding	0.593168	5.9235	26.5074	0.000204971	0.00336159
WDTC1	WD and tetratricopeptide repeats 1	protein_coding	23038	Q8N5D0.172	5911	protein_coding	0.41318	6.59721	26.5043	0.000205077	0.00336159
TRIAP1	TP53 regulated inhibitor of apoptosis 1	protein_coding	51499	O43715.161	1411	protein_coding	-0.706917	4.32118	26.5021	0.00020515	0.00336159
CDKN2B	cyclin dependent kinase inhibitor 2B	protein_coding	1030	K7PPU3.71	4000	protein_coding	-1.31394	3.72931	26.472	0.000206182	0.00337107
GAA	alpha glucosidase	protein_coding	2548	I3L3L3.60	5236	protein_coding	0.617882	4.65266	26.4687	0.000206294	0.00337107
SNAPC1	small nuclear RNA activating complex polypeptide 1	protein_coding	6617	Q16533.160	2593	protein_coding	-0.859409	2.55862	26.4512	0.000206898	0.00337632
FAM214B	family with sequence similarity 214 member B	protein_coding	80256	Q7L5A3.135	6375	protein_coding	0.514603	4.73902	26.435	0.000207456	0.0033788
TCERG1	transcription elongation regulator 1	protein_coding	10915	NA	8714	protein_coding	-0.488934	6.31633	26.4304	0.000207617	0.0033788
RALGPS2	Ral GEF with PH domain and SH3 binding motif 2	protein_coding	55103	NA	9161	protein_coding	-1.52344	0.717699	26.4107	0.000208298	0.00338528
NOP58	NOP58 ribonucleoprotein	protein_coding	51602	F8WED0.44	3274	protein_coding	-0.51058	6.32226	26.3834	0.00020925	0.00339514
HSF2	heat shock transcription factor 2	protein_coding	3298	Q03933.192	2697	protein_coding	-0.512091	3.92465	26.377	0.000209475	0.00339514
C19orf54	chromosome 19 open reading frame 54	protein_coding	284325	Q5BKX5.107	3736	protein_coding	0.497089	4.61372	26.364	0.00020993	0.00339791
FKBP8	FKBP prolyl isomerase 8	protein_coding	23770	Q14318.211	2819	protein_coding	0.582125	7.52791	26.3394	0.000210795	0.00340727
TRPC4AP	transient receptor potential cation channel subfamily C member 4 associated protein	protein_coding	26133	Q8TEL6.154	3162	protein_coding	0.318023	6.79473	26.3313	0.00021108	0.00340727
RNGTT	RNA guanylyltransferase and 5'-phosphatase	protein_coding	8732	O60942.196	5188	protein_coding	-0.402903	4.91762	26.3081	0.000211902	0.00340878
ICMT	isoprenylcysteine carboxyl methyltransferase	protein_coding	23463	A0A024R4F6.39	4910	protein_coding	-0.374661	5.85064	26.2986	0.000212238	0.00340878
PSMD12	proteasome 26S subunit, non-ATPase 12	protein_coding	5718	A0A0S2Z489.42	5342	protein_coding	-0.63646	5.04132	26.295	0.000212366	0.00340878
KIAA0825	KIAA0825	protein_coding	285600	Q8IV33.126	12529	protein_coding	1.10508	4.29767	26.29	0.000212543	0.00340878
PAQR6	progestin and adipoQ receptor family member 6	protein_coding	79957	Q5TCK7.116	2531	protein_coding	0.895483	2.85168	26.287	0.000212651	0.00340878
CCT8	chaperonin containing TCP1 subunit 8	protein_coding	10694	H7C2U0.62	3341	protein_coding	-0.531057	7.40122	26.2803	0.000212888	0.00340878
H3-5	H3.5 histone	protein_coding	440093	Q6NXT2.153	1114	protein_coding	0.453879	4.10083	26.2555	0.000213774	0.00341838
SLC36A4	solute carrier family 36 member 4	protein_coding	120103	Q6YBV0.119	9709	protein_coding	-0.813259	2.82045	26.228	0.000214763	0.00342959
TRGC1	T cell receptor gamma constant 1	TR_C_gene	445347	A0A5H1ZRQ6.5	2730	protein_coding	0.602253	6.03479	26.2057	0.000215568	0.00342999
ZNF354B	zinc finger protein 354B	protein_coding	117608	Q96LW1.156	3742	protein_coding	-0.655176	3.09662	26.2006	0.00021575	0.00342999
ZFP28	ZFP28 zinc finger protein	protein_coding	140612	Q8NHY6.167	6972	protein_coding	-1.05036	0.295024	26.1969	0.000215884	0.00342999
DNAI2	dynein axonemal intermediate chain 2	protein_coding	64446	Q9GZS0.170	2864	protein_coding	1.36103	1.07022	26.1954	0.00021594	0.00342999
EDEM2	ER degradation enhancing alpha-mannosidase like protein 2	protein_coding	111089941	Q9BV94.177	1884	protein_coding	0.45622	5.27994	26.1875	0.000216226	0.00342999
TMEM259	transmembrane protein 259	protein_coding	91304	Q4ZIN3.129	4031	protein_coding	0.443496	6.75182	26.1399	0.00021796	0.00345292
CBFB	core-binding factor subunit beta	protein_coding	865	NA	4652	protein_coding	-0.721617	6.03574	26.1063	0.000219195	0.00346443
VPS37B	VPS37B subunit of ESCRT-I	protein_coding	79720	A0A024RBU0.54	5634	protein_coding	0.511454	5.29957	26.1044	0.000219268	0.00346443
MADD	MAP kinase activating death domain	protein_coding	8567	C9JM97.71	8366	protein_coding	0.451793	7.35529	26.096	0.000219578	0.00346474
RNF126	ring finger protein 126	protein_coding	55658	U3KQF4.53	3452	protein_coding	0.670169	4.52552	26.0798	0.000220177	0.0034696
EML3	EMAP like 3	protein_coding	256364	H7C355.59	5500	protein_coding	0.404247	6.70519	26.0538	0.00022114	0.00348019
MKNK1	MAPK interacting serine/threonine kinase 1	protein_coding	8569	A0A499FJN1.10	8071	protein_coding	-0.403183	6.1624	26.0346	0.000221857	0.00348687
PPP2R1B	protein phosphatase 2 scaffold subunit Abeta	protein_coding	5519	P30154.196	6686	protein_coding	-0.407849	5.19053	26.0227	0.000222302	0.00348927
PNMA6A	PNMA family member 6A	protein_coding	84968	P0CW24.74	2238	protein_coding	1.17482	-0.31541	25.9878	0.000223618	0.0035053
VMA21	vacuolar ATPase assembly factor VMA21	protein_coding	203547	NA	5107	protein_coding	-0.680369	4.65044	25.9356	0.000225594	0.00353165
POLD4	DNA polymerase delta 4, accessory subunit	protein_coding	57804	A0A024R5D7.49	3054	protein_coding	0.514461	5.91325	25.9162	0.000226337	0.00353737
WBP2	WW domain binding protein 2	protein_coding	23558	A0A024R8L1.57	5399	protein_coding	0.45317	6.41104	25.9105	0.000226553	0.00353737
RINL	Ras and Rab interactor like	protein_coding	126432	M0QY08.40	4201	protein_coding	0.387977	6.37972	25.8972	0.000227063	0.00353844
FBXO22	F-box protein 22	protein_coding	26263	Q8NEZ5.153	11821	protein_coding	-0.541906	5.01176	25.8933	0.000227215	0.00353844
NBN	nibrin	protein_coding	4683	O60934.186	6161	protein_coding	-0.492933	5.5516	25.8506	0.000228861	0.00355944
TEN1	TEN1 subunit of CST complex	protein_coding	100134934	Q86WV5.118	1283	protein_coding	0.583382	3.12413	25.8241	0.000229892	0.00356212
APPL1	adaptor protein, phosphotyrosine interacting with PH domain and leucine zipper 1	protein_coding	26060	Q9UKG1.175	7516	protein_coding	-0.517167	5.40429	25.8215	0.000229994	0.00356212
KCTD20	potassium channel tetramerization domain containing 20	protein_coding	222658	Q7Z5Y7.133	6239	protein_coding	-0.315459	6.87526	25.817	0.000230169	0.00356212
MAPKAPK2	MAPK activated protein kinase 2	protein_coding	9261	P49137.211	4232	protein_coding	0.384883	7.3745	25.8155	0.000230229	0.00356212
ARHGAP4	Rho GTPase activating protein 4	protein_coding	393	E9PCM6.79	5580	protein_coding	0.471726	7.43799	25.7757	0.000231786	0.00358158
TNPO1	transportin 1	protein_coding	3842	NA	13099	protein_coding	-0.607817	6.16726	25.7508	0.000232769	0.00359211
GEMIN7	gem nuclear organelle associated protein 7	protein_coding	79760	Q9H840.168	1909	protein_coding	0.571332	4.01957	25.7364	0.000233339	0.00359625
TSPAN14	tetraspanin 14	protein_coding	81619	Q8NG11.145	17889	protein_coding	0.408205	7.712	25.7042	0.000234618	0.0036113
SBF1	SET binding factor 1	protein_coding	6305	NA	17923	protein_coding	0.556175	7.66354	25.6837	0.000235438	0.00361394
AKT2	AKT serine/threonine kinase 2	protein_coding	208	P31751.223	15902	protein_coding	0.37456	7.09174	25.6825	0.000235486	0.00361394
IL2RB	interleukin 2 receptor subunit beta	protein_coding	3560	P14784.224	4621	protein_coding	0.81118	9.53663	25.6772	0.000235699	0.00361394
PSMA3	proteasome 20S subunit alpha 3	protein_coding	5684	A0A140VK43.30	3107	protein_coding	-0.525394	5.85162	25.6694	0.000236011	0.00361409
RIF1	replication timing regulatory factor 1	protein_coding	55183	Q5UIP0.159	18166	protein_coding	-0.700466	6.08095	25.6421	0.000237114	0.00362633
HSF1	heat shock transcription factor 1	protein_coding	3297	E9PMQ6.77	5305	protein_coding	0.531791	5.5752	25.6272	0.000237716	0.00363088
ABCE1	ATP binding cassette subfamily E member 1	protein_coding	6059	P61221.173	6254	protein_coding	-0.833526	5.84074	25.6087	0.000238464	0.00363161
CCDC69	coiled-coil domain containing 69	protein_coding	26112	NA	4941	protein_coding	0.56253	7.64936	25.608	0.000238494	0.00363161
CCT2	chaperonin containing TCP1 subunit 2	protein_coding	10576	V9HW96.64	4230	protein_coding	-0.558769	6.73225	25.6035	0.000238677	0.00363161
GOLGA8H	golgin A8 family member H	protein_coding	728498	P0CJ92.56	5188	protein_coding	-1.2259	-0.132643	25.5847	0.000239445	0.00363865
POLR2D	RNA polymerase II subunit D	protein_coding	5433	O15514.189	5222	protein_coding	-0.331159	5.47842	25.5373	0.000241389	0.00366326
ETHE1	ETHE1 persulfide dioxygenase	protein_coding	23474	A0A0S2Z5B3.35	1590	protein_coding	0.571947	4.94998	25.5303	0.000241679	0.00366326
FXYD5	FXYD domain containing ion transport regulator 5	protein_coding	53827	A8MVG1.66	2991	protein_coding	0.437244	7.891	25.5153	0.000242296	0.00366796
SLC12A9	solute carrier family 12 member 9	protein_coding	56996	NA	8901	protein_coding	0.609692	5.6964	25.4377	0.000245536	0.0037123
IFRD2	interferon related developmental regulator 2	protein_coding	7866	Q12894.161	3620	protein_coding	-0.673498	3.89392	25.3874	0.000247664	0.00373973
RRP15	ribosomal RNA processing 15 homolog	protein_coding	51018	Q9Y3B9.146	7877	protein_coding	-0.818995	3.25932	25.368	0.000248488	0.00374394
TRBJ2-2P	T cell receptor beta joining 2-2P (non-functional)	TR_J_gene	NA	A0A0A0MTA2.19	46	protein_coding	0.993213	1.53753	25.3661	0.000248571	0.00374394
THAP5	THAP domain containing 5	protein_coding	168451	NA	5056	protein_coding	-0.72937	4.00746	25.3583	0.000248904	0.00374423
SET	SET nuclear proto-oncogene	protein_coding	6418	Q5VXV3.132	5940	protein_coding	-0.397862	8.05858	25.3365	0.000249835	0.00375351
CCM2	CCM2 scaffold protein	protein_coding	83605	NA	8193	protein_coding	0.614062	7.24019	25.3003	0.000251395	0.00377218
NEDD9	neural precursor cell expressed, developmentally down-regulated 9	protein_coding	4739	Q14511.213	10359	protein_coding	-0.706708	6.49626	25.2787	0.00025233	0.00377821
IP6K1	inositol hexakisphosphate kinase 1	protein_coding	9807	A0A024R2X2.50	5200	protein_coding	0.377488	5.95629	25.2764	0.00025243	0.00377821
VCPKMT	valosin containing protein lysine methyltransferase	protein_coding	79609	NA	2055	protein_coding	-0.688726	3.03191	25.2489	0.000253627	0.003787
GIGYF1	GRB10 interacting GYF protein 1	protein_coding	64599	O75420.152	7058	protein_coding	0.441084	6.77486	25.2476	0.000253685	0.003787
ZNF829	zinc finger protein 829	protein_coding	374899	Q3KNS6.144	7742	protein_coding	-0.745255	2.34858	25.2295	0.000254478	0.003787
MAP3K10	mitogen-activated protein kinase kinase kinase 10	protein_coding	4294	Q02779.197	4884	protein_coding	0.547414	3.59259	25.2217	0.000254817	0.003787
TBC1D22A	TBC1 domain family member 22A	protein_coding	25771	Q8WUA7.158	5315	protein_coding	0.465952	5.057	25.2175	0.000255005	0.003787
SHISAL2A	shisa like 2A	protein_coding	348378	Q6UWV7.110	2684	protein_coding	0.700929	3.24426	25.2144	0.000255139	0.003787
OXA1L	OXA1L mitochondrial inner membrane protein	protein_coding	5018	J3KNA0.68	4498	protein_coding	0.341645	7.26876	25.2121	0.000255239	0.003787
TAFAZZIN	tafazzin, phospholipid-lysophospholipid transacylase	protein_coding	6901	NA	5977	protein_coding	0.403012	5.7378	25.1781	0.000256742	0.00380284
RHOF	ras homolog family member F, filopodia associated	protein_coding	54509	Q9HBH0.171	6181	protein_coding	0.445767	7.09131	25.1735	0.000256945	0.00380284
TENT5C	terminal nucleotidyltransferase 5C	protein_coding	54855	Q5VWP2.115	5654	protein_coding	0.913001	6.47196	25.1547	0.000257782	0.00380831
ZNF524	zinc finger protein 524	protein_coding	147807	K7EP10.50	1441	protein_coding	0.73156	3.27468	25.1508	0.000257952	0.00380831
GPKOW	G-patch domain and KOW motifs	protein_coding	27238	Q92917.156	1658	protein_coding	0.517204	5.01596	25.1192	0.000259366	0.00382444
TJP3	tight junction protein 3	protein_coding	27134	O95049.181	3964	protein_coding	1.11178	1.80278	25.1049	0.000260009	0.00382809
KLHL22	kelch like family member 22	protein_coding	84861	Q53GT1.138	4607	protein_coding	0.408969	4.63127	25.0994	0.000260255	0.00382809
CDIPT	CDP-diacylglycerol--inositol 3-phosphatidyltransferase	protein_coding	10423	A8K3L7.105	3003	protein_coding	0.459334	5.98025	25.0888	0.000260731	0.00383038
SEPTIN9	septin 9	protein_coding	10801	K7EJV0.55	13772	protein_coding	0.446325	9.52354	25.0722	0.000261481	0.00383666
GIPC1	GIPC PDZ domain containing family member 1	protein_coding	10755	A0A024R7I0.56	4440	protein_coding	0.472439	5.25134	25.0325	0.000263286	0.00385831
AOAH	acyloxyacyl hydrolase	protein_coding	313	P28039.173	3518	protein_coding	0.621179	7.8347	25.0255	0.000263603	0.00385831
ZNF850	zinc finger protein 850	protein_coding	342892	K7EJI8.46	7850	protein_coding	-0.694039	1.92406	25.0144	0.000264112	0.00386103
MIB1	MIB E3 ubiquitin protein ligase 1	protein_coding	57534	NA	10557	protein_coding	-0.63271	6.68978	24.997	0.000264909	0.00386792
MAP2K5	mitogen-activated protein kinase kinase 5	protein_coding	5607	A0A024R5Y2.59	5031	protein_coding	0.372722	3.97262	24.9478	0.00026718	0.00388777
TRBC1	T cell receptor beta constant 1	TR_C_gene	NA	A0A5H1ZRT1.6	760	protein_coding	0.569843	9.18091	24.9454	0.00026729	0.00388777
MTURN	maturin, neural progenitor differentiation regulator homolog	protein_coding	222166	Q8N3F0.116	6356	protein_coding	0.546408	3.81443	24.9406	0.000267515	0.00388777
NDUFAF4	NADH:ubiquinone oxidoreductase complex assembly factor 4	protein_coding	29078	Q9P032.148	2548	protein_coding	-0.786239	2.68434	24.9343	0.000267808	0.00388777
SHARPIN	SHANK associated RH domain interactor	protein_coding	81858	H0YCU2.67	2783	protein_coding	0.496603	4.66845	24.9324	0.000267897	0.00388777
CALR	calreticulin	protein_coding	811	NA	2802	protein_coding	-0.6076	8.49821	24.9254	0.000268224	0.00388778
NR2C2AP	nuclear receptor 2C2 associated protein	protein_coding	126382	Q86WQ0.124	1791	protein_coding	-0.718468	3.31412	24.8933	0.000269724	0.00390478
GPX7	glutathione peroxidase 7	protein_coding	2882	Q96SL4.169	1692	protein_coding	0.440042	3.70909	24.8722	0.000270714	0.00391436
KCNAB2	potassium voltage-gated channel subfamily A regulatory beta subunit 2	protein_coding	8514	A0A590UJY1.6	17362	protein_coding	0.457943	8.61417	24.8437	0.000272062	0.00391816
ZNF280B	zinc finger protein 280B	protein_coding	140883	A0A0D9SEJ8.48	5311	protein_coding	-1.06002	0.751539	24.8395	0.00027226	0.00391816
ZNF10	zinc finger protein 10	protein_coding	7556	F5H0R3.60	5541	protein_coding	-0.892313	3.01154	24.8393	0.000272269	0.00391816
ATG13	autophagy related 13	protein_coding	9776	A0A1B0GXJ3.14	7001	protein_coding	0.386953	6.77349	24.8358	0.000272436	0.00391816
AKT1S1	AKT1 substrate 1	protein_coding	84335	A0A024QZF6.55	5737	protein_coding	0.442587	4.45892	24.8319	0.000272619	0.00391816
DDX18	DEAD-box helicase 18	protein_coding	8886	Q9NVP1.189	7808	protein_coding	-0.525	6.21076	24.8129	0.000273524	0.00392319
ARL6IP5	ADP ribosylation factor like GTPase 6 interacting protein 5	protein_coding	10550	A0A024R371.40	2555	protein_coding	-0.399138	7.84905	24.7993	0.000274172	0.00392319
YPEL3	yippee like 3	protein_coding	83719	H3BNP5.36	3181	protein_coding	0.776221	6.63865	24.7983	0.00027422	0.00392319
GLYCTK	glycerate kinase	protein_coding	132158	C9J3N5.89	4794	protein_coding	0.717153	4.03838	24.797	0.000274284	0.00392319
ARHGEF1	Rho guanine nucleotide exchange factor 1	protein_coding	100505585	A0A024R0R1.59	8624	protein_coding	0.583616	9.29051	24.7648	0.000275826	0.00394051
GOLGA8B	golgin A8 family member B	protein_coding	440270	NA	7782	protein_coding	-0.483934	9.32715	24.7472	0.000276677	0.00394794
CD28	CD28 molecule	protein_coding	940	P10747.209	4885	protein_coding	0.73418	6.79859	24.73	0.000277508	0.00395506
USP37	ubiquitin specific peptidase 37	protein_coding	57695	Q86T82.150	9280	protein_coding	-0.644393	4.97926	24.695	0.000279211	0.00397089
YWHAG	tyrosine 3-monooxygenase/tryptophan 5-monooxygenase activation protein gamma	protein_coding	7532	P61981.182	3705	protein_coding	-0.455382	6.74789	24.6934	0.000279288	0.00397089
G3BP2	G3BP stress granule assembly factor 2	protein_coding	9908	NA	13799	protein_coding	-0.563037	7.14146	24.6867	0.000279616	0.00397089
SPN	sialophorin	protein_coding	6693	A0A024R629.42	7382	protein_coding	0.40185	8.96843	24.676	0.00028014	0.00397359
KLF2	Kruppel like factor 2	protein_coding	10365	Q9Y5W3.173	2820	protein_coding	2.00425	5.55067	24.6603	0.00028091	0.00397978
ARNT	aryl hydrocarbon receptor nuclear translocator	protein_coding	405	P27540.222	6448	protein_coding	0.311148	6.87715	24.6352	0.000282147	0.00399257
AZIN2	antizyme inhibitor 2	protein_coding	113451	NA	9581	protein_coding	-0.950538	3.2118	24.6258	0.000282614	0.00399443
PGLS	6-phosphogluconolactonase	protein_coding	25796	M0R0U3.44	2840	protein_coding	0.488744	4.81334	24.5992	0.000283931	0.0040083
LENG8	leukocyte receptor cluster member 8	protein_coding	114823	Q96PV6.143	6448	protein_coding	0.40745	8.59203	24.5925	0.000284269	0.00400832
PSMD14	proteasome 26S subunit, non-ATPase 14	protein_coding	10213	A0A140VKF2.27	7311	protein_coding	-0.659362	5.67818	24.5838	0.0002847	0.00400966
CYP51A1	cytochrome P450 family 51 subfamily A member 1	protein_coding	1595	NA	4171	protein_coding	-0.761807	4.47105	24.5586	0.000285961	0.00401825
C16orf74	chromosome 16 open reading frame 74	protein_coding	404550	NA	2181	protein_coding	1.7734	1.61236	24.5549	0.000286148	0.00401825
MDM2	MDM2 proto-oncogene	protein_coding	4193	Q00987.258	8306	protein_coding	-0.572378	6.94454	24.5515	0.00028632	0.00401825
NUDCD1	NudC domain containing 1	protein_coding	84955	Q96RS6.127	10506	protein_coding	-0.878084	4.23107	24.5274	0.000287535	0.00403056
PTGIS	prostaglandin I2 synthase	protein_coding	5740	Q16647.192	5570	protein_coding	-2.16732	4.44371	24.5122	0.000288301	0.00403655
SMIM35	small integral membrane protein 35	protein_coding	100526771	NA	3852	protein_coding	1.11355	4.04542	24.4942	0.000289215	0.00404461
PIEZO1	piezo type mechanosensitive ion channel component 1	protein_coding	9780	Q92508.169	11292	protein_coding	0.385504	7.3554	24.4862	0.000289621	0.00404554
S100A13	S100 calcium binding protein A13	protein_coding	6284	Q99584.182	2216	protein_coding	0.801999	2.88879	24.4737	0.000290258	0.004046
PLEKHJ1	pleckstrin homology domain containing J1	protein_coding	55111	K7EIZ3.57	4655	protein_coding	0.457419	4.93868	24.4723	0.000290332	0.004046
EXOSC3	exosome component 3	protein_coding	51010	A0A7I2V328.1	7660	protein_coding	-0.423419	4.37621	24.4381	0.000292085	0.00406531
SVIP	small VCP interacting protein	protein_coding	258010	NA	5201	protein_coding	-0.671338	3.78909	24.4293	0.00029254	0.00406531
TIMM10B	translocase of inner mitochondrial membrane 10B	protein_coding	26515	NA	2989	protein_coding	-0.446408	4.88712	24.4184	0.000293103	0.00406531
NADSYN1	NAD synthetase 1	protein_coding	55191	NA	16263	protein_coding	0.366119	7.22897	24.4163	0.000293212	0.00406531
DTHD1	death domain containing 1	protein_coding	401124	Q6ZMT9.118	7379	protein_coding	1.5806	4.08268	24.4122	0.000293422	0.00406531
UEVLD	UEV and lactate/malate dehyrogenase domains	protein_coding	55293	Q8IX04.158	5515	protein_coding	-0.517821	4.64644	24.3835	0.000294911	0.00407707
PPM1M	protein phosphatase, Mg2+/Mn2+ dependent 1M	protein_coding	132160	B7XGB9.105	3607	protein_coding	0.419648	6.70193	24.3826	0.000294955	0.00407707
CORO6	coronin 6	protein_coding	84940	NA	4310	protein_coding	0.84842	1.4884	24.3105	0.000298735	0.00412455
HAUS6	HAUS augmin like complex subunit 6	protein_coding	54801	Q7Z4H7.145	7719	protein_coding	-0.542773	5.4409	24.274	0.000300671	0.00414137
SCAMP2	secretory carrier membrane protein 2	protein_coding	10066	A0A140VK92.27	5000	protein_coding	0.333687	6.99918	24.2694	0.000300916	0.00414137
USP31	ubiquitin specific peptidase 31	protein_coding	57478	Q70CQ4.135	12199	protein_coding	-0.65094	2.80027	24.2679	0.000300995	0.00414137
SHQ1	SHQ1, H/ACA ribonucleoprotein assembly factor	protein_coding	55164	NA	5833	protein_coding	-0.466361	3.63268	24.2375	0.00030262	0.00415894
COX19	cytochrome c oxidase assembly factor COX19	protein_coding	90639	F8WEL9.59	6715	protein_coding	0.450389	5.64605	24.2254	0.000303271	0.00416308
TMEM104	transmembrane protein 104	protein_coding	54868	B4DKL7.89	4941	protein_coding	0.359717	4.84383	24.1838	0.000305512	0.00418903
RFNG	RFNG O-fucosylpeptide 3-beta-N-acetylglucosaminyltransferase	protein_coding	5986	NA	3865	protein_coding	0.638573	4.2688	24.1772	0.000305869	0.0041891
MAP7D1	MAP7 domain containing 1	protein_coding	55700	C9JIR3.79	5271	protein_coding	0.397686	7.24787	24.1314	0.000308368	0.00421849
IL18RAP	interleukin 18 receptor accessory protein	protein_coding	8807	O95256.176	2966	protein_coding	-1.37246	4.3876	24.1186	0.000309071	0.00422327
CENPQ	centromere protein Q	protein_coding	55166	Q7L2Z9.139	1741	protein_coding	-0.859655	2.68222	24.111	0.000309488	0.00422413
ZNF136	zinc finger protein 136	protein_coding	7695	C9JJK8.49	5578	protein_coding	-0.480394	3.73034	24.1022	0.000309973	0.00422591
SPSB3	splA/ryanodine receptor domain and SOCS box containing 3	protein_coding	90864	Q6PJ21.135	3099	protein_coding	0.661862	5.40921	24.0552	0.000312574	0.00424505
ZNF85	zinc finger protein 85	protein_coding	7639	M0R0V3.47	4668	protein_coding	-0.907145	2.83848	24.0537	0.000312658	0.00424505
SLC44A2	solute carrier family 44 member 2	protein_coding	57153	K7ESF5.39	4952	protein_coding	0.42254	7.881	24.0521	0.00031275	0.00424505
LINS1	lines homolog 1	protein_coding	55180	S4R3B7.33	7724	protein_coding	-0.501751	4.58564	24.0512	0.000312801	0.00424505
CNPPD1	cyclin Pas1/PHO80 domain containing 1	protein_coding	27013	Q9BV87.138	2719	protein_coding	0.44612	6.49003	24.0191	0.000314593	0.00426452
CD8A	CD8a molecule	protein_coding	925	P01732.216	3049	protein_coding	0.329455	10.2676	23.9942	0.000315989	0.00427859
FAM81A	family with sequence similarity 81 member A	protein_coding	145773	H0YN94.44	5571	protein_coding	-1.10624	-0.312635	23.9516	0.000318402	0.00430637
MRPL28	mitochondrial ribosomal protein L28	protein_coding	10573	Q13084.170	3053	protein_coding	0.42698	5.24912	23.9096	0.0003208	0.00432612
DLAT	dihydrolipoamide S-acetyltransferase	protein_coding	1737	E9PKC7.51	7550	protein_coding	-0.452064	4.82515	23.9058	0.000321021	0.00432612
CD63	CD63 molecule	protein_coding	967	F8VV56.81	2422	protein_coding	0.500334	7.19791	23.9041	0.000321117	0.00432612
ZNF316	zinc finger protein 316	protein_coding	100131017	A6NFI3.109	7662	protein_coding	0.378071	5.0748	23.9007	0.000321313	0.00432612
ACTR3	actin related protein 3	protein_coding	10096	A0A024RAI1.44	11946	protein_coding	-0.421447	8.58108	23.8835	0.0003223	0.00433452
EIF3G	eukaryotic translation initiation factor 3 subunit G	protein_coding	8666	O75821.206	3489	protein_coding	0.375026	7.03851	23.875	0.000322793	0.00433626
CCR7	C-C motif chemokine receptor 7	protein_coding	1236	A0N0Q0.123	2508	protein_coding	-1.87755	5.83453	23.8172	0.00032615	0.00437642
WDR83OS	WD repeat domain 83 opposite strand	protein_coding	51398	Q9Y284.140	713	protein_coding	0.357563	5.66021	23.81	0.000326574	0.00437719
TMC8	transmembrane channel like 8	protein_coding	147138	NA	5459	protein_coding	0.363682	8.36831	23.7942	0.000327502	0.00438471
ME2	malic enzyme 2	protein_coding	4200	P23368.213	15897	protein_coding	-0.505884	6.12145	23.7605	0.000329487	0.00440184
SQSTM1	sequestosome 1	protein_coding	8878	NA	7535	protein_coding	0.531155	7.6107	23.7587	0.000329595	0.00440184
CUL1	cullin 1	protein_coding	8454	A0A090N7U0.53	4152	protein_coding	-0.352993	6.34976	23.7537	0.000329889	0.00440184
DNM2	dynamin 2	protein_coding	1785	NA	17565	protein_coding	0.357278	8.09105	23.723	0.000331714	0.00442124
SRSF10	serine and arginine rich splicing factor 10	protein_coding	10772	A0A0S2Z504.31	11860	protein_coding	-0.47751	7.14539	23.709	0.000332551	0.00442745
LAMTOR1	late endosomal/lysosomal adaptor, MAPK and MTOR activator 1	protein_coding	55004	F5GX19.72	2688	protein_coding	0.421273	5.90794	23.696	0.000333331	0.00443289
HSPA14	heat shock protein family A (Hsp70) member 14	protein_coding	51182	Q0VDF9.120	2502	protein_coding	-0.409724	4.58786	23.6694	0.000334928	0.00444807
ZBTB7A	zinc finger and BTB domain containing 7A	protein_coding	51341	O95365.194	6740	protein_coding	0.334152	6.02785	23.6646	0.000335218	0.00444807
TMBIM1	transmembrane BAX inhibitor motif containing 1	protein_coding	64114	A0A024R472.44	5093	protein_coding	0.482736	6.70895	23.6379	0.00033683	0.0044616
TP53INP2	tumor protein p53 inducible nuclear protein 2	protein_coding	58476	Q8IXH6.129	4179	protein_coding	0.560777	3.25176	23.6284	0.000337407	0.0044616
MSN	moesin	protein_coding	4478	V9GZ54.52	5987	protein_coding	0.337946	10.6201	23.624	0.000337678	0.0044616
HACD3	3-hydroxyacyl-CoA dehydratase 3	protein_coding	51495	H3BRL8.70	7094	protein_coding	-0.376396	5.60543	23.6176	0.000338069	0.0044616
GJB2	gap junction protein beta 2	protein_coding	2706	H9U1J4.80	2474	protein_coding	-1.69162	-0.0533456	23.6169	0.000338107	0.0044616
RPAP3	RNA polymerase II associated protein 3	protein_coding	79657	Q9H6T3.159	5350	protein_coding	-0.550803	5.02646	23.5948	0.00033946	0.00446667
ORC3	origin recognition complex subunit 3	protein_coding	23595	Q9UBD5.172	4095	protein_coding	-0.43254	4.68046	23.5932	0.000339558	0.00446667
ARPP19	cAMP regulated phosphoprotein 19	protein_coding	10776	A0A024R5U3.42	6836	protein_coding	-0.526514	6.90168	23.5782	0.000340476	0.00446667
RAB4B	RAB4B, member RAS oncogene family	protein_coding	53916	A0A024R0K8.56	3935	protein_coding	0.461691	5.13074	23.5777	0.000340509	0.00446667
LRRC2	leucine rich repeat containing 2	protein_coding	79442	Q9BYS8.158	5774	protein_coding	1.87441	-0.640016	23.5747	0.000340696	0.00446667
TEX264	testis expressed 264, ER-phagy receptor	protein_coding	51368	C9JL43.66	5688	protein_coding	0.504062	5.6395	23.574	0.000340738	0.00446667
SLCO3A1	solute carrier organic anion transporter family member 3A1	protein_coding	28232	Q9UIG8.165	9422	protein_coding	0.598808	4.6692	23.5568	0.000341799	0.00447565
CHCHD5	coiled-coil-helix-coiled-coil-helix domain containing 5	protein_coding	84269	NA	3759	protein_coding	0.703356	3.4283	23.5181	0.000344195	0.00449802
FCGR3B	Fc fragment of IgG receptor IIIb	protein_coding	2215	A0A3B3ISU3.14	2787	protein_coding	1.95021	1.501	23.517	0.000344261	0.00449802
EPS8L1	EPS8 like 1	protein_coding	54869	K7EN83.64	5341	protein_coding	0.901327	1.57156	23.4839	0.00034633	0.00451438
PQBP1	polyglutamine binding protein 1	protein_coding	10084	A0A0S2Z4V5.42	3810	protein_coding	0.374578	5.37775	23.4789	0.000346644	0.00451438
HDAC11	histone deacetylase 11	protein_coding	79885	Q658J9.125	5231	protein_coding	0.840848	0.719444	23.4788	0.000346648	0.00451438
MCUR1	mitochondrial calcium uniporter regulator 1	protein_coding	63933	A0A384NPW7.15	6057	protein_coding	-0.530547	4.14924	23.46	0.000347832	0.0045202
ADCY4	adenylate cyclase 4	protein_coding	196883	Q8NFM4.168	8067	protein_coding	0.848312	3.01313	23.4539	0.000348219	0.0045202
TIMM21	translocase of inner mitochondrial membrane 21	protein_coding	29090	J3KRJ3.45	5197	protein_coding	-0.582768	3.4929	23.4537	0.000348233	0.0045202
LAPTM5	lysosomal protein transmembrane 5	protein_coding	7805	Q5TBB8.144	3228	protein_coding	0.283779	9.94412	23.4303	0.000349707	0.00453441
ANKRD26	ankyrin repeat domain 26	protein_coding	22852	A0A6Q8PGH2.3	13564	protein_coding	-0.580227	4.34442	23.4127	0.000350827	0.00454044
BFSP1	beaded filament structural protein 1	protein_coding	631	Q12934.180	3371	protein_coding	1.5509	1.54322	23.4054	0.000351293	0.00454044
MAP3K12	mitogen-activated protein kinase kinase kinase 12	protein_coding	7786	Q12852.194	7971	protein_coding	0.419685	5.71328	23.4051	0.000351314	0.00454044
GSTCD	glutathione S-transferase C-terminal domain containing	protein_coding	79807	D6R949.46	6292	protein_coding	-0.747539	2.95766	23.3869	0.000352472	0.00455047
PTP4A1	protein tyrosine phosphatase 4A1	protein_coding	7803	A0A024R8J2.41	5914	protein_coding	-0.719858	5.80683	23.3356	0.000355775	0.00458816
TIAF1	TGFB1-induced anti-apoptotic factor 1	protein_coding	9220	O95411.142	5337	protein_coding	0.483097	5.56741	23.2874	0.000358906	0.00462352
TMUB2	transmembrane and ubiquitin like domain containing 2	protein_coding	79089	E7ESS3.66	3709	protein_coding	0.416176	5.633	23.2765	0.000359619	0.00462772
TMEM126B	transmembrane protein 126B	protein_coding	55863	A0A024R5L4.38	2416	protein_coding	-0.559372	4.61415	23.1631	0.000367135	0.00471581
NCALD	neurocalcin delta	protein_coding	83988	B2RB70.114	8043	protein_coding	0.388283	6.49934	23.1581	0.00036747	0.00471581
NARF	nuclear prelamin A recognition factor	protein_coding	26502	J3KS03.34	7896	protein_coding	0.389995	6.27368	23.1554	0.00036765	0.00471581
INPP4B	inositol polyphosphate-4-phosphatase type II B	protein_coding	8821	O15327.156	14562	protein_coding	-0.807885	6.49555	23.1476	0.000368173	0.00471744
SCCPDH	saccharopine dehydrogenase (putative)	protein_coding	51097	A0A384NPM7.13	2141	protein_coding	-0.500755	4.23011	23.1301	0.000369359	0.00472756
DNA2	DNA replication helicase/nuclease 2	protein_coding	1763	F8VR31.70	4925	protein_coding	-0.863163	4.19791	23.0767	0.000372982	0.00476882
SH3D21	SH3 domain containing 21	protein_coding	79729	A4FU49.116	8142	protein_coding	1.29523	3.7692	23.0651	0.000373776	0.00477385
SUN2	Sad1 and UNC84 domain containing 2	protein_coding	25777	NA	8354	protein_coding	0.60736	9.55662	23.0584	0.000374235	0.0047746
USP19	ubiquitin specific peptidase 19	protein_coding	10869	E7ESU0.79	5731	protein_coding	0.343398	6.48033	23.0363	0.000375753	0.00478884
APOBEC3F	apolipoprotein B mRNA editing enzyme catalytic subunit 3F	protein_coding	200316	NA	5215	protein_coding	0.430132	5.93418	23.0196	0.000376911	0.00479569
ZNF581	zinc finger protein 581	protein_coding	51545	Q9P0T4.161	1635	protein_coding	0.617603	4.2156	23.0169	0.000377095	0.00479569
GJC1	gap junction protein gamma 1	protein_coding	10052	Q5H9P2.113	8716	protein_coding	-1.43266	-0.513964	23.0084	0.000377684	0.00479807
GLRX	glutaredoxin	protein_coding	2745	A0A024RAM2.39	6229	protein_coding	0.324947	5.24198	22.9432	0.00038223	0.00484706
WDR45	WD repeat domain 45	protein_coding	11152	NA	4691	protein_coding	0.569931	5.76245	22.9369	0.000382676	0.00484706
ARPC4-TTLL3	ARPC4-TTLL3 readthrough	protein_coding	100526693	F8WE39.54	2765	protein_coding	0.396826	7.28891	22.9357	0.000382759	0.00484706
ANXA5	annexin A5	protein_coding	308	V9HWE0.50	2925	protein_coding	0.465229	6.82223	22.9111	0.000384501	0.00486396
CAB39	calcium binding protein 39	protein_coding	51719	A0A024R496.38	5363	protein_coding	-0.376474	7.27936	22.9018	0.000385158	0.00486711
CISD1	CDGSH iron sulfur domain 1	protein_coding	55847	A0A024QZN7.37	2753	protein_coding	-0.576209	3.58316	22.8938	0.000385724	0.0048691
BCAT1	branched chain amino acid transaminase 1	protein_coding	586	A0A024RAV0.57	11415	protein_coding	-1.13205	2.34279	22.8716	0.000387303	0.00488386
CMPK1	cytidine/uridine monophosphate kinase 1	protein_coding	51727	P30085.210	3851	protein_coding	-0.703374	6.48503	22.86	0.000388135	0.00488919
PHF20	PHD finger protein 20	protein_coding	51230	NA	8372	protein_coding	-0.290187	5.98415	22.8305	0.000390253	0.00490931
LRRC40	leucine rich repeat containing 40	protein_coding	55631	A0A140VJN3.32	2843	protein_coding	-0.640991	4.05259	22.8263	0.000390555	0.00490931
ARID3A	AT-rich interaction domain 3A	protein_coding	1820	NA	7217	protein_coding	0.543845	4.57685	22.8203	0.000390985	0.00490954
EXOC6B	exocyst complex component 6B	protein_coding	23233	Q9Y2D4.144	10197	protein_coding	-0.625791	3.35649	22.8066	0.000391976	0.00491568
PCED1A	PC-esterase domain containing 1A	protein_coding	64773	S4R3X0.24	2320	protein_coding	0.644115	5.08562	22.8022	0.000392298	0.00491568
ZNF600	zinc finger protein 600	protein_coding	162966	A0A3B3ITH4.7	7228	protein_coding	-0.754605	4.32583	22.7848	0.000393561	0.00492633
MRPL35	mitochondrial ribosomal protein L35	protein_coding	51318	Q9NZE8.155	3825	protein_coding	-0.426281	5.29114	22.7558	0.000395674	0.00494759
SACS	sacsin molecular chaperone	protein_coding	26278	NA	26912	protein_coding	-0.817842	5.778	22.7302	0.00039755	0.00496552
LZTS2	leucine zipper tumor suppressor 2	protein_coding	84445	B1AL13.80	6547	protein_coding	0.480668	4.3286	22.7249	0.000397941	0.00496552
ADAP1	ArfGAP with dual PH domains 1	protein_coding	11033	O75689.173	5063	protein_coding	0.676656	5.12938	22.6929	0.000400309	0.00498984
MED20	mediator complex subunit 20	protein_coding	9477	Q9H944.173	3278	protein_coding	-0.370223	4.22332	22.6792	0.000401326	0.0049973
ITPRID2	ITPR interacting domain containing 2	protein_coding	6744	NA	9685	protein_coding	-0.347973	5.38155	22.6644	0.000402422	0.00500525
PDE8A	phosphodiesterase 8A	protein_coding	5151	O60658.203	8004	protein_coding	-0.887321	3.40897	22.6593	0.000402803	0.00500525
DDX20	DEAD-box helicase 20	protein_coding	11218	NA	8778	protein_coding	-0.550252	4.33061	22.6397	0.000404275	0.00501477
VPS26B	VPS26, retromer complex component B	protein_coding	112936	A0A024R3L9.54	6453	protein_coding	0.343398	6.79521	22.6369	0.000404484	0.00501477
TNFSF10	TNF superfamily member 10	protein_coding	8743	Q6IBA9.143	3441	protein_coding	-0.813705	6.5635	22.6317	0.000404876	0.00501477
FASTKD5	FAST kinase domains 5	protein_coding	60493	Q7L8L6.140	5477	protein_coding	-0.341539	4.8323	22.6267	0.000405251	0.00501477
OTUD3	OTU deubiquitinase 3	protein_coding	23252	Q5T2D3.117	6885	protein_coding	-0.502512	4.03431	22.5658	0.00040986	0.00506655
LCK	LCK proto-oncogene, Src family tyrosine kinase	protein_coding	3932	Q573B4.158	3339	protein_coding	0.39324	9.1709	22.5343	0.000412269	0.00508672
CLN5	CLN5 intracellular trafficking protein	protein_coding	1203	O75503.172	22814	protein_coding	-1.05463	3.06535	22.5333	0.000412345	0.00508672
BTF3L4	basic transcription factor 3 like 4	protein_coding	91408	Q96K17.151	5948	protein_coding	-0.736385	3.6569	22.5033	0.000414655	0.00510624
RCAN2	regulator of calcineurin 2	protein_coding	10231	Q14206.159	3795	protein_coding	-1.90522	-0.151962	22.5017	0.000414783	0.00510624
LLGL2	LLGL scribble cell polarity complex component 2	protein_coding	3993	J3QSA6.55	7939	protein_coding	0.577768	4.4233	22.4943	0.000415355	0.00510801
QPRT	quinolinate phosphoribosyltransferase	protein_coding	23475	Q15274.187	3680	protein_coding	0.598313	3.22888	22.4784	0.000416583	0.00511783
BYSL	bystin like	protein_coding	705	Q13895.175	1937	protein_coding	-1.1189	3.65324	22.4659	0.000417555	0.0051245
PPRC1	PPARG related coactivator 1	protein_coding	23082	E7EVG6.78	6097	protein_coding	-0.489759	5.39722	22.4525	0.000418605	0.00512733
EFHD2	EF-hand domain family member D2	protein_coding	79180	A0A024QZ77.54	2534	protein_coding	0.505513	6.28004	22.452	0.000418645	0.00512733
E2F6	E2F transcription factor 6	protein_coding	1876	F8WEZ5.48	4067	protein_coding	-0.558444	2.84121	22.3933	0.000423254	0.00517789
SH3BP1	SH3 domain binding protein 1	protein_coding	23616	Q9Y3L3.183	4890	protein_coding	0.416425	7.10937	22.3884	0.000423642	0.00517789
CORO1A	coronin 1A	protein_coding	11151	H3BRJ0.65	4779	protein_coding	0.489118	10.1249	22.3742	0.000424773	0.00518456
ACAA1	acetyl-CoA acyltransferase 1	protein_coding	30	NA	7106	protein_coding	0.446732	6.18921	22.3706	0.000425057	0.00518456
API5	apoptosis inhibitor 5	protein_coding	8539	E9PQK6.49	4651	protein_coding	-0.435754	6.57449	22.3635	0.000425624	0.00518617
FCHSD1	FCH and double SH3 domains 1	protein_coding	89848	Q86WN1.135	6072	protein_coding	0.478133	6.62633	22.3548	0.000426313	0.00518928
ERBB2	erb-b2 receptor tyrosine kinase 2	protein_coding	2064	P04626.259	10321	protein_coding	0.868606	2.57326	22.3472	0.000426923	0.00518965
YIPF5	Yip1 domain family member 5	protein_coding	81555	Q969M3.146	3698	protein_coding	-0.439541	5.17298	22.3435	0.000427214	0.00518965
SYTL2	synaptotagmin like 2	protein_coding	54843	Q9HCH5.175	11258	protein_coding	0.734048	7.03242	22.3269	0.000428547	0.00520054
PHF12	PHD finger protein 12	protein_coding	57649	Q96QT6.169	12227	protein_coding	0.349003	6.93263	22.3095	0.000429943	0.00521218
RCAN3	RCAN family member 3	protein_coding	11123	A0A024RAH2.47	7138	protein_coding	-0.735636	6.5879	22.2952	0.000431097	0.00522087
LEXM	lymphocyte expansion molecule	protein_coding	163747	Q3ZCV2.111	1777	protein_coding	1.36981	0.462809	22.2843	0.000431981	0.00522627
NATD1	N-acetyltransferase domain containing 1	protein_coding	256302	Q8N6N6.114	4931	protein_coding	0.937351	4.99536	22.2732	0.000432882	0.00523186
BLMH	bleomycin hydrolase	protein_coding	642	Q13867.196	5119	protein_coding	0.452949	6.45837	22.2609	0.000433882	0.00523864
GNL1	G protein nucleolar 1 (putative)	protein_coding	2794	A0A024RCR2.44	7957	protein_coding	0.375276	5.88706	22.2545	0.000434404	0.00523964
TIPRL	TOR signaling pathway regulator	protein_coding	261726	O75663.153	3186	protein_coding	-0.615567	5.58497	22.2467	0.000435038	0.00524199
CETN3	centrin 3	protein_coding	1070	O15182.182	3090	protein_coding	-0.68619	3.41856	22.205	0.000438458	0.00527086
CARHSP1	calcium regulated heat stable protein 1	protein_coding	23589	Q9Y2V2.169	5577	protein_coding	0.365134	6.06705	22.205	0.000438461	0.00527086
GALM	galactose mutarotase	protein_coding	130589	A0A384MDW6.12	2616	protein_coding	0.566513	6.98074	22.2014	0.00043876	0.00527086
EGLN2	egl-9 family hypoxia inducible factor 2	protein_coding	112398	M0R110.39	6574	protein_coding	0.384331	6.26672	22.1763	0.000440834	0.00529045
FAM219B	family with sequence similarity 219 member B	protein_coding	57184	Q5XKK7.117	5015	protein_coding	0.387846	6.46218	22.1707	0.000441299	0.00529071
HAUS3	HAUS augmin like complex subunit 3	protein_coding	79441	Q68CZ6.134	10300	protein_coding	-0.616185	4.69885	22.1317	0.00044455	0.0053199
HDAC10	histone deacetylase 10	protein_coding	83933	Q08AP5.106	4951	protein_coding	0.672543	5.67793	22.1308	0.000444626	0.0053199
PEX6	peroxisomal biogenesis factor 6	protein_coding	5190	A0A024RD09.51	3465	protein_coding	0.596832	5.2132	22.117	0.000445786	0.00532572
CFLAR	CASP8 and FADD like apoptosis regulator	protein_coding	8837	O15519.207	22478	protein_coding	0.339855	8.33685	22.1141	0.000446026	0.00532572
STAT6	signal transducer and activator of transcription 6	protein_coding	6778	P42226.209	7298	protein_coding	0.406421	8.00897	22.1091	0.000446452	0.00532572
DSG2	desmoglein 2	protein_coding	1829	Q14126.198	9492	protein_coding	1.44338	-0.617006	22.0848	0.000448498	0.00534479
RGS16	regulator of G protein signaling 16	protein_coding	6004	O15492.168	2408	protein_coding	-2.29678	2.05312	22.0652	0.00045016	0.00535924
CAND1	cullin associated and neddylation dissociated 1	protein_coding	55832	Q86VP6.179	13580	protein_coding	-0.443765	7.18551	22.0413	0.000452199	0.00537267
EMP3	epithelial membrane protein 3	protein_coding	2014	M0QZ66.48	1645	protein_coding	0.672466	6.67206	22.0367	0.000452589	0.00537267
NUP153	nucleoporin 153	protein_coding	9972	P49790.197	6121	protein_coding	-0.351868	7.13709	22.0361	0.000452639	0.00537267
YTHDC2	YTH domain containing 2	protein_coding	64848	Q9H6S0.152	10805	protein_coding	-0.538084	5.85447	22.0286	0.000453284	0.00537498
BZW1	basic leucine zipper and W2 domains 1	protein_coding	9689	C9J188.66	8085	protein_coding	-0.485925	6.84533	22.0148	0.000454466	0.00538364
TRAF4	TNF receptor associated factor 4	protein_coding	9618	A0A024QZ59.62	4567	protein_coding	-0.853554	5.16114	21.9973	0.000455973	0.00539248
MIA-RAB4B	MIA-RAB4B readthrough (NMD candidate)	protein_coding	NA	W4VSR3.44	1809	protein_coding	0.478885	4.93928	21.991	0.000456516	0.00539248
PLEKHG3	pleckstrin homology and RhoGEF domain containing G3	protein_coding	26030	G3V278.64	12077	protein_coding	1.52912	4.74526	21.9798	0.000457489	0.00539248
TMEM97	transmembrane protein 97	protein_coding	27346	Q5BJF2.120	2929	protein_coding	-0.905358	3.54247	21.9795	0.000457516	0.00539248
TMEM70	transmembrane protein 70	protein_coding	54968	NA	2982	protein_coding	-0.600069	3.41224	21.9764	0.000457781	0.00539248
ZDHHC2	zinc finger DHHC-type palmitoyltransferase 2	protein_coding	51201	A0A140VKD9.27	6282	protein_coding	-0.720756	4.63517	21.9748	0.000457924	0.00539248
PSMA1	proteasome 20S subunit alpha 1	protein_coding	5682	NA	3050	protein_coding	-0.356766	6.92035	21.9654	0.000458736	0.00539671
YME1L1	YME1 like 1 ATPase	protein_coding	10730	Q96TA2.183	7336	protein_coding	-0.353586	7.31732	21.9566	0.000459498	0.00540035
FAM53B	family with sequence similarity 53 member B	protein_coding	9679	Q14153.143	6533	protein_coding	0.690787	6.22852	21.9382	0.00046111	0.00541395
ABHD10	abhydrolase domain containing 10, depalmitoylase	protein_coding	55347	F8WBQ6.44	3026	protein_coding	-0.387877	4.51949	21.9105	0.000463536	0.00543408
FAU	FAU ubiquitin like and ribosomal protein S30 fusion	protein_coding	2197	P62861.145	1548	protein_coding	0.339055	7.65477	21.9082	0.000463735	0.00543408
SLC27A5	solute carrier family 27 member 5	protein_coding	10998	M0R075.54	8025	protein_coding	0.51576	2.51524	21.8927	0.000465105	0.00544479
TRBJ1-6	T cell receptor beta joining 1-6	TR_J_gene	NA	A0A0J9YWX3.23	53	protein_coding	0.653991	3.14352	21.8861	0.00046568	0.00544618
ANXA4	annexin A4	protein_coding	307	NA	11060	protein_coding	0.470005	5.31021	21.8784	0.000466367	0.00544764
CCS	copper chaperone for superoxide dismutase	protein_coding	9973	NA	2142	protein_coding	0.532342	4.61438	21.8726	0.000466877	0.00544764
NTRK2	neurotrophic receptor tyrosine kinase 2	protein_coding	4915	NA	33162	protein_coding	-1.61743	1.23785	21.8655	0.000467512	0.00544764
KIF19	kinesin family member 19	protein_coding	124602	F8VW50.74	5640	protein_coding	2.27458	0.134573	21.8641	0.000467632	0.00544764
SF3A2	splicing factor 3a subunit 2	protein_coding	8175	Q15428.187	2790	protein_coding	0.557438	5.83895	21.8406	0.000469725	0.00546629
ZNF607	zinc finger protein 607	protein_coding	84775	Q96SK3.161	4703	protein_coding	-0.761313	1.62819	21.8302	0.000470654	0.00546629
ZNF888	zinc finger protein 888	protein_coding	388559	P0CJ79.61	4435	protein_coding	-0.740446	2.46277	21.8221	0.000471384	0.00546629
PTMA	prothymosin alpha	protein_coding	5757	NA	3381	protein_coding	-0.40853	8.57592	21.8214	0.000471441	0.00546629
XCL1	X-C motif chemokine ligand 1	protein_coding	6375	P47992.180	1227	protein_coding	-1.48193	5.40156	21.8158	0.000471945	0.00546629
GNAQ	G protein subunit alpha q	protein_coding	2776	A0A024R240.49	6972	protein_coding	-0.864846	4.94304	21.8095	0.000472509	0.00546629
LRP8	LDL receptor related protein 8	protein_coding	7804	Q14114.199	19668	protein_coding	-0.668515	5.11322	21.8071	0.000472733	0.00546629
NELL2	neural EGFL like 2	protein_coding	4753	A0A024R0X1.60	6405	protein_coding	-0.622639	8.26227	21.8039	0.000473017	0.00546629
EIF5B	eukaryotic translation initiation factor 5B	protein_coding	9669	A0A087WUT6.52	7865	protein_coding	-0.507684	6.88624	21.8001	0.000473357	0.00546629
TMEM63A	transmembrane protein 63A	protein_coding	9725	A1NY77.8	10350	protein_coding	0.590543	7.2508	21.7525	0.000477672	0.00551078
CDK2	cyclin dependent kinase 2	protein_coding	1017	NA	3887	protein_coding	-0.708673	6.004	21.7432	0.000478516	0.00551421
TMEM94	transmembrane protein 94	protein_coding	9772	J3QS17.44	9045	protein_coding	0.498344	6.63005	21.7391	0.000478893	0.00551421
AHNAK	AHNAK nucleoprotein	protein_coding	79026	E9PJC6.67	19466	protein_coding	0.578838	11.302	21.7338	0.000479379	0.00551447
RABL6	RAB, member RAS oncogene family like 6	protein_coding	55684	Q3YEC7.149	10178	protein_coding	0.438127	6.29348	21.7246	0.00048022	0.00551712
MCMBP	minichromosome maintenance complex binding protein	protein_coding	79892	Q9BTE3.152	5994	protein_coding	-0.487077	6.45466	21.7167	0.000480945	0.00551712
ULK1	unc-51 like autophagy activating kinase 1	protein_coding	8408	O75385.202	7620	protein_coding	0.585821	5.03009	21.7123	0.000481345	0.00551712
TRBV12-3	T cell receptor beta variable 12-3	TR_V_gene	NA	P01733.143	409	protein_coding	0.937235	3.8186	21.7111	0.000481459	0.00551712
POMK	protein O-mannose kinase	protein_coding	84197	Q9H5K3.154	12471	protein_coding	-0.558735	4.7246	21.7002	0.000482461	0.0055233
CYCS	cytochrome c, somatic	protein_coding	54205	G4XXL9.73	5791	protein_coding	-0.703385	5.43969	21.686	0.00048377	0.00552918
SLC25A19	solute carrier family 25 member 19	protein_coding	60386	Q9HC21.177	3316	protein_coding	-0.504554	3.51567	21.6845	0.000483902	0.00552918
KAT2B	lysine acetyltransferase 2B	protein_coding	8850	Q92831.219	5211	protein_coding	-0.771444	7.26163	21.6713	0.000485127	0.00553787
NOP16	NOP16 nucleolar protein	protein_coding	51491	A0A0C4DGU5.49	2806	protein_coding	-0.684465	3.6316	21.6552	0.000486627	0.00554969
TKTL1	transketolase like 1	protein_coding	8277	P51854.180	3526	protein_coding	2.46885	1.63144	21.648	0.000487292	0.00555197
ZMAT3	zinc finger matrin-type 3	protein_coding	64393	A0A494C120.12	11298	protein_coding	-0.966392	5.39564	21.6196	0.00048995	0.00557692
SMN2	survival of motor neuron 2, centromeric	protein_coding	6607	B4DP61.103	2985	protein_coding	-0.667664	3.8194	21.6043	0.000491386	0.00558793
PLEKHO2	pleckstrin homology domain containing O2	protein_coding	80301	Q8TD55.131	3721	protein_coding	0.474201	6.05167	21.5676	0.000494852	0.00562199
TRIM41	tripartite motif containing 41	protein_coding	90933	D6REK2.75	12811	protein_coding	0.400806	6.2643	21.561	0.000495478	0.00562375
CLDND2	claudin domain containing 2	protein_coding	125875	Q8NHS1.119	1156	protein_coding	0.695103	2.83742	21.5306	0.000498373	0.00564908
CLSTN3	calsyntenin 3	protein_coding	9746	F5H172.62	6730	protein_coding	0.544948	7.56469	21.5276	0.000498657	0.00564908
ZFYVE27	zinc finger FYVE-type containing 27	protein_coding	118813	Q5T4F4.159	3899	protein_coding	0.418648	5.48288	21.5077	0.000500571	0.00566538
RTP5	receptor transporter protein 5 (putative)	protein_coding	285093	F8WB75.53	2606	protein_coding	1.54644	0.582747	21.4907	0.000502208	0.00567545
CCDC88C	coiled-coil domain containing 88C	protein_coding	440193	H0YJX5.59	12426	protein_coding	0.44526	7.80044	21.4886	0.000502413	0.00567545
COQ8B	coenzyme Q8B	protein_coding	79934	A0A7I2V4Z6.1	12278	protein_coding	0.464489	4.74547	21.4545	0.000505712	0.00570732
GOLGA8M	golgin A8 family member M	protein_coding	653720	H3BSY2.64	5671	protein_coding	-1.59653	0.319268	21.4344	0.000507674	0.00572252
RALY	RALY heterogeneous nuclear ribonucleoprotein	protein_coding	22913	Q9UKM9.192	7513	protein_coding	0.4694	7.32299	21.4309	0.000508018	0.00572252
KCTD2	potassium channel tetramerization domain containing 2	protein_coding	23510	NA	5279	protein_coding	0.383839	5.54792	21.4076	0.000510299	0.00574279
TMEM101	transmembrane protein 101	protein_coding	84336	Q96IK0.126	3029	protein_coding	0.445747	4.55085	21.3928	0.000511755	0.00574614
SP140	SP140 nuclear body protein	protein_coding	11262	U3KPV9.30	5582	protein_coding	0.479874	7.07419	21.3911	0.000511924	0.00574614
APOBEC3D	apolipoprotein B mRNA editing enzyme catalytic subunit 3D	protein_coding	140564	Q6ICH2.117	2529	protein_coding	0.415855	6.03221	21.3886	0.000512175	0.00574614
TRAV39	T cell receptor alpha variable 39	TR_V_gene	NA	A0A0B4J263.31	331	protein_coding	-0.982344	1.47624	21.385	0.000512523	0.00574614
AMD1	adenosylmethionine decarboxylase 1	protein_coding	262	F6R5I9.31	10193	protein_coding	-0.520268	5.82463	21.3721	0.000513808	0.00575513
NUDT18	nudix hydrolase 18	protein_coding	79873	A0A087WW30.30	1754	protein_coding	0.626358	3.74307	21.3668	0.000514331	0.00575559
SKAP1	src kinase associated phosphoprotein 1	protein_coding	8631	Q86WV1.152	2646	protein_coding	0.387827	7.22294	21.3504	0.000515963	0.00576844
FBXO4	F-box protein 4	protein_coding	26272	D6RAU6.63	3014	protein_coding	-0.594862	3.17522	21.3355	0.000517449	0.00577964
AGA	aspartylglucosaminidase	protein_coding	175	P20933.202	2605	protein_coding	-0.423706	4.55573	21.2973	0.000521282	0.0058075
RPP40	ribonuclease P/MRP subunit p40	protein_coding	10799	O75818.163	1977	protein_coding	-0.834223	0.920291	21.2933	0.000521684	0.0058075
POP5	POP5 homolog, ribonuclease P/MRP subunit	protein_coding	51367	Q969H6.143	2177	protein_coding	-0.558986	4.18222	21.2913	0.000521885	0.0058075
GIMAP1-GIMAP5	GIMAP1-GIMAP5 readthrough	protein_coding	100527949	A0A087WTJ2.48	2148	protein_coding	0.655898	7.70907	21.2855	0.000522471	0.0058075
DHRS3	dehydrogenase/reductase 3	protein_coding	9249	O75911.175	3515	protein_coding	-1.0439	5.367	21.2791	0.000523114	0.0058075
RBMX	RNA binding motif protein X-linked	protein_coding	27316	NA	5882	protein_coding	-0.411612	7.48575	21.2688	0.000524154	0.0058075
MORN4	MORN repeat containing 4	protein_coding	118812	A6XB87.114	2512	protein_coding	0.964975	-0.331744	21.2642	0.000524625	0.0058075
SLC25A42	solute carrier family 25 member 42	protein_coding	284439	A0A024R7K2.56	4666	protein_coding	0.544843	5.31914	21.2626	0.000524784	0.0058075
SNX18	sorting nexin 18	protein_coding	112574	Q96RF0.169	6654	protein_coding	0.518625	5.94823	21.2614	0.000524905	0.0058075
TSPAN15	tetraspanin 15	protein_coding	23555	O95858.163	2651	protein_coding	-1.41811	0.619747	21.2607	0.000524982	0.0058075
AP1AR	adaptor related protein complex 1 associated regulatory protein	protein_coding	55435	NA	6504	protein_coding	-0.659383	3.56023	21.2576	0.000525299	0.0058075
KIAA0319L	KIAA0319 like	protein_coding	79932	Q8IZA0.143	9619	protein_coding	0.462553	6.55386	21.243	0.000526778	0.00581846
ZBED2	zinc finger BED-type containing 2	protein_coding	79413	Q9BTP6.133	2214	protein_coding	-2.95503	5.2849	21.2266	0.000528462	0.0058287
BCCIP	BRCA2 and CDKN1A interacting protein	protein_coding	56647	Q9P287.162	4496	protein_coding	-0.466462	5.31189	21.2244	0.000528683	0.0058287
PLAG1	PLAG1 zinc finger	protein_coding	5324	A0A024R7Z0.58	7828	protein_coding	-1.20862	1.56165	21.1975	0.000531446	0.00584959
MTA1	metastasis associated 1	protein_coding	9112	F8W9Y9.64	6966	protein_coding	0.384561	5.63379	21.1947	0.000531731	0.00584959
FASTKD2	FAST kinase domains 2	protein_coding	22868	A0A024R3X5.7	9759	protein_coding	-0.723244	4.63032	21.1917	0.000532049	0.00584959
COQ8A	coenzyme Q8A	protein_coding	56997	Q8NI60.166	4736	protein_coding	0.399925	5.1737	21.1763	0.000533634	0.00586162
GIMAP1	GTPase, IMAP family member 1	protein_coding	170575	NA	4797	protein_coding	0.717041	6.58927	21.1678	0.000534516	0.00586591
CIZ1	CDKN1A interacting zinc finger protein 1	protein_coding	25792	A0A494C0L7.12	8690	protein_coding	0.310518	6.87873	21.1604	0.000535281	0.00586891
ZNF439	zinc finger protein 439	protein_coding	90594	NA	5207	protein_coding	-1.02406	0.757432	21.1549	0.000535856	0.00586982
MTERF4	mitochondrial transcription termination factor 4	protein_coding	130916	NA	9938	protein_coding	0.5344	6.34334	21.1423	0.000537165	0.00587875
DENND5A	DENN domain containing 5A	protein_coding	23258	Q6IQ26.152	21072	protein_coding	-1.2406	4.88404	21.1363	0.000537796	0.00587927
B4GALT5	beta-1,4-galactosyltransferase 5	protein_coding	9334	O43286.174	4722	protein_coding	0.486139	6.23598	21.1324	0.000538198	0.00587927
LIMD2	LIM domain containing 2	protein_coding	80774	A0A140VJN0.28	4751	protein_coding	0.706482	8.65896	21.1211	0.000539385	0.00588198
NUS1	NUS1 dehydrodolichyl diphosphate synthase subunit	protein_coding	116150	Q96E22.156	4796	protein_coding	-0.597194	5.02389	21.1082	0.000540737	0.00588198
JADE1	jade family PHD finger 1	protein_coding	79960	Q6IE81.147	9052	protein_coding	-0.362685	5.09471	21.1065	0.000540917	0.00588198
ATP13A1	ATPase 13A1	protein_coding	57130	NA	8359	protein_coding	0.408764	6.28879	21.1018	0.00054141	0.00588198
SETD1B	SET domain containing 1B, histone lysine methyltransferase	protein_coding	23067	Q9UPS6.156	8557	protein_coding	0.492776	6.10206	21.1016	0.00054143	0.00588198
ALG12	ALG12 alpha-1,6-mannosyltransferase	protein_coding	79087	A0A024R4V6.49	5330	protein_coding	0.401212	4.85801	21.098	0.000541815	0.00588198
MKKS	MKKS centrosomal shuttling protein	protein_coding	8195	Q9NPJ1.186	7040	protein_coding	-0.399349	3.8466	21.0962	0.000542006	0.00588198
VRK2	VRK serine/threonine kinase 2	protein_coding	7444	Q86Y07.194	3531	protein_coding	-0.419282	3.80521	21.0925	0.000542391	0.00588198
POMP	proteasome maturation protein	protein_coding	51371	Q9Y244.152	1462	protein_coding	-0.552097	5.41877	21.0801	0.000543708	0.00589091
ZNF717	zinc finger protein 717	protein_coding	100131827	NA	7648	protein_coding	-0.79675	2.32664	21.0744	0.000544308	0.00589206
CD59	CD59 molecule (CD59 blood group)	protein_coding	966	Q6FHM9.135	10557	protein_coding	0.668114	6.84593	21.0657	0.00054523	0.00589669
APBA3	amyloid beta precursor protein binding family A member 3	protein_coding	9546	NA	5596	protein_coding	0.523328	5.46909	21.0444	0.000547501	0.00591589
ATP9B	ATPase phospholipid transporting 9B (putative)	protein_coding	374868	K7EJG1.37	14934	protein_coding	0.330187	4.4487	21.0346	0.000548541	0.00592177
CDK11A	cyclin dependent kinase 11A	protein_coding	728642	Q9UQ88.197	5085	protein_coding	0.339222	5.87012	21.0279	0.000549256	0.00592412
KDM4A	lysine demethylase 4A	protein_coding	9682	O75164.192	5184	protein_coding	0.334423	6.16848	21.0157	0.000550571	0.00592553
MITD1	microtubule interacting and trafficking domain containing 1	protein_coding	129531	NA	4305	protein_coding	-0.419438	5.42916	21.0136	0.000550788	0.00592553
MAP7D3	MAP7 domain containing 3	protein_coding	79649	Q8IWC1.140	6885	protein_coding	-0.369956	4.74235	21.0128	0.000550877	0.00592553
KLHDC3	kelch domain containing 3	protein_coding	116138	F8W6A4.58	2019	protein_coding	0.346599	6.34858	21.0081	0.000551386	0.00592566
TRBJ2-3	T cell receptor beta joining 2-3	TR_J_gene	NA	A0A0B4J200.23	49	protein_coding	0.661026	4.58331	21.0011	0.000552137	0.00592839
ABHD17A	abhydrolase domain containing 17A, depalmitoylase	protein_coding	81926	Q96GS6.158	6163	protein_coding	0.587948	6.11686	20.9965	0.000552637	0.00592842
ORAI3	ORAI calcium release-activated calcium modulator 3	protein_coding	93129	A0A024QZA7.50	2641	protein_coding	0.706965	5.27917	20.9878	0.000553572	0.00593312
LNPK	lunapark, ER junction formation factor	protein_coding	80856	Q9C0E8.141	9081	protein_coding	-0.621622	4.5431	20.964	0.000556152	0.00595206
PYCR1	pyrroline-5-carboxylate reductase 1	protein_coding	5831	P32322.197	2886	protein_coding	-1.38454	3.59758	20.9611	0.000556465	0.00595206
C3orf14	chromosome 3 open reading frame 14	protein_coding	57415	A0A024R330.46	4388	protein_coding	-0.849931	1.16261	20.9577	0.000556836	0.00595206
SASH3	SAM and SH3 domain containing 3	protein_coding	54440	O75995.149	2741	protein_coding	0.422231	8.60095	20.9461	0.000558096	0.00595547
CYHR1	cysteine and histidine rich 1	protein_coding	50626	NA	9787	protein_coding	0.534048	5.45583	20.9456	0.000558153	0.00595547
SCML2	Scm polycomb group protein like 2	protein_coding	10389	Q9UQR0.177	4327	protein_coding	-1.00114	-0.57246	20.9233	0.000560592	0.00597615
ANKRD28	ankyrin repeat domain 28	protein_coding	23243	A0A024R2I9.8	11276	protein_coding	0.422572	6.84624	20.9112	0.000561917	0.00597711
IARS1	isoleucyl-tRNA synthetase 1	protein_coding	3376	A0A0A0MSX9.53	22418	protein_coding	-0.464758	7.27046	20.9102	0.000562035	0.00597711
RNF123	ring finger protein 123	protein_coding	63891	C9J266.65	7419	protein_coding	0.449375	5.58392	20.9088	0.000562186	0.00597711
NCR2	natural cytotoxicity triggering receptor 2	protein_coding	9436	O95944.154	1268	protein_coding	-1.28392	-0.570919	20.8955	0.000563649	0.00598733
NKG7	natural killer cell granule protein 7	protein_coding	4818	A0A0B4J2A6.29	921	protein_coding	1.00887	9.04869	20.8758	0.000565832	0.00600517
JSRP1	junctional sarcoplasmic reticulum protein 1	protein_coding	105372240	Q96MG2.131	1950	protein_coding	1.20971	-0.525013	20.8583	0.000567772	0.0060204
RAD54B	RAD54 homolog B	protein_coding	25788	Q9Y620.166	5319	protein_coding	-1.11207	3.09445	20.8442	0.000569345	0.00603172
STARD4	StAR related lipid transfer domain containing 4	protein_coding	134429	Q96DR4.137	5684	protein_coding	-0.694434	5.65209	20.8307	0.000570854	0.00603715
PCSK5	proprotein convertase subtilisin/kexin type 5	protein_coding	5125	B1AMG5.95	13341	protein_coding	-2.24946	0.208002	20.8305	0.00057087	0.00603715
TMEM204	transmembrane protein 204	protein_coding	79652	Q9BSN7.130	1954	protein_coding	0.6175	4.9193	20.8191	0.000572145	0.00604284
ZNF681	zinc finger protein 681	protein_coding	148213	Q96N22.160	6497	protein_coding	-0.914687	1.85076	20.8167	0.000572421	0.00604284
SMARCA5	SWI/SNF related, matrix associated, actin dependent regulator of chromatin, subfamily a, member 5	protein_coding	8467	O60264.204	8146	protein_coding	-0.338706	7.03225	20.8033	0.000573928	0.00604957
B3GALT4	beta-1,3-galactosyltransferase 4	protein_coding	8705	Q5STJ7.123	2365	protein_coding	0.810534	3.6956	20.8	0.000574302	0.00604957
GPR174	G protein-coupled receptor 174	protein_coding	84636	Q9BXC1.153	5494	protein_coding	-0.463863	6.9815	20.7943	0.000574938	0.00604957
ABHD14A-ACY1	ABHD14A-ACY1 readthrough	protein_coding	100526760	A0A1B0GU64.17	4761	protein_coding	0.446509	4.39985	20.793	0.000575087	0.00604957
TADA3	transcriptional adaptor 3	protein_coding	10474	O75528.175	4127	protein_coding	0.377358	6.9839	20.7637	0.000578408	0.00607528
TNFSF8	TNF superfamily member 8	protein_coding	944	NA	4605	protein_coding	-0.866207	6.69452	20.7625	0.00057855	0.00607528
MTREX	Mtr4 exosome RNA helicase	protein_coding	23517	P42285.214	6347	protein_coding	-0.457325	6.1053	20.7542	0.000579487	0.00607528
SEPTIN11	septin 11	protein_coding	55752	A0A384P5S0.12	9740	protein_coding	-0.533475	6.47691	20.7535	0.000579568	0.00607528
NUP43	nucleoporin 43	protein_coding	348995	Q8NFH3.167	4420	protein_coding	-0.431757	5.52364	20.7481	0.000580184	0.0060764
SH3KBP1	SH3 domain containing kinase binding protein 1	protein_coding	30011	Q5JPT6.147	5777	protein_coding	0.355726	7.34145	20.7305	0.000582195	0.00608787
ARHGEF11	Rho guanine nucleotide exchange factor 11	protein_coding	9826	O15085.193	9322	protein_coding	1.04849	0.409152	20.7251	0.000582815	0.00608787
RSRC1	arginine and serine rich coiled-coil 1	protein_coding	51319	Q96IZ7.146	17897	protein_coding	-0.431839	4.03594	20.7245	0.00058289	0.00608787
DONSON	DNA replication fork stabilization factor DONSON	protein_coding	29980	V9GY84.30	3511	protein_coding	-0.665253	4.27195	20.717	0.000583743	0.00608787
ALDH1B1	aldehyde dehydrogenase 1 family member B1	protein_coding	219	A0A384MTJ7.12	3117	protein_coding	-0.58631	3.05959	20.7163	0.000583831	0.00608787
MARCHF9	membrane associated ring-CH-type finger 9	protein_coding	92979	Q86YJ5.155	4004	protein_coding	0.424284	4.8173	20.6973	0.000586012	0.00610528
CTSF	cathepsin F	protein_coding	8722	A0A7I2V4A8.1	4249	protein_coding	1.12302	4.16259	20.683	0.000587669	0.0061172
PCIF1	phosphorylated CTD interacting factor 1	protein_coding	63935	Q9H4Z3.157	3164	protein_coding	0.406318	5.82897	20.6726	0.000588869	0.00612434
MDK	midkine	protein_coding	4192	P21741.189	2182	protein_coding	1.01324	-0.427098	20.6577	0.000590601	0.00613411
ALDH16A1	aldehyde dehydrogenase 16 family member A1	protein_coding	126133	F5H4B6.65	4589	protein_coding	0.614484	4.77764	20.6557	0.000590836	0.00613411
LYZ	lysozyme	protein_coding	4069	B2R4C5.109	1724	protein_coding	3.81858	3.24255	20.6338	0.000593399	0.00615535
CCDC102A	coiled-coil domain containing 102A	protein_coding	92922	Q96A19.125	2551	protein_coding	0.53326	3.53949	20.61	0.000596195	0.00617788
COG4	component of oligomeric golgi complex 4	protein_coding	25839	H3BSD2.43	4781	protein_coding	0.574951	6.72076	20.6065	0.000596607	0.00617788
SUCLG2	succinate-CoA ligase GDP-forming subunit beta	protein_coding	8801	Q96I99.194	3088	protein_coding	-0.342793	5.38868	20.5928	0.000598218	0.00618512
OTUB1	OTU deubiquitinase, ubiquitin aldehyde binding 1	protein_coding	55611	NA	5328	protein_coding	0.31662	6.30483	20.5918	0.000598342	0.00618512
NISCH	nischarin	protein_coding	11188	Q9Y2I1.153	9062	protein_coding	0.366291	6.76477	20.5721	0.000600677	0.00620388
RASA2	RAS p21 protein activator 2	protein_coding	5922	D6RBA9.64	6003	protein_coding	-0.622814	5.84168	20.5663	0.000601365	0.00620561
HNRNPA2B1	heterogeneous nuclear ribonucleoprotein A2/B1	protein_coding	3181	P22626.225	12613	protein_coding	-0.382177	9.71035	20.5536	0.000602878	0.00621042
SAR1B	secretion associated Ras related GTPase 1B	protein_coding	51128	Q9Y6B6.188	10798	protein_coding	-0.374844	5.10979	20.548	0.000603542	0.00621042
DBR1	debranching RNA lariats 1	protein_coding	51163	Q9UK59.145	3156	protein_coding	-0.415507	4.067	20.5441	0.000604007	0.00621042
ACSL3	acyl-CoA synthetase long chain family member 3	protein_coding	2181	A0A024R487.8	14436	protein_coding	-0.573032	4.38145	20.5378	0.000604765	0.00621042
TRAPPC5	trafficking protein particle complex subunit 5	protein_coding	126003	Q8IUR0.139	5679	protein_coding	0.774657	3.41329	20.5336	0.000605268	0.00621042
MTHFD1L	methylenetetrahydrofolate dehydrogenase (NADP+ dependent) 1 like	protein_coding	25902	Q6UB35.162	4891	protein_coding	-0.823578	4.41465	20.5331	0.000605331	0.00621042
ZNF772	zinc finger protein 772	protein_coding	400720	M0R084.25	6096	protein_coding	-0.618019	2.51281	20.5296	0.000605744	0.00621042
THEMIS2	thymocyte selection associated family member 2	protein_coding	9473	Q5TEJ8.125	4621	protein_coding	0.477806	5.04281	20.5275	0.000605996	0.00621042
RECQL5	RecQ like helicase 5	protein_coding	9400	NA	8766	protein_coding	0.43682	5.00436	20.5217	0.000606701	0.00621231
TOP1	DNA topoisomerase I	protein_coding	7150	P11387.232	10127	protein_coding	-0.322691	6.56362	20.5141	0.000607616	0.00621349
SLC25A35	solute carrier family 25 member 35	protein_coding	399512	Q3KQZ1.117	3952	protein_coding	1.02012	4.60667	20.512	0.000607858	0.00621349
CNOT9	CCR4-NOT transcription complex subunit 9	protein_coding	9125	Q92600.176	5289	protein_coding	-0.358981	6.61687	20.4896	0.000610574	0.0062359
SMC3	structural maintenance of chromosomes 3	protein_coding	9126	NA	15505	protein_coding	-0.391278	6.95405	20.4788	0.000611872	0.00624382
ZFP82	ZFP82 zinc finger protein	protein_coding	284406	K7ERD5.27	9214	protein_coding	-0.681015	2.07305	20.4728	0.0006126	0.0062459
NEDD1	NEDD1 gamma-tubulin ring complex targeting factor	protein_coding	121441	A0A024RBE5.50	4465	protein_coding	-0.548232	4.97893	20.463	0.000613803	0.00625282
POLD2	DNA polymerase delta 2, accessory subunit	protein_coding	5425	A0A087WWF6.54	3685	protein_coding	-0.692537	5.15986	20.4529	0.00061503	0.00625998
MPI	mannose phosphate isomerase	protein_coding	4351	H3BP57.57	9090	protein_coding	0.665187	5.59939	20.4442	0.000616095	0.00626547
BICRA	BRD4 interacting chromatin remodeling complex associated protein	protein_coding	29998	Q9NZM4.135	7496	protein_coding	0.601803	4.36684	20.3967	0.000621937	0.00631949
SPTAN1	spectrin alpha, non-erythrocytic 1	protein_coding	6709	Q13813.224	16305	protein_coding	0.441997	9.08438	20.3464	0.000628196	0.00637766
P4HTM	prolyl 4-hydroxylase, transmembrane	protein_coding	54681	Q9NXG6.174	7637	protein_coding	0.460393	5.5192	20.3264	0.0006307	0.00639592
POC1B	POC1 centriolar protein B	protein_coding	282809	NA	8769	protein_coding	-0.576141	5.44844	20.322	0.000631252	0.00639592
STAT5A	signal transducer and activator of transcription 5A	protein_coding	6776	A0A384N5W4.17	6385	protein_coding	0.297973	7.1344	20.3192	0.000631603	0.00639592
MYD88	MYD88 innate immune signal transduction adaptor	protein_coding	4615	Q99836.207	3989	protein_coding	0.536023	6.8774	20.3109	0.00063265	0.00640109
SLC43A1	solute carrier family 43 member 1	protein_coding	8501	A0A024R4Y3.44	3526	protein_coding	0.430969	4.68629	20.3057	0.000633302	0.00640226
TEX2	testis expressed 2	protein_coding	55852	Q8IWB9.137	9053	protein_coding	-0.461189	4.30906	20.2893	0.000635378	0.00641384
TPST2	tyrosylprotein sulfotransferase 2	protein_coding	8459	A0A024R1G9.41	6913	protein_coding	0.422671	5.97064	20.2871	0.000635665	0.00641384
JPT2	Jupiter microtubule associated homolog 2	protein_coding	90861	NA	4768	protein_coding	-0.441875	5.38483	20.2838	0.000636082	0.00641384
MED25	mediator complex subunit 25	protein_coding	81857	NA	7683	protein_coding	0.439827	5.46898	20.2797	0.000636599	0.00641384
IZUMO4	IZUMO family member 4	protein_coding	113177	NA	2770	protein_coding	-0.853572	3.15283	20.2715	0.000637645	0.00641896
MIER3	MIER family member 3	protein_coding	166968	Q7Z3K6.148	5763	protein_coding	-0.482772	4.38966	20.2552	0.000639726	0.00643448
RAB23	RAB23, member RAS oncogene family	protein_coding	51715	A0A024RD41.58	4919	protein_coding	-0.825858	1.51697	20.247	0.000640777	0.00643962
SPPL2A	signal peptide peptidase like 2A	protein_coding	84888	Q8TCT8.154	8045	protein_coding	-0.493366	5.80866	20.2394	0.000641746	0.00644393
MAT2A	methionine adenosyltransferase 2A	protein_coding	4144	NA	4485	protein_coding	-0.520663	7.35079	20.233	0.000642573	0.0064468
RAP2B	RAP2B, member of RAS oncogene family	protein_coding	5912	P61225.164	8402	protein_coding	0.406179	5.18158	20.224	0.000643727	0.00644842
NEDD4	NEDD4 E3 ubiquitin protein ligase	protein_coding	4734	H0Y8X6.69	9036	protein_coding	-0.711502	3.23223	20.2233	0.000643815	0.00644842
RTN4	reticulon 4	protein_coding	57142	Q9NQC3.211	6644	protein_coding	-0.469323	5.97976	20.2153	0.00064485	0.00645337
MYH9	myosin heavy chain 9	protein_coding	4627	A0A024R1N1.57	17034	protein_coding	0.446106	10.4866	20.2063	0.000646014	0.0064596
GYPC	glycophorin C (Gerbich blood group)	protein_coding	2995	P04921.199	3609	protein_coding	0.466828	6.66781	20.1851	0.00064875	0.00648152
SESN2	sestrin 2	protein_coding	83667	P58004.168	3462	protein_coding	0.650248	4.80317	20.1803	0.000649385	0.00648244
TMC6	transmembrane channel like 6	protein_coding	11322	A0A024R8V2.50	11730	protein_coding	0.572217	8.02812	20.1744	0.000650148	0.00648463
PDE1B	phosphodiesterase 1B	protein_coding	5153	A0A024RB59.58	7367	protein_coding	0.742829	4.81375	20.1583	0.000652243	0.00650009
ECSIT	ECSIT signaling integrator	protein_coding	51295	K7ESM8.37	6294	protein_coding	0.614437	4.10742	20.1503	0.000653295	0.00650375
MBOAT2	membrane bound O-acyltransferase domain containing 2	protein_coding	129642	Q6ZWT7.118	8694	protein_coding	-1.29245	-0.500635	20.1472	0.000653701	0.00650375
EXOC4	exocyst complex component 4	protein_coding	60412	Q96A65.181	9468	protein_coding	0.289091	6.14184	20.1384	0.000654855	0.00650445
PRKCB	protein kinase C beta	protein_coding	5579	P05771.248	11049	protein_coding	0.512324	7.86814	20.1383	0.000654862	0.00650445
GNL3	G protein nucleolar 3	protein_coding	26354	C9JZT7.76	3238	protein_coding	-0.650401	5.81046	20.1306	0.000655874	0.00650909
EBNA1BP2	EBNA1 binding protein 2	protein_coding	10969	Q6IB29.127	3561	protein_coding	-0.465182	4.73548	20.1171	0.000657662	0.00652141
ZNF709	zinc finger protein 709	protein_coding	163051	Q8N972.151	5695	protein_coding	-0.736465	1.55564	20.0768	0.000662997	0.00656885
ARL8B	ADP ribosylation factor like GTPase 8B	protein_coding	55207	F8WAW5.44	3546	protein_coding	-0.571927	5.43037	20.0638	0.00066474	0.00657572
VMP1	vacuole membrane protein 1	protein_coding	81671	NA	6854	protein_coding	-0.563578	6.66436	20.0634	0.000664793	0.00657572
ZNF275	zinc finger protein 275	protein_coding	105373378	Q9NSD4.167	8147	protein_coding	-0.491504	5.05308	20.0539	0.000666062	0.00658281
ABCD4	ATP binding cassette subfamily D member 4	protein_coding	5826	A0A024R6B9.52	8922	protein_coding	0.315887	5.8155	20.0494	0.00066666	0.00658327
UBTD2	ubiquitin domain containing 2	protein_coding	92181	Q8WUN7.140	2988	protein_coding	-0.674474	3.2046	20.0034	0.000672869	0.00663639
ACOT8	acyl-CoA thioesterase 8	protein_coding	10005	O14734.190	4354	protein_coding	0.441885	4.6441	20.0013	0.000673152	0.00663639
ANP32A	acidic nuclear phosphoprotein 32 family member A	protein_coding	8125	A0A384P5U2.14	7544	protein_coding	-0.336514	7.46577	19.9942	0.000674112	0.00663701
RPS6KA1	ribosomal protein S6 kinase A1	protein_coding	6195	E9PPC1.69	5884	protein_coding	0.347195	8.10073	19.9904	0.000674626	0.00663701
LRCH4	leucine rich repeats and calponin homology domain containing 4	protein_coding	4034	H7C5D9.54	7117	protein_coding	0.545265	6.65113	19.9885	0.000674885	0.00663701
HSPA4	heat shock protein family A (Hsp70) member 4	protein_coding	3308	P34932.206	5075	protein_coding	-0.341153	6.87053	19.9708	0.000677299	0.0066458
TRAM1	translocation associated membrane protein 1	protein_coding	23471	G3XAN4.91	4131	protein_coding	-0.715677	6.86301	19.9683	0.000677646	0.0066458
ATP2B4	ATPase plasma membrane Ca2+ transporting 4	protein_coding	493	A0A024R968.63	9495	protein_coding	0.42361	8.92931	19.9678	0.00067771	0.0066458
CTSK	cathepsin K	protein_coding	1513	A0A7I2V5Y6.1	8447	protein_coding	0.519307	3.98331	19.9656	0.000678007	0.0066458
CCDC168	coiled-coil domain containing 168	protein_coding	643677	Q8NDH2.89	21470	protein_coding	-1.19432	0.377821	19.9574	0.000679126	0.00664622
RFXANK	regulatory factor X associated ankyrin containing protein	protein_coding	8625	F5H7D2.61	2503	protein_coding	0.467915	5.09871	19.9572	0.000679164	0.00664622
TRMT10C	tRNA methyltransferase 10C, mitochondrial RNase P subunit	protein_coding	54931	Q7L0Y3.150	1882	protein_coding	-0.636682	3.82703	19.9496	0.000680206	0.00665097
SULT1A1	sulfotransferase family 1A member 1	protein_coding	6817	NA	10161	protein_coding	0.488502	3.71024	19.9346	0.000682263	0.00666562
CYP2R1	cytochrome P450 family 2 subfamily R member 1	protein_coding	120227	Q6VVX0.153	4495	protein_coding	-0.62141	3.41061	19.922	0.000683996	0.00667708
NUP107	nucleoporin 107	protein_coding	57122	P57740.185	8103	protein_coding	-0.461623	6.04871	19.9055	0.000686279	0.00669389
APOBEC3C	apolipoprotein B mRNA editing enzyme catalytic subunit 3C	protein_coding	27350	Q9NRW3.166	2644	protein_coding	0.388466	8.00499	19.8864	0.000688937	0.00671407
FHIP2B	FHF complex subunit HOOK interacting protein 2B	protein_coding	64760	Q86V87.112	8300	protein_coding	0.398931	5.54938	19.8825	0.000689474	0.00671407
GOLT1B	golgi transport 1B	protein_coding	51026	NA	3789	protein_coding	-0.797281	4.81975	19.8764	0.000690337	0.00671699
H4C8	H4 clustered histone 8	protein_coding	8365	B2R4R0.126	2163	protein_coding	-0.693825	2.31802	19.8665	0.000691711	0.00672487
GPSM3	G protein signaling modulator 3	protein_coding	63940	A0A024RCP6.47	1833	protein_coding	0.47318	8.06201	19.8443	0.000694834	0.00674973
ZBTB49	zinc finger and BTB domain containing 49	protein_coding	166793	D6RC96.78	2889	protein_coding	0.519128	3.52471	19.8364	0.000695948	0.00675506
DKC1	dyskerin pseudouridine synthase 1	protein_coding	1736	O60832.222	4203	protein_coding	-0.381794	6.05336	19.8298	0.000696874	0.00675855
CDKN1A	cyclin dependent kinase inhibitor 1A	protein_coding	1026	NA	2996	protein_coding	-1.39365	4.45917	19.8113	0.000699495	0.00677096
SLC30A5	solute carrier family 30 member 5	protein_coding	64924	Q8TAD4.151	5439	protein_coding	-0.437943	5.19051	19.81	0.00069967	0.00677096
YEATS4	YEATS domain containing 4	protein_coding	8089	O95619.171	1781	protein_coding	-0.763652	3.97362	19.8087	0.000699857	0.00677096
UBE2W	ubiquitin conjugating enzyme E2 W	protein_coding	55284	H0YB73.61	9091	protein_coding	-0.709778	4.16348	19.8032	0.000700632	0.00677296
ANKRD12	ankyrin repeat domain 12	protein_coding	23253	J3QRX3.44	12248	protein_coding	-0.746552	6.94586	19.7939	0.000701962	0.00678033
LRRC3	leucine rich repeat containing 3	protein_coding	81543	Q9BY71.150	5845	protein_coding	-0.909216	0.942153	19.7842	0.000703347	0.00678364
LRRC8A	leucine rich repeat containing 8 VRAC subunit A	protein_coding	56262	A0A024R892.54	5209	protein_coding	0.328614	5.08824	19.7828	0.00070354	0.00678364
MAP3K20	mitogen-activated protein kinase kinase kinase 20	protein_coding	51776	Q9NYL2.184	13804	protein_coding	-0.922543	3.77939	19.7791	0.000704075	0.00678364
METTL25B	methyltransferase like 25B	protein_coding	51093	Q96FB5.126	3169	protein_coding	0.590649	4.9349	19.771	0.00070523	0.00678364
HPS5	HPS5 biogenesis of lysosomal organelles complex 2 subunit 2	protein_coding	11234	Q9UPZ3.162	6433	protein_coding	-0.315398	5.23097	19.7704	0.000705313	0.00678364
DYNLT3	dynein light chain Tctex-type 3	protein_coding	6990	A6NGJ0.81	3120	protein_coding	-0.768707	3.27462	19.7676	0.000705717	0.00678364
CTSA	cathepsin A	protein_coding	5476	U3KQU6.44	8633	protein_coding	0.404365	6.14402	19.7564	0.000707315	0.00679353
TRAPPC1	trafficking protein particle complex subunit 1	protein_coding	58485	Q9Y5R8.154	1171	protein_coding	0.384672	6.71688	19.7488	0.000708412	0.00679562
SACM1L	SAC1 like phosphatidylinositide phosphatase	protein_coding	22908	NA	7337	protein_coding	-0.374727	6.95643	19.747	0.000708672	0.00679562
D2HGDH	D-2-hydroxyglutarate dehydrogenase	protein_coding	728294	B5MCV2.78	5256	protein_coding	0.524205	4.93645	19.7374	0.000710053	0.00680256
GMFG	glia maturation factor gamma	protein_coding	9535	M0R1D2.53	1388	protein_coding	0.480491	7.72823	19.7341	0.000710536	0.00680256
TSPO	translocator protein	protein_coding	706	P30536.188	1422	protein_coding	0.842698	4.67239	19.7147	0.000713345	0.00681934
TRA2B	transformer 2 beta homolog	protein_coding	6434	P62995.173	13084	protein_coding	-0.357495	7.2062	19.7141	0.000713433	0.00681934
TMEM33	transmembrane protein 33	protein_coding	55161	A0A024R9W7.55	8462	protein_coding	-0.521205	5.16692	19.7072	0.000714425	0.00682336
MFHAS1	multifunctional ROCO family signaling regulator 1	protein_coding	9258	Q9Y4C4.148	6868	protein_coding	-0.524554	6.25473	19.6998	0.000715502	0.00682818
NSUN6	NOP2/Sun RNA methyltransferase 6	protein_coding	221078	Q8TEA1.154	3463	protein_coding	0.477188	4.77604	19.6885	0.000717156	0.0068385
C12orf4	chromosome 12 open reading frame 4	protein_coding	57102	Q9NQ89.128	4932	protein_coding	-0.475523	4.25025	19.6826	0.000718013	0.00684119
ATXN7L2	ataxin 7 like 2	protein_coding	127002	S4R3G5.28	5422	protein_coding	0.387251	3.75922	19.6557	0.000721957	0.00687329
TRAJ1	T cell receptor alpha joining 1 (non-functional)	TR_J_gene	NA	A0A075B713.23	62	protein_coding	0.859446	-0.357108	19.638	0.000724558	0.00688886
GPATCH3	G-patch domain containing 3	protein_coding	63906	H0Y5H5.39	2226	protein_coding	0.426647	3.85529	19.6341	0.00072514	0.00688886
EEA1	early endosome antigen 1	protein_coding	8411	Q15075.179	10150	protein_coding	-0.635332	3.76114	19.6328	0.000725326	0.00688886
GEMIN4	gem nuclear organelle associated protein 4	protein_coding	50628	P57678.172	5747	protein_coding	-0.479742	4.65587	19.624	0.000726631	0.00689577
GPANK1	G-patch domain and ankyrin repeats 1	protein_coding	7918	A0A024RCU2.57	3243	protein_coding	0.381719	4.84477	19.6139	0.000728134	0.00690097
DCTN1	dynactin subunit 1	protein_coding	1639	Q14203.209	10439	protein_coding	0.336818	7.27325	19.6125	0.000728336	0.00690097
HIGD1A	HIG1 hypoxia inducible domain family member 1A	protein_coding	25994	Q9Y241.161	3024	protein_coding	-0.579561	5.23119	19.602	0.000729902	0.00691032
CALML4	calmodulin like 4	protein_coding	91860	Q96GE6.144	5007	protein_coding	-0.627884	2.61187	19.593	0.00073125	0.00691759
UBOX5	U-box domain containing 5	protein_coding	22888	O94941.176	4738	protein_coding	0.368456	4.13876	19.5717	0.00073443	0.00694217
NECTIN3	nectin cell adhesion molecule 3	protein_coding	25945	C9IZE6.45	7717	protein_coding	-0.836244	3.35554	19.5547	0.000736988	0.00695665
ACER3	alkaline ceramidase 3	protein_coding	55331	NA	23102	protein_coding	-0.492843	3.45469	19.5538	0.000737129	0.00695665
SLC10A3	solute carrier family 10 member 3	protein_coding	8273	P09131.169	2247	protein_coding	0.397127	4.71215	19.5442	0.000738573	0.00696477
SIGLEC6	sialic acid binding Ig like lectin 6	protein_coding	946	A0A024R4K4.43	4279	protein_coding	1.88807	-0.487968	19.5301	0.000740709	0.00697939
NOL10	nucleolar protein 10	protein_coding	79954	Q9BSC4.159	3836	protein_coding	-0.411322	4.54494	19.521	0.000742083	0.00698683
PPP1R32	protein phosphatase 1 regulatory subunit 32	protein_coding	220004	G3F4G3.66	2400	protein_coding	0.617554	2.53489	19.5157	0.000742886	0.00698887
TMEM161A	transmembrane protein 161A	protein_coding	54929	Q9NX61.133	3281	protein_coding	0.551685	3.64754	19.4809	0.000748194	0.0070329
ATG4B	autophagy related 4B cysteine peptidase	protein_coding	23192	Q9Y4P1.187	6638	protein_coding	0.413223	6.16478	19.4768	0.000748832	0.0070329
CHKA	choline kinase alpha	protein_coding	1119	P35790.182	3877	protein_coding	-0.642182	3.0503	19.4735	0.000749335	0.0070329
SAT1	spermidine/spermine N1-acetyltransferase 1	protein_coding	6303	NA	2482	protein_coding	0.608431	6.71205	19.4461	0.000753557	0.00706697
WAS	WASP actin nucleation promoting factor	protein_coding	7454	C9J3B7.83	2361	protein_coding	0.407589	7.4709	19.4383	0.000754767	0.00707151
ITGAM	integrin subunit alpha M	protein_coding	3684	P11215.229	5688	protein_coding	0.987003	5.12117	19.4353	0.000755227	0.00707151
ESYT1	extended synaptotagmin 1	protein_coding	23344	F8VZB1.55	5285	protein_coding	0.340053	8.82932	19.3937	0.00076171	0.00712662
UFC1	ubiquitin-fold modifier conjugating enzyme 1	protein_coding	51506	NA	2100	protein_coding	0.292666	6.38408	19.3797	0.000763905	0.00714155
PUS7	pseudouridine synthase 7	protein_coding	54517	E7EUH7.58	4433	protein_coding	-0.886119	3.11803	19.3705	0.000765346	0.00714943
SLC24A1	solute carrier family 24 member 1	protein_coding	9187	NA	9084	protein_coding	0.587207	3.15416	19.3646	0.000766273	0.00715248
SNRPD3	small nuclear ribonucleoprotein D3 polypeptide	protein_coding	6634	NA	3914	protein_coding	-0.304988	6.44024	19.3608	0.000766879	0.00715254
PSAT1	phosphoserine aminotransferase 1	protein_coding	29968	A0A024R280.38	2206	protein_coding	-0.6747	4.7473	19.3514	0.000768358	0.00715992
C16orf86	chromosome 16 open reading frame 86	protein_coding	388284	NA	1790	protein_coding	0.926276	1.5202	19.3482	0.00076887	0.00715992
GNPTAB	N-acetylglucosamine-1-phosphate transferase subunits alpha and beta	protein_coding	79158	Q3T906.146	9774	protein_coding	-0.667056	7.94605	19.3434	0.000769626	0.00716136
DCP1B	decapping mRNA 1B	protein_coding	196513	Q8IZD4.153	4610	protein_coding	0.494279	4.62529	19.3198	0.000773384	0.00718256
UBE2N	ubiquitin conjugating enzyme E2 N	protein_coding	7334	NA	5954	protein_coding	-0.416552	6.43376	19.3119	0.000774632	0.00718256
MYG1	MYG1 exonuclease	protein_coding	60314	Q9HB07.147	2500	protein_coding	0.451068	4.80501	19.3063	0.000775529	0.00718256
ZNF470	zinc finger protein 470	protein_coding	388566	Q6ECI4.143	9670	protein_coding	-0.768138	2.43693	19.3058	0.000775607	0.00718256
THRA	thyroid hormone receptor alpha	protein_coding	7067	J3QR26.46	7334	protein_coding	0.464722	4.70716	19.2966	0.000777086	0.00718256
BDP1	B double prime 1, subunit of RNA polymerase III transcription initiation factor IIIB	protein_coding	55814	A6H8Y1.122	12400	protein_coding	-0.409129	6.33003	19.2957	0.00077722	0.00718256
CDC14B	cell division cycle 14B	protein_coding	8555	O60729.167	10475	protein_coding	1.34646	4.04372	19.2957	0.000777227	0.00718256
PRXL2A	peroxiredoxin like 2A	protein_coding	84293	Q9BRX8.155	6520	protein_coding	-0.801844	1.70656	19.2956	0.000777245	0.00718256
PECR	peroxisomal trans-2-enoyl-CoA reductase	protein_coding	55825	B4DJS2.93	3196	protein_coding	0.383982	4.12472	19.2898	0.000778166	0.00718256
ZNF320	zinc finger protein 320	protein_coding	162967	A0A669KBJ2.4	11302	protein_coding	-0.963692	2.78679	19.2864	0.000778726	0.00718256
RRP12	ribosomal RNA processing 12 homolog	protein_coding	23223	NA	8529	protein_coding	-0.662767	3.78152	19.2846	0.000779006	0.00718256
CYTH4	cytohesin 4	protein_coding	27128	B1AHH4.82	6099	protein_coding	0.497626	7.71481	19.2833	0.000779221	0.00718256
DHX9	DExH-box helicase 9	protein_coding	1660	Q08211.225	5898	protein_coding	-0.411897	7.50792	19.2801	0.000779731	0.00718256
KIAA1958	KIAA1958	protein_coding	158405	Q8N8K9.133	13139	protein_coding	-0.797002	2.75538	19.2753	0.00078051	0.00718404
RNF44	ring finger protein 44	protein_coding	22838	A0A024R7Q1.54	5627	protein_coding	0.404243	7.17162	19.2716	0.000781096	0.00718404
SLC25A33	solute carrier family 25 member 33	protein_coding	84275	Q9BSK2.160	3865	protein_coding	-0.588266	1.98581	19.2654	0.000782093	0.00718767
SNX10	sorting nexin 10	protein_coding	29887	C9JQ16.73	3605	protein_coding	-0.779854	4.66777	19.2583	0.000783246	0.00719159
NUDT21	nudix hydrolase 21	protein_coding	11051	A0A024R6W2.57	5930	protein_coding	-0.387576	7.04509	19.2553	0.000783726	0.00719159
CNNM3	cyclin and CBS domain divalent metal cation transport mediator 3	protein_coding	26505	Q8NE01.170	5887	protein_coding	0.420022	6.08373	19.2478	0.000784943	0.00719723
DEK	DEK proto-oncogene	protein_coding	7913	P35659.200	7249	protein_coding	-0.584581	7.27435	19.2388	0.000786399	0.00720348
EXOC5	exocyst complex component 5	protein_coding	10640	O00471.159	12472	protein_coding	-0.608819	5.53321	19.2362	0.000786833	0.00720348
ZNRF1	zinc and ring finger 1	protein_coding	84937	Q8ND25.144	8830	protein_coding	-0.894074	2.37151	19.2195	0.000789547	0.00721929
GNB2	G protein subunit beta 2	protein_coding	2783	C9JXA5.79	2692	protein_coding	0.422038	6.82901	19.2181	0.000789771	0.00721929
MYCBP	MYC binding protein	protein_coding	26292	Q99417.175	2773	protein_coding	-0.391803	4.85639	19.1962	0.000793362	0.00724657
TAF10	TATA-box binding protein associated factor 10	protein_coding	6881	Q12962.208	5819	protein_coding	0.359061	5.76081	19.1868	0.00079491	0.0072551
NIBAN1	niban apoptosis regulator 1	protein_coding	116496	H0Y7M9.49	8330	protein_coding	0.534162	8.03585	19.1831	0.000795513	0.0072551
RMI1	RecQ mediated genome instability 1	protein_coding	80010	Q9H9A7.154	3420	protein_coding	-0.705801	3.89437	19.1733	0.00079713	0.0072643
DENND1C	DENN domain containing 1C	protein_coding	79958	NA	4647	protein_coding	0.295416	7.55645	19.1689	0.00079785	0.00726531
PXN	paxillin	protein_coding	5829	P49023.222	7460	protein_coding	0.858911	7.24265	19.1311	0.000804121	0.00731473
HSD17B7	hydroxysteroid 17-beta dehydrogenase 7	protein_coding	51478	NA	4784	protein_coding	0.342726	4.83638	19.1262	0.000804938	0.00731473
PCED1B	PC-esterase domain containing 1B	protein_coding	91523	A0A024R115.54	2618	protein_coding	0.455601	6.69433	19.1252	0.000805117	0.00731473
BARD1	BRCA1 associated RING domain 1	protein_coding	580	Q99728.217	7572	protein_coding	-0.528198	4.02589	19.1186	0.000806214	0.00731912
FSCN3	fascin actin-bundling protein 3	protein_coding	29999	NA	3121	protein_coding	0.463046	4.6895	19.1105	0.000807568	0.00732584
MYO5C	myosin VC	protein_coding	55930	Q9NQX4.175	10051	protein_coding	-1.21856	-0.303871	19.0984	0.000809596	0.00733394
CARMIL1	capping protein regulator and myosin 1 linker 1	protein_coding	55604	A0A0U1RR91.22	6853	protein_coding	-1.0564	1.93946	19.0978	0.00080969	0.00733394
PASK	PAS domain containing serine/threonine kinase	protein_coding	23178	Q96RG2.198	10665	protein_coding	0.51776	6.9263	19.0783	0.000812974	0.00735551
SC5D	sterol-C5-desaturase	protein_coding	6309	A0A024R3G4.49	10054	protein_coding	-0.639241	4.53809	19.0758	0.000813401	0.00735551
TEPSIN	TEPSIN adaptor related protein complex 4 accessory protein	protein_coding	146705	NA	4762	protein_coding	0.496559	5.54575	19.0687	0.000814596	0.00735551
MZT2A	mitotic spindle organizing protein 2A	protein_coding	653784	H7C202.40	4068	protein_coding	0.611013	4.56911	19.0659	0.000815085	0.00735551
MIDN	midnolin	protein_coding	90007	Q504T8.118	4513	protein_coding	0.492604	5.53694	19.0643	0.000815346	0.00735551
DCAF13	DDB1 and CUL4 associated factor 13	protein_coding	25879	A0A087WT20.58	9199	protein_coding	-0.47416	5.2061	19.0606	0.000815973	0.00735551
RNF135	ring finger protein 135	protein_coding	84282	H7C3H8.54	2246	protein_coding	0.37501	3.32238	19.0582	0.000816388	0.00735551
EIF3J	eukaryotic translation initiation factor 3 subunit J	protein_coding	8669	O75822.201	3127	protein_coding	-0.62692	5.63823	19.0523	0.000817381	0.0073589
ELP3	elongator acetyltransferase complex subunit 3	protein_coding	55140	E5RIC0.56	5161	protein_coding	0.310383	5.69113	19.0366	0.000820055	0.00737084
SERGEF	secretion regulating guanine nucleotide exchange factor	protein_coding	26297	NA	3387	protein_coding	0.408636	4.03557	19.0341	0.000820484	0.00737084
CACNB3	calcium voltage-gated channel auxiliary subunit beta 3	protein_coding	784	NA	7153	protein_coding	0.426027	4.38305	19.0336	0.000820561	0.00737084
KIRREL2	kirre like nephrin family adhesion molecule 2	protein_coding	84063	V9GXZ7.31	3409	protein_coding	-1.14999	-0.739616	19.0247	0.00082209	0.00737186
ZBTB22	zinc finger and BTB domain containing 22	protein_coding	9278	A0A1U9X8V3.26	2737	protein_coding	0.444484	4.46741	19.0238	0.000822241	0.00737186
TMEM140	transmembrane protein 140	protein_coding	55281	Q9NV12.126	2313	protein_coding	0.878798	5.47704	19.0221	0.000822529	0.00737186
HSPH1	heat shock protein family H (Hsp110) member 1	protein_coding	10808	A0A024RDS1.59	8391	protein_coding	-1.01713	6.6336	19.0134	0.000824027	0.00737975
URB1	URB1 ribosome biogenesis homolog	protein_coding	9875	O60287.164	11447	protein_coding	-0.464583	5.06242	19.005	0.000825458	0.00738204
TMEM44	transmembrane protein 44	protein_coding	93109	Q2T9K0.107	4561	protein_coding	0.651939	3.14124	19.0047	0.000825521	0.00738204
STK16	serine/threonine kinase 16	protein_coding	8576	O75716.197	4368	protein_coding	0.419193	5.45973	18.9955	0.000827101	0.00739063
TRPM7	transient receptor potential cation channel subfamily M member 7	protein_coding	54822	H0YNM0.50	12380	protein_coding	-0.487834	6.52628	18.9688	0.000831711	0.00742499
ZNF444	zinc finger protein 444	protein_coding	55311	K7EJH4.63	7143	protein_coding	0.408157	4.55627	18.966	0.000832191	0.00742499
IFNAR1	interferon alpha and beta receptor subunit 1	protein_coding	3454	P17181.198	6879	protein_coding	-0.54063	5.46867	18.9619	0.00083291	0.00742585
TXNRD2	thioredoxin reductase 2	protein_coding	10587	A0A182DWF2.27	8201	protein_coding	0.501328	3.88805	18.9529	0.000834473	0.00743422
FRAT1	FRAT regulator of WNT signaling pathway 1	protein_coding	10023	Q92837.162	2645	protein_coding	0.713541	3.33351	18.9456	0.000835737	0.00743993
C1R	complement C1r	protein_coding	715	NA	5803	protein_coding	0.640209	2.38664	18.9263	0.000839119	0.00746394
PFAS	phosphoribosylformylglycinamidine synthase	protein_coding	5198	J3QL39.48	6471	protein_coding	-0.562427	4.81545	18.9218	0.000839896	0.00746394
PLCH2	phospholipase C eta 2	protein_coding	9651	V9GY64.41	10809	protein_coding	0.97612	5.20326	18.9195	0.000840311	0.00746394
ELF4	E74 like ETS transcription factor 4	protein_coding	2000	Q99607.174	5237	protein_coding	0.471444	6.81529	18.8923	0.000845098	0.00749729
PTGDS	prostaglandin D2 synthase	protein_coding	5730	A0A1W2PPU3.18	2712	protein_coding	1.27601	0.663586	18.891	0.000845323	0.00749729
SHISA5	shisa family member 5	protein_coding	51246	A0A024R2S8.43	4338	protein_coding	0.553538	7.67371	18.8805	0.000847186	0.00750823
CWF19L2	CWF19 like cell cycle control factor 2	protein_coding	143884	Q2TBE0.127	3547	protein_coding	-0.385606	4.16931	18.8741	0.000848318	0.00751268
DCAF8	DDB1 and CUL4 associated factor 8	protein_coding	50717	Q5TAQ9.155	7605	protein_coding	0.321352	7.83005	18.8612	0.000850602	0.00752733
UBXN11	UBX domain protein 11	protein_coding	91544	Q5T124.135	4691	protein_coding	0.570935	5.03449	18.8572	0.000851324	0.00752783
HDAC7	histone deacetylase 7	protein_coding	51564	Q8WUI4.199	9928	protein_coding	0.601267	7.76151	18.8508	0.000852459	0.00752783
SMC5	structural maintenance of chromosomes 5	protein_coding	23137	Q8IY18.146	6606	protein_coding	-0.429607	5.90709	18.847	0.000853146	0.00752783
GLMN	glomulin, FKBP associated protein	protein_coding	11146	Q92990.171	2910	protein_coding	-0.843436	3.95425	18.8445	0.000853585	0.00752783
SIRT7	sirtuin 7	protein_coding	51547	NA	6134	protein_coding	0.349419	5.74549	18.8432	0.000853814	0.00752783
ELK4	ETS transcription factor ELK4	protein_coding	2005	A0A024R985.8	12191	protein_coding	-0.547742	6.6128	18.8256	0.000856971	0.00755008
STX5	syntaxin 5	protein_coding	6811	Q13190.189	2881	protein_coding	0.385853	5.65266	18.8169	0.000858535	0.00755827
CRIP1	cysteine rich protein 1	protein_coding	1396	NA	2485	protein_coding	0.725927	6.39876	18.8083	0.000860082	0.00756631
LRRCC1	leucine rich repeat and coiled-coil centrosomal protein 1	protein_coding	85444	Q9C099.143	5001	protein_coding	-0.885461	2.9723	18.7947	0.000862526	0.00758222
TTC27	tetratricopeptide repeat domain 27	protein_coding	55622	C9JVS4.52	3443	protein_coding	-0.522033	4.16754	18.7757	0.000865986	0.00760703
ERGIC2	ERGIC and golgi 2	protein_coding	51290	A0A024RB08.38	5826	protein_coding	-0.56768	4.82139	18.7702	0.000866976	0.00761012
YJU2B	YJU2 splicing factor homolog B	protein_coding	81576	NA	3222	protein_coding	0.405573	4.94792	18.7614	0.000868588	0.00761867
SRP9	signal recognition particle 9	protein_coding	6726	A0A024R3P3.39	2220	protein_coding	-0.817551	5.88092	18.7568	0.000869424	0.00761869
TRDMT1	tRNA aspartic acid methyltransferase 1	protein_coding	1787	Q7Z3E4.115	15453	protein_coding	-0.626068	3.01053	18.7543	0.000869868	0.00761869
BRD3	bromodomain containing 3	protein_coding	8019	A0A024R8H6.49	6885	protein_coding	0.288527	5.36181	18.748	0.000871019	0.00762317
COL5A2	collagen type V alpha 2 chain	protein_coding	1290	P05997.220	7319	protein_coding	-2.00178	2.93853	18.7206	0.000876059	0.00765981
MRPL43	mitochondrial ribosomal protein L43	protein_coding	84545	H0YBU8.54	3578	protein_coding	0.339251	4.68478	18.7182	0.00087649	0.00765981
ARL13B	ADP ribosylation factor like GTPase 13B	protein_coding	200894	Q3SXY8.136	6841	protein_coding	-0.491998	2.81144	18.695	0.000880781	0.00768659
DCAKD	dephospho-CoA kinase domain containing	protein_coding	79877	Q8WVC6.154	6202	protein_coding	0.382868	4.72457	18.6947	0.000880842	0.00768659
MAST3	microtubule associated serine/threonine kinase 3	protein_coding	23031	NA	6814	protein_coding	0.487542	6.00701	18.6722	0.000885013	0.00771379
GATD3A	glutamine amidotransferase class 1 domain containing 3A	protein_coding	8209	A0A2R8Y588.6	7947	protein_coding	0.399416	5.12903	18.6709	0.000885253	0.00771379
FLCN	folliculin	protein_coding	201163	Q8NFG4.155	9786	protein_coding	0.43393	5.6783	18.6563	0.000887986	0.0077282
GRK2	G protein-coupled receptor kinase 2	protein_coding	156	A0A0S2Z392.30	6602	protein_coding	0.414994	8.48405	18.6535	0.000888502	0.0077282
ECH1	enoyl-CoA hydratase 1	protein_coding	1891	NA	2303	protein_coding	0.427387	6.74727	18.6517	0.00088885	0.0077282
NANP	N-acetylneuraminic acid phosphatase	protein_coding	140838	Q8TBE9.151	3803	protein_coding	-0.603998	2.40587	18.6417	0.000890718	0.0077388
CHUK	component of inhibitor of nuclear factor kappa B kinase complex	protein_coding	1147	O15111.225	6903	protein_coding	-0.482867	5.04528	18.6358	0.000891823	0.00774276
HEXIM2	HEXIM P-TEFb complex subunit 2	protein_coding	124790	Q96MH2.154	2008	protein_coding	0.918973	2.19707	18.63	0.000892927	0.00774671
UBE2F	ubiquitin conjugating enzyme E2 F (putative)	protein_coding	140739	F8WFB7.47	4238	protein_coding	0.458916	6.08332	18.6133	0.000896067	0.0077683
METTL22	methyltransferase 22, Kin17 lysine	protein_coding	79091	H3BTR2.41	8254	protein_coding	0.358944	4.01431	18.6049	0.000897662	0.0077709
TXK	TXK tyrosine kinase	protein_coding	7294	P42681.195	3466	protein_coding	-0.835303	4.96175	18.6049	0.000897669	0.0077709
RAB11FIP3	RAB11 family interacting protein 3	protein_coding	9727	O75154.182	6287	protein_coding	0.345134	4.76628	18.5952	0.000899505	0.00778114
NPM3	nucleophosmin/nucleoplasmin 3	protein_coding	10360	O75607.167	928	protein_coding	-0.903571	4.02044	18.5742	0.000903504	0.00780681
BBC3	BCL2 binding component 3	protein_coding	27113	NA	3185	protein_coding	0.881911	4.18368	18.5727	0.000903781	0.00780681
NAE1	NEDD8 activating enzyme E1 subunit 1	protein_coding	8883	J3QLH4.47	4790	protein_coding	-0.641944	5.43917	18.5526	0.000907624	0.00783434
TOPBP1	DNA topoisomerase II binding protein 1	protein_coding	11073	NA	7337	protein_coding	-0.475425	6.70737	18.5425	0.000909578	0.00784552
KYAT1	kynurenine aminotransferase 1	protein_coding	883	A8K563.112	3585	protein_coding	0.34427	3.60117	18.5096	0.000915921	0.00789453
DRG2	developmentally regulated GTP binding protein 2	protein_coding	1819	P55039.177	7404	protein_coding	0.293541	5.50856	18.4982	0.000918129	0.0079002
GALNT12	polypeptide N-acetylgalactosaminyltransferase 12	protein_coding	79695	Q8IXK2.171	3166	protein_coding	-0.879709	1.20436	18.4969	0.000918391	0.0079002
INPPL1	inositol polyphosphate phosphatase like 1	protein_coding	3636	F5GYK9.46	6574	protein_coding	0.37937	7.15914	18.496	0.000918566	0.0079002
RASSF7	Ras association domain family member 7	protein_coding	8045	Q02833.158	2514	protein_coding	0.585622	3.96142	18.4926	0.000919234	0.00790024
RPL13A	ribosomal protein L13a	protein_coding	23521	A0A7I2V5L3.1	3228	protein_coding	0.532312	9.63883	18.4822	0.00092125	0.00791187
TCP1	t-complex 1	protein_coding	6950	P17987.216	4883	protein_coding	-0.435285	7.11634	18.4454	0.000928471	0.00796816
METTL21A	methyltransferase 21A, HSPA lysine	protein_coding	151194	C9JES0.83	6798	protein_coding	-0.608788	3.09772	18.4396	0.000929609	0.00797014
SCAP	SREBF chaperone	protein_coding	22937	Q12770.196	6288	protein_coding	0.339439	6.18267	18.4374	0.000930039	0.00797014
ACAD10	acyl-CoA dehydrogenase family member 10	protein_coding	80724	NA	8934	protein_coding	0.397473	4.80645	18.3949	0.000938483	0.00803673
UTP6	UTP6 small subunit processome component	protein_coding	55813	Q9NYH9.163	6388	protein_coding	-0.344905	5.30101	18.3799	0.000941477	0.00805212
CRTAM	cytotoxic and regulatory T cell molecule	protein_coding	56253	O95727.152	2679	protein_coding	-0.762572	4.64495	18.3782	0.000941815	0.00805212
TOMM5	translocase of outer mitochondrial membrane 5	protein_coding	401505	H0YFG9.48	3606	protein_coding	-0.436516	4.81053	18.3757	0.000942306	0.00805212
ANKMY1	ankyrin repeat and MYND domain containing 1	protein_coding	51281	Q6GPI0.141	11477	protein_coding	0.374881	4.47831	18.37	0.000943459	0.008055
SPCS1	signal peptidase complex subunit 1	protein_coding	28972	C9JBL1.69	5121	protein_coding	-0.306755	5.60282	18.3673	0.000943992	0.008055
SETD6	SET domain containing 6, protein lysine methyltransferase	protein_coding	79918	Q8TBK2.140	7739	protein_coding	-0.729728	3.52148	18.3537	0.000946729	0.00807257
OVCA2	OVCA2 serine hydrolase domain containing	protein_coding	124641	Q8WZ82.129	1031	protein_coding	0.334196	5.11829	18.348	0.000947893	0.00807491
APOBR	apolipoprotein B receptor	protein_coding	55911	Q0VD83.108	3792	protein_coding	0.540742	7.03731	18.3451	0.000948464	0.00807491
ABCA5	ATP binding cassette subfamily A member 5	protein_coding	23461	Q8WWZ7.142	13158	protein_coding	-0.791302	4.31282	18.3403	0.000949449	0.00807491
SRFBP1	serum response factor binding protein 1	protein_coding	153443	Q8NEF9.138	3111	protein_coding	-0.615057	3.04957	18.3362	0.000950271	0.00807491
THAP8	THAP domain containing 8	protein_coding	199745	Q8NA92.130	1803	protein_coding	0.654954	2.14098	18.3356	0.000950388	0.00807491
ICE2	interactor of little elongation complex ELL subunit 2	protein_coding	79664	A0A024R5V9.40	16010	protein_coding	-0.559695	5.57595	18.3242	0.000952702	0.00808882
ZNF585B	zinc finger protein 585B	protein_coding	92285	Q52M93.141	7538	protein_coding	-0.653284	3.23128	18.3082	0.000955947	0.00811059
HEATR9	HEAT repeat containing 9	protein_coding	256957	NA	2930	protein_coding	1.0112	4.45582	18.295	0.000958647	0.00812772
CHMP1A	charged multivesicular body protein 1A	protein_coding	5119	NA	7228	protein_coding	0.390784	6.14628	18.2689	0.000964001	0.0081673
PLEKHM1	pleckstrin homology and RUN domain containing M1	protein_coding	9842	Q9Y4G2.156	9233	protein_coding	0.451527	6.02285	18.253	0.000967287	0.00818933
PACSIN1	protein kinase C and casein kinase substrate in neurons 1	protein_coding	29993	Q5TZC3.139	4805	protein_coding	1.8732	1.10679	18.2456	0.000968816	0.00819422
CDH23	cadherin related 23	protein_coding	64072	Q9H251.199	18592	protein_coding	1.09168	1.88137	18.2435	0.000969238	0.00819422
SUMO3	small ubiquitin like modifier 3	protein_coding	6612	A8MUA9.117	2732	protein_coding	-0.293677	5.89138	18.2208	0.000973956	0.00822011
DGKQ	diacylglycerol kinase theta	protein_coding	1609	A0A140VKC1.30	4983	protein_coding	0.656424	5.22903	18.2189	0.000974343	0.00822011
IPO5	importin 5	protein_coding	3843	NA	9664	protein_coding	-0.504015	6.93336	18.2188	0.000974367	0.00822011
LCLAT1	lysocardiolipin acyltransferase 1	protein_coding	253558	C9JXY8.63	7517	protein_coding	-0.451051	3.87256	18.2082	0.000976583	0.00823062
BORCS5	BLOC-1 related complex subunit 5	protein_coding	118426	G3V1P3.86	6522	protein_coding	0.307585	4.4448	18.2062	0.000976994	0.00823062
RCSD1	RCSD domain containing 1	protein_coding	92241	Q6JBY9.124	8165	protein_coding	0.493914	8.53297	18.1991	0.000978477	0.0082341
PVRIG	PVR related immunoglobulin domain containing	protein_coding	79037	NA	1984	protein_coding	0.619239	5.84752	18.1956	0.000979222	0.0082341
TSSK6	testis specific serine kinase 6	protein_coding	83983	A0A024R7Q5.52	1529	protein_coding	0.712024	0.906882	18.192	0.000979985	0.0082341
CSNK1D	casein kinase 1 delta	protein_coding	1453	J3KRM8.51	10993	protein_coding	0.338552	7.15921	18.1908	0.00098023	0.0082341
DELE1	DAP3 binding cell death enhancer 1	protein_coding	9812	Q14154.154	6000	protein_coding	0.329195	6.44467	18.1878	0.000980859	0.0082341
NUDT4	nudix hydrolase 4	protein_coding	11163	Q9NZJ9.175	10078	protein_coding	-0.496273	4.98429	18.1799	0.00098251	0.00824217
ARHGAP9	Rho GTPase activating protein 9	protein_coding	64333	NA	5118	protein_coding	0.43874	8.40686	18.1736	0.000983841	0.00824753
RYR2	ryanodine receptor 2	protein_coding	6262	Q92736.222	17775	protein_coding	1.67621	1.25285	18.1548	0.000987804	0.00827494
TRAPPC12	trafficking protein particle complex subunit 12	protein_coding	51112	Q8WVT3.159	9193	protein_coding	0.281144	5.05053	18.1464	0.000989584	0.00827987
ITPKC	inositol-trisphosphate 3-kinase C	protein_coding	80271	A0A024R0N8.57	3376	protein_coding	0.402307	3.67066	18.1455	0.000989781	0.00827987
GUF1	GTP binding elongation factor GUF1	protein_coding	60558	Q8N442.157	4463	protein_coding	-0.529835	5.02438	18.1347	0.000992083	0.00829331
DHRS4L2	dehydrogenase/reductase 4 like 2	protein_coding	317749	F6VUV4.42	2472	protein_coding	0.393128	3.58322	18.1226	0.000994649	0.00830895
FRAT2	FRAT regulator of WNT signaling pathway 2	protein_coding	23401	O75474.146	2233	protein_coding	0.415246	4.01539	18.1091	0.000997542	0.00832728
PPP1R14B	protein phosphatase 1 regulatory inhibitor subunit 14B	protein_coding	26472	Q96C90.151	1658	protein_coding	-0.566245	3.81826	18.0901	0.00100162	0.00834558
SCAMP4	secretory carrier membrane protein 4	protein_coding	113178	NA	6795	protein_coding	0.438237	4.37642	18.0894	0.00100176	0.00834558
RPL18	ribosomal protein L18	protein_coding	6141	NA	3857	protein_coding	0.377277	8.97342	18.0891	0.00100183	0.00834558
MYCBPAP	MYCBP associated protein	protein_coding	84073	Q8TBZ2.125	6515	protein_coding	0.863821	2.4584	18.0701	0.00100594	0.00837393
ARMC7	armadillo repeat containing 7	protein_coding	79637	Q9H6L4.140	2830	protein_coding	0.491254	4.13366	18.0662	0.00100677	0.00837501
GIT1	GIT ArfGAP 1	protein_coding	28964	NA	5650	protein_coding	0.369772	6.06519	18.0515	0.00100996	0.00839571
STN1	STN1 subunit of CST complex	protein_coding	79991	Q9H668.163	6569	protein_coding	-0.39582	5.89765	18.0422	0.00101198	0.00840214
NAPRT	nicotinate phosphoribosyltransferase	protein_coding	93100	NA	2837	protein_coding	0.656048	4.53251	18.0415	0.00101215	0.00840214
HLA-G	major histocompatibility complex, class I, G	protein_coding	3135	Q5RJ85.121	1763	protein_coding	0.416111	5.19344	18.0351	0.00101353	0.00840777
RTN4RL1	reticulon 4 receptor like 1	protein_coding	146760	Q86UN2.140	3614	protein_coding	-1.49254	1.49858	18.0312	0.00101439	0.00840907
TTC21A	tetratricopeptide repeat domain 21A	protein_coding	199223	Q8NDW8.149	7701	protein_coding	0.941233	1.41723	18.0193	0.00101699	0.00842471
HMGXB3	HMG-box containing 3	protein_coding	22993	Q12766.146	6263	protein_coding	0.288112	6.29342	18.0161	0.00101769	0.00842471
OSGIN2	oxidative stress induced growth inhibitor family member 2	protein_coding	734	A0A024R9D5.45	4655	protein_coding	-0.422793	3.94442	17.9971	0.00102186	0.00845339
MAN1A1	mannosidase alpha class 1A member 1	protein_coding	4121	P33908.186	5018	protein_coding	-0.391483	5.73248	17.986	0.0010243	0.00846592
CD8B2	CD8b2 molecule	protein_coding	927	A6NJW9.76	5157	protein_coding	0.47267	5.94306	17.9838	0.0010248	0.00846592
UGGT1	UDP-glucose glycoprotein glucosyltransferase 1	protein_coding	56886	F8WCE6.45	11349	protein_coding	-0.294601	7.02441	17.9764	0.00102643	0.00846958
FAM78A	family with sequence similarity 78 member A	protein_coding	286336	NA	5462	protein_coding	0.40529	7.43481	17.9754	0.00102666	0.00846958
PRKRA	protein activator of interferon induced protein kinase EIF2AK2	protein_coding	8575	A0A7I2V593.1	12061	protein_coding	-0.374427	4.70385	17.9591	0.00103027	0.00848601
ATAD2	ATPase family AAA domain containing 2	protein_coding	29028	E5RIP2.54	7100	protein_coding	-0.770026	6.66145	17.9585	0.0010304	0.00848601
RTL5	retrotransposon Gag like 5	protein_coding	340526	Q5HYW3.113	4779	protein_coding	-1.14704	-0.102212	17.9562	0.0010309	0.00848601
ANAPC2	anaphase promoting complex subunit 2	protein_coding	29882	NA	5458	protein_coding	0.422726	5.47158	17.9536	0.0010315	0.00848601
PPP1R3F	protein phosphatase 1 regulatory subunit 3F	protein_coding	89801	Q6ZSY5.122	4378	protein_coding	0.442835	3.41037	17.9424	0.00103399	0.00850065
SMIM13	small integral membrane protein 13	protein_coding	221710	P0DJ93.57	4887	protein_coding	-0.620582	3.0003	17.9202	0.00103894	0.00853551
BIN3	bridging integrator 3	protein_coding	55909	Q9NQY0.151	5072	protein_coding	0.360059	4.86993	17.9092	0.00104143	0.00855004
VRK3	VRK serine/threonine kinase 3	protein_coding	51231	A0A024QZI4.56	9795	protein_coding	0.353836	5.6322	17.9046	0.00104246	0.00855262
NIPA1	NIPA magnesium transporter 1	protein_coding	123606	A0A024R344.38	8686	protein_coding	-0.407122	5.37994	17.8917	0.00104537	0.00857063
ZNF616	zinc finger protein 616	protein_coding	90317	Q08AN1.127	4907	protein_coding	-0.450946	3.45771	17.8835	0.00104723	0.00857799
RAB5A	RAB5A, member RAS oncogene family	protein_coding	5868	A0A024R2K1.55	3767	protein_coding	-0.47226	5.62083	17.8786	0.00104834	0.00857799
ADAM8	ADAM metallopeptidase domain 8	protein_coding	101	P78325.193	4763	protein_coding	0.672288	7.3824	17.8782	0.00104843	0.00857799
CLPB	caseinolytic mitochondrial matrix peptidase chaperone subunit B	protein_coding	81570	A0A140VK11.35	12428	protein_coding	-0.389041	4.27898	17.8714	0.00104998	0.0085848
PA2G4	proliferation-associated 2G4	protein_coding	5036	F8VR77.72	3580	protein_coding	-0.456113	7.13051	17.8602	0.00105252	0.00859393
AGPAT1	1-acylglycerol-3-phosphate O-acyltransferase 1	protein_coding	10554	A0A024RCV5.50	3593	protein_coding	0.33685	6.06498	17.8601	0.00105254	0.00859393
NADK	NAD kinase	protein_coding	65220	A0A024R058.55	5570	protein_coding	0.380276	5.75776	17.8328	0.00105878	0.00863899
USE1	unconventional SNARE in the ER 1	protein_coding	55850	M0QZZ6.47	2431	protein_coding	0.392825	3.70846	17.8218	0.00106131	0.0086537
HINT2	histidine triad nucleotide binding protein 2	protein_coding	84681	NA	2395	protein_coding	0.426033	4.51091	17.7961	0.00106724	0.00869189
LAMTOR2	late endosomal/lysosomal adaptor, MAPK and MTOR activator 2	protein_coding	28956	Q9Y2Q5.173	1404	protein_coding	0.471673	4.76762	17.7952	0.00106745	0.00869189
BRD2	bromodomain containing 2	protein_coding	6046	A0A024RCR5.55	8995	protein_coding	0.289361	8.80922	17.7773	0.0010716	0.00871973
TIMM17B	translocase of inner mitochondrial membrane 17B	protein_coding	10245	O60830.168	2562	protein_coding	0.496719	4.43563	17.762	0.00107518	0.0087429
DPH2	diphthamide biosynthesis 2	protein_coding	1802	NA	2930	protein_coding	-0.405744	4.45854	17.748	0.00107845	0.00876347
MIEN1	migration and invasion enhancer 1	protein_coding	84299	NA	2037	protein_coding	0.34886	4.79563	17.7439	0.00107942	0.00876545
MANEA	mannosidase endo-alpha	protein_coding	79694	X6R7A2.34	10588	protein_coding	-0.522648	4.01511	17.7394	0.00108048	0.00876806
ETF1	eukaryotic translation termination factor 1	protein_coding	2107	P62495.168	4537	protein_coding	-0.374965	6.5569	17.7312	0.0010824	0.00877766
REEP6	receptor accessory protein 6	protein_coding	92840	NA	2030	protein_coding	0.826452	0.284066	17.7008	0.00108957	0.00882907
KBTBD8	kelch repeat and BTB domain containing 8	protein_coding	84541	C9J331.77	4736	protein_coding	-1.05795	3.23426	17.6978	0.00109029	0.00882907
MOB1A	MOB kinase activator 1A	protein_coding	55233	Q9H8S9.173	6440	protein_coding	-0.461985	7.54741	17.695	0.00109096	0.00882907
RORC	RAR related orphan receptor C	protein_coding	6097	F1D8P6.77	6517	protein_coding	1.57873	2.00581	17.6919	0.0010917	0.00882907
WWP2	WW domain containing E3 ubiquitin protein ligase 2	protein_coding	11060	A0A024R711.54	8993	protein_coding	0.333903	6.07236	17.6804	0.00109444	0.0088452
TBX21	T-box transcription factor 21	protein_coding	30009	Q9UL17.168	2625	protein_coding	0.649286	6.26328	17.6705	0.00109679	0.00885481
RPF2	ribosome production factor 2 homolog	protein_coding	84154	Q5VXM9.96	3922	protein_coding	-0.730203	3.74403	17.6692	0.00109711	0.00885481
FAM20B	FAM20B glycosaminoglycan xylosylkinase	protein_coding	9917	X6RH03.37	6046	protein_coding	-0.387686	5.41017	17.6394	0.00110425	0.00890643
FANCC	FA complementation group C	protein_coding	2176	A0A024R9N2.53	12809	protein_coding	-0.894154	2.93583	17.6298	0.00110658	0.00891918
WDR12	WD repeat domain 12	protein_coding	55759	Q53T99.140	9619	protein_coding	-0.476512	4.5741	17.6224	0.00110836	0.00892749
SUGP2	SURP and G-patch domain containing 2	protein_coding	10147	M0R1Y3.31	8468	protein_coding	0.241232	7.54499	17.6174	0.00110958	0.00893133
RBM14-RBM4	RBM14-RBM4 readthrough	protein_coding	100526737	NA	2577	protein_coding	0.243024	6.27561	17.6067	0.00111218	0.00894618
CCDC22	coiled-coil domain containing 22	protein_coding	28952	A0A024QZ03.52	2507	protein_coding	0.448499	4.9149	17.6023	0.00111325	0.00894875
ZNF577	zinc finger protein 577	protein_coding	84765	A0A1W2PRX5.10	11744	protein_coding	-0.577479	2.65133	17.5779	0.0011192	0.00899052
SCMH1	Scm polycomb group protein homolog 1	protein_coding	22955	Q96GD3.168	4447	protein_coding	-0.733121	3.13417	17.56	0.00112357	0.00901959
TXLNG	taxilin gamma	protein_coding	55787	Q9NUQ3.149	4455	protein_coding	-0.517093	4.58539	17.5404	0.00112842	0.00904221
FIBP	FGF1 intracellular binding protein	protein_coding	9158	O43427.175	3346	protein_coding	0.342224	5.62671	17.5386	0.00112886	0.00904221
POLR1G	RNA polymerase I subunit G	protein_coding	10849	O15446.164	3197	protein_coding	-0.763275	2.3279	17.5382	0.00112896	0.00904221
MYNN	myoneurin	protein_coding	55892	Q9NPC7.175	5165	protein_coding	-0.490955	4.79639	17.5363	0.00112942	0.00904221
CALHM2	calcium homeostasis modulator family member 2	protein_coding	51063	Q9HA72.139	3108	protein_coding	0.428906	6.03087	17.5204	0.00113338	0.0090678
TMEM115	transmembrane protein 115	protein_coding	11070	A0A024R2Y2.47	2107	protein_coding	0.350923	4.48302	17.5127	0.00113527	0.00907687
GCFC2	GC-rich sequence DNA-binding factor 2	protein_coding	6936	S4R465.35	5462	protein_coding	-0.590428	3.81025	17.5028	0.00113774	0.00909051
ABTB1	ankyrin repeat and BTB domain containing 1	protein_coding	80325	F2Z3F5.65	6155	protein_coding	0.903096	6.34655	17.4963	0.00113937	0.00909295
DDX28	DEAD-box helicase 28	protein_coding	55794	Q9NUL7.164	2317	protein_coding	0.438608	4.09098	17.4881	0.00114142	0.00909295
MRPL3	mitochondrial ribosomal protein L3	protein_coding	11222	P09001.184	2715	protein_coding	-0.418336	5.4178	17.4858	0.00114199	0.00909295
HMG20B	high mobility group 20B	protein_coding	10362	C9J8X5.81	3857	protein_coding	0.498612	5.20046	17.4846	0.0011423	0.00909295
XRCC5	X-ray repair cross complementing 5	protein_coding	7520	P13010.235	5463	protein_coding	-0.392271	8.3591	17.4824	0.00114284	0.00909295
CD70	CD70 molecule	protein_coding	970	P32970.176	1530	protein_coding	0.76411	5.09245	17.4821	0.00114294	0.00909295
TK2	thymidine kinase 2	protein_coding	7084	J3KSZ2.22	10339	protein_coding	0.402265	4.44598	17.4803	0.00114338	0.00909295
STK38	serine/threonine kinase 38	protein_coding	11329	A0A024RD18.60	3585	protein_coding	0.691476	7.99552	17.4759	0.00114447	0.00909554
ELMO1	engulfment and cell motility 1	protein_coding	9844	Q92556.197	10999	protein_coding	0.385331	6.50988	17.4722	0.00114542	0.00909704
BDH1	3-hydroxybutyrate dehydrogenase 1	protein_coding	622	A0A384MTY4.13	11814	protein_coding	-0.371204	5.44663	17.467	0.00114671	0.0091012
AIG1	androgen induced 1	protein_coding	51390	Q5T2H4.98	8431	protein_coding	-0.799447	-0.407116	17.4627	0.0011478	0.00910382
MEF2B	myocyte enhancer factor 2B	protein_coding	100271849	A0A024R7K5.45	2087	protein_coding	0.465006	3.00206	17.4555	0.00114963	0.00911223
RWDD1	RWD domain containing 1	protein_coding	51389	Q9H446.143	5867	protein_coding	-0.420457	4.888	17.4425	0.00115291	0.0091322
PDIK1L	PDLIM1 interacting kinase 1 like	protein_coding	149420	X6RHF8.44	4560	protein_coding	-0.532403	3.93717	17.4147	0.00115996	0.00918194
SLC12A4	solute carrier family 12 member 4	protein_coding	6560	Q9UP95.187	8298	protein_coding	0.50241	5.63678	17.4071	0.00116191	0.00918814
DDX10	DEAD-box helicase 10	protein_coding	1662	NA	18059	protein_coding	-0.515141	4.09989	17.4033	0.00116289	0.00918814
GMPR2	guanosine monophosphate reductase 2	protein_coding	51292	Q9P2T1.166	3601	protein_coding	0.319908	5.82676	17.4026	0.00116306	0.00918814
TMEM30A	transmembrane protein 30A	protein_coding	55754	Q9NV96.144	5502	protein_coding	-0.61525	6.66197	17.3985	0.00116413	0.00919052
ZNF529	zinc finger protein 529	protein_coding	57711	K7EL49.44	8177	protein_coding	-0.568156	4.12466	17.3861	0.00116729	0.00920936
NPEPL1	aminopeptidase like 1	protein_coding	79716	Q8NDH3.158	7454	protein_coding	0.436445	5.5455	17.3505	0.00117648	0.00927574
SLC22A18	solute carrier family 22 member 18	protein_coding	5002	Q96BI1.160	5231	protein_coding	0.709772	2.72176	17.3243	0.00118331	0.00931219
CNKSR2	connector enhancer of kinase suppressor of Ras 2	protein_coding	22866	A0A2R8YE27.13	31865	protein_coding	-0.966572	2.18737	17.3242	0.00118334	0.00931219
HACE1	HECT domain and ankyrin repeat containing E3 ubiquitin protein ligase 1	protein_coding	57531	Q8IYU2.161	9237	protein_coding	-0.564412	4.29319	17.3238	0.00118344	0.00931219
PAM	peptidylglycine alpha-amidating monooxygenase	protein_coding	5066	D6RF09.57	7523	protein_coding	0.503233	5.74402	17.3169	0.00118524	0.00932015
ZNF267	zinc finger protein 267	protein_coding	10308	I3L4I6.58	6284	protein_coding	-0.690179	5.19988	17.2975	0.00119032	0.00935399
CNOT11	CCR4-NOT transcription complex subunit 11	protein_coding	55571	Q9UKZ1.140	2702	protein_coding	-0.315168	6.03803	17.284	0.00119389	0.00937097
TTC19	tetratricopeptide repeat domain 19	protein_coding	54902	A0A024RD83.43	6054	protein_coding	-0.37714	5.03861	17.2833	0.00119405	0.00937097
CCSAP	centriole, cilia and spindle associated protein	protein_coding	126731	Q6IQ19.127	6257	protein_coding	-0.79047	3.44147	17.2659	0.00119867	0.00939691
LRP11	LDL receptor related protein 11	protein_coding	84918	Q86VZ4.149	6026	protein_coding	-1.27995	-0.427409	17.2649	0.00119893	0.00939691
TOR1AIP1	torsin 1A interacting protein 1	protein_coding	26092	Q5JTV8.142	4692	protein_coding	-0.29068	6.63063	17.2612	0.00119992	0.00939796
EZR	ezrin	protein_coding	7430	P15311.231	3286	protein_coding	0.246235	8.04552	17.2576	0.00120087	0.00939796
CEL	carboxyl ester lipase	protein_coding	1056	P19835.201	2381	protein_coding	0.69755	0.24626	17.2555	0.00120143	0.00939796
BAZ2A	bromodomain adjacent to zinc finger domain 2A	protein_coding	11176	J3KPG5.74	10936	protein_coding	0.300823	8.2623	17.2432	0.00120471	0.00941723
LRRC58	leucine rich repeat containing 58	protein_coding	116064	Q96CX6.129	7918	protein_coding	-0.658051	5.10341	17.2375	0.00120621	0.00941723
NXT1	nuclear transport factor 2 like export factor 1	protein_coding	29107	Q9UKK6.166	1062	protein_coding	-0.674161	3.37647	17.2373	0.00120626	0.00941723
TRPV2	transient receptor potential cation channel subfamily V member 2	protein_coding	51393	Q9Y5S1.174	3381	protein_coding	0.437912	6.68313	17.2268	0.00120908	0.00943303
NDUFB10	NADH:ubiquinone oxidoreductase subunit B10	protein_coding	4716	A8K761.95	1040	protein_coding	0.372255	5.48518	17.219	0.00121118	0.00943494
DEDD	death effector domain containing	protein_coding	9191	NA	2821	protein_coding	0.268475	5.4282	17.2177	0.00121153	0.00943494
RHEB	Ras homolog, mTORC1 binding	protein_coding	6009	A0A090N900.53	3533	protein_coding	-0.438261	3.54648	17.217	0.0012117	0.00943494
KANTR	KDM5C adjacent transcript	protein_coding	NA	NA	9927	protein_coding	-0.466371	3.64451	17.2067	0.00121449	0.00945051
PPP4R3A	protein phosphatase 4 regulatory subunit 3A	protein_coding	55671	A0A024R6M2.52	6015	protein_coding	-0.407298	6.81731	17.1943	0.00121782	0.00947029
ALKBH8	alkB homolog 8, tRNA methyltransferase	protein_coding	91801	Q96BT7.167	4501	protein_coding	-0.452199	3.7878	17.1836	0.00122071	0.00948497
PSMD11	proteasome 26S subunit, non-ATPase 11	protein_coding	5717	O00231.195	7083	protein_coding	-0.301763	6.36973	17.1788	0.001222	0.00948497
UCKL1	uridine-cytidine kinase 1 like 1	protein_coding	54963	Q9NWZ5.165	3185	protein_coding	0.437542	4.74025	17.1763	0.00122269	0.00948497
PHOSPHO2	phosphatase, orphan 2	protein_coding	493911	Q8TCD6.143	1488	protein_coding	-0.791029	0.922675	17.1755	0.00122289	0.00948497
CUL2	cullin 2	protein_coding	8453	Q5T2B5.122	14494	protein_coding	-0.379304	5.39089	17.1698	0.00122444	0.00948561
CHD1L	chromodomain helicase DNA binding protein 1 like	protein_coding	9557	A0A494C179.12	4301	protein_coding	-0.280549	6.22121	17.1694	0.00122457	0.00948561
GEMIN2	gem nuclear organelle associated protein 2	protein_coding	8487	O14893.186	2695	protein_coding	-0.425856	3.02143	17.1652	0.0012257	0.00948631
TMEM38B	transmembrane protein 38B	protein_coding	55151	X6RGH1.30	4531	protein_coding	-0.900194	1.49809	17.1632	0.00122625	0.00948631
VPS16	VPS16 core subunit of CORVET and HOPS complexes	protein_coding	64601	Q9H269.168	3364	protein_coding	0.374981	5.97496	17.1511	0.00122955	0.00949464
DDX52	DExD-box helicase 52	protein_coding	11056	A0A087X121.40	9528	protein_coding	-0.384853	5.10069	17.1503	0.00122975	0.00949464
FILIP1L	filamin A interacting protein 1 like	protein_coding	11259	NA	7233	protein_coding	-1.74082	2.97414	17.1491	0.00123008	0.00949464
MCOLN3	mucolipin TRP cation channel 3	protein_coding	55283	Q8TDD5.150	6624	protein_coding	-1.74001	0.92291	17.1471	0.00123064	0.00949464
PIK3AP1	phosphoinositide-3-kinase adaptor protein 1	protein_coding	118788	Q6ZUJ8.135	5688	protein_coding	0.870856	4.53363	17.1447	0.0012313	0.00949464
CASP8	caspase 8	protein_coding	841	H7C0E2.69	6808	protein_coding	0.461311	7.18645	17.1396	0.00123269	0.00949922
TAF13	TATA-box binding protein associated factor 13	protein_coding	6884	Q15543.185	2764	protein_coding	-0.582153	3.29964	17.1351	0.00123393	0.00950262
FBXW4	F-box and WD repeat domain containing 4	protein_coding	6468	NA	5038	protein_coding	0.296956	5.12152	17.1236	0.00123707	0.0095159
TGFBR1	transforming growth factor beta receptor 1	protein_coding	7046	F8VVC4.65	6822	protein_coding	-0.671208	6.1405	17.123	0.00123725	0.0095159
STYXL1	serine/threonine/tyrosine interacting like 1	protein_coding	51657	A0A024R4L1.49	2028	protein_coding	0.348054	4.82848	17.1162	0.00123912	0.00952416
CCT4	chaperonin containing TCP1 subunit 4	protein_coding	10575	P50991.200	2701	protein_coding	-0.432215	7.06795	17.1123	0.00124019	0.00952622
ARRDC2	arrestin domain containing 2	protein_coding	27106	Q8TBH0.131	4637	protein_coding	0.455697	6.51139	17.1	0.00124358	0.00954612
C22orf39	chromosome 22 open reading frame 39	protein_coding	128977	E0CX16.48	6504	protein_coding	0.285123	6.41283	17.0961	0.00124467	0.00954834
CTPS2	CTP synthase 2	protein_coding	56474	A0A024RC00.60	5531	protein_coding	0.512556	3.28673	17.0914	0.00124596	0.00955209
AGPAT4	1-acylglycerol-3-phosphate O-acyltransferase 4	protein_coding	56895	Q9NRZ5.168	14253	protein_coding	0.751773	4.36136	17.073	0.00125107	0.00958222
LARP4	La ribonucleoprotein 4	protein_coding	113251	F8VSA9.46	8102	protein_coding	-0.483027	5.30062	17.07	0.00125192	0.00958222
ACP5	acid phosphatase 5, tartrate resistant	protein_coding	54	A0A024R7F8.56	2919	protein_coding	0.618891	5.4736	17.0679	0.00125249	0.00958222
RBCK1	RANBP2-type and C3HC4-type zinc finger containing 1	protein_coding	10616	Q5JWR1.97	5197	protein_coding	0.451657	6.42781	17.0657	0.0012531	0.00958222
MGAT4B	alpha-1,3-mannosyl-glycoprotein 4-beta-N-acetylglucosaminyltransferase B	protein_coding	11282	H0YB84.46	5495	protein_coding	0.391722	5.93637	17.0576	0.00125539	0.00959243
ADGRG5	adhesion G protein-coupled receptor G5	protein_coding	221188	Q8IZF4.150	5630	protein_coding	0.524518	6.6515	17.0552	0.00125605	0.00959243
MMP24OS	MMP24 opposite strand	protein_coding	101410538	NA	5520	protein_coding	0.324055	4.45733	17.0472	0.00125828	0.00959818
SIRT6	sirtuin 6	protein_coding	51548	M0R0B2.52	2749	protein_coding	0.489138	3.80617	17.0468	0.00125841	0.00959818
STIP1	stress induced phosphoprotein 1	protein_coding	10963	P31948.217	4601	protein_coding	-0.515486	7.23605	17.04	0.00126032	0.00960665
RFC4	replication factor C subunit 4	protein_coding	5984	C9JZI1.72	2997	protein_coding	-0.625726	5.18607	17.0357	0.00126153	0.00960969
OPA3	outer mitochondrial membrane lipid metabolism regulator OPA3	protein_coding	80207	Q9H6K4.154	9999	protein_coding	-0.323023	4.74126	17.0061	0.00126988	0.00966714
NOA1	nitric oxide associated 1	protein_coding	84273	Q8NC60.139	2218	protein_coding	0.409007	5.1825	17.0029	0.00127078	0.00966778
ZNF484	zinc finger protein 484	protein_coding	83744	Q5JVG2.152	4880	protein_coding	-0.433733	3.40364	16.996	0.00127274	0.00967177
BRPF3	bromodomain and PHD finger containing 3	protein_coding	27154	Q9ULD4.161	6613	protein_coding	0.419658	5.22279	16.9954	0.00127292	0.00967177
SLC20A1	solute carrier family 20 member 1	protein_coding	6574	A7LNJ1.99	5493	protein_coding	-0.392075	6.62948	16.9766	0.00127828	0.00970629
SSR2	signal sequence receptor subunit 2	protein_coding	6746	P43308.168	6643	protein_coding	0.346683	7.92636	16.9699	0.00128019	0.00971466
SLX1A	SLX1 homolog A, structure-specific endonuclease subunit	protein_coding	548593	NA	2476	protein_coding	0.501324	5.29532	16.9622	0.0012824	0.00972518
ZNF761	zinc finger protein 761	protein_coding	110116772	A0A494C1D2.10	5626	protein_coding	-0.402119	4.51083	16.9569	0.00128393	0.00972607
UBE2O	ubiquitin conjugating enzyme E2 O	protein_coding	63893	Q9C0C9.165	6413	protein_coding	0.333986	5.59602	16.9561	0.00128414	0.00972607
ANKRD24	ankyrin repeat domain 24	protein_coding	170961	Q8TF21.131	4522	protein_coding	0.936521	0.960277	16.9524	0.0012852	0.00972788
PDS5A	PDS5 cohesin associated factor A	protein_coding	23244	G1UI16.80	12204	protein_coding	-0.363179	7.41743	16.9399	0.0012888	0.00974895
GRK6	G protein-coupled receptor kinase 6	protein_coding	2870	D6R9V4.59	4357	protein_coding	0.328613	6.63017	16.9183	0.00129506	0.00979007
CLASRP	CLK4 associating serine/arginine rich protein	protein_coding	11129	A0A0A0MQS2.55	4926	protein_coding	0.336194	5.16471	16.8835	0.00130518	0.00984874
TRAJ50	T cell receptor alpha joining 50	TR_J_gene	NA	A0A075B6X7.22	60	protein_coding	-1.05746	-0.344338	16.8829	0.00130536	0.00984874
SOCS4	suppressor of cytokine signaling 4	protein_coding	122809	Q5H9R6.144	7044	protein_coding	-0.585307	5.64821	16.8822	0.00130557	0.00984874
MAPK1IP1L	mitogen-activated protein kinase 1 interacting protein 1 like	protein_coding	93487	NA	6974	protein_coding	-0.293259	6.08523	16.8795	0.00130635	0.00984874
KATNIP	katanin interacting protein	protein_coding	23247	NA	9759	protein_coding	0.459572	4.84142	16.8767	0.00130717	0.00984874
GDE1	glycerophosphodiester phosphodiesterase 1	protein_coding	51573	Q9NZC3.145	4390	protein_coding	0.469615	5.98663	16.8747	0.00130777	0.00984874
G6PD	glucose-6-phosphate dehydrogenase	protein_coding	2539	A0A384NL00.12	3586	protein_coding	0.433576	6.16778	16.8165	0.00132497	0.00997194
PPIG	peptidylprolyl isomerase G	protein_coding	9360	C9JN15.82	10923	protein_coding	-0.339199	6.20181	16.8063	0.00132799	0.00998388
HPCAL4	hippocalcin like 4	protein_coding	51440	Q9UM19.162	4758	protein_coding	1.23483	0.3493	16.8055	0.00132823	0.00998388
IFNG	interferon gamma	protein_coding	3458	P01579.232	1211	protein_coding	-1.29781	4.71707	16.7992	0.00133013	0.00999192
LAX1	lymphocyte transmembrane adaptor 1	protein_coding	54900	Q8IWV1.143	3336	protein_coding	0.363997	6.14452	16.7715	0.00133845	0.0100435
THOC1	THO complex 1	protein_coding	9984	NA	8099	protein_coding	-0.374989	5.26614	16.7707	0.00133868	0.0100435
RTL6	retrotransposon Gag like 6	protein_coding	84247	Q6ICC9.117	5419	protein_coding	0.684575	5.67653	16.7631	0.00134097	0.0100462
MAZ	MYC associated zinc finger protein	protein_coding	4150	P56270.185	3512	protein_coding	0.344428	7.66933	16.7631	0.00134098	0.0100462
TRAPPC9	trafficking protein particle complex subunit 9	protein_coding	83696	Q96Q05.136	9655	protein_coding	0.350908	4.73013	16.7611	0.00134157	0.0100462
PRPF4	pre-mRNA processing factor 4	protein_coding	9128	O43172.205	4418	protein_coding	-0.352763	5.19545	16.747	0.00134583	0.0100718
EXD3	exonuclease 3'-5' domain containing 3	protein_coding	54932	E9PSB6.49	7575	protein_coding	0.57743	3.22446	16.7365	0.00134904	0.0100816
PRKD3	protein kinase D3	protein_coding	23683	O94806.191	10269	protein_coding	-0.612542	5.06518	16.7319	0.00135044	0.0100816
HLA-DPB1	major histocompatibility complex, class II, DP beta 1	protein_coding	3115	I4EC15.81	5222	protein_coding	0.800992	7.03333	16.728	0.00135163	0.0100816
GALNT4	polypeptide N-acetylgalactosaminyltransferase 4	protein_coding	8693	Q8N4A0.149	5385	protein_coding	-0.487519	4.92034	16.7244	0.0013527	0.0100816
VSIG10	V-set and immunoglobulin domain containing 10	protein_coding	54621	Q8N0Z9.151	8361	protein_coding	-0.617713	2.40732	16.7241	0.00135279	0.0100816
PGAP3	post-GPI attachment to proteins phospholipase 3	protein_coding	93210	J3QKU0.50	3619	protein_coding	0.608753	4.02966	16.7211	0.00135374	0.0100816
SCLT1	sodium channel and clathrin linker 1	protein_coding	132320	NA	8980	protein_coding	-0.369477	4.26902	16.7192	0.00135429	0.0100816
CYB5A	cytochrome b5 type A	protein_coding	1528	A0A384ME44.13	9271	protein_coding	-0.592464	3.10866	16.7177	0.00135477	0.0100816
SBK1	SH3 domain binding kinase 1	protein_coding	388228	A0A590UK17.5	5243	protein_coding	1.39743	3.22686	16.7161	0.00135525	0.0100816
C17orf75	chromosome 17 open reading frame 75	protein_coding	64149	J3KT97.39	5742	protein_coding	-0.494939	4.1856	16.715	0.0013556	0.0100816
FTL	ferritin light chain	protein_coding	2512	A0A384MDR3.15	871	protein_coding	0.389695	9.23654	16.7093	0.00135732	0.0100881
NT5DC3	5'-nucleotidase domain containing 3	protein_coding	51559	H7C3S8.45	8759	protein_coding	-0.715359	1.77881	16.7021	0.00135954	0.0100983
SEMA6C	semaphorin 6C	protein_coding	10500	Q9H3T2.169	5776	protein_coding	0.82565	1.65933	16.6773	0.00136716	0.0101486
SLC25A40	solute carrier family 25 member 40	protein_coding	55972	Q8TBP6.145	5084	protein_coding	-0.581923	4.59174	16.6716	0.00136894	0.0101555
SCOC	short coiled-coil protein	protein_coding	60592	Q9UIL1.125	6296	protein_coding	-0.824519	3.58739	16.6601	0.00137251	0.010171
SRSF7	serine and arginine rich splicing factor 7	protein_coding	6432	Q16629.224	4045	protein_coding	-0.276415	7.14505	16.6594	0.00137272	0.010171
CEP295	centrosomal protein 295	protein_coding	85459	Q9C0D2.122	9452	protein_coding	-0.35969	5.29903	16.651	0.00137531	0.0101818
ZNF770	zinc finger protein 770	protein_coding	54989	Q6IQ21.149	5439	protein_coding	-0.633981	5.40129	16.6491	0.0013759	0.0101818
TSR1	TSR1 ribosome maturation factor	protein_coding	55720	Q2NL82.140	4802	protein_coding	-0.542076	5.52114	16.6412	0.00137836	0.0101913
ATP6V0C	ATPase H+ transporting V0 subunit c	protein_coding	527	P27449.200	1416	protein_coding	0.3578	5.20685	16.6378	0.00137945	0.0101913
NCKAP5L	NCK associated protein 5 like	protein_coding	57701	H7C1V4.55	8090	protein_coding	-0.910787	2.27589	16.6368	0.00137974	0.0101913
CMTM6	CKLF like MARVEL transmembrane domain containing 6	protein_coding	54918	Q9NX76.148	3857	protein_coding	-0.419154	7.11588	16.6281	0.00138247	0.0102051
CAD	carbamoyl-phosphate synthetase 2, aspartate transcarbamylase, and dihydroorotase	protein_coding	790	P27708.234	8443	protein_coding	-0.423734	6.12837	16.6144	0.00138676	0.0102261
HIPK1	homeodomain interacting protein kinase 1	protein_coding	204851	Q86Z02.167	9148	protein_coding	-0.326335	7.44839	16.6135	0.00138703	0.0102261
AFDN	afadin, adherens junction formation factor	protein_coding	4301	NA	13731	protein_coding	-0.550838	6.07561	16.5807	0.00139739	0.0102961
HSH2D	hematopoietic SH2 domain containing	protein_coding	84941	Q96JZ2.148	3398	protein_coding	0.905494	6.98041	16.5524	0.00140637	0.0103537
UBXN2A	UBX domain protein 2A	protein_coding	165324	NA	6838	protein_coding	-0.4435	3.78187	16.5506	0.00140694	0.0103537
C4orf46	chromosome 4 open reading frame 46	protein_coding	201725	Q504U0.108	3630	protein_coding	-0.841624	3.38538	16.5474	0.00140798	0.010355
HLA-DMB	major histocompatibility complex, class II, DM beta	protein_coding	3109	NA	4613	protein_coding	0.781154	5.75166	16.5312	0.00141317	0.0103867
ZDHHC8	zinc finger DHHC-type palmitoyltransferase 8	protein_coding	29801	C9JVM2.73	5545	protein_coding	0.417958	4.72304	16.5256	0.00141496	0.0103935
LIMS3	LIM zinc finger domain containing 3	protein_coding	96626	P0CW19.75	3530	protein_coding	0.511938	3.16571	16.5155	0.00141822	0.010411
TRGV5	T cell receptor gamma variable 5	TR_V_gene	NA	A0A0B4J1U4.34	552	protein_coding	0.592293	2.21643	16.5041	0.0014219	0.0104306
NIPA2	NIPA magnesium transporter 2	protein_coding	81614	NA	5331	protein_coding	-0.335111	5.47427	16.5018	0.00142264	0.0104306
MAU2	MAU2 sister chromatid cohesion factor	protein_coding	23383	Q9Y6X3.150	10996	protein_coding	0.363739	6.67293	16.4989	0.00142358	0.0104312
KDM8	lysine demethylase 8	protein_coding	79831	A0A0S2Z5T1.38	4026	protein_coding	0.431207	3.16214	16.4806	0.00142952	0.0104682
TADA1	transcriptional adaptor 1	protein_coding	117143	NA	2900	protein_coding	-0.379788	3.73118	16.4775	0.00143051	0.010469
PTGER2	prostaglandin E receptor 2	protein_coding	5732	G3V2Y6.63	2465	protein_coding	-0.531175	6.86815	16.4724	0.00143217	0.0104748
UBE2H	ubiquitin conjugating enzyme E2 H	protein_coding	7328	A4D1L5.128	6514	protein_coding	0.324437	6.72756	16.4697	0.00143308	0.010475
UTP23	UTP23 small subunit processome component	protein_coding	84294	E5RIC4.55	5244	protein_coding	-0.43046	3.99507	16.4621	0.00143554	0.0104856
EPHA1	EPH receptor A1	protein_coding	2041	NA	4697	protein_coding	-0.983537	0.447421	16.4582	0.00143683	0.0104856
HIGD2A	HIG1 hypoxia inducible domain family member 2A	protein_coding	192286	A0A024R7Q3.55	654	protein_coding	0.339275	5.89327	16.4552	0.00143779	0.0104856
ITGB1BP2	integrin subunit beta 1 binding protein 2	protein_coding	26548	Q9UKP3.145	2185	protein_coding	-0.634994	0.268683	16.4545	0.00143804	0.0104856
DNAJC4	DnaJ heat shock protein family (Hsp40) member C4	protein_coding	3338	Q9NNZ3.152	2807	protein_coding	0.530487	5.14163	16.4452	0.00144108	0.0105013
SRPK2	SRSF protein kinase 2	protein_coding	6733	NA	6366	protein_coding	0.44509	6.20508	16.4361	0.00144408	0.0105168
CEBPG	CCAAT enhancer binding protein gamma	protein_coding	1054	P53567.177	4056	protein_coding	-0.439471	4.73714	16.4303	0.00144597	0.0105241
RPL9	ribosomal protein L9	protein_coding	6133	Q53Z07.157	4938	protein_coding	-0.627349	5.29825	16.4227	0.00144849	0.0105353
GLIPR1	GLI pathogenesis related 1	protein_coding	11010	B4E3S5.99	6210	protein_coding	0.94496	7.79415	16.4203	0.00144927	0.0105353
FAM111B	FAM111 trypsin like peptidase B	protein_coding	374393	Q6SJ93.116	3865	protein_coding	-1.74604	4.09881	16.4133	0.0014516	0.0105458
VPS39	VPS39 subunit of HOPS complex	protein_coding	23339	A0A024R9L9.47	8345	protein_coding	0.285241	7.14203	16.3956	0.00145748	0.0105747
RAPGEF1	Rap guanine nucleotide exchange factor 1	protein_coding	2889	Q13905.194	7004	protein_coding	0.34183	8.24397	16.3941	0.00145796	0.0105747
ATG4D	autophagy related 4D cysteine peptidase	protein_coding	84971	K7EQN3.42	2278	protein_coding	0.436809	4.54846	16.3933	0.00145825	0.0105747
CCR6	C-C motif chemokine receptor 6	protein_coding	1235	P51684.198	3526	protein_coding	-1.68652	2.61963	16.3757	0.00146412	0.0106109
ATP2A3	ATPase sarcoplasmic/endoplasmic reticulum Ca2+ transporting 3	protein_coding	489	Q93084.205	6893	protein_coding	0.387373	8.37448	16.3638	0.00146809	0.0106288
MED16	mediator complex subunit 16	protein_coding	10025	Q9Y2X0.162	4222	protein_coding	0.564885	4.81756	16.363	0.00146837	0.0106288
L2HGDH	L-2-hydroxyglutarate dehydrogenase	protein_coding	79944	C9JVN9.73	6560	protein_coding	-0.570809	3.0644	16.3542	0.00147132	0.0106436
RAB11A	RAB11A, member RAS oncogene family	protein_coding	8766	NA	5680	protein_coding	-0.337791	6.00371	16.325	0.00148116	0.0107084
TAF1A	TATA-box binding protein associated factor, RNA polymerase I subunit A	protein_coding	9015	Q15573.166	2891	protein_coding	-0.580813	2.17409	16.3211	0.00148249	0.0107114
ARMCX5	armadillo repeat containing X-linked 5	protein_coding	64860	Q6P1M9.136	4911	protein_coding	-0.6057	2.11002	16.3142	0.00148486	0.0107221
ABCC4	ATP binding cassette subfamily C member 4	protein_coding	10257	O15439.202	8629	protein_coding	-0.682347	3.11821	16.3084	0.00148682	0.0107297
SPATA20	spermatogenesis associated 20	protein_coding	64847	D6R947.55	5337	protein_coding	0.639253	5.00525	16.3025	0.00148884	0.0107378
DARS1	aspartyl-tRNA synthetase 1	protein_coding	1615	A0A140VJW5.27	4752	protein_coding	-0.452184	6.61645	16.2928	0.00149212	0.010755
E2F1	E2F transcription factor 1	protein_coding	1869	Q01094.234	2690	protein_coding	-1.07785	5.35317	16.2803	0.00149642	0.0107795
POLR2A	RNA polymerase II subunit A	protein_coding	5430	A0A6Q8PGB0.3	8355	protein_coding	0.283183	8.35456	16.2765	0.00149771	0.0107822
IER5L	immediate early response 5 like	protein_coding	389792	Q5T953.112	2710	protein_coding	1.05816	1.15327	16.259	0.00150376	0.0108192
RNF113A	ring finger protein 113A	protein_coding	7737	O15541.175	1259	protein_coding	0.392811	4.97426	16.2375	0.00151118	0.0108661
RWDD4	RWD domain containing 4	protein_coding	201965	Q6NW29.134	2754	protein_coding	-0.738176	3.27354	16.2339	0.00151245	0.0108686
SLC16A7	solute carrier family 16 member 7	protein_coding	9194	A0A024RBB2.51	13703	protein_coding	-0.920601	4.54752	16.23	0.00151379	0.0108718
RGP1	RGP1 homolog, RAB6A GEF complex partner 1	protein_coding	9827	Q92546.149	7126	protein_coding	0.259306	6.05224	16.2247	0.00151563	0.0108725
DBF4	DBF4 zinc finger	protein_coding	10926	Q9UBU7.165	4595	protein_coding	-0.62267	4.5083	16.2235	0.00151606	0.0108725
PIGK	phosphatidylinositol glycan anchor biosynthesis class K	protein_coding	10026	Q92643.169	5514	protein_coding	-0.474444	4.18736	16.2213	0.00151682	0.0108725
ABR	ABR activator of RhoGEF and GTPase	protein_coding	29	Q12979.190	12532	protein_coding	0.275266	6.69585	16.2192	0.00151754	0.0108725
SOCS1	suppressor of cytokine signaling 1	protein_coding	8651	Q4JHT5.136	1788	protein_coding	-1.44414	2.86406	16.2162	0.00151861	0.0108736
HSF4	heat shock transcription factor 4	protein_coding	3299	NA	3913	protein_coding	1.49719	4.16673	16.2054	0.00152236	0.010894
CPNE5	copine 5	protein_coding	57699	NA	5772	protein_coding	-1.87519	0.571837	16.1979	0.00152499	0.0109062
ZNF84	zinc finger protein 84	protein_coding	7637	P51523.182	9520	protein_coding	-0.401999	5.29849	16.1913	0.00152731	0.0109163
SPINK2	serine peptidase inhibitor Kazal type 2	protein_coding	6691	NA	766	protein_coding	-1.6497	0.850781	16.1877	0.00152857	0.0109187
RBL1	RB transcriptional corepressor like 1	protein_coding	5933	P28749.214	5956	protein_coding	-0.444774	5.11649	16.177	0.00153235	0.0109332
NRARP	NOTCH regulated ankyrin repeat protein	protein_coding	441478	Q7Z6K4.131	2641	protein_coding	-0.897076	0.107722	16.1747	0.00153314	0.0109332
MCM8	minichromosome maintenance 8 homologous recombination repair factor	protein_coding	84515	Q9UJA3.190	7691	protein_coding	-0.665707	5.37998	16.1721	0.00153408	0.0109332
HCFC2	host cell factor C2	protein_coding	29915	Q9Y5Z7.163	6699	protein_coding	-0.40678	4.18477	16.1673	0.00153576	0.0109332
HDGFL2	HDGF like 2	protein_coding	84717	Q7Z4V5.151	4286	protein_coding	0.424736	5.19153	16.1668	0.00153594	0.0109332
PPP1CB	protein phosphatase 1 catalytic subunit beta	protein_coding	5500	E7ETD8.65	5760	protein_coding	-0.597324	6.77683	16.1664	0.00153609	0.0109332
ZSWIM1	zinc finger SWIM-type containing 1	protein_coding	90204	Q9BR11.130	2769	protein_coding	-0.726649	2.14293	16.1412	0.00154503	0.0109903
CD3D	CD3d molecule	protein_coding	915	B0YIY4.110	769	protein_coding	0.38054	8.10497	16.1258	0.0015505	0.0110226
SNRPA1	small nuclear ribonucleoprotein polypeptide A'	protein_coding	6627	P09661.208	3669	protein_coding	-0.454687	5.00435	16.1212	0.00155217	0.0110279
IGF2R	insulin like growth factor 2 receptor	protein_coding	3482	A0A7I2YQS7.1	22613	protein_coding	0.268909	8.24517	16.1098	0.00155625	0.0110503
HMGCS1	3-hydroxy-3-methylglutaryl-CoA synthase 1	protein_coding	3157	A0A024R059.46	6627	protein_coding	-0.475947	6.14068	16.1027	0.0015588	0.0110618
ATG9A	autophagy related 9A	protein_coding	79065	Q7Z3C6.162	4724	protein_coding	0.373525	6.28269	16.0946	0.00156172	0.011075
CNOT7	CCR4-NOT transcription complex subunit 7	protein_coding	29883	Q9UIV1.184	10941	protein_coding	-0.487292	5.93968	16.0924	0.00156251	0.011075
BCKDHA	branched chain keto acid dehydrogenase E1 subunit alpha	protein_coding	593	NA	2251	protein_coding	0.507725	5.54685	16.0884	0.00156397	0.0110787
ACRBP	acrosin binding protein	protein_coding	84519	NA	2816	protein_coding	0.812484	1.93636	16.0794	0.00156722	0.0110951
CEBPZ	CCAAT enhancer binding protein zeta	protein_coding	10153	Q03701.173	3512	protein_coding	-0.405336	5.54796	16.0462	0.00157926	0.0111677
ZNF22	zinc finger protein 22	protein_coding	7570	A0A024R7T4.43	2103	protein_coding	-0.316558	5.12099	16.0461	0.00157933	0.0111677
XPOT	exportin for tRNA	protein_coding	11260	O43592.175	7320	protein_coding	-0.507604	6.58699	16.0412	0.00158109	0.0111734
UBA7	ubiquitin like modifier activating enzyme 7	protein_coding	7318	P41226.195	4550	protein_coding	0.487223	7.62118	16.0309	0.00158486	0.0111914
FHL3	four and a half LIM domains 3	protein_coding	2275	NA	2004	protein_coding	0.541837	3.79552	16.0292	0.00158551	0.0111914
IMMT	inner membrane mitochondrial protein	protein_coding	10989	C9J406.74	3688	protein_coding	-0.351343	7.24035	16.0124	0.00159168	0.0112227
CYSLTR2	cysteinyl leukotriene receptor 2	protein_coding	57105	Q5KU17.127	5372	protein_coding	-1.1267	1.43354	16.0102	0.0015925	0.0112227
CYRIA	CYFIP related Rac1 interactor A	protein_coding	81553	Q9H0Q0.125	5448	protein_coding	1.7701	3.41727	16.007	0.00159368	0.0112227
MYRF	myelin regulatory factor	protein_coding	745	Q9Y2G1.139	10773	protein_coding	1.38425	1.49313	16.006	0.00159404	0.0112227
ZNF541	zinc finger protein 541	protein_coding	84215	H7BXG6.44	4904	protein_coding	1.50498	2.90152	16.0028	0.00159521	0.0112227
DPH1	diphthamide biosynthesis 1	protein_coding	1801	Q9BZG8.135	6198	protein_coding	0.30089	5.86938	16.0018	0.00159558	0.0112227
RSPH3	radial spoke head 3	protein_coding	83861	A0A0C4DFU3.32	6576	protein_coding	0.639868	2.28378	15.9964	0.0015976	0.0112303
APBB3	amyloid beta precursor protein binding family B member 3	protein_coding	10307	NA	3609	protein_coding	0.398477	4.92368	15.9828	0.00160261	0.0112589
GET4	guided entry of tail-anchored proteins factor 4	protein_coding	51608	Q7L5D6.142	5390	protein_coding	0.396276	4.84295	15.9784	0.00160426	0.0112638
TBL1X	transducin beta like 1 X-linked	protein_coding	6907	A0A024RBV9.61	13858	protein_coding	0.369946	6.25887	15.9736	0.00160604	0.0112696
NTNG2	netrin G2	protein_coding	84628	Q96CW9.171	5039	protein_coding	1.06307	2.97391	15.9653	0.00160915	0.0112782
P2RY14	purinergic receptor P2Y14	protein_coding	9934	A5JUU3.112	2890	protein_coding	-0.890876	1.86816	15.964	0.00160964	0.0112782
NOB1	NIN1 (RPN12) binding protein 1 homolog	protein_coding	28987	Q9ULX3.170	2101	protein_coding	0.446335	5.77197	15.9628	0.00161009	0.0112782
UTP18	UTP18 small subunit processome component	protein_coding	51096	Q9Y5J1.190	2703	protein_coding	-0.403538	5.00657	15.9579	0.0016119	0.0112784
EPB41L2	erythrocyte membrane protein band 4.1 like 2	protein_coding	2037	NA	10320	protein_coding	-1.07002	4.66371	15.9576	0.00161201	0.0112784
KNOP1	lysine rich nucleolar protein 1	protein_coding	400506	Q1ED39.123	7758	protein_coding	-0.463933	3.79045	15.9526	0.00161389	0.0112849
PPP1R12C	protein phosphatase 1 regulatory subunit 12C	protein_coding	54776	Q9BZL4.154	7803	protein_coding	0.371431	6.1384	15.946	0.00161638	0.0112957
TADA2A	transcriptional adaptor 2A	protein_coding	6871	A0A024R0Y4.67	5637	protein_coding	-0.311777	4.72813	15.9361	0.0016201	0.0113151
GLMP	glycosylated lysosomal membrane protein	protein_coding	112770	V9GXZ9.33	3471	protein_coding	0.460959	4.91782	15.8954	0.00163546	0.0114157
SPRED2	sprouty related EVH1 domain containing 2	protein_coding	200734	Q7Z698.155	5505	protein_coding	-1.55454	0.0230196	15.8801	0.0016413	0.0114438
PREPL	prolyl endopeptidase like	protein_coding	9581	Q4J6C6.144	8156	protein_coding	-0.495788	5.39044	15.8798	0.00164141	0.0114438
FBXL12	F-box and leucine rich repeat protein 12	protein_coding	54850	K7EPT3.51	2913	protein_coding	0.394683	4.14181	15.8732	0.00164394	0.0114456
TNNT3	troponin T3, fast skeletal type	protein_coding	7140	P45378.172	2717	protein_coding	0.938238	1.19409	15.8704	0.00164503	0.0114456
SULT1A3	sulfotransferase family 1A member 3	protein_coding	6818	NA	2561	protein_coding	0.363928	4.88965	15.8695	0.00164537	0.0114456
ATP5F1D	ATP synthase F1 subunit delta	protein_coding	513	P30049.199	2249	protein_coding	0.538265	4.52231	15.8691	0.0016455	0.0114456
APMAP	adipocyte plasma membrane associated protein	protein_coding	57136	H0Y512.47	2226	protein_coding	0.452505	6.9778	15.8554	0.00165078	0.0114738
TAF9B	TATA-box binding protein associated factor 9b	protein_coding	51616	Q9HBM6.175	2735	protein_coding	-0.921882	4.23776	15.8535	0.0016515	0.0114738
DNAL4	dynein axonemal light chain 4	protein_coding	10126	O96015.160	2430	protein_coding	0.431768	3.07802	15.8511	0.00165244	0.0114738
PITPNB	phosphatidylinositol transfer protein beta	protein_coding	23760	P48739.176	5079	protein_coding	-0.35515	6.10559	15.8444	0.00165502	0.011485
PITHD1	PITH domain containing 1	protein_coding	57095	Q9GZP4.140	2173	protein_coding	-0.329468	4.93268	15.8305	0.00166037	0.0115155
AVPI1	arginine vasopressin induced 1	protein_coding	60370	Q5T686.123	1375	protein_coding	0.787725	0.136299	15.8205	0.00166424	0.0115356
FLI1	Fli-1 proto-oncogene, ETS transcription factor	protein_coding	2313	V9GZ02.35	8026	protein_coding	0.357976	7.16723	15.8168	0.00166568	0.0115376
NDRG2	NDRG family member 2	protein_coding	57447	Q9UN36.173	7550	protein_coding	-0.881917	-0.237179	15.8148	0.00166647	0.0115376
NCDN	neurochondrin	protein_coding	23154	Q9UBB6.148	4917	protein_coding	0.457058	5.12927	15.7955	0.00167399	0.011583
PPP1R18	protein phosphatase 1 regulatory subunit 18	protein_coding	107987457	Q6NYC8.148	4599	protein_coding	0.265343	8.38585	15.7821	0.00167925	0.0116126
PHLDA1	pleckstrin homology like domain family A member 1	protein_coding	22822	R4GND3.47	5913	protein_coding	-0.780182	6.80131	15.7666	0.00168535	0.0116433
ATIC	5-aminoimidazole-4-carboxamide ribonucleotide formyltransferase/IMP cyclohydrolase	protein_coding	471	F8WEF0.60	3789	protein_coding	-0.326803	6.21602	15.7651	0.00168591	0.0116433
COMMD8	COMM domain containing 8	protein_coding	54951	Q9NX08.143	1758	protein_coding	-0.474358	3.83707	15.7633	0.00168662	0.0116433
GTF3C1	general transcription factor IIIC subunit 1	protein_coding	2975	NA	11562	protein_coding	0.306284	6.64309	15.7471	0.00169304	0.0116809
POC1B-GALNT4	POC1B-GALNT4 readthrough	protein_coding	100528030	F8VUJ3.72	5500	protein_coding	-0.464698	5.0152	15.7397	0.00169595	0.0116887
DGCR2	DiGeorge syndrome critical region gene 2	protein_coding	9993	P98153.179	5605	protein_coding	0.422436	5.76751	15.7373	0.00169692	0.0116887
EHMT1	euchromatic histone lysine methyltransferase 1	protein_coding	79813	Q9H9B1.208	22188	protein_coding	0.311621	6.23669	15.7368	0.0016971	0.0116887
ZNF140	zinc finger protein 140	protein_coding	7699	P52738.183	4450	protein_coding	-0.368295	4.08579	15.7317	0.00169915	0.011696
TRBJ2-5	T cell receptor beta joining 2-5	TR_J_gene	NA	A0A5H1ZRR7.1	48	protein_coding	0.713449	3.18924	15.7267	0.00170113	0.0117029
MXD3	MAX dimerization protein 3	protein_coding	83463	NA	4743	protein_coding	0.365776	5.71605	15.7214	0.00170324	0.0117092
DPF2	double PHD fingers 2	protein_coding	5977	A0A024R582.51	8630	protein_coding	0.276316	6.4617	15.7195	0.00170401	0.0117092
FZR1	fizzy and cell division cycle 20 related 1	protein_coding	51343	Q9UM11.199	6477	protein_coding	0.452801	5.52556	15.7117	0.00170711	0.0117237
FIS1	fission, mitochondrial 1	protein_coding	51024	F8WBT1.37	1791	protein_coding	0.346108	5.553	15.7049	0.00170984	0.0117327
SDR42E1	short chain dehydrogenase/reductase family 42E, member 1	protein_coding	93517	Q8WUS8.139	11904	protein_coding	-0.924455	3.15703	15.7023	0.00171087	0.0117327
RASAL3	RAS protein activator like 3	protein_coding	64926	V9GYD1.37	4654	protein_coding	0.457447	8.09051	15.6996	0.00171195	0.0117327
CAPN1	calpain 1	protein_coding	823	E9PSA6.73	7506	protein_coding	0.423772	7.11268	15.6934	0.00171443	0.0117327
CTDP1	CTD phosphatase subunit 1	protein_coding	9150	Q9Y5B0.196	6196	protein_coding	0.422939	4.98871	15.6934	0.00171443	0.0117327
TRAV21	T cell receptor alpha variable 21	TR_V_gene	NA	A0A0B4J279.37	343	protein_coding	1.06123	4.77051	15.6891	0.00171618	0.0117327
TSC22D1	TSC22 domain family member 1	protein_coding	8848	A0A024RDV8.38	8586	protein_coding	-0.67174	3.73822	15.6881	0.00171659	0.0117327
CCDC86	coiled-coil domain containing 86	protein_coding	79080	Q9H6F5.153	3342	protein_coding	-0.642485	3.76543	15.6862	0.00171735	0.0117327
TMEM169	transmembrane protein 169	protein_coding	92691	C9J1P0.48	3628	protein_coding	0.927779	1.77391	15.6848	0.00171791	0.0117327
RABGGTB	Rab geranylgeranyltransferase subunit beta	protein_coding	5876	NA	5920	protein_coding	-0.493945	5.79309	15.684	0.00171825	0.0117327
CEP20	centrosomal protein 20	protein_coding	123811	Q96NB1.133	2392	protein_coding	-0.327675	4.99391	15.6694	0.00172412	0.0117661
ASIC1	acid sensing ion channel subunit 1	protein_coding	41	P78348.185	5745	protein_coding	-0.856708	3.60463	15.6447	0.00173416	0.0118241
ATP5MC1	ATP synthase membrane subunit c locus 1	protein_coding	516	Q6FIH7.145	2615	protein_coding	-0.369582	5.01899	15.6436	0.00173461	0.0118241
SDHD	succinate dehydrogenase complex subunit D	protein_coding	6392	A0A1W2PNY0.12	2790	protein_coding	-0.333309	5.22872	15.6366	0.00173746	0.0118368
MYADM	myeloid associated differentiation marker	protein_coding	91663	NA	4298	protein_coding	0.336359	6.5946	15.633	0.0017389	0.0118396
LCN12	lipocalin 12	protein_coding	286256	NA	2862	protein_coding	1.24255	0.610816	15.6307	0.00173986	0.0118396
RPL36	ribosomal protein L36	protein_coding	25873	Q9Y3U8.199	2271	protein_coding	0.413409	7.71741	15.6067	0.00174969	0.0118976
MTPAP	mitochondrial poly(A) polymerase	protein_coding	55149	Q9NVV4.163	8341	protein_coding	-0.409443	4.40801	15.6051	0.00175037	0.0118976
NOS3	nitric oxide synthase 3	protein_coding	4846	P29474.241	5931	protein_coding	0.689672	0.697545	15.5997	0.00175259	0.0119029
NOD1	nucleotide binding oligomerization domain containing 1	protein_coding	10392	A0A024RA73.55	6820	protein_coding	0.30082	4.51468	15.5983	0.00175315	0.0119029
IP6K2	inositol hexakisphosphate kinase 2	protein_coding	51447	B2RCP4.103	5624	protein_coding	0.277657	6.13827	15.5927	0.00175545	0.0119094
GFM2	GTP dependent ribosome recycling factor mitochondrial 2	protein_coding	84340	A0A024RAK1.60	3971	protein_coding	-0.307729	4.94905	15.5912	0.0017561	0.0119094
SIRT3	sirtuin 3	protein_coding	23410	Q9NTG7.178	5553	protein_coding	0.419299	4.88841	15.5806	0.00176047	0.0119322
ZNF502	zinc finger protein 502	protein_coding	91392	Q8TBZ5.156	3273	protein_coding	-0.772541	0.620476	15.57	0.00176486	0.0119551
LYRM7	LYR motif containing 7	protein_coding	90624	D6R994.48	6219	protein_coding	-0.537554	4.88994	15.567	0.00176613	0.0119555
NUP188	nucleoporin 188	protein_coding	23511	Q5SRE5.147	8041	protein_coding	-0.324768	6.99841	15.5651	0.00176691	0.0119555
CMKLR1	chemerin chemokine-like receptor 1	protein_coding	1240	Q99788.179	5666	protein_coding	1.68679	0.294024	15.556	0.00177068	0.0119742
TMA16	translation machinery associated 16 homolog	protein_coding	55319	H0Y9X1.49	3406	protein_coding	-0.441384	3.63024	15.547	0.00177447	0.011993
AGFG1	ArfGAP with FG repeats 1	protein_coding	3267	P52594.192	9324	protein_coding	-0.448679	6.14996	15.5415	0.00177677	0.0119999
DHX15	DEAH-box helicase 15	protein_coding	1665	NA	8166	protein_coding	-0.352774	7.4283	15.5397	0.0017775	0.0119999
COLGALT1	collagen beta(1-O)galactosyltransferase 1	protein_coding	79709	M0QX72.36	6108	protein_coding	-0.424792	5.45192	15.5296	0.00178176	0.0120099
ALPK1	alpha kinase 1	protein_coding	80216	NA	12326	protein_coding	-1.31249	2.68892	15.5289	0.00178206	0.0120099
CISH	cytokine inducible SH2 containing protein	protein_coding	1154	NA	5056	protein_coding	-1.38782	7.36688	15.5263	0.00178313	0.0120099
PREX1	phosphatidylinositol-3,4,5-trisphosphate dependent Rac exchange factor 1	protein_coding	57580	H0YDZ4.52	7509	protein_coding	0.360988	8.62624	15.5246	0.00178383	0.0120099
ATP7B	ATPase copper transporting beta	protein_coding	540	NA	18808	protein_coding	0.907721	0.111056	15.5227	0.00178464	0.0120099
EMP1	epithelial membrane protein 1	protein_coding	2012	J3KQX4.49	7833	protein_coding	-1.55671	0.29106	15.5218	0.00178503	0.0120099
UBXN10	UBX domain protein 10	protein_coding	127733	Q96LJ8.120	5562	protein_coding	1.13229	2.63349	15.513	0.00178873	0.012028
TMEM209	transmembrane protein 209	protein_coding	84928	A0A140VJX5.27	4669	protein_coding	-0.322118	4.84654	15.5047	0.00179225	0.012045
CPT1A	carnitine palmitoyltransferase 1A	protein_coding	1374	P50416.198	6571	protein_coding	0.300545	7.45227	15.4896	0.00179865	0.0120753
RAD51C	RAD51 paralog C	protein_coding	5889	J3QR58.51	6068	protein_coding	-0.374977	4.26922	15.488	0.00179931	0.0120753
CASP2	caspase 2	protein_coding	835	A0A087WYM1.47	8020	protein_coding	0.316408	7.05102	15.4869	0.00179981	0.0120753
NR1H3	nuclear receptor subfamily 1 group H member 3	protein_coding	10062	NA	4534	protein_coding	1.07417	3.55252	15.4821	0.00180182	0.012082
RUNX2	RUNX family transcription factor 2	protein_coding	860	I3L4L9.37	8192	protein_coding	0.66437	6.05843	15.4766	0.00180418	0.012091
CBS	cystathionine beta-synthase	protein_coding	875	NA	6786	protein_coding	-0.876528	1.60813	15.4714	0.00180639	0.0120991
PPP1R10	protein phosphatase 1 regulatory subunit 10	protein_coding	5514	Q2L6I0.141	5202	protein_coding	0.3525	6.56986	15.4617	0.00181054	0.0121201
STRIP1	striatin interacting protein 1	protein_coding	85369	Q5VSL9.137	7344	protein_coding	0.291032	5.85846	15.4524	0.00181455	0.0121401
HLA-E	major histocompatibility complex, class I, E	protein_coding	3133	A0A4E9D3W4.14	2922	protein_coding	0.439313	10.1278	15.4457	0.0018174	0.0121523
IER2	immediate early response 2	protein_coding	9592	A0A024R7H1.47	3079	protein_coding	0.396161	6.26668	15.4394	0.00182011	0.0121567
ZDHHC13	zinc finger DHHC-type palmitoyltransferase 13	protein_coding	54503	NA	7759	protein_coding	-0.407214	4.5064	15.438	0.00182073	0.0121567
LRR1	leucine rich repeat protein 1	protein_coding	122769	Q96L50.158	2295	protein_coding	-0.618435	4.06756	15.4371	0.00182111	0.0121567
IL21R	interleukin 21 receptor	protein_coding	50615	Q9HBE5.179	5455	protein_coding	0.982123	4.84759	15.4313	0.00182362	0.0121666
GTF2H3	general transcription factor IIH subunit 3	protein_coding	2967	A0A087WYD5.39	3994	protein_coding	-0.400361	4.86672	15.4267	0.0018256	0.0121731
ACBD4	acyl-CoA binding domain containing 4	protein_coding	79777	NA	3776	protein_coding	0.483597	4.23958	15.4188	0.00182902	0.012189
GREB1	growth regulating estrogen receptor binding 1	protein_coding	9687	A0A0D9SG99.21	12432	protein_coding	0.914169	0.387257	15.403	0.0018359	0.0122228
SLX1B	SLX1 homolog B, structure-specific endonuclease subunit	protein_coding	79008	Q9BQ83.146	2462	protein_coding	0.464652	4.56837	15.4021	0.00183627	0.0122228
SMYD4	SET and MYND domain containing 4	protein_coding	114826	Q8IYR2.140	6798	protein_coding	-0.335132	5.25966	15.3995	0.0018374	0.0122228
WRAP73	WD repeat containing, antisense to TP73	protein_coding	49856	A0A0A0MRV3.50	7634	protein_coding	0.350546	5.06499	15.3977	0.00183818	0.0122228
PITPNM2	phosphatidylinositol transfer protein membrane associated 2	protein_coding	57605	Q9BZ72.138	9499	protein_coding	0.714642	4.4064	15.3927	0.00184037	0.0122305
ZNF649	zinc finger protein 649	protein_coding	65251	Q9BS31.175	4354	protein_coding	-0.556641	2.57403	15.3783	0.00184667	0.0122655
EZH1	enhancer of zeste 1 polycomb repressive complex 2 subunit	protein_coding	2145	Q92800.186	6988	protein_coding	0.340378	7.06672	15.3708	0.00184996	0.0122678
PLD2	phospholipase D2	protein_coding	5338	O14939.194	4832	protein_coding	0.381307	4.15266	15.3701	0.00185027	0.0122678
KLHL15	kelch like family member 15	protein_coding	80311	V9HWF1.63	6771	protein_coding	-0.739715	3.91091	15.3685	0.00185098	0.0122678
CHAF1B	chromatin assembly factor 1 subunit B	protein_coding	8208	Q13112.210	5104	protein_coding	-0.945104	4.26969	15.368	0.00185116	0.0122678
CNEP1R1	CTD nuclear envelope phosphatase 1 regulatory subunit 1	protein_coding	255919	Q8N9A8.117	4178	protein_coding	-0.505521	3.89109	15.3658	0.00185215	0.0122678
TEX10	testis expressed 10	protein_coding	54881	A0A024R169.54	7264	protein_coding	-0.377929	4.51721	15.3614	0.00185408	0.0122738
MTAP	methylthioadenosine phosphorylase	protein_coding	4507	A0A384ME80.14	14527	protein_coding	-0.486118	4.6485	15.3495	0.00185935	0.0122979
INSIG1	insulin induced gene 1	protein_coding	3638	A0A024RD68.44	3650	protein_coding	0.333463	6.10593	15.3469	0.00186049	0.0122979
NCL	nucleolin	protein_coding	4691	P19338.229	8919	protein_coding	-0.369549	8.8242	15.3461	0.00186082	0.0122979
ARL4D	ADP ribosylation factor like GTPase 4D	protein_coding	379	P49703.184	1578	protein_coding	0.772843	0.094211	15.3398	0.00186362	0.0123044
TRAJ9	T cell receptor alpha joining 9	TR_J_gene	NA	A0N4Z8.52	61	protein_coding	0.793656	2.08402	15.3392	0.00186387	0.0123044
CDC6	cell division cycle 6	protein_coding	990	A0A024R1S2.60	5311	protein_coding	-1.59051	4.77379	15.3124	0.00187579	0.0123763
USPL1	ubiquitin specific peptidase like 1	protein_coding	10208	NA	5125	protein_coding	-0.464188	4.9846	15.294	0.001884	0.0124236
FBXO41	F-box protein 41	protein_coding	150726	Q8TF61.142	8058	protein_coding	0.47373	5.57733	15.2882	0.00188662	0.012434
STK11IP	serine/threonine kinase 11 interacting protein	protein_coding	114790	Q8N1F8.147	5697	protein_coding	0.329929	4.78611	15.2705	0.00189461	0.0124797
CHAC2	ChaC glutathione specific gamma-glutamylcyclotransferase 2	protein_coding	494143	Q8WUX2.134	1309	protein_coding	-1.07383	1.64409	15.2616	0.00189861	0.0124992
DNAJC3	DnaJ heat shock protein family (Hsp40) member C3	protein_coding	5611	A8KA82.118	5590	protein_coding	-0.395118	5.53181	15.2258	0.00191487	0.012598
KEAP1	kelch like ECH associated protein 1	protein_coding	9817	K7EQX2.39	3573	protein_coding	0.322214	5.8864	15.224	0.00191573	0.012598
NTHL1	nth like DNA glycosylase 1	protein_coding	4913	E5KTI5.85	2430	protein_coding	0.549225	3.02763	15.214	0.00192028	0.012621
SH3BP5L	SH3 binding domain protein 5 like	protein_coding	80851	NA	5724	protein_coding	0.449498	5.64161	15.2014	0.00192606	0.012652
NPM1	nucleophosmin 1	protein_coding	4869	A0A0S2Z491.34	8311	protein_coding	-0.352334	8.3604	15.196	0.00192858	0.0126587
DHX36	DEAH-box helicase 36	protein_coding	170506	Q9H2U1.181	10552	protein_coding	-0.391397	5.94072	15.1935	0.00192973	0.0126587
ZNF76	zinc finger protein 76	protein_coding	7629	NA	6782	protein_coding	0.312461	5.79257	15.1923	0.00193028	0.0126587
AP1G2	adaptor related protein complex 1 subunit gamma 2	protein_coding	8906	O75843.177	6897	protein_coding	0.312946	7.78472	15.1865	0.00193294	0.0126693
COPS9	COP9 signalosome subunit 9	protein_coding	150678	Q8WXC6.112	2037	protein_coding	0.334591	4.24023	15.1758	0.00193789	0.0126947
APLF	aprataxin and PNKP like factor	protein_coding	200558	Q8IW19.143	7124	protein_coding	-0.659567	1.61018	15.1703	0.00194043	0.0127035
SNX33	sorting nexin 33	protein_coding	257364	Q8WV41.164	8002	protein_coding	0.800656	3.53431	15.1672	0.00194189	0.0127035
TMX4	thioredoxin related transmembrane protein 4	protein_coding	56255	Q9H1E5.167	6557	protein_coding	0.472377	7.26729	15.1656	0.00194261	0.0127035
FAM3A	FAM3 metabolism regulating signaling molecule A	protein_coding	60343	P98173.160	5098	protein_coding	0.469242	4.35568	15.1637	0.00194349	0.0127035
ADORA2A	adenosine A2a receptor	protein_coding	135	NA	4190	protein_coding	0.601658	5.01044	15.1541	0.00194799	0.0127259
ZNF335	zinc finger protein 335	protein_coding	63925	Q9H4Z2.174	7545	protein_coding	0.321608	6.04513	15.1518	0.00194904	0.0127259
KLHDC4	kelch domain containing 4	protein_coding	54758	NA	11177	protein_coding	0.2884	5.89884	15.1411	0.00195404	0.0127512
SSBP4	single stranded DNA binding protein 4	protein_coding	170463	U3KQ46.38	2974	protein_coding	0.374275	5.36115	15.1389	0.00195507	0.0127512
VIPAS39	VPS33B interacting protein, apical-basolateral polarity regulator, spe-39 homolog	protein_coding	63894	Q9H9C1.160	3695	protein_coding	0.27428	5.23354	15.1286	0.0019599	0.0127758
MBNL1	muscleblind like splicing regulator 1	protein_coding	4154	NA	9989	protein_coding	-0.500183	8.55779	15.1263	0.00196098	0.0127758
GNAI3	G protein subunit alpha i3	protein_coding	2773	P08754.233	9044	protein_coding	-0.428428	6.17546	15.1178	0.001965	0.012795
MGA	MAX dimerization protein MGA	protein_coding	23269	H3BP52.73	19590	protein_coding	-0.281339	6.33734	15.1064	0.00197035	0.0128092
TSEN15	tRNA splicing endonuclease subunit 15	protein_coding	116461	Q8WW01.150	10197	protein_coding	-0.399248	5.07921	15.1046	0.00197121	0.0128092
SH2B1	SH2B adaptor protein 1	protein_coding	25970	H3BVF6.51	7145	protein_coding	0.458885	6.37208	15.1043	0.00197133	0.0128092
MAP2K4	mitogen-activated protein kinase kinase 4	protein_coding	6416	J3QLE2.49	5709	protein_coding	-0.401024	5.14791	15.104	0.00197147	0.0128092
DNASE1L2	deoxyribonuclease 1 like 2	protein_coding	1775	Q92874.172	2194	protein_coding	0.681296	0.0775973	15.099	0.00197386	0.0128172
TMEM167A	transmembrane protein 167A	protein_coding	153339	Q8TBQ9.119	4865	protein_coding	-0.599018	5.7923	15.0932	0.00197659	0.0128172
ZBTB6	zinc finger and BTB domain containing 6	protein_coding	10773	Q15916.169	4099	protein_coding	-0.546487	4.20477	15.0932	0.00197663	0.0128172
FTH1	ferritin heavy chain 1	protein_coding	2495	E9PK45.62	2004	protein_coding	0.297052	7.43496	15.0923	0.00197701	0.0128172
TTC38	tetratricopeptide repeat domain 38	protein_coding	55020	F8WBU8.64	3578	protein_coding	0.567889	4.7263	15.0885	0.00197884	0.0128221
RASSF3	Ras association domain family member 3	protein_coding	283349	A0A1B0GUG6.22	4241	protein_coding	0.621854	6.44388	15.0848	0.00198058	0.0128243
DENND4B	DENN domain containing 4B	protein_coding	9909	NA	7606	protein_coding	0.31609	7.18057	15.0833	0.00198132	0.0128243
NUDT22	nudix hydrolase 22	protein_coding	84304	F5H1N0.52	3721	protein_coding	0.485344	5.19753	15.0734	0.00198601	0.0128477
SUPV3L1	Suv3 like RNA helicase	protein_coding	6832	Q8IYB8.164	4281	protein_coding	-0.410109	5.08416	15.0668	0.00198915	0.012861
ADAMTS6	ADAM metallopeptidase with thrombospondin type 1 motif 6	protein_coding	11174	Q9UKP5.184	8565	protein_coding	0.714708	2.08026	15.0612	0.00199184	0.0128714
RNASET2	ribonuclease T2	protein_coding	8635	O00584.174	19532	protein_coding	0.514129	5.63152	15.0456	0.00199933	0.0129128
LIMD1	LIM domain containing 1	protein_coding	8994	NA	12676	protein_coding	0.311635	6.20418	15.0405	0.00200177	0.0129216
MFSD10	major facilitator superfamily domain containing 10	protein_coding	10227	D6RE79.75	3134	protein_coding	0.677788	5.85944	15.036	0.00200395	0.0129226
VAPA	VAMP associated protein A	protein_coding	9218	Q9P0L0.196	11866	protein_coding	-0.425534	6.0688	15.0357	0.0020041	0.0129226
ATP13A3	ATPase 13A3	protein_coding	79572	NA	22838	protein_coding	-0.515384	6.35509	15.0296	0.00200703	0.0129296
ITGB3BP	integrin subunit beta 3 binding protein	protein_coding	23421	NA	5459	protein_coding	-0.920527	3.95729	15.0289	0.00200735	0.0129296
SSU72	SSU72 homolog, RNA polymerase II CTD phosphatase	protein_coding	29101	Q9NP77.155	6919	protein_coding	0.229401	6.41137	15.0199	0.0020117	0.0129507
FAM126B	family with sequence similarity 126 member B	protein_coding	285172	Q8IXS8.128	12810	protein_coding	-0.502105	5.15942	15.005	0.00201894	0.0129903
GRAMD1A	GRAM domain containing 1A	protein_coding	57655	M0QZ12.63	5906	protein_coding	0.648974	7.08256	14.9953	0.00202367	0.0130087
TRIOBP	TRIO and F-actin binding protein	protein_coding	11078	Q9H2D6.183	12189	protein_coding	0.424108	5.38945	14.9931	0.00202473	0.0130087
DNAJB12	DnaJ heat shock protein family (Hsp40) member B12	protein_coding	54788	J3KPS0.74	5568	protein_coding	0.281708	5.44859	14.9917	0.00202542	0.0130087
TMEM63B	transmembrane protein 63B	protein_coding	55362	Q5T3F8.127	4425	protein_coding	0.383957	4.2622	14.9901	0.00202618	0.0130087
ALOX5AP	arachidonate 5-lipoxygenase activating protein	protein_coding	241	P20292.175	1680	protein_coding	0.736747	6.61763	14.9832	0.00202958	0.0130236
ATAD5	ATPase family AAA domain containing 5	protein_coding	79915	A0A075B754.47	7079	protein_coding	-1.11568	4.90123	14.9791	0.00203159	0.0130295
GPATCH4	G-patch domain containing 4	protein_coding	54865	A0A0A0MRK1.52	4623	protein_coding	-0.448787	4.75678	14.9731	0.00203452	0.0130356
MRPS28	mitochondrial ribosomal protein S28	protein_coding	28957	A0A0S2Z563.25	1817	protein_coding	0.357667	3.65816	14.9717	0.0020352	0.0130356
PRPF40A	pre-mRNA processing factor 40 homolog A	protein_coding	55660	A0A7N4I394.1	9530	protein_coding	-0.3485	7.03146	14.9683	0.00203687	0.0130356
METTL2B	methyltransferase 2B, methylcytidine	protein_coding	55798	NA	6749	protein_coding	-0.306671	4.70681	14.9682	0.00203691	0.0130356
H2AW	H2A.W histone	protein_coding	92815	NA	1850	protein_coding	0.47575	2.77369	14.9469	0.00204742	0.0130958
AP5Z1	adaptor related protein complex 5 subunit zeta 1	protein_coding	9907	A0A3B3ITJ1.10	8398	protein_coding	0.477205	5.14808	14.9392	0.00205119	0.0131129
PGAP6	post-glycosylphosphatidylinositol attachment to proteins 6	protein_coding	58986	Q9HCN3.161	4428	protein_coding	0.445849	5.61297	14.9306	0.00205547	0.0131332
ZNHIT1	zinc finger HIT-type containing 1	protein_coding	10467	O43257.148	5013	protein_coding	0.319953	5.39814	14.9072	0.0020671	0.0132005
TRIR	telomerase RNA component interacting RNase	protein_coding	79002	K7ERU7.42	1311	protein_coding	0.314467	6.73504	14.9049	0.00206824	0.0132007
BORCS8-MEF2B	BORCS8-MEF2B readthrough	protein_coding	NA	NA	1929	protein_coding	0.435515	3.11032	14.8939	0.00207377	0.0132289
SGK3	serum/glucocorticoid regulated kinase family member 3	protein_coding	23678	NA	5691	protein_coding	-0.761648	2.22864	14.8843	0.00207859	0.0132525
RECQL	RecQ like helicase	protein_coding	5965	A0A024RAV2.58	3779	protein_coding	-0.326914	6.87694	14.8758	0.00208285	0.0132726
WDR24	WD repeat domain 24	protein_coding	84219	Q96S15.166	3651	protein_coding	0.537967	3.45597	14.847	0.00209741	0.0133583
C3orf18	chromosome 3 open reading frame 18	protein_coding	51161	Q9UK00.126	3244	protein_coding	-0.803509	4.73923	14.807	0.00211788	0.013475
NUP50	nucleoporin 50	protein_coding	10762	A0A024R4X7.41	8236	protein_coding	-0.294972	6.79918	14.8068	0.00211799	0.013475
ARID1B	AT-rich interaction domain 1B	protein_coding	57492	A0A3F2YNW7.14	45931	protein_coding	0.252279	6.61977	14.8033	0.00211976	0.013479
RGPD5	RANBP2 like and GRIP domain containing 5	protein_coding	84220	Q99666.166	14185	protein_coding	-0.494034	3.68689	14.801	0.00212097	0.0134795
PTPRM	protein tyrosine phosphatase receptor type M	protein_coding	5797	P28827.216	9900	protein_coding	1.3058	2.35719	14.7931	0.00212503	0.0134981
CLCN2	chloride voltage-gated channel 2	protein_coding	1181	P51788.192	8522	protein_coding	0.540477	1.91392	14.7809	0.00213132	0.0135309
ZNF24	zinc finger protein 24	protein_coding	7572	P17028.225	8242	protein_coding	-0.394913	6.34623	14.7712	0.00213637	0.0135557
SLC25A17	solute carrier family 25 member 17	protein_coding	10478	F8WA85.68	3989	protein_coding	-0.319	4.09293	14.7677	0.00213815	0.0135598
ANKRD13D	ankyrin repeat domain 13D	protein_coding	338692	NA	5890	protein_coding	0.313016	6.20777	14.764	0.00214007	0.0135619
MAPK12	mitogen-activated protein kinase 12	protein_coding	6300	NA	9315	protein_coding	0.69413	5.75189	14.761	0.00214165	0.0135619
MTERF3	mitochondrial transcription termination factor 3	protein_coding	51001	E5RIK9.56	1801	protein_coding	-0.524867	3.87294	14.7606	0.00214188	0.0135619
SLC30A4	solute carrier family 30 member 4	protein_coding	7782	O14863.170	8026	protein_coding	-0.757766	2.38529	14.7547	0.00214494	0.013574
C8G	complement C8 gamma chain	protein_coding	733	NA	1152	protein_coding	1.08185	-0.609407	14.7498	0.00214749	0.0135799
CD69	CD69 molecule	protein_coding	969	Q53ZX0.128	2832	protein_coding	-0.605801	5.10265	14.7486	0.00214814	0.0135799
XKR8	XK related 8	protein_coding	55113	A0A6Q8PGR5.3	5180	protein_coding	0.413838	3.5437	14.7418	0.00215168	0.013595
NOPCHAP1	NOP protein chaperone 1	protein_coding	121053	Q8N5I9.120	25882	protein_coding	-0.361184	3.50597	14.7344	0.00215555	0.0136122
ZNF468	zinc finger protein 468	protein_coding	90333	Q5VIY5.141	5279	protein_coding	-0.38948	4.16858	14.7234	0.00216131	0.0136414
NPRL3	NPR3 like, GATOR1 complex subunit	protein_coding	8131	NA	6426	protein_coding	0.338788	4.74786	14.72	0.00216311	0.0136456
SMIM26	small integral membrane protein 26	protein_coding	388789	A0A096LPB2.32	1098	protein_coding	0.334948	4.29258	14.715	0.00216573	0.0136549
ASTL	astacin like metalloendopeptidase	protein_coding	431705	Q6HA08.121	2752	protein_coding	1.03869	-0.287735	14.71	0.00216837	0.0136643
TMCO6	transmembrane and coiled-coil domains 6	protein_coding	55374	Q96DC7.150	3494	protein_coding	0.351633	4.23941	14.7061	0.00217045	0.0136702
HSPE1-MOB4	HSPE1-MOB4 readthrough	protein_coding	100529241	S4R3N1.52	890	protein_coding	-0.485146	5.3858	14.683	0.00218268	0.0137331
HEG1	heart development protein with EGF like domains 1	protein_coding	57493	Q9ULI3.147	9964	protein_coding	-0.691918	6.17935	14.6829	0.00218274	0.0137331
TRBV12-5	T cell receptor beta variable 12-5	TR_V_gene	NA	A0A1B0GX78.25	411	protein_coding	-1.17361	0.574984	14.6739	0.00218752	0.0137521
FCGR2B	Fc fragment of IgG receptor IIb	protein_coding	2213	P31994.224	6655	protein_coding	1.02993	0.923638	14.6726	0.00218824	0.0137521
TBC1D17	TBC1 domain family member 17	protein_coding	79735	Q9HA65.142	4492	protein_coding	0.387097	5.70128	14.6685	0.0021904	0.0137521
DDX19B	DEAD-box helicase 19B	protein_coding	11269	H3BMQ5.52	4455	protein_coding	0.26781	5.4666	14.6671	0.00219115	0.0137521
NAF1	nuclear assembly factor 1 ribonucleoprotein	protein_coding	92345	D6RIB3.59	4777	protein_coding	-0.456226	2.67278	14.6665	0.00219152	0.0137521
GTF2F1	general transcription factor IIF subunit 1	protein_coding	2962	P35269.208	2876	protein_coding	0.368706	6.3617	14.6611	0.0021944	0.0137586
BOLA2-SMG1P6	BOLA2-SMG1P6 readthrough	protein_coding	107282092	H3BVE0.55	3417	protein_coding	-0.41222	3.19468	14.6582	0.00219594	0.0137586
ZNF107	zinc finger protein 107	protein_coding	51427	Q9UII5.167	11314	protein_coding	-0.526516	5.50551	14.6559	0.00219715	0.0137586
MDGA1	MAM domain containing glycosylphosphatidylinositol anchor 1	protein_coding	266727	NA	14690	protein_coding	0.584605	3.64139	14.6552	0.00219755	0.0137586
RABGGTA	Rab geranylgeranyltransferase subunit alpha	protein_coding	5875	NA	3417	protein_coding	0.321548	4.76349	14.6537	0.00219834	0.0137586
IFNLR1	interferon lambda receptor 1	protein_coding	163702	Q8IU57.158	4940	protein_coding	0.80432	2.82637	14.6427	0.00220424	0.0137884
NPAT	nuclear protein, coactivator of histone transcription	protein_coding	4863	Q14207.134	7530	protein_coding	-0.524252	5.79579	14.6259	0.00221331	0.0138304
SAMD3	sterile alpha motif domain containing 3	protein_coding	154075	Q8N6K7.139	6900	protein_coding	0.910533	6.12065	14.6231	0.00221485	0.0138304
STXBP2	syntaxin binding protein 2	protein_coding	6813	M0QZ54.50	5301	protein_coding	0.364909	6.37942	14.6227	0.00221503	0.0138304
PEBP1	phosphatidylethanolamine binding protein 1	protein_coding	5037	D9IAI1.83	1514	protein_coding	-0.30244	6.48849	14.6217	0.00221559	0.0138304
PTAR1	protein prenyltransferase alpha subunit repeat containing 1	protein_coding	375743	X6R9N0.32	12252	protein_coding	-0.738707	6.61644	14.618	0.00221757	0.0138336
SSB	small RNA binding exonuclease protection factor La	protein_coding	6741	E7ERC4.71	5054	protein_coding	-0.439588	5.79396	14.6165	0.00221844	0.0138336
RFWD3	ring finger and WD repeat domain 3	protein_coding	55159	Q6PCD5.157	6456	protein_coding	-0.452264	6.28493	14.6034	0.00222552	0.0138705
MOSPD3	motile sperm domain containing 3	protein_coding	64598	O75425.153	1696	protein_coding	0.37493	4.03536	14.5927	0.00223135	0.0138996
ZNF675	zinc finger protein 675	protein_coding	171392	M0QXU1.47	6785	protein_coding	-0.525466	3.72159	14.5851	0.00223551	0.0139128
FAM98C	family with sequence similarity 98 member C	protein_coding	147965	K7EQT7.40	4640	protein_coding	0.332595	4.3736	14.5833	0.00223648	0.0139128
KLRG1	killer cell lectin like receptor G1	protein_coding	10219	F5H207.64	2593	protein_coding	1.33508	4.94071	14.5825	0.00223697	0.0139128
YY1AP1	YY1 associated protein 1	protein_coding	55249	Q9H869.137	5001	protein_coding	0.237531	6.84451	14.5788	0.00223897	0.013918
DCAF11	DDB1 and CUL4 associated factor 11	protein_coding	80344	H0YM56.45	6350	protein_coding	0.302853	7.19549	14.5666	0.00224568	0.0139525
VPS51	VPS51 subunit of GARP complex	protein_coding	738	E9PQN6.64	4880	protein_coding	0.53527	6.31921	14.5538	0.0022527	0.0139872
TRBV18	T cell receptor beta variable 18	TR_V_gene	NA	A0A087X0M5.38	428	protein_coding	1.82758	3.188	14.5522	0.00225362	0.0139872
POLA1	DNA polymerase alpha 1, catalytic subunit	protein_coding	5422	NA	15547	protein_coding	-0.637939	4.88132	14.5366	0.00226222	0.0140333
GBA2	glucosylceramidase beta 2	protein_coding	57704	Q9HCG7.148	4803	protein_coding	0.36834	6.30925	14.5326	0.00226448	0.01404
SUV39H2	suppressor of variegation 3-9 homolog 2	protein_coding	79723	G5E9A8.41	3565	protein_coding	-0.975514	3.36091	14.528	0.00226701	0.0140464
FNDC3B	fibronectin type III domain containing 3B	protein_coding	64778	Q53EP0.136	13324	protein_coding	-0.736027	4.03608	14.5241	0.00226917	0.0140464
SLC7A6	solute carrier family 7 member 6	protein_coding	9057	E7EPZ8.73	7588	protein_coding	-0.332204	7.33138	14.5223	0.00227021	0.0140464
PHF2	PHD finger protein 2	protein_coding	5253	O75151.161	5392	protein_coding	0.278742	5.79773	14.522	0.00227035	0.0140464
FGD3	FYVE, RhoGEF and PH domain containing 3	protein_coding	89846	A0A024R252.59	5818	protein_coding	0.507047	7.8527	14.5201	0.0022714	0.0140464
POLK	DNA polymerase kappa	protein_coding	51426	A0A024RAP4.55	9105	protein_coding	-0.492535	4.90621	14.5124	0.0022757	0.0140657
TSSC4	tumor suppressing subtransferable candidate 4	protein_coding	10078	Q9Y5U2.138	2659	protein_coding	0.478586	4.40994	14.5094	0.0022774	0.0140689
CSNK1G2	casein kinase 1 gamma 2	protein_coding	1455	P78368.202	3781	protein_coding	0.426304	6.11891	14.4988	0.00228329	0.014098
CALCOCO1	calcium binding and coiled-coil domain 1	protein_coding	57658	Q9P1Z2.145	8898	protein_coding	0.707438	7.65751	14.4917	0.0022873	0.0141155
RAB11B	RAB11B, member RAS oncogene family	protein_coding	9230	M0R377.45	2309	protein_coding	0.40977	5.76963	14.4798	0.002294	0.0141495
TSC2	TSC complex subunit 2	protein_coding	7249	NA	19128	protein_coding	0.391971	6.13602	14.4773	0.00229542	0.0141509
SLC38A10	solute carrier family 38 member 10	protein_coding	124565	Q9HBR0.123	7907	protein_coding	0.472541	6.07579	14.4719	0.00229848	0.0141625
HNRNPUL1	heterogeneous nuclear ribonucleoprotein U like 1	protein_coding	11100	A0A0A0MRA5.51	6691	protein_coding	0.284178	8.76645	14.4692	0.0023	0.0141645
SORBS3	sorbin and SH3 domain containing 3	protein_coding	10174	NA	5865	protein_coding	-0.766082	2.96517	14.4621	0.00230399	0.0141799
NSUN2	NOP2/Sun RNA methyltransferase 2	protein_coding	54888	Q08J23.145	5506	protein_coding	-0.289222	6.56505	14.4605	0.00230488	0.0141799
INTS9	integrator complex subunit 9	protein_coding	55756	G3XAN1.87	4905	protein_coding	0.295975	4.76549	14.4565	0.00230717	0.0141845
TRAPPC6B	trafficking protein particle complex subunit 6B	protein_coding	122553	NA	4533	protein_coding	-0.501387	5.38985	14.455	0.002308	0.0141845
SLC38A2	solute carrier family 38 member 2	protein_coding	54407	A0A024R0W3.42	6509	protein_coding	-0.449388	7.40974	14.4473	0.00231238	0.0141911
MSC	musculin	protein_coding	9242	O60682.182	2046	protein_coding	1.5048	2.49288	14.4452	0.00231358	0.0141911
CPNE1	copine 1	protein_coding	8904	Q99829.176	3608	protein_coding	0.31059	7.52712	14.4442	0.00231414	0.0141911
APPL2	adaptor protein, phosphotyrosine interacting with PH domain and leucine zipper 2	protein_coding	55198	Q8NEU8.167	5088	protein_coding	0.396365	5.74347	14.4429	0.00231488	0.0141911
SLF2	SMC5-SMC6 complex localization factor 2	protein_coding	55719	B1AL16.91	8812	protein_coding	-0.375464	5.68945	14.4425	0.00231512	0.0141911
IQCB1	IQ motif containing B1	protein_coding	9657	Q15051.179	3051	protein_coding	-0.327523	4.89911	14.4387	0.00231731	0.0141911
TSNARE1	t-SNARE domain containing 1	protein_coding	203062	Q96NA8.132	4339	protein_coding	0.448942	2.96667	14.4385	0.00231741	0.0141911
UBA3	ubiquitin like modifier activating enzyme 3	protein_coding	9039	F8W8D4.70	4106	protein_coding	-0.356445	6.3791	14.4327	0.0023207	0.014204
ADAMTS4	ADAM metallopeptidase with thrombospondin type 1 motif 4	protein_coding	9507	O75173.205	10338	protein_coding	0.728366	1.47812	14.423	0.00232625	0.0142275
ATG16L1	autophagy related 16 like 1	protein_coding	55054	C9J8C6.80	6047	protein_coding	0.480157	6.82418	14.4219	0.00232692	0.0142275
BTG1	BTG anti-proliferation factor 1	protein_coding	694	Q6IBC8.139	4855	protein_coding	0.505425	8.1954	14.4177	0.0023293	0.0142348
DTX2	deltex E3 ubiquitin ligase 2	protein_coding	113878	C9JVC8.62	5042	protein_coding	0.427193	3.88089	14.4051	0.00233658	0.0142719
ZNF789	zinc finger protein 789	protein_coding	285989	C9J3R7.64	6645	protein_coding	-0.451978	4.04217	14.3987	0.00234026	0.01428
NFKBIZ	NFKB inhibitor zeta	protein_coding	64332	C9J5G8.59	5902	protein_coding	-0.892538	5.31067	14.3986	0.0023403	0.01428
PDXDC1	pyridoxal dependent decarboxylase domain containing 1	protein_coding	23042	H3BND4.77	9410	protein_coding	0.24686	6.49642	14.3873	0.00234683	0.0143125
PPIH	peptidylprolyl isomerase H	protein_coding	10465	Q6FH36.152	5095	protein_coding	-0.386026	4.85178	14.3852	0.00234806	0.0143127
GLO1	glyoxalase I	protein_coding	2739	X5DNM4.63	2356	protein_coding	-0.73359	7.0068	14.381	0.00235049	0.0143171
CAPRIN1	cell cycle associated protein 1	protein_coding	4076	Q14444.176	9095	protein_coding	-0.288032	7.78495	14.3738	0.00235464	0.0143171
PTOV1	PTOV1 extended AT-hook containing adaptor protein	protein_coding	53635	M0QYH7.44	5962	protein_coding	0.380984	5.35835	14.371	0.00235632	0.0143171
HSP90AA1	heat shock protein 90 alpha family class A member 1	protein_coding	3320	K9JA46.71	5097	protein_coding	-0.651154	9.20054	14.3707	0.00235647	0.0143171
TSHZ1	teashirt zinc finger homeobox 1	protein_coding	10194	Q6ZSZ6.154	8566	protein_coding	0.378997	5.30248	14.3704	0.00235662	0.0143171
NUP58	nucleoporin 58	protein_coding	9818	Q9BVL2.172	10395	protein_coding	-0.642063	5.95202	14.3701	0.00235684	0.0143171
ZNF91	zinc finger protein 91	protein_coding	7644	NA	10308	protein_coding	-0.637352	4.75338	14.3695	0.00235718	0.0143171
CDC27	cell division cycle 27	protein_coding	996	P30260.215	6824	protein_coding	-0.402647	6.33009	14.3664	0.00235897	0.0143201
UGCG	UDP-glucose ceramide glucosyltransferase	protein_coding	7357	A0A024R157.38	4567	protein_coding	-0.662103	4.18233	14.3614	0.00236188	0.0143201
ZMYM3	zinc finger MYM-type containing 3	protein_coding	9203	Q14202.171	6916	protein_coding	0.221941	6.12376	14.3594	0.00236303	0.0143201
TLK1	tousled like kinase 1	protein_coding	9874	Q9UKI8.199	9405	protein_coding	-0.518232	6.1961	14.3587	0.00236349	0.0143201
COX20	cytochrome c oxidase assembly factor COX20	protein_coding	116228	B3KM21.92	4570	protein_coding	-0.521761	4.38778	14.3583	0.00236367	0.0143201
LILRA6	leukocyte immunoglobulin like receptor A6	protein_coding	79168	Q6PI73.129	2718	protein_coding	1.4434	-1.30843	14.3496	0.0023688	0.0143383
BET1L	Bet1 golgi vesicular membrane trafficking protein like	protein_coding	51272	B8ZZS0.80	3839	protein_coding	0.356655	6.24631	14.3491	0.00236908	0.0143383
TNFSF14	TNF superfamily member 14	protein_coding	8740	O43557.191	4780	protein_coding	-0.929992	6.05553	14.3425	0.00237296	0.0143545
MED18	mediator complex subunit 18	protein_coding	54797	NA	2017	protein_coding	0.305527	4.4792	14.327	0.00238202	0.0143948
ZUP1	zinc finger containing ubiquitin peptidase 1	protein_coding	221302	NA	2656	protein_coding	-0.428345	4.0302	14.327	0.00238204	0.0143948
ZNF146	zinc finger protein 146	protein_coding	7705	Q15072.180	4143	protein_coding	-0.381014	6.43332	14.3198	0.00238627	0.0144026
MEF2D	myocyte enhancer factor 2D	protein_coding	4209	Q14814.195	6351	protein_coding	0.386713	6.6646	14.3191	0.00238668	0.0144026
KIF27	kinesin family member 27	protein_coding	55582	Q86VH2.147	7739	protein_coding	-0.658672	1.88244	14.3167	0.00238811	0.0144026
BCR	BCR activator of RhoGEF and GTPase	protein_coding	613	NA	12234	protein_coding	0.404033	5.79756	14.3166	0.00238816	0.0144026
KPNA1	karyopherin subunit alpha 1	protein_coding	3836	P52294.219	8498	protein_coding	-0.351849	5.93009	14.3126	0.00239057	0.0144099
EIF4G2	eukaryotic translation initiation factor 4 gamma 2	protein_coding	1982	D3DQV9.101	8485	protein_coding	-0.286398	9.4318	14.3075	0.00239357	0.0144159
PYHIN1	pyrin and HIN domain family member 1	protein_coding	149628	X6RHR0.43	3484	protein_coding	0.768015	6.74679	14.3068	0.002394	0.0144159
KDM7A	lysine demethylase 7A	protein_coding	80853	Q6ZMT4.142	9378	protein_coding	0.747154	6.01393	14.3011	0.00239736	0.0144289
ALG8	ALG8 alpha-1,3-glucosyltransferase	protein_coding	79053	NA	9465	protein_coding	-0.399425	4.74303	14.295	0.00240101	0.0144436
ARHGAP1	Rho GTPase activating protein 1	protein_coding	392	Q07960.211	6142	protein_coding	0.349854	6.8405	14.2839	0.00240757	0.0144758
NUDT16	nudix hydrolase 16	protein_coding	131870	Q96DE0.158	7029	protein_coding	0.533918	4.92734	14.277	0.00241169	0.0144932
PHF21A	PHD finger protein 21A	protein_coding	51317	Q96BD5.172	25046	protein_coding	0.361135	6.65254	14.2736	0.00241372	0.0144981
MORN3	MORN repeat containing 3	protein_coding	283385	Q6PF18.127	3856	protein_coding	0.614093	2.25677	14.2582	0.00242299	0.0145465
RXYLT1	ribitol xylosyltransferase 1	protein_coding	10329	NA	10352	protein_coding	-0.372763	3.54701	14.2556	0.00242453	0.0145484
GNPTG	N-acetylglucosamine-1-phosphate transferase subunit gamma	protein_coding	84572	E9PQQ5.67	5718	protein_coding	0.354734	4.66063	14.2454	0.0024307	0.014578
TBC1D3I	TBC1 domain family member 3I	protein_coding	102724862	A0A0B4J2F4.35	2288	protein_coding	0.490156	2.67145	14.2405	0.00243363	0.014578
RANBP1	RAN binding protein 1	protein_coding	5902	C9JDM3.79	4620	protein_coding	-0.524416	5.37041	14.2405	0.00243363	0.014578
MISP3	MISP family member 3	protein_coding	113230	A0A044PY82.41	2342	protein_coding	0.696689	2.03258	14.2393	0.00243436	0.014578
PRPS1	phosphoribosyl pyrophosphate synthetase 1	protein_coding	5631	NA	3390	protein_coding	-0.31071	5.77869	14.2364	0.00243611	0.0145812
IDH3G	isocitrate dehydrogenase (NAD(+)) 3 non-catalytic subunit gamma	protein_coding	3421	P51553.209	2699	protein_coding	0.291018	5.39934	14.232	0.00243879	0.0145899
XPO4	exportin 4	protein_coding	64328	Q9C0E2.164	10497	protein_coding	-0.390968	5.5316	14.2294	0.00244034	0.0145919
TMF1	TATA element modulatory factor 1	protein_coding	7110	A0A024R370.41	7911	protein_coding	-0.331884	6.43582	14.218	0.00244727	0.0146189
PDE12	phosphodiesterase 12	protein_coding	201626	F6T1Q0.71	8953	protein_coding	-0.407931	4.8194	14.2179	0.00244731	0.0146189
ZNF726	zinc finger protein 726	protein_coding	730087	E9PLI7.64	6034	protein_coding	-0.894145	1.98405	14.2037	0.00245599	0.0146634
ACAP3	ArfGAP with coiled-coil, ankyrin repeat and PH domains 3	protein_coding	116983	Q96P50.166	8707	protein_coding	0.343918	4.87458	14.1999	0.00245832	0.0146649
[truncated: 9,930 more rows]

## Sheet: Teff_vs_Trest
SYMBOL	DESCRIPTION	GENEBIOTYPE	ENTREZID	UNIPROTID	LENGTH	METABIOTYPE	logFC	logCPM	F	PValue	FDR
INSIG1	insulin induced gene 1	protein_coding	3638	A0A024RD68.44	3650	protein_coding	1.92271	6.10593	482.028	1.93126e-11	1.26593e-07
ATP8B2	ATPase phospholipid transporting 8B2	protein_coding	57198	A0A5K1VW70.5	7597	protein_coding	-2.53557	8.23688	425.996	4.13317e-11	1.26593e-07
C16orf54	chromosome 16 open reading frame 54	protein_coding	283897	Q6UWD8.120	2569	protein_coding	-1.71835	6.45987	415.8	4.79664e-11	1.26593e-07
LIME1	Lck interacting transmembrane adaptor 1	protein_coding	54923	X6RKG5.40	2550	protein_coding	-1.75474	4.98374	406.747	5.49103e-11	1.26593e-07
NRBP2	nuclear receptor binding protein 2	protein_coding	340371	Q9NSY0.156	4934	protein_coding	-2.5959	3.78052	403.946	5.72894e-11	1.26593e-07
PCNX2	pecanex 2	protein_coding	80003	A6NKB5.108	13827	protein_coding	-1.44678	5.91258	394.412	6.63337e-11	1.26593e-07
UQCRC2	ubiquinol-cytochrome c reductase core protein 2	protein_coding	7385	H3BUI9.70	4589	protein_coding	1.14992	7.27486	387.197	7.42856e-11	1.26593e-07
CREBBP	CREB binding protein	protein_coding	1387	Q92793.247	15479	protein_coding	-1.22282	7.10214	350.452	1.36773e-10	1.94042e-07
PDLIM2	PDZ and LIM domain 2	protein_coding	64236	C9JSR2.83	12388	protein_coding	-2.16628	5.62913	346.574	1.46397e-10	1.94042e-07
ZNF641	zinc finger protein 641	protein_coding	121274	Q96N77.161	8502	protein_coding	-1.84864	5.381	328.536	2.02879e-10	2.28371e-07
PPFIA4	PTPRF interacting protein alpha 4	protein_coding	8497	NA	9718	protein_coding	6.12241	3.11457	317.205	2.51273e-10	2.28371e-07
FLT3LG	fms related receptor tyrosine kinase 3 ligand	protein_coding	2323	M0R2K0.46	2846	protein_coding	-2.15682	5.61946	304.826	3.20171e-10	2.28371e-07
SLC35D2	solute carrier family 35 member D2	protein_coding	11046	A0A3B3ITR5.7	3827	protein_coding	-1.80156	5.40116	300.38	3.50095e-10	2.28371e-07
ANO9	anoctamin 9	protein_coding	338440	NA	6207	protein_coding	-1.75118	6.11132	299.312	3.57761e-10	2.28371e-07
PAG1	phosphoprotein membrane anchor with glycosphingolipid microdomains 1	protein_coding	55824	Q9NWQ8.153	11023	protein_coding	-1.43691	8.01872	297.02	3.74868e-10	2.28371e-07
NIPSNAP1	nipsnap homolog 1	protein_coding	8508	Q9BPW8.164	2983	protein_coding	0.961529	6.1056	293.935	3.99415e-10	2.28371e-07
DHCR7	7-dehydrocholesterol reductase	protein_coding	1717	H0YCS7.43	6878	protein_coding	2.24257	4.79985	290.988	4.24622e-10	2.28371e-07
AGK	acylglycerol kinase	protein_coding	55750	E9PC15.71	10697	protein_coding	1.81023	6.22549	289.222	4.40613e-10	2.28371e-07
LTB	lymphotoxin beta	protein_coding	4050	NA	1535	protein_coding	-3.13085	8.40042	288.731	4.45182e-10	2.28371e-07
IL17RA	interleukin 17 receptor A	protein_coding	23765	NA	9036	protein_coding	-2.02961	6.35804	286.743	4.64248e-10	2.28371e-07
SEC31B	SEC31 homolog B, COPII coat complex component	protein_coding	25956	NA	7934	protein_coding	-1.38068	7.11276	284.554	4.86338e-10	2.28371e-07
RASGRP4	RAS guanyl releasing protein 4	protein_coding	115727	NA	4183	protein_coding	4.66661	3.27885	284.209	4.89935e-10	2.28371e-07
PHLPP1	PH domain and leucine rich repeat protein phosphatase 1	protein_coding	23239	O60346.189	9051	protein_coding	1.53472	4.52264	282.282	5.10572e-10	2.28371e-07
TRAP1	TNF receptor associated protein 1	protein_coding	10131	I3L253.57	5183	protein_coding	2.22158	5.78361	280.919	5.25782e-10	2.28371e-07
BIN2	bridging integrator 2	protein_coding	51411	S4R418.55	3986	protein_coding	-1.65362	8.27054	280.126	5.34873e-10	2.28371e-07
POU2AF1	POU class 2 homeobox associating factor 1	protein_coding	5450	Q16633.176	6996	protein_coding	4.67004	4.17352	278.036	5.59717e-10	2.28371e-07
HSPD1	heat shock protein family D (Hsp60) member 1	protein_coding	3329	A0A024R3X4.57	7629	protein_coding	2.02429	7.69418	276.75	5.75666e-10	2.28371e-07
SLFN12L	schlafen family member 12 like	protein_coding	100506736	NA	13640	protein_coding	-1.73793	8.34482	276.331	5.80975e-10	2.28371e-07
ZNF276	zinc finger protein 276	protein_coding	92822	H3BPT7.45	7456	protein_coding	-1.80812	6.05413	276.329	5.81001e-10	2.28371e-07
NFATC2	nuclear factor of activated T cells 2	protein_coding	4773	Q13469.227	8286	protein_coding	-1.22031	7.14606	274.652	6.02832e-10	2.28371e-07
CCL22	C-C motif chemokine ligand 22	protein_coding	6367	O00626.176	2917	protein_coding	6.91855	4.0515	274.314	6.07342e-10	2.28371e-07
VDR	vitamin D receptor	protein_coding	7421	F1D8P8.89	5674	protein_coding	3.28553	6.73725	273.418	6.19503e-10	2.28371e-07
FAM13B	family with sequence similarity 13 member B	protein_coding	51306	A0A2X0SG06.13	6808	protein_coding	-1.7999	6.13127	272.535	6.31758e-10	2.28371e-07
FDFT1	farnesyl-diphosphate farnesyltransferase 1	protein_coding	2222	P37268.213	5197	protein_coding	1.39496	7.18467	269.097	6.8223e-10	2.39362e-07
FHIP1B	FHF complex subunit HOOK interacting protein 1B	protein_coding	84067	Q8N612.126	4726	protein_coding	-1.28314	5.34891	266.716	7.19933e-10	2.45374e-07
COPG2	COPI coat complex subunit gamma 2	protein_coding	26958	A0A140VK12.28	4139	protein_coding	2.14838	4.80596	260.66	8.27212e-10	2.71755e-07
PABPC4	poly(A) binding protein cytoplasmic 4	protein_coding	8761	A0A7I2V5W9.1	10274	protein_coding	1.14485	6.39366	258.038	8.79321e-10	2.71755e-07
ATP5MC3	ATP synthase membrane subunit c locus 3	protein_coding	518	P48201.177	3883	protein_coding	1.31638	6.80987	257.853	8.83152e-10	2.71755e-07
TSPAN14	tetraspanin 14	protein_coding	81619	Q8NG11.145	17889	protein_coding	-1.31404	7.712	257.597	8.88461e-10	2.71755e-07
CCNB1IP1	cyclin B1 interacting protein 1	protein_coding	57820	A0A384MR52.15	3680	protein_coding	1.52999	5.29242	256.209	9.1795e-10	2.73756e-07
ZNF683	zinc finger protein 683	protein_coding	257101	Q8IZ20.160	2379	protein_coding	-4.51846	4.37312	253.893	9.69699e-10	2.79594e-07
LAMP1	lysosomal associated membrane protein 1	protein_coding	3916	A0A024RDY3.43	5741	protein_coding	-1.18711	6.94941	253.26	9.84404e-10	2.79594e-07
FDPS	farnesyl diphosphate synthase	protein_coding	2224	A0A087X090.51	3718	protein_coding	1.59317	6.97749	248.502	1.10378e-09	3.06209e-07
GOLGA8B	golgin A8 family member B	protein_coding	440270	NA	7782	protein_coding	-1.55762	9.32715	246.132	1.16946e-09	3.12222e-07
PHGDH	phosphoglycerate dehydrogenase	protein_coding	26227	O43175.216	9187	protein_coding	3.57113	5.01687	245.842	1.1778e-09	3.12222e-07
SLC27A2	solute carrier family 27 member 2	protein_coding	11001	O14975.175	2792	protein_coding	1.79705	4.74227	243.373	1.25168e-09	3.14365e-07
PLA2G4B	phospholipase A2 group IVB	protein_coding	100137049	P0C869.109	4446	protein_coding	-1.73011	4.6527	242.672	1.27363e-09	3.14365e-07
PRDX3	peroxiredoxin 3	protein_coding	10935	A0A384MTR2.16	3379	protein_coding	1.27454	6.48167	241.679	1.3055e-09	3.14365e-07
CDKN2B	cyclin dependent kinase inhibitor 2B	protein_coding	1030	K7PPU3.71	4000	protein_coding	-4.57294	3.72931	241.39	1.31494e-09	3.14365e-07
PSAT1	phosphoserine aminotransferase 1	protein_coding	29968	A0A024R280.38	2206	protein_coding	2.47115	4.7473	241.307	1.31765e-09	3.14365e-07
HSP90AB1	heat shock protein 90 alpha family class B member 1	protein_coding	3326	A0A024RD80.58	2980	protein_coding	1.69138	9.37915	238.186	1.42513e-09	3.33341e-07
ITFG2	integrin alpha FG-GAP repeat containing 2	protein_coding	55846	A0A0S2Z5P1.29	6255	protein_coding	-1.48117	5.00138	235.599	1.52193e-09	3.47971e-07
NLRC5	NLR family CARD domain containing 5	protein_coding	84166	Q86WI3.153	12386	protein_coding	-2.14702	8.22222	234.824	1.5524e-09	3.47971e-07
HMGA1	high mobility group AT-hook 1	protein_coding	3159	A0A669KAX1.5	2327	protein_coding	2.2908	7.20344	234.256	1.57519e-09	3.47971e-07
CARM1	coactivator associated arginine methyltransferase 1	protein_coding	10498	Q86X55.171	4420	protein_coding	1.58401	5.60618	232.11	1.66483e-09	3.57127e-07
ADCY7	adenylate cyclase 7	protein_coding	113	I3L3Q5.46	8595	protein_coding	-1.34928	7.73658	230.524	1.7349e-09	3.57127e-07
COX5A	cytochrome c oxidase subunit 5A	protein_coding	9377	P20674.189	1326	protein_coding	1.17133	6.22691	230.505	1.73577e-09	3.57127e-07
TADA2B	transcriptional adaptor 2B	protein_coding	93624	D6RC20.56	5795	protein_coding	-1.41457	5.14645	230.384	1.74128e-09	3.57127e-07
CDCA7L	cell division cycle associated 7 like	protein_coding	55536	Q96GN5.150	3894	protein_coding	1.98547	5.83175	229.024	1.80435e-09	3.57127e-07
SLAMF8	SLAM family member 8	protein_coding	56833	Q9P0V8.152	3178	protein_coding	-5.27138	4.17842	228.15	1.84628e-09	3.57127e-07
CYB561	cytochrome b561	protein_coding	1534	P49447.181	5296	protein_coding	-2.50021	3.59219	226.522	1.9274e-09	3.57127e-07
TKT	transketolase	protein_coding	7086	V9HWD9.62	9502	protein_coding	1.72397	7.40965	226.453	1.93095e-09	3.57127e-07
BCL9L	BCL9 like	protein_coding	283149	Q86UU0.144	10788	protein_coding	-1.36618	6.8259	226.242	1.94181e-09	3.57127e-07
GABPB2	GA binding protein transcription factor subunit beta 2	protein_coding	126626	NA	9189	protein_coding	-1.21314	5.21157	225.479	1.98157e-09	3.57127e-07
IRF1	interferon regulatory factor 1	protein_coding	3659	B4DQF0.47	12265	protein_coding	-1.21738	7.38407	225.208	1.99593e-09	3.57127e-07
BZW2	basic leucine zipper and W2 domains 2	protein_coding	28969	E7ETZ4.59	3662	protein_coding	1.13902	5.49009	225.108	2.00127e-09	3.57127e-07
SLC9A7	solute carrier family 9 member A7	protein_coding	84679	A0A024R176.51	9980	protein_coding	1.73249	5.25895	225.023	2.00583e-09	3.57127e-07
MSH6	mutS homolog 6	protein_coding	2956	NA	10770	protein_coding	1.46117	5.94888	222.049	2.17259e-09	3.8113e-07
MYB	MYB proto-oncogene, transcription factor	protein_coding	4602	P10242.207	5497	protein_coding	3.4375	5.41713	220.518	2.26465e-09	3.87492e-07
LLGL2	LLGL scribble cell polarity complex component 2	protein_coding	3993	J3QSA6.55	7939	protein_coding	-1.87769	4.4233	220.135	2.28836e-09	3.87492e-07
NPM1	nucleophosmin 1	protein_coding	4869	A0A0S2Z491.34	8311	protein_coding	1.35982	8.3604	219.411	2.33404e-09	3.87492e-07
TNFRSF10A	TNF receptor superfamily member 10a	protein_coding	8797	O00220.199	2927	protein_coding	-3.20561	3.7647	218.89	2.36756e-09	3.87492e-07
NXF1	nuclear RNA export factor 1	protein_coding	10482	Q9UBU9.224	6194	protein_coding	-1.26384	7.09865	218.295	2.4065e-09	3.87492e-07
MDH2	malate dehydrogenase 2	protein_coding	4191	U3KQ63.28	3641	protein_coding	1.28437	7.13867	218.179	2.41416e-09	3.87492e-07
COQ3	coenzyme Q3, methyltransferase	protein_coding	51805	Q9NZJ6.176	1448	protein_coding	1.62727	2.8098	217.848	2.43624e-09	3.87492e-07
PCSK7	proprotein convertase subtilisin/kexin type 7	protein_coding	9159	Q16549.197	22206	protein_coding	-1.18885	8.24566	217.028	2.49196e-09	3.91139e-07
OLFM2	olfactomedin 2	protein_coding	93145	K7EKW2.53	2463	protein_coding	-3.21282	3.51645	215.962	2.56657e-09	3.92895e-07
ZZEF1	zinc finger ZZ-type and EF-hand domain containing 1	protein_coding	23140	O43149.159	15888	protein_coding	-1.08052	7.38473	215.928	2.56901e-09	3.92895e-07
CHMP7	charged multivesicular body protein 7	protein_coding	91782	Q8WUX9.153	4698	protein_coding	-2.05881	6.88904	214.458	2.67627e-09	3.95023e-07
FH	fumarate hydratase	protein_coding	2271	NA	9350	protein_coding	1.51808	5.52325	214.399	2.68074e-09	3.95023e-07
NME1-NME2	NME1-NME2 readthrough	protein_coding	654364	NA	1241	protein_coding	1.44398	7.34321	214.378	2.68228e-09	3.95023e-07
YBX1	Y-box binding protein 1	protein_coding	4904	P67809.185	3395	protein_coding	1.37694	7.57744	213.563	2.7442e-09	3.99214e-07
NME2	NME/NM23 nucleoside diphosphate kinase 2	protein_coding	4831	Q6FHN3.156	2496	protein_coding	1.36879	7.09533	212.335	2.8406e-09	4.0826e-07
MATK	megakaryocyte-associated tyrosine kinase	protein_coding	4145	P42679.209	4138	protein_coding	-1.80835	5.7802	211.471	2.91075e-09	4.12963e-07
NOL4L	nucleolar protein 4 like	protein_coding	140688	Q96MY1.147	9707	protein_coding	-1.44095	5.03674	211.087	2.94257e-09	4.12963e-07
KMT2C	lysine methyltransferase 2C	protein_coding	58508	H7BY37.65	53322	protein_coding	-1.27459	7.62724	209.621	3.06785e-09	4.25539e-07
GALM	galactose mutarotase	protein_coding	130589	A0A384MDW6.12	2616	protein_coding	1.77488	6.98074	208.472	3.1704e-09	4.31123e-07
RPS6KA5	ribosomal protein S6 kinase A5	protein_coding	9252	O75582.207	27982	protein_coding	-1.50437	5.88782	208.363	3.18038e-09	4.31123e-07
TMEM200A	transmembrane protein 200A	protein_coding	114801	A8K2A1.103	5858	protein_coding	-2.06479	3.52945	207.733	3.23844e-09	4.3146e-07
UQCRFS1	ubiquinol-cytochrome c reductase, Rieske iron-sulfur polypeptide 1	protein_coding	7386	P47985.206	3086	protein_coding	1.05944	5.80838	207.243	3.28453e-09	4.3146e-07
CABLES1	Cdk5 and Abl enzyme substrate 1	protein_coding	91768	Q8TDN4.167	6874	protein_coding	3.50555	3.26674	206.971	3.31038e-09	4.3146e-07
GOT2	glutamic-oxaloacetic transaminase 2	protein_coding	2806	P00505.219	3751	protein_coding	1.40466	6.42723	206.792	3.32754e-09	4.3146e-07
SKI	SKI proto-oncogene	protein_coding	6497	P12755.198	6550	protein_coding	-1.62126	5.48637	206.347	3.37073e-09	4.32359e-07
KMT2D	lysine methyltransferase 2D	protein_coding	8085	NA	25436	protein_coding	-1.1839	8.14307	205.421	3.46249e-09	4.38097e-07
LDLRAP1	low density lipoprotein receptor adaptor protein 1	protein_coding	26119	Q5SW96.161	5371	protein_coding	-3.62313	4.72574	204.889	3.51664e-09	4.38097e-07
SCARB1	scavenger receptor class B member 1	protein_coding	949	A0A024RBS4.41	14887	protein_coding	2.38901	2.70681	204.456	3.5613e-09	4.38097e-07
SHMT2	serine hydroxymethyltransferase 2	protein_coding	6472	V9HW06.64	4592	protein_coding	1.96244	7.41725	204.265	3.58132e-09	4.38097e-07
SLC26A11	solute carrier family 26 member 11	protein_coding	284129	I3L124.54	4903	protein_coding	-3.32479	4.16147	204.096	3.59909e-09	4.38097e-07
RDH10	retinol dehydrogenase 10	protein_coding	157506	A0A024R7X6.55	5331	protein_coding	1.73981	6.95488	203.74	3.63681e-09	4.38217e-07
CCT7	chaperonin containing TCP1 subunit 7	protein_coding	10574	NA	3585	protein_coding	1.33552	7.43793	202.982	3.71862e-09	4.43595e-07
EFCAB8	EF-hand calcium binding domain 8	protein_coding	388795	A0A096LNH2.44	4772	protein_coding	-4.70558	2.65773	201.761	3.8551e-09	4.45321e-07
VARS2	valyl-tRNA synthetase 2, mitochondrial	protein_coding	57176	A0A0A0MTG1.49	6467	protein_coding	1.13076	5.33427	201.218	3.91752e-09	4.45321e-07
PAICS	phosphoribosylaminoimidazole carboxylase and phosphoribosylaminoimidazolesuccinocarboxamide synthase	protein_coding	10606	D6RF62.87	7516	protein_coding	2.1962	6.6551	201.072	3.93463e-09	4.45321e-07
EIF3I	eukaryotic translation initiation factor 3 subunit I	protein_coding	8668	Q5U0F4.125	9756	protein_coding	1.13187	7.23547	201.019	3.9408e-09	4.45321e-07
SLC27A5	solute carrier family 27 member 5	protein_coding	10998	M0R075.54	8025	protein_coding	1.59355	2.51524	201	3.94303e-09	4.45321e-07
AARS1	alanyl-tRNA synthetase 1	protein_coding	16	P49588.197	10248	protein_coding	1.34332	6.82812	200.684	3.98025e-09	4.45321e-07
JMJD7-PLA2G4B	JMJD7-PLA2G4B readthrough	protein_coding	8681	NA	7862	protein_coding	-1.56395	5.63798	200.564	3.99441e-09	4.45321e-07
GBP5	guanylate binding protein 5	protein_coding	115362	Q96PP8.165	10960	protein_coding	-1.64433	9.21465	199.243	4.15505e-09	4.54133e-07
IL10RA	interleukin 10 receptor subunit alpha	protein_coding	3587	NA	8080	protein_coding	-1.56598	9.45613	199.091	4.17403e-09	4.54133e-07
STARD9	StAR related lipid transfer domain containing 9	protein_coding	57519	NA	20776	protein_coding	-1.0625	6.12443	198.982	4.18766e-09	4.54133e-07
CCDC65	coiled-coil domain containing 65	protein_coding	85478	Q8IXS2.128	2374	protein_coding	-4.18686	3.03352	197.827	4.33566e-09	4.65946e-07
TRMO	tRNA methyltransferase O	protein_coding	51531	Q9BU70.131	3684	protein_coding	-1.51811	4.77663	197.121	4.42902e-09	4.7173e-07
ARMC9	armadillo repeat containing 9	protein_coding	80210	A0A2Q3DP09.17	23371	protein_coding	2.84064	1.54346	195.587	4.64023e-09	4.89852e-07
TC2N	tandem C2 domains, nuclear	protein_coding	123036	Q8N9U0.139	6152	protein_coding	-2.47415	8.44723	195.216	4.69303e-09	4.91081e-07
ZCRB1	zinc finger CCHC-type and RNA binding motif containing 1	protein_coding	85437	A0A024R106.47	9545	protein_coding	1.09557	5.01983	194.555	4.78889e-09	4.96754e-07
PILRB	paired immunoglobin like type 2 receptor beta	protein_coding	29990	Q9UKJ0.148	5761	protein_coding	-1.56984	7.03754	194.124	4.85251e-09	4.99014e-07
TMEM229B	transmembrane protein 229B	protein_coding	161145	A0A024R699.45	6363	protein_coding	-5.08655	4.4644	193.552	4.93857e-09	5.03523e-07
TARS2	threonyl-tRNA synthetase 2, mitochondrial	protein_coding	80222	Q9BW92.176	4020	protein_coding	1.29222	5.55134	193.177	4.99598e-09	5.0506e-07
KYAT1	kynurenine aminotransferase 1	protein_coding	883	A8K563.112	3585	protein_coding	1.11962	3.60117	192.747	5.06272e-09	5.07063e-07
PCCB	propionyl-CoA carboxylase subunit beta	protein_coding	5096	P05166.203	7498	protein_coding	1.69785	4.8614	192.376	5.12105e-09	5.07063e-07
GTF2IRD2B	GTF2I repeat domain containing 2B	protein_coding	389524	NA	6560	protein_coding	-1.58894	4.1329	192.236	5.14332e-09	5.07063e-07
NOTCH2	notch receptor 2	protein_coding	4853	Q04721.236	16744	protein_coding	-0.925995	7.74058	191.873	5.2016e-09	5.08606e-07
SAMHD1	SAM and HD domain containing deoxynucleoside triphosphate triphosphohydrolase 1	protein_coding	25939	Q9Y3Z3.193	10835	protein_coding	-2.3807	8.43969	191.234	5.30582e-09	5.10788e-07
EPG5	ectopic P-granules autophagy protein 5 homolog	protein_coding	57724	K7ENS1.38	13730	protein_coding	-0.946648	6.3936	191.211	5.30971e-09	5.10788e-07
ARL3	ADP ribosylation factor like GTPase 3	protein_coding	403	P36405.201	3834	protein_coding	1.75127	4.26009	190.954	5.35238e-09	5.10788e-07
GGCT	gamma-glutamylcyclotransferase	protein_coding	79017	A0A090N7V5.38	1594	protein_coding	1.48972	4.58712	190.65	5.40341e-09	5.11566e-07
FCGBP	Fc fragment of IgG binding protein	protein_coding	8857	A0A087WXI2.41	12961	protein_coding	-3.68725	6.62067	190.343	5.45546e-09	5.12427e-07
BTN3A1	butyrophilin subfamily 3 member A1	protein_coding	11119	O00481.180	5539	protein_coding	-1.71899	7.82136	190.061	5.50372e-09	5.12921e-07
ARRB1	arrestin beta 1	protein_coding	408	P49407.202	9888	protein_coding	-1.33209	6.73372	189.785	5.55152e-09	5.13365e-07
MTHFD1L	methylenetetrahydrofolate dehydrogenase (NADP+ dependent) 1 like	protein_coding	25902	Q6UB35.162	4891	protein_coding	2.58643	4.41465	189.118	5.6691e-09	5.17817e-07
NARS2	asparaginyl-tRNA synthetase 2, mitochondrial	protein_coding	79731	Q96I59.166	3146	protein_coding	1.31138	3.53009	188.886	5.71058e-09	5.17817e-07
NLN	neurolysin	protein_coding	57486	Q9BYT8.165	10939	protein_coding	2.05953	2.80391	188.761	5.73308e-09	5.17817e-07
WASHC2C	WASH complex subunit 2C	protein_coding	253725	Q9Y4E1.150	5703	protein_coding	-1.1215	6.71459	188.396	5.79952e-09	5.17817e-07
ATP5MC1	ATP synthase membrane subunit c locus 1	protein_coding	516	Q6FIH7.145	2615	protein_coding	1.29348	5.01899	188.302	5.8167e-09	5.17817e-07
ZNF549	zinc finger protein 549	protein_coding	256051	Q6P9A3.150	9279	protein_coding	-1.59094	3.7741	187.575	5.95211e-09	5.25946e-07
TAF1	TATA-box binding protein associated factor 1	protein_coding	6872	NA	11234	protein_coding	-1.00087	6.2961	186.392	6.18025e-09	5.3776e-07
MARK2	microtubule affinity regulating kinase 2	protein_coding	2011	Q7KZI7.175	12010	protein_coding	-0.872685	6.3112	186.201	6.218e-09	5.3776e-07
GPT2	glutamic--pyruvic transaminase 2	protein_coding	84706	A0A024R6R2.53	6362	protein_coding	3.77025	2.55855	186.186	6.22105e-09	5.3776e-07
NUP37	nucleoporin 37	protein_coding	79023	Q8NFH4.165	3488	protein_coding	1.67193	4.96488	185.623	6.33393e-09	5.43484e-07
TNFRSF25	TNF receptor superfamily member 25	protein_coding	8718	A0A3B3ISD9.12	4263	protein_coding	-1.30406	6.3208	185.405	6.37838e-09	5.43484e-07
SLC7A6	solute carrier family 7 member 6	protein_coding	9057	E7EPZ8.73	7588	protein_coding	-1.20178	7.33138	185.128	6.4352e-09	5.44437e-07
MDH1	malate dehydrogenase 1	protein_coding	4190	NA	4990	protein_coding	1.10744	6.84331	184.803	6.50275e-09	5.4574e-07
RAB33A	RAB33A, member RAS oncogene family	protein_coding	9363	Q14088.185	945	protein_coding	1.21188	4.20651	184.615	6.54211e-09	5.4574e-07
NR1D2	nuclear receptor subfamily 1 group D member 2	protein_coding	9975	F1D8P2.73	5793	protein_coding	-2.86377	4.53127	182.706	6.95873e-09	5.67635e-07
SOS1	SOS Ras/Rac guanine nucleotide exchange factor 1	protein_coding	6654	NA	22984	protein_coding	-1.57086	8.79879	182.552	6.99357e-09	5.67635e-07
ANKLE1	ankyrin repeat and LEM domain containing 1	protein_coding	126549	A0A0A0MSC6.13	3569	protein_coding	2.38912	2.51409	182.438	7.0195e-09	5.67635e-07
TNFSF8	TNF superfamily member 8	protein_coding	944	NA	4605	protein_coding	-2.72422	6.69452	182.381	7.0326e-09	5.67635e-07
CYP51A1	cytochrome P450 family 51 subfamily A member 1	protein_coding	1595	NA	4171	protein_coding	2.12726	4.47105	182.338	7.04249e-09	5.67635e-07
LFNG	LFNG O-fucosylpeptide 3-beta-N-acetylglucosaminyltransferase	protein_coding	3955	Q8NES3.164	3440	protein_coding	-1.74667	4.91752	181.805	7.16587e-09	5.71544e-07
VPS13B	vacuolar protein sorting 13 homolog B	protein_coding	157680	Q7Z7G8.146	20919	protein_coding	-1.36183	6.68646	181.716	7.18682e-09	5.71544e-07
NDUFV2	NADH:ubiquinone oxidoreductase core subunit V2	protein_coding	4729	J3KRB4.29	2711	protein_coding	1.29272	5.90129	181.206	7.30757e-09	5.74113e-07
PAAF1	proteasomal ATPase associated factor 1	protein_coding	80227	Q9BRP4.164	7922	protein_coding	1.09897	4.32998	180.963	7.36604e-09	5.74113e-07
TNRC6C	trinucleotide repeat containing adaptor 6C	protein_coding	57690	A0A1B0GU24.33	11111	protein_coding	-1.51659	5.18455	180.941	7.37128e-09	5.74113e-07
AHCYL1	adenosylhomocysteinase like 1	protein_coding	10768	A0A024R0A8.60	5035	protein_coding	0.859583	6.64729	180.775	7.41164e-09	5.74113e-07
CTLA4	cytotoxic T-lymphocyte associated protein 4	protein_coding	1493	P16410.222	2140	protein_coding	2.41848	5.64618	179.965	7.6116e-09	5.85798e-07
VPS13D	vacuolar protein sorting 13 homolog D	protein_coding	55187	Q5THJ4.135	20768	protein_coding	-1.02562	6.98635	179.499	7.72961e-09	5.91067e-07
MCM6	minichromosome maintenance complex component 6	protein_coding	4175	Q14566.204	4135	protein_coding	1.75523	7.05733	178.875	7.89088e-09	5.97964e-07
ATP6V1G1	ATPase H+ transporting V1 subunit G1	protein_coding	9550	A0A7I2V3Q6.1	3455	protein_coding	-1.36156	6.13102	178.764	7.92005e-09	5.97964e-07
ZNF264	zinc finger protein 264	protein_coding	9422	O43296.180	12532	protein_coding	-1.17239	5.03633	178.063	8.10663e-09	6.08201e-07
THBS3	thrombospondin 3	protein_coding	7059	NA	4623	protein_coding	-1.22679	4.62421	177.551	8.24596e-09	6.13895e-07
SCCPDH	saccharopine dehydrogenase (putative)	protein_coding	51097	A0A384NPM7.13	2141	protein_coding	1.39762	4.23011	177.408	8.28544e-09	6.13895e-07
MRPL13	mitochondrial ribosomal protein L13	protein_coding	28998	H0YAX3.53	4209	protein_coding	1.29479	4.84624	176.538	8.53057e-09	6.28155e-07
ATP5F1C	ATP synthase F1 subunit gamma	protein_coding	509	P36542.207	2308	protein_coding	0.910143	6.85026	176.258	8.61115e-09	6.30199e-07
AK4	adenylate kinase 4	protein_coding	205	NA	7578	protein_coding	5.8912	3.88409	175.684	8.77886e-09	6.38555e-07
SH2D3A	SH2 domain containing 3A	protein_coding	10045	NA	5591	protein_coding	-1.48494	3.41677	175.198	8.92418e-09	6.43785e-07
GATA6	GATA binding protein 6	protein_coding	2627	Q92908.183	3799	protein_coding	-2.3672	-0.561448	174.947	9.00037e-09	6.43785e-07
CTC1	CST telomere replication complex component 1	protein_coding	80169	Q2NKJ3.121	8533	protein_coding	-1.74743	7.23395	174.906	9.01266e-09	6.43785e-07
TMC8	transmembrane channel like 8	protein_coding	147138	NA	5459	protein_coding	-0.992883	8.36831	174.278	9.20687e-09	6.53742e-07
CC2D1B	coiled-coil and C2 domain containing 1B	protein_coding	200014	NA	7507	protein_coding	-1.1776	6.10252	173.745	9.37516e-09	6.59417e-07
ID2	inhibitor of DNA binding 2	protein_coding	3398	Q53T66.139	2213	protein_coding	-1.52226	7.42379	173.676	9.39734e-09	6.59417e-07
IKBKE	inhibitor of nuclear factor kappa B kinase subunit epsilon	protein_coding	9641	NA	3791	protein_coding	-1.45148	6.57291	173.046	9.60149e-09	6.69802e-07
DGKI	diacylglycerol kinase iota	protein_coding	9162	E9PFX6.79	15547	protein_coding	5.05004	3.36665	172.115	9.91264e-09	6.87488e-07
HNRNPC	heterogeneous nuclear ribonucleoprotein C	protein_coding	3183	B4DY08.103	7293	protein_coding	0.961796	8.5185	171.599	1.00903e-08	6.87965e-07
LIMA1	LIM domain and actin binding 1	protein_coding	51474	F8VS07.75	6291	protein_coding	2.13438	6.27776	171.592	1.00929e-08	6.87965e-07
CCDC92	coiled-coil domain containing 92	protein_coding	80212	NA	8219	protein_coding	-1.11929	4.77204	171.43	1.01494e-08	6.87965e-07
ERG28	ergosterol biosynthesis 28 homolog	protein_coding	11161	Q6FII3.116	2320	protein_coding	1.15805	4.83463	171.166	1.02424e-08	6.87965e-07
EZH1	enhancer of zeste 1 polycomb repressive complex 2 subunit	protein_coding	2145	Q92800.186	6988	protein_coding	-1.15009	7.06672	171.001	1.03007e-08	6.87965e-07
AKTIP	AKT interacting protein	protein_coding	64400	A0A024R6T5.54	5195	protein_coding	-1.69311	5.52948	170.973	1.0311e-08	6.87965e-07
TRAPPC10	trafficking protein particle complex subunit 10	protein_coding	7109	P48553.182	11951	protein_coding	-1.01955	7.36422	170.938	1.03232e-08	6.87965e-07
DNASE1	deoxyribonuclease 1	protein_coding	1773	I3L0Z9.49	11249	protein_coding	-1.67479	6.59991	170.125	1.06183e-08	7.03697e-07
TMED8	transmembrane p24 trafficking protein family member 8	protein_coding	283578	Q6PL24.131	7761	protein_coding	0.983978	5.40974	169.566	1.08267e-08	7.10053e-07
PTPN4	protein tyrosine phosphatase non-receptor type 4	protein_coding	5775	P29074.193	13276	protein_coding	-1.84233	6.98289	169.549	1.08332e-08	7.10053e-07
TXN	thioredoxin	protein_coding	7295	P10599.237	1010	protein_coding	1.51261	6.20076	168.946	1.10639e-08	7.16869e-07
TBC1D20	TBC1 domain family member 20	protein_coding	128637	NA	9775	protein_coding	-0.964915	6.11443	168.911	1.10774e-08	7.16869e-07
BLVRA	biliverdin reductase A	protein_coding	644	A0A140VJF4.23	1821	protein_coding	1.30345	4.05269	168.807	1.11175e-08	7.16869e-07
STK10	serine/threonine kinase 10	protein_coding	6793	O94804.198	8915	protein_coding	-0.990624	8.83879	168.52	1.12299e-08	7.20128e-07
KIDINS220	kinase D interacting substrate 220	protein_coding	57498	A0A1W2PPB7.17	28513	protein_coding	-1.01808	6.56508	168.267	1.13299e-08	7.20128e-07
ACOT13	acyl-CoA thioesterase 13	protein_coding	55856	Q9NPJ3.170	4394	protein_coding	0.940304	4.21862	168.192	1.136e-08	7.20128e-07
RBBP7	RB binding protein 7, chromatin remodeling factor	protein_coding	5931	Q5JNZ6.121	7340	protein_coding	0.977422	6.99173	168.068	1.14095e-08	7.20128e-07
NBPF12	NBPF member 12	protein_coding	149013	Q5TAG4.100	7170	protein_coding	-1.25082	6.0815	167.88	1.14851e-08	7.21085e-07
GNAO1	G protein subunit alpha o1	protein_coding	2775	A0A6Q8PGR1.3	14555	protein_coding	-2.11708	3.11436	167.668	1.15712e-08	7.22684e-07
DLD	dihydrolipoamide dehydrogenase	protein_coding	1738	NA	5102	protein_coding	1.04943	6.10503	167.499	1.16405e-08	7.23225e-07
ZNF350	zinc finger protein 350	protein_coding	59348	Q9GZX5.167	4542	protein_coding	-1.26924	4.00796	166.68	1.1982e-08	7.37442e-07
NDUFB6	NADH:ubiquinone oxidoreductase subunit B6	protein_coding	4712	O95139.178	1386	protein_coding	1.24195	3.93272	166.654	1.19929e-08	7.37442e-07
MRPS28	mitochondrial ribosomal protein S28	protein_coding	28957	A0A0S2Z563.25	1817	protein_coding	1.20229	3.65816	166.227	1.21761e-08	7.38721e-07
SMPD3	sphingomyelin phosphodiesterase 3	protein_coding	55512	Q9NY59.150	6984	protein_coding	-5.30018	2.59961	166.207	1.21845e-08	7.38721e-07
AIFM1	apoptosis inducing factor mitochondria associated 1	protein_coding	9131	O95831.214	13092	protein_coding	1.12659	5.77853	166.173	1.21995e-08	7.38721e-07
PHKA1	phosphorylase kinase regulatory subunit alpha 1	protein_coding	5255	P46020.185	6350	protein_coding	4.24848	2.15204	165.898	1.2319e-08	7.42189e-07
ST7	suppression of tumorigenicity 7	protein_coding	93655	E9PCV1.61	6526	protein_coding	1.8744	3.56252	165.735	1.23907e-08	7.4276e-07
UQCRC1	ubiquinol-cytochrome c reductase core protein 1	protein_coding	7384	NA	3204	protein_coding	1.51159	6.55652	165.546	1.24744e-08	7.44033e-07
AGTRAP	angiotensin II receptor associated protein	protein_coding	57085	Q6RW13.150	2435	protein_coding	-2.42733	4.37601	165.279	1.25937e-08	7.47412e-07
TMEM63A	transmembrane protein 63A	protein_coding	9725	A1NY77.8	10350	protein_coding	-1.66991	7.2508	164.996	1.27219e-08	7.49394e-07
TGFBR2	transforming growth factor beta receptor 2	protein_coding	7048	A3QNQ0.125	6850	protein_coding	-1.23152	7.25785	164.928	1.27527e-08	7.49394e-07
AIF1	allograft inflammatory factor 1	protein_coding	199	NA	1243	protein_coding	1.73901	4.1678	164.527	1.2937e-08	7.56497e-07
NPTXR	neuronal pentraxin receptor	protein_coding	23467	A0A1X7SBT7.17	5830	protein_coding	-2.7957	1.6824	164.318	1.30344e-08	7.58474e-07
BTBD7	BTB domain containing 7	protein_coding	55727	H3BLV3.39	11333	protein_coding	-1.16006	4.68341	163.226	1.3557e-08	7.83367e-07
CHD3	chromodomain helicase DNA binding protein 3	protein_coding	1107	Q12873.218	11016	protein_coding	-1.28039	9.13645	163.152	1.35935e-08	7.83367e-07
TSC1	TSC complex subunit 1	protein_coding	7248	A0A2R8Y6T5.8	17600	protein_coding	-0.815124	6.35877	162.497	1.39193e-08	7.96352e-07
GOLGA8A	golgin A8 family member A	protein_coding	23015	NA	7179	protein_coding	-1.36855	8.45538	162.338	1.4e-08	7.96352e-07
EIF2D	eukaryotic translation initiation factor 2D	protein_coding	1939	A0A087X1L6.27	8066	protein_coding	1.25138	6.39122	162.3	1.40191e-08	7.96352e-07
WASHC2A	WASH complex subunit 2A	protein_coding	387680	A0A087WYF6.50	5162	protein_coding	-0.985524	6.50648	162.162	1.40898e-08	7.96572e-07
TNFAIP8L2	TNF alpha induced protein 8 like 2	protein_coding	79626	Q6P589.129	1158	protein_coding	-1.13	5.39824	161.998	1.4174e-08	7.97556e-07
HBS1L	HBS1 like translational GTPase	protein_coding	10767	D9YZV0.73	11085	protein_coding	1.1753	5.83973	161.586	1.43882e-08	8.03239e-07
ARHGEF3	Rho guanine nucleotide exchange factor 3	protein_coding	50650	Q9NR81.169	6576	protein_coding	-1.1932	7.3274	161.441	1.44647e-08	8.03239e-07
C1QBP	complement C1q binding protein	protein_coding	708	Q07021.209	2335	protein_coding	1.58757	5.99888	161.411	1.44802e-08	8.03239e-07
PARVB	parvin beta	protein_coding	29780	Q9HBI1.178	7368	protein_coding	1.91852	5.1411	161.157	1.46154e-08	8.03239e-07
CRAMP1	cramped chromatin regulator homolog 1	protein_coding	57585	A0A669KBA2.3	8596	protein_coding	-0.812809	5.82445	161.049	1.46731e-08	8.03239e-07
PGD	phosphogluconate dehydrogenase	protein_coding	5226	K7EM49.51	3333	protein_coding	1.21127	6.14149	161.038	1.46792e-08	8.03239e-07
ZFYVE28	zinc finger FYVE-type containing 28	protein_coding	57732	Q49AA1.120	9612	protein_coding	-2.00032	3.98725	160.767	1.48253e-08	8.03239e-07
SNRPC	small nuclear ribonucleoprotein polypeptide C	protein_coding	6631	Q5TAL4.141	1241	protein_coding	1.10043	5.62982	160.765	1.48262e-08	8.03239e-07
RNPEP	arginyl aminopeptidase	protein_coding	6051	NA	3455	protein_coding	1.13836	5.70146	160.665	1.4881e-08	8.03239e-07
EMC10	ER membrane protein complex subunit 10	protein_coding	284361	M0QYY4.35	10749	protein_coding	-0.86172	5.63868	160.213	1.51296e-08	8.10235e-07
MRPS18B	mitochondrial ribosomal protein S18B	protein_coding	28973	B0S7P4.95	1757	protein_coding	0.912023	5.62433	160.183	1.51465e-08	8.10235e-07
SUSD1	sushi domain containing 1	protein_coding	64420	H3BLV4.60	4074	protein_coding	-1.24765	4.84281	159.795	1.53644e-08	8.14998e-07
EIF2AK4	eukaryotic translation initiation factor 2 alpha kinase 4	protein_coding	440275	Q9P2K8.180	11988	protein_coding	1.23708	5.27712	159.781	1.53722e-08	8.14998e-07
SLC28A3	solute carrier family 28 member 3	protein_coding	64078	Q9HAS3.154	5138	protein_coding	3.55354	1.11511	159.455	1.55582e-08	8.18751e-07
NRROS	negative regulator of reactive oxygen species	protein_coding	375387	Q86YC3.149	2902	protein_coding	1.19036	3.98386	159.416	1.55802e-08	8.18751e-07
GPD2	glycerol-3-phosphate dehydrogenase 2	protein_coding	2820	E7EM56.59	7165	protein_coding	1.26926	4.79379	159.057	1.57884e-08	8.22285e-07
OXNAD1	oxidoreductase NAD binding domain containing 1	protein_coding	92106	Q96HP4.125	6095	protein_coding	-1.05512	5.75986	158.97	1.58393e-08	8.22285e-07
ZNF419	zinc finger protein 419	protein_coding	79744	Q96HQ0.165	8009	protein_coding	-1.06935	4.05804	158.944	1.58543e-08	8.22285e-07
NLRP1	NLR family pyrin domain containing 1	protein_coding	22861	Q9C000.217	11682	protein_coding	-1.15092	8.29802	158.578	1.60711e-08	8.29922e-07
CLN3	CLN3 lysosomal/endosomal transmembrane protein, battenin	protein_coding	1201	A0A1B0GV71.29	9813	protein_coding	-0.885199	5.81883	158.261	1.62612e-08	8.36121e-07
NCALD	neurocalcin delta	protein_coding	83988	B2RB70.114	8043	protein_coding	1.02137	6.49934	157.917	1.64709e-08	8.40238e-07
SDHB	succinate dehydrogenase complex iron sulfur subunit B	protein_coding	6390	P21912.231	2324	protein_coding	1.16564	5.51043	157.898	1.64822e-08	8.40238e-07
CBS	cystathionine beta-synthase	protein_coding	875	NA	6786	protein_coding	4.68609	1.60813	157.721	1.65913e-08	8.42203e-07
PFKFB4	6-phosphofructo-2-kinase/fructose-2,6-biphosphatase 4	protein_coding	5210	Q16877.190	6107	protein_coding	6.40765	4.34982	157.551	1.66973e-08	8.4297e-07
MZF1	myeloid zinc finger 1	protein_coding	7593	NA	6654	protein_coding	-1.29996	4.62479	157.47	1.67477e-08	8.4297e-07
KCTD7	potassium channel tetramerization domain containing 7	protein_coding	154881	A0A024RDN7.39	6560	protein_coding	-1.42899	6.82776	157.191	1.6923e-08	8.4821e-07
SRI	sorcin	protein_coding	6717	P30626.212	4226	protein_coding	1.18387	6.20368	156.754	1.72023e-08	8.58602e-07
PIGX	phosphatidylinositol glycan anchor biosynthesis class X	protein_coding	54965	C9JLT7.59	4427	protein_coding	1.05305	4.87942	156.386	1.74419e-08	8.63739e-07
HDAC3	histone deacetylase 3	protein_coding	8841	NA	4610	protein_coding	1.07684	6.30812	156.373	1.745e-08	8.63739e-07
RFC1	replication factor C subunit 1	protein_coding	5981	P35251.220	6713	protein_coding	0.871837	6.55027	156.113	1.76215e-08	8.68623e-07
PNMA3	PNMA family member 3	protein_coding	29944	Q9UL41.143	3748	protein_coding	-2.38363	3.83036	155.74	1.78711e-08	8.77302e-07
RHBDF2	rhomboid 5 homolog 2	protein_coding	79651	NA	7055	protein_coding	-1.35259	5.53117	155.232	1.82177e-08	8.90649e-07
RNF166	ring finger protein 166	protein_coding	115992	Q96A37.150	4377	protein_coding	-1.29717	6.4012	154.691	1.85945e-08	9.05364e-07
CTH	cystathionine gamma-lyase	protein_coding	1491	P32929.201	2414	protein_coding	3.94696	1.68513	154.087	1.90272e-08	9.19983e-07
HECW2	HECT, C2 and WW domain containing E3 ubiquitin protein ligase 2	protein_coding	57520	NA	23675	protein_coding	2.22619	0.945027	153.933	1.91385e-08	9.19983e-07
ZNF417	zinc finger protein 417	protein_coding	147687	M0R267.37	5276	protein_coding	-1.31336	4.46471	153.92	1.91486e-08	9.19983e-07
PARP2	poly(ADP-ribose) polymerase 2	protein_coding	10038	Q9UGN5.196	4062	protein_coding	1.55177	4.45317	153.78	1.92512e-08	9.19983e-07
MYLIP	myosin regulatory light chain interacting protein	protein_coding	29116	Q8WY64.175	3072	protein_coding	-1.86321	3.98946	153.74	1.92804e-08	9.19983e-07
NBEAL1	neurobeachin like 1	protein_coding	65065	NA	26515	protein_coding	0.893758	8.23314	153.518	1.94446e-08	9.20583e-07
MGAT5	alpha-1,6-mannosylglycoprotein 6-beta-N-acetylglucosaminyltransferase	protein_coding	4249	NA	8765	protein_coding	-1.15804	6.34179	153.514	1.94473e-08	9.20583e-07
CYP20A1	cytochrome P450 family 20 subfamily A member 1	protein_coding	57404	F8WBE2.56	10619	protein_coding	-1.2568	4.50951	153.309	1.96009e-08	9.24186e-07
TOMM34	translocase of outer mitochondrial membrane 34	protein_coding	10953	Q15785.184	1973	protein_coding	1.19327	4.81774	152.85	1.99482e-08	9.3686e-07
PRDM11	PR/SET domain 11	protein_coding	56981	Q9NQV5.137	13976	protein_coding	-2.29833	3.89091	151.436	2.10661e-08	9.8548e-07
VSIG1	V-set and immunoglobulin domain containing 1	protein_coding	340547	Q86XK7.148	3769	protein_coding	-4.18026	2.09486	151.138	2.13107e-08	9.92225e-07
EIF4EBP1	eukaryotic translation initiation factor 4E binding protein 1	protein_coding	1978	Q13541.195	880	protein_coding	2.10228	3.6435	151.059	2.13766e-08	9.92225e-07
ALDH1B1	aldehyde dehydrogenase 1 family member B1	protein_coding	219	A0A384MTJ7.12	3117	protein_coding	1.60295	3.05959	150.546	2.18073e-08	1.00829e-06
TTC13	tetratricopeptide repeat domain 13	protein_coding	79573	A0A384NPL4.11	4212	protein_coding	-1.33901	5.65807	150.165	2.2133e-08	1.0194e-06
MORN3	MORN repeat containing 3	protein_coding	283385	Q6PF18.127	3856	protein_coding	-2.05652	2.25677	149.914	2.23512e-08	1.02549e-06
PREX1	phosphatidylinositol-3,4,5-trisphosphate dependent Rac exchange factor 1	protein_coding	57580	H0YDZ4.52	7509	protein_coding	-1.13303	8.62624	149.527	2.26921e-08	1.03714e-06
HADH	hydroxyacyl-CoA dehydrogenase	protein_coding	3033	E9PF18.78	12881	protein_coding	1.08502	5.21144	149.225	2.29624e-08	1.04404e-06
TAPBPL	TAP binding protein like	protein_coding	55080	NA	3188	protein_coding	-1.00035	5.98786	149.164	2.30181e-08	1.04404e-06
HSPE1	heat shock protein family E (Hsp10) member 1	protein_coding	3336	B8ZZ54.101	1823	protein_coding	1.66305	5.33214	148.384	2.3735e-08	1.07248e-06
BICRAL	BRD4 interacting chromatin remodeling complex associated protein like	protein_coding	23506	Q6AI39.127	6836	protein_coding	-0.909301	6.28009	148.166	2.39407e-08	1.0753e-06
CHCHD2	coiled-coil-helix-coiled-coil-helix domain containing 2	protein_coding	51142	Q9Y6H1.145	1028	protein_coding	1.22119	6.90364	148.092	2.40102e-08	1.0753e-06
CDC14A	cell division cycle 14A	protein_coding	8556	A0A2R8YEK7.13	6510	protein_coding	-2.10451	5.79225	148.032	2.40679e-08	1.0753e-06
MGA	MAX dimerization protein MGA	protein_coding	23269	H3BP52.73	19590	protein_coding	-0.886239	6.33734	147.763	2.43252e-08	1.07952e-06
IL12RB1	interleukin 12 receptor subunit beta 1	protein_coding	3594	P42701.196	4291	protein_coding	-1.31369	6.46862	147.744	2.43432e-08	1.07952e-06
ETFA	electron transfer flavoprotein subunit alpha	protein_coding	2108	A0A0S2Z3L0.31	9591	protein_coding	1.09719	6.05084	147.553	2.4529e-08	1.08318e-06
ZNF587	zinc finger protein 587	protein_coding	84914	Q96SQ5.157	7353	protein_coding	-0.955868	5.66893	147.472	2.46075e-08	1.08318e-06
VAMP2	vesicle associated membrane protein 2	protein_coding	6844	P63027.162	3241	protein_coding	-1.05145	7.13638	147.228	2.48476e-08	1.08973e-06
SPG7	SPG7 matrix AAA peptidase subunit, paraplegin	protein_coding	6687	NA	35761	protein_coding	-0.917814	6.75895	146.86	2.52132e-08	1.09453e-06
PRDX2	peroxiredoxin 2	protein_coding	7001	A6NIW5.105	2034	protein_coding	1.03156	6.61542	146.851	2.52226e-08	1.09453e-06
VEGFA	vascular endothelial growth factor A	protein_coding	7422	NA	14431	protein_coding	5.38745	2.96977	146.753	2.53212e-08	1.09453e-06
GSAP	gamma-secretase activating protein	protein_coding	54103	NA	8950	protein_coding	-3.14506	3.59562	146.75	2.5324e-08	1.09453e-06
ZNF33B	zinc finger protein 33B	protein_coding	7582	A0A087X1D4.33	8309	protein_coding	-2.07269	5.74065	146.549	2.55281e-08	1.09937e-06
RIPK1	receptor interacting serine/threonine kinase 1	protein_coding	8737	A0A7I2V5Y1.1	12173	protein_coding	-1.13469	6.19525	146.388	2.56929e-08	1.10248e-06
PTPN3	protein tyrosine phosphatase non-receptor type 3	protein_coding	5774	NA	9995	protein_coding	4.09336	4.5645	146.089	2.60024e-08	1.11176e-06
ZBTB40	zinc finger and BTB domain containing 40	protein_coding	9923	A0A3B3IRZ6.11	9169	protein_coding	-1.07122	6.40504	145.909	2.61901e-08	1.11579e-06
PTPRCAP	protein tyrosine phosphatase receptor type C associated protein	protein_coding	5790	Q14761.142	907	protein_coding	-1.22237	7.85798	145.248	2.68949e-08	1.14174e-06
RAPGEF6	Rap guanine nucleotide exchange factor 6	protein_coding	51735	A0A5F9ZHG7.5	11231	protein_coding	-1.58652	6.53926	144.819	2.73642e-08	1.15754e-06
ZNF778	zinc finger protein 778	protein_coding	197320	A0A0A0MSW5.50	11343	protein_coding	-1.40745	4.14802	144.506	2.77119e-08	1.16455e-06
PSMA2	proteasome 20S subunit alpha 2	protein_coding	5683	NA	8378	protein_coding	1.00042	6.84783	144.494	2.77251e-08	1.16455e-06
RPL12	ribosomal protein L12	protein_coding	6136	NA	2453	protein_coding	0.97894	8.24427	144.274	2.79731e-08	1.17085e-06
TMEM43	transmembrane protein 43	protein_coding	79188	A0A024R2F9.47	3498	protein_coding	-0.761309	6.22947	144.179	2.8081e-08	1.17125e-06
CALHM2	calcium homeostasis modulator family member 2	protein_coding	51063	Q9HA72.139	3108	protein_coding	-1.24683	6.03087	143.277	2.91303e-08	1.21039e-06
SEM1	SEM1 26S proteasome subunit	protein_coding	7979	Q6ZVN7.97	10668	protein_coding	1.07715	5.67481	143.148	2.9283e-08	1.21039e-06
CCT4	chaperonin containing TCP1 subunit 4	protein_coding	10575	P50991.200	2701	protein_coding	1.26616	7.06795	143.114	2.93238e-08	1.21039e-06
SYNE2	spectrin repeat containing nuclear envelope protein 2	protein_coding	23224	A0A669KB61.5	32359	protein_coding	-2.68043	8.65904	142.919	2.95587e-08	1.2144e-06
PLCB2	phospholipase C beta 2	protein_coding	5330	NA	7349	protein_coding	-1.26377	7.44461	142.85	2.96421e-08	1.2144e-06
TULP4	TUB like protein 4	protein_coding	56995	NA	12285	protein_coding	-1.68634	4.62594	142.78	2.97263e-08	1.2144e-06
HERC1	HECT and RLD domain containing E3 ubiquitin protein ligase family member 1	protein_coding	8925	A0A024R5W0.59	17059	protein_coding	-1.19663	8.3181	142.174	3.04745e-08	1.24072e-06
KANSL1	KAT8 regulatory NSL complex subunit 1	protein_coding	284058	NA	23858	protein_coding	-0.78736	6.70033	142.052	3.06268e-08	1.24268e-06
ASNS	asparagine synthetase (glutamine-hydrolyzing)	protein_coding	440	P08243.224	4896	protein_coding	1.93437	5.84769	141.697	3.10773e-08	1.25475e-06
PARK7	Parkinsonism associated deglycase	protein_coding	11315	V9HWC2.50	2397	protein_coding	1.08273	7.24882	141.653	3.11346e-08	1.25475e-06
CORO1B	coronin 1B	protein_coding	57175	A0A024R5K1.53	5327	protein_coding	-1.07683	7.94465	141.18	3.17475e-08	1.27514e-06
DGUOK	deoxyguanosine kinase	protein_coding	1716	A0A0S2Z3N1.12	1455	protein_coding	0.925379	5.43919	140.9	3.21174e-08	1.28468e-06
RPL37A	ribosomal protein L37a	protein_coding	6168	P61513.165	6205	protein_coding	0.96196	9.09549	140.838	3.22004e-08	1.28468e-06
LSM2	LSM2 homolog, U6 small nuclear RNA and mRNA degradation associated	protein_coding	57819	NA	1059	protein_coding	0.95357	5.25104	140.698	3.23873e-08	1.28594e-06
NIPSNAP2	nipsnap homolog 2	protein_coding	2631	C9J7B1.63	5651	protein_coding	0.985421	5.01756	140.653	3.24476e-08	1.28594e-06
CMSS1	cms1 ribosomal small subunit homolog	protein_coding	84319	Q9BQ75.140	7207	protein_coding	1.82602	3.34727	140.533	3.26097e-08	1.28808e-06
GNPTG	N-acetylglucosamine-1-phosphate transferase subunit gamma	protein_coding	84572	E9PQQ5.67	5718	protein_coding	-1.13183	4.66063	140.258	3.29843e-08	1.29858e-06
LZTR1	leucine zipper like transcription regulator 1	protein_coding	8216	F8WB67.50	8673	protein_coding	-0.921697	6.12339	140.052	3.32684e-08	1.30136e-06
ARL2	ADP ribosylation factor like GTPase 2	protein_coding	402	Q53YD8.139	2037	protein_coding	1.46947	4.53901	139.951	3.34082e-08	1.30136e-06
QPRT	quinolinate phosphoribosyltransferase	protein_coding	23475	Q15274.187	3680	protein_coding	1.51387	3.22888	139.947	3.34137e-08	1.30136e-06
WBP1L	WW domain binding protein 1 like	protein_coding	54838	Q9NX94.137	7833	protein_coding	-0.977453	6.05793	139.891	3.34912e-08	1.30136e-06
PHYKPL	5-phosphohydroxy-L-lysine phospho-lyase	protein_coding	85007	Q8IUZ5.160	8439	protein_coding	-1.37644	6.78949	139.747	3.36941e-08	1.30499e-06
PCK2	phosphoenolpyruvate carboxykinase 2, mitochondrial	protein_coding	5106	H0YM31.59	4177	protein_coding	1.28008	5.13021	139.214	3.44522e-08	1.33003e-06
EPHA4	EPH receptor A4	protein_coding	2043	NA	7554	protein_coding	-3.47922	2.82283	138.957	3.48247e-08	1.33388e-06
ACVR2A	activin A receptor type 2A	protein_coding	92	NA	6448	protein_coding	-2.49521	2.3972	138.904	3.49026e-08	1.33388e-06
CMTM3	CKLF like MARVEL transmembrane domain containing 3	protein_coding	123920	H3BU39.47	3123	protein_coding	-0.799091	6.83788	138.847	3.4986e-08	1.33388e-06
MRPS9	mitochondrial ribosomal protein S9	protein_coding	64965	P82933.166	1829	protein_coding	0.833623	4.75494	138.815	3.50335e-08	1.33388e-06
ABHD10	abhydrolase domain containing 10, depalmitoylase	protein_coding	55347	F8WBQ6.44	3026	protein_coding	0.978243	4.51949	138.707	3.51921e-08	1.33388e-06
CD72	CD72 molecule	protein_coding	971	Q5TLG3.140	2925	protein_coding	1.59366	4.38756	138.687	3.52227e-08	1.33388e-06
AQP3	aquaporin 3 (Gill blood group)	protein_coding	360	NA	2911	protein_coding	-3.48333	4.71611	138.181	3.59795e-08	1.358e-06
PTPRE	protein tyrosine phosphatase receptor type E	protein_coding	5791	P23469.196	11193	protein_coding	-1.04696	5.39845	137.989	3.62725e-08	1.358e-06
RALGAPA2	Ral GTPase activating protein catalytic subunit alpha 2	protein_coding	57186	H7C1F9.64	11649	protein_coding	-1.06931	5.56477	137.983	3.62817e-08	1.358e-06
SMS	spermine synthase	protein_coding	6611	P52788.187	2026	protein_coding	1.72946	5.36486	137.961	3.63152e-08	1.358e-06
SLC35E2B	solute carrier family 35 member E2B	protein_coding	728661	A0A087WUK8.44	8462	protein_coding	-1.36769	7.33121	137.777	3.6599e-08	1.36434e-06
IMPDH2	inosine monophosphate dehydrogenase 2	protein_coding	3615	NA	5123	protein_coding	2.56437	6.91947	137.385	3.72107e-08	1.38282e-06
PRXL2A	peroxiredoxin like 2A	protein_coding	84293	Q9BRX8.155	6520	protein_coding	2.27988	1.70656	137.272	3.73897e-08	1.38455e-06
CD109	CD109 molecule	protein_coding	135228	Q6YHK3.141	9782	protein_coding	2.72536	5.18743	137.209	3.74892e-08	1.38455e-06
IL16	interleukin 16	protein_coding	3603	NA	12094	protein_coding	-1.36813	9.07539	136.777	3.81832e-08	1.40163e-06
CHD1L	chromodomain helicase DNA binding protein 1 like	protein_coding	9557	A0A494C179.12	4301	protein_coding	0.794494	6.22121	136.775	3.81868e-08	1.40163e-06
ZNF266	zinc finger protein 266	protein_coding	10781	A0A3F2YPB8.15	5431	protein_coding	-1.13795	6.70687	136.572	3.85187e-08	1.40948e-06
HGSNAT	heparan-alpha-glucosaminide N-acetyltransferase	protein_coding	138050	Q68CP4.137	8934	protein_coding	-1.51478	4.97872	136.457	3.87073e-08	1.41205e-06
ARRDC3	arrestin domain containing 3	protein_coding	57561	Q96B67.147	4985	protein_coding	-1.9404	5.28491	136.092	3.93152e-08	1.42985e-06
ZNF652	zinc finger protein 652	protein_coding	22834	NA	11813	protein_coding	-1.62134	5.88579	135.773	3.98565e-08	1.44221e-06
SFXN1	sideroflexin 1	protein_coding	94081	D6RDG7.66	7407	protein_coding	1.30141	7.31453	135.706	3.9971e-08	1.44221e-06
GIMAP1	GTPase, IMAP family member 1	protein_coding	170575	NA	4797	protein_coding	-1.88159	6.58927	135.629	4.01027e-08	1.44221e-06
NPM3	nucleophosmin/nucleoplasmin 3	protein_coding	10360	O75607.167	928	protein_coding	2.50721	4.02044	135.608	4.01388e-08	1.44221e-06
ARHGAP4	Rho GTPase activating protein 4	protein_coding	393	E9PCM6.79	5580	protein_coding	-1.0922	7.43799	135.222	4.08098e-08	1.44361e-06
PRDX1	peroxiredoxin 1	protein_coding	5052	A0A0A0MSI0.48	1682	protein_coding	1.19259	6.97202	135.138	4.09575e-08	1.44361e-06
TMEM256	transmembrane protein 256	protein_coding	254863	Q8N2U0.123	667	protein_coding	1.12494	4.35181	135.136	4.09602e-08	1.44361e-06
ERBB3	erb-b2 receptor tyrosine kinase 3	protein_coding	2065	A0A2R8Y6T4.10	11711	protein_coding	-2.1437	2.0253	135.111	4.10048e-08	1.44361e-06
IGLV3-12	immunoglobulin lambda variable 3-12	IG_V_gene	NA	A0A075B6K2.42	356	protein_coding	-3.30027	2.11	135.102	4.10206e-08	1.44361e-06
CBSL	cystathionine beta-synthase like	protein_coding	102724560	NA	4004	protein_coding	3.15553	-0.673322	135.09	4.1042e-08	1.44361e-06
AHNAK	AHNAK nucleoprotein	protein_coding	79026	E9PJC6.67	19466	protein_coding	-1.46516	11.302	135.042	4.11271e-08	1.44361e-06
VCL	vinculin	protein_coding	7414	NA	9992	protein_coding	1.1354	6.31552	135.031	4.11456e-08	1.44361e-06
HERC2	HECT and RLD domain containing E3 ubiquitin protein ligase 2	protein_coding	8924	O95714.184	20190	protein_coding	-1.11833	7.11762	134.791	4.15748e-08	1.45412e-06
USP36	ubiquitin specific peptidase 36	protein_coding	57602	K7EKL7.44	9269	protein_coding	-0.861408	6.42874	134.727	4.16891e-08	1.45412e-06
RPL7	ribosomal protein L7	protein_coding	6129	NA	2700	protein_coding	1.11922	5.32948	134.589	4.19384e-08	1.45854e-06
SLC39A13	solute carrier family 39 member 13	protein_coding	91252	G3V1B2.84	4579	protein_coding	-0.96642	4.80128	134.491	4.21157e-08	1.45854e-06
ZNF134	zinc finger protein 134	protein_coding	7693	NA	5139	protein_coding	-0.894306	4.93056	134.454	4.21826e-08	1.45854e-06
TDP1	tyrosyl-DNA phosphodiesterase 1	protein_coding	55775	G3V4W8.61	6223	protein_coding	0.896113	5.84733	134.328	4.24138e-08	1.46229e-06
CCDC51	coiled-coil domain containing 51	protein_coding	79714	A0A024R2V4.57	2410	protein_coding	1.0655	3.63974	133.952	4.31107e-08	1.48204e-06
PLTP	phospholipid transfer protein	protein_coding	5360	P55058.191	2541	protein_coding	3.63208	1.38126	133.684	4.36146e-08	1.49505e-06
CPM	carboxypeptidase M	protein_coding	1368	H0YHG6.38	7535	protein_coding	3.56278	1.05637	133.499	4.39664e-08	1.5028e-06
APOL6	apolipoprotein L6	protein_coding	80830	B3KTP4.103	10065	protein_coding	-1.19757	7.49813	133.373	4.4208e-08	1.50673e-06
RAB13	RAB13, member RAS oncogene family	protein_coding	5872	A0A087WWB9.57	2751	protein_coding	3.90776	1.27215	133.248	4.44495e-08	1.50966e-06
GMPS	guanine monophosphate synthase	protein_coding	8833	A0A140VJK6.25	8765	protein_coding	0.988755	6.05995	133.198	4.4547e-08	1.50966e-06
AGA	aspartylglucosaminidase	protein_coding	175	P20933.202	2605	protein_coding	-1.06988	4.55573	133.056	4.48233e-08	1.51472e-06
STAMBP	STAM binding protein	protein_coding	10617	A0A140VK54.25	18050	protein_coding	1.20561	5.99439	132.758	4.54117e-08	1.53027e-06
DOP1A	DOP1 leucine zipper like protein A	protein_coding	23033	Q5JWR5.97	10045	protein_coding	-1.49475	5.06082	132.602	4.5723e-08	1.53642e-06
ECI2	enoyl-CoA delta isomerase 2	protein_coding	10455	A0A0C4DGA2.58	4575	protein_coding	1.05869	5.47129	131.874	4.72069e-08	1.58183e-06
BCAT2	branched chain amino acid transaminase 2	protein_coding	587	O15382.195	4553	protein_coding	1.18178	4.57978	131.804	4.73517e-08	1.58224e-06
VMAC	vimentin type intermediate filament associated coiled-coil protein	protein_coding	400673	Q2NL98.96	2240	protein_coding	-1.9139	3.7502	131.498	4.79944e-08	1.59061e-06
RPS17	ribosomal protein S17	protein_coding	6218	P08708.210	3188	protein_coding	0.965829	8.56627	131.457	4.80814e-08	1.59061e-06
MICAL2	microtubule associated monooxygenase, calponin and LIM domain containing 2	protein_coding	9645	E9PRE0.57	20192	protein_coding	2.0712	7.0383	131.426	4.81475e-08	1.59061e-06
CBFA2T2	CBFA2/RUNX1 partner transcriptional co-repressor 2	protein_coding	9139	NA	9457	protein_coding	-0.834344	5.76482	131.397	4.82083e-08	1.59061e-06
NME1	NME/NM23 nucleoside diphosphate kinase 1	protein_coding	4830	A0A384MTW7.12	3415	protein_coding	1.71184	5.42442	131.369	4.82689e-08	1.59061e-06
GLG1	golgi glycoprotein 1	protein_coding	2734	Q92896.183	14111	protein_coding	-0.880977	7.79037	131.133	4.87742e-08	1.60283e-06
FBN1	fibrillin 1	protein_coding	2200	P35555.241	18525	protein_coding	-2.47487	4.49933	131.067	4.89174e-08	1.60312e-06
PXK	PX domain containing serine/threonine kinase like	protein_coding	54899	W5RWE6.56	5355	protein_coding	1.10423	5.93291	130.813	4.94699e-08	1.61503e-06
CCT8	chaperonin containing TCP1 subunit 8	protein_coding	10694	H7C2U0.62	3341	protein_coding	1.19719	7.40122	130.727	4.96597e-08	1.61503e-06
NDUFS5	NADH:ubiquinone oxidoreductase subunit S5	protein_coding	4725	Q6IBA0.132	548	protein_coding	0.962591	5.91739	130.636	4.98599e-08	1.61503e-06
NBPF11	NBPF member 11	protein_coding	200030	Q86T75.125	5946	protein_coding	-1.0949	5.03944	130.585	4.99745e-08	1.61503e-06
PCBD1	pterin-4 alpha-carbinolamine dehydratase 1	protein_coding	5092	NA	1395	protein_coding	1.56384	4.10645	130.559	5.00325e-08	1.61503e-06
VAMP3	vesicle associated membrane protein 3	protein_coding	9341	Q6FGG2.135	2733	protein_coding	-1.23858	4.64435	130.531	5.00933e-08	1.61503e-06
TRAK2	trafficking kinesin protein 2	protein_coding	66008	O60296.165	7516	protein_coding	-0.95723	6.26908	130.384	5.04218e-08	1.62125e-06
ATP6AP1	ATPase H+ transporting accessory protein 1	protein_coding	537	A0A7I2YQA5.1	5683	protein_coding	-0.870029	6.40132	130.107	5.10466e-08	1.6354e-06
KLF13	Kruppel like factor 13	protein_coding	51621	X5DNR2.58	9429	protein_coding	-0.72244	8.90682	130.068	5.11364e-08	1.6354e-06
PRMT2	protein arginine methyltransferase 2	protein_coding	3275	A0A0S2Z3N3.32	7603	protein_coding	-1.08456	7.31756	129.496	5.24589e-08	1.66977e-06
STBD1	starch binding domain 1	protein_coding	8987	O95210.159	2244	protein_coding	-1.83518	2.43101	129.482	5.24908e-08	1.66977e-06
BTBD9	BTB domain containing 9	protein_coding	114781	Q96Q07.158	9537	protein_coding	-0.96574	4.23522	129.26	5.30157e-08	1.67765e-06
TAPBP	TAP binding protein	protein_coding	6892	A0A024RCT1.36	4923	protein_coding	-0.852644	8.11303	129.258	5.30199e-08	1.67765e-06
OSTM1	osteoclastogenesis associated transmembrane protein 1	protein_coding	28962	Q86WC4.150	5325	protein_coding	-1.91013	4.69474	129.117	5.33579e-08	1.67926e-06
TCP11L2	t-complex 11 like 2	protein_coding	255394	F8VW27.58	6616	protein_coding	-1.60551	4.65788	129.071	5.34679e-08	1.67926e-06
BTN2A1	butyrophilin subfamily 2 member A1	protein_coding	11120	H7BYC3.51	3787	protein_coding	-0.976715	5.92065	128.914	5.38457e-08	1.67926e-06
PFKM	phosphofructokinase, muscle	protein_coding	5213	A0A024R0Y5.56	7246	protein_coding	1.62383	3.91526	128.913	5.38485e-08	1.67926e-06
MTHFD2	methylenetetrahydrofolate dehydrogenase (NADP+ dependent) 2, methenyltetrahydrofolate cyclohydrolase	protein_coding	10797	A0A7I2V2U6.1	11443	protein_coding	1.95136	6.84298	128.766	5.42041e-08	1.67926e-06
B3GNT5	UDP-GlcNAc:betaGal beta-1,3-N-acetylglucosaminyltransferase 5	protein_coding	84002	Q9BYG0.138	8125	protein_coding	4.22128	2.12394	128.766	5.4205e-08	1.67926e-06
ZNF234	zinc finger protein 234	protein_coding	10780	A0A024R0N3.49	5217	protein_coding	-1.07222	3.4828	128.751	5.42421e-08	1.67926e-06
ITGA6	integrin subunit alpha 6	protein_coding	3655	C9JXX7.79	6679	protein_coding	-5.08757	4.00764	128.68	5.44164e-08	1.67926e-06
VXN	vexin	protein_coding	254778	Q8TAG6.127	4762	protein_coding	-1.93853	0.627143	128.679	5.44173e-08	1.67926e-06
GCHFR	GTP cyclohydrolase I feedback regulator	protein_coding	2644	P30047.153	1481	protein_coding	1.43434	3.66281	128.598	5.46153e-08	1.67926e-06
CLSTN1	calsyntenin 1	protein_coding	22883	O94985.178	5241	protein_coding	-1.11238	7.50962	128.565	5.46986e-08	1.67926e-06
GNPAT	glyceronephosphate O-acyltransferase	protein_coding	8443	Q5TBH6.93	3261	protein_coding	0.923247	5.89782	128.484	5.48965e-08	1.67926e-06
OARD1	O-acyl-ADP-ribose deacylase 1	protein_coding	221443	H7C5Q1.41	6529	protein_coding	0.771773	5.04385	128.483	5.49009e-08	1.67926e-06
SUN2	Sad1 and UNC84 domain containing 2	protein_coding	25777	NA	8354	protein_coding	-1.46072	9.55662	128.263	5.54476e-08	1.69165e-06
ADAM15	ADAM metallopeptidase domain 15	protein_coding	8751	NA	6584	protein_coding	1.1414	4.62556	128.164	5.56964e-08	1.69484e-06
NCKIPSD	NCK interacting protein with SH3 domain	protein_coding	51517	Q9NZQ3.182	3431	protein_coding	1.78025	4.3126	128.108	5.58362e-08	1.69484e-06
KLHDC4	kelch domain containing 4	protein_coding	54758	NA	11177	protein_coding	-0.845661	5.89884	128.013	5.60781e-08	1.69786e-06
STMN3	stathmin 3	protein_coding	50861	Q9NZ72.168	3029	protein_coding	-1.43348	4.96138	127.768	5.67035e-08	1.7085e-06
ZNF407	zinc finger protein 407	protein_coding	55628	Q9C0G0.152	12190	protein_coding	-0.940684	4.33537	127.763	5.67162e-08	1.7085e-06
AKAP13	A-kinase anchoring protein 13	protein_coding	11214	NA	20280	protein_coding	-1.23603	8.65631	127.637	5.70409e-08	1.71047e-06
VPS13C	vacuolar protein sorting 13 homolog C	protein_coding	54832	Q709C8.136	19703	protein_coding	-1.41909	7.76103	127.612	5.71042e-08	1.71047e-06
PGAM1	phosphoglycerate mutase 1	protein_coding	5223	Q6FHU2.157	2540	protein_coding	1.84044	6.44921	127.526	5.73284e-08	1.71047e-06
SYNRG	synergin gamma	protein_coding	11276	Q9UMZ2.167	14243	protein_coding	-1.35515	8.02086	127.505	5.73836e-08	1.71047e-06
SLC37A4	solute carrier family 37 member 4	protein_coding	2542	NA	6186	protein_coding	1.40433	4.75778	127.461	5.74984e-08	1.71047e-06
MAP3K12	mitogen-activated protein kinase kinase kinase 12	protein_coding	7786	Q12852.194	7971	protein_coding	-0.990685	5.71328	127.357	5.77683e-08	1.71254e-06
BLCAP	BLCAP apoptosis inducing factor	protein_coding	10904	NA	7869	protein_coding	-0.865018	5.66361	127.324	5.78551e-08	1.71254e-06
MCCC1	methylcrotonyl-CoA carboxylase subunit 1	protein_coding	56922	A0A0S2Z693.33	4311	protein_coding	0.757017	5.20386	127.151	5.83139e-08	1.72109e-06
GRK3	G protein-coupled receptor kinase 3	protein_coding	157	A0A024R1D8.53	9327	protein_coding	1.70018	5.58864	127.106	5.84326e-08	1.72109e-06
ME3	malic enzyme 3	protein_coding	10873	Q16798.178	3838	protein_coding	4.12818	1.30089	126.638	5.96934e-08	1.7539e-06
GIMAP1-GIMAP5	GIMAP1-GIMAP5 readthrough	protein_coding	100527949	A0A087WTJ2.48	2148	protein_coding	-1.6371	7.70907	126.564	5.98935e-08	1.75545e-06
GARS1	glycyl-tRNA synthetase 1	protein_coding	2617	A0A6Q8PGI6.3	17366	protein_coding	1.58707	6.94033	126.403	6.03364e-08	1.76276e-06
NFS1	NFS1 cysteine desulfurase	protein_coding	9054	Q9Y697.197	6023	protein_coding	0.829055	4.59673	126.359	6.04582e-08	1.76276e-06
CD4	CD4 molecule	protein_coding	920	NA	4557	protein_coding	4.67954	1.20367	126.313	6.05862e-08	1.76276e-06
FAM216A	family with sequence similarity 216 member A	protein_coding	29902	NA	2702	protein_coding	1.47679	3.77971	126.197	6.09078e-08	1.76781e-06
CYB561D1	cytochrome b561 family member D1	protein_coding	284613	Q8N8Q1.135	5690	protein_coding	-1.43922	5.44365	126.016	6.14164e-08	1.77548e-06
MRPL45	mitochondrial ribosomal protein L45	protein_coding	84311	A0A087X2D5.47	1704	protein_coding	0.974459	4.98016	125.993	6.14824e-08	1.77548e-06
IDUA	alpha-L-iduronidase	protein_coding	3425	P35475.194	4058	protein_coding	-2.08624	3.17731	125.944	6.16187e-08	1.77548e-06
DTD1	D-aminoacyl-tRNA deacylase 1	protein_coding	92675	Q8TEA8.158	6416	protein_coding	1.31341	4.55695	125.865	6.18444e-08	1.77769e-06
FAM47E-STBD1	FAM47E-STBD1 readthrough	protein_coding	100631383	NA	3242	protein_coding	-1.83353	2.381	125.782	6.20806e-08	1.77903e-06
SRCAP	Snf2 related CREBBP activator protein	protein_coding	10847	C9J4U4.56	13644	protein_coding	-0.852676	7.85712	125.744	6.21892e-08	1.77903e-06
PRR5	proline rich 5	protein_coding	55615	B1AHG4.76	5241	protein_coding	-1.41543	4.48068	125.686	6.23537e-08	1.77947e-06
CDC42SE1	CDC42 small effector 1	protein_coding	56882	Q9NRR8.147	4184	protein_coding	-1.0589	9.11917	125.54	6.27736e-08	1.7844e-06
ASH1L	ASH1 like histone lysine methyltransferase	protein_coding	55870	Q9NR48.171	13783	protein_coding	-0.844129	6.65396	125.522	6.28257e-08	1.7844e-06
MYCBP2	MYC binding protein 2	protein_coding	23077	NA	18170	protein_coding	-0.853283	7.82811	125.386	6.3222e-08	1.7877e-06
NDUFB4	NADH:ubiquinone oxidoreductase subunit B4	protein_coding	4710	O95168.177	1877	protein_coding	1.04124	5.33026	125.379	6.32416e-08	1.7877e-06
TXN2	thioredoxin 2	protein_coding	25828	M0QXH0.52	1650	protein_coding	0.922471	5.89273	125.122	6.39958e-08	1.80474e-06
IPO5	importin 5	protein_coding	3843	NA	9664	protein_coding	1.33654	6.93336	124.857	6.4785e-08	1.8184e-06
SETD1B	SET domain containing 1B, histone lysine methyltransferase	protein_coding	23067	Q9UPS6.156	8557	protein_coding	-1.21958	6.10206	124.857	6.47851e-08	1.8184e-06
SORD	sorbitol dehydrogenase	protein_coding	6652	A0A6I8PRA7.3	12428	protein_coding	1.86706	2.21334	124.726	6.51788e-08	1.82162e-06
IGLV2-14	immunoglobulin lambda variable 2-14	IG_V_gene	NA	P01704.118	402	protein_coding	-4.14743	4.07442	124.717	6.52051e-08	1.82162e-06
SDHA	succinate dehydrogenase complex flavoprotein subunit A	protein_coding	6389	D6RFM5.82	8703	protein_coding	0.944458	7.16944	124.607	6.55393e-08	1.82668e-06
RETREG3	reticulophagy regulator family member 3	protein_coding	162427	K7ENZ6.55	5145	protein_coding	-0.869485	6.47549	124.183	6.68426e-08	1.85866e-06
MRPL4	mitochondrial ribosomal protein L4	protein_coding	51073	K7ES61.47	4080	protein_coding	1.15897	4.87098	124.113	6.70594e-08	1.86035e-06
STOM	stomatin	protein_coding	2040	A0A024R882.56	3199	protein_coding	-1.87121	6.68639	124.047	6.72664e-08	1.86177e-06
STK32C	serine/threonine kinase 32C	protein_coding	282974	NA	3553	protein_coding	1.83508	3.15092	123.983	6.74663e-08	1.86298e-06
NELL2	neural EGFL like 2	protein_coding	4753	A0A024R0X1.60	6405	protein_coding	-1.50932	8.26227	123.622	6.86114e-08	1.88721e-06
ACAT1	acetyl-CoA acetyltransferase 1	protein_coding	38	A0A5F9ZHJ0.7	5869	protein_coding	1.46891	5.54679	123.589	6.87155e-08	1.88721e-06
EFCAB14	EF-hand calcium binding domain 14	protein_coding	9813	A0A6I8PS42.4	16312	protein_coding	-0.905534	7.369	123.557	6.88186e-08	1.88721e-06
LUC7L	LUC7 like	protein_coding	55692	F8WBC1.44	6176	protein_coding	-1.08247	5.60496	123.383	6.93808e-08	1.89827e-06
ARRDC5	arrestin domain containing 5	protein_coding	645432	A0A494BZV3.10	1667	protein_coding	-3.07243	2.04046	123.234	6.98678e-08	1.90494e-06
THOC3	THO complex 3	protein_coding	84321	H7C0C5.59	3449	protein_coding	1.20961	4.39313	123.21	6.99441e-08	1.90494e-06
CAMK1D	calcium/calmodulin dependent protein kinase ID	protein_coding	57118	Q8IU85.172	8680	protein_coding	-2.58413	3.44907	123.074	7.03933e-08	1.9128e-06
WDR45	WD repeat domain 45	protein_coding	11152	NA	4691	protein_coding	-1.34687	5.76245	122.922	7.08962e-08	1.92209e-06
ETFB	electron transfer flavoprotein subunit beta	protein_coding	2109	P38117.211	6496	protein_coding	1.05531	5.73843	122.816	7.12497e-08	1.92295e-06
GBP2	guanylate binding protein 2	protein_coding	2634	P32456.178	7223	protein_coding	0.693636	8.52364	122.809	7.12724e-08	1.92295e-06
TSPAN13	tetraspanin 13	protein_coding	27075	Q6FGK0.129	2004	protein_coding	2.84839	1.29267	122.744	7.14904e-08	1.92295e-06
VDAC1	voltage dependent anion channel 1	protein_coding	7416	A0A1L1UHR1.26	3049	protein_coding	1.66039	6.90444	122.72	7.15728e-08	1.92295e-06
TGOLN2	trans-golgi network protein 2	protein_coding	10618	O43493.176	6900	protein_coding	-0.796122	8.54087	122.555	7.21302e-08	1.93357e-06
WDR81	WD repeat domain 81	protein_coding	124997	C9JCF9.62	8086	protein_coding	-2.00345	6.36605	122.427	7.25643e-08	1.93886e-06
GIMAP6	GTPase, IMAP family member 6	protein_coding	474344	A0A090N7V4.36	3913	protein_coding	-1.77401	8.39257	122.323	7.29203e-08	1.93886e-06
EIF2S2	eukaryotic translation initiation factor 2 subunit beta	protein_coding	8894	Q6IBR8.138	2556	protein_coding	1.23798	6.13998	122.273	7.30949e-08	1.93886e-06
CLK4	CDC like kinase 4	protein_coding	57396	Q9HAZ1.162	7922	protein_coding	-1.37035	5.59063	122.263	7.31279e-08	1.93886e-06
RTCB	RNA 2',3'-cyclic phosphate and 5'-OH ligase	protein_coding	51493	Q9Y3I0.170	2941	protein_coding	0.935081	6.00114	122.22	7.32782e-08	1.93886e-06
GIMAP5	GTPase, IMAP family member 5	protein_coding	55340	A0A090N8P9.43	5544	protein_coding	-1.73594	7.72626	122.131	7.35862e-08	1.93886e-06
FAM168A	family with sequence similarity 168 member A	protein_coding	23201	Q92567.152	7887	protein_coding	-0.693912	6.02629	122.121	7.36188e-08	1.93886e-06
ZNF235	zinc finger protein 235	protein_coding	9310	K7EKI9.49	5989	protein_coding	-1.58929	3.36586	122.119	7.36275e-08	1.93886e-06
SCD	stearoyl-CoA desaturase	protein_coding	6319	O00767.196	5245	protein_coding	3.3297	6.75099	121.976	7.41256e-08	1.94767e-06
SNRPD2	small nuclear ribonucleoprotein D2 polypeptide	protein_coding	6633	P62316.181	1441	protein_coding	0.91229	6.89908	121.912	7.4349e-08	1.94925e-06
STRIP1	striatin interacting protein 1	protein_coding	85369	Q5VSL9.137	7344	protein_coding	-0.823763	5.85846	121.824	7.46595e-08	1.9531e-06
MMAB	metabolism of cobalamin associated B	protein_coding	326625	Q96EY8.174	6018	protein_coding	1.64228	3.21645	121.63	7.53484e-08	1.96112e-06
DUSP7	dual specificity phosphatase 7	protein_coding	1849	Q16829.170	5669	protein_coding	-1.03203	5.04698	121.6	7.54561e-08	1.96112e-06
CENATAC	centrosomal AT-AC splicing factor	protein_coding	338657	Q86UT8.112	5111	protein_coding	-1.22703	4.86992	121.599	7.54593e-08	1.96112e-06
TNRC6B	trinucleotide repeat containing adaptor 6B	protein_coding	23112	B0QYM5.65	19998	protein_coding	-1.01503	6.70765	121.48	7.58873e-08	1.96679e-06
MACROH2A2	macroH2A.2 histone	protein_coding	55506	NA	14988	protein_coding	-1.51225	2.8872	121.447	7.60074e-08	1.96679e-06
MAN2B2	mannosidase alpha class 2B member 2	protein_coding	23324	E9PCD7.71	8884	protein_coding	-1.0893	6.20196	121.394	7.61977e-08	1.96745e-06
TPI1	triosephosphate isomerase 1	protein_coding	7167	P60174.188	2700	protein_coding	1.8429	8.50827	121.264	7.66708e-08	1.97539e-06
SIAH2	siah E3 ubiquitin protein ligase 2	protein_coding	6478	O43255.184	2619	protein_coding	1.75068	5.91885	121.143	7.7112e-08	1.98248e-06
PARP8	poly(ADP-ribose) polymerase family member 8	protein_coding	79668	NA	10104	protein_coding	-1.94504	7.97556	120.911	7.79659e-08	1.99815e-06
MTMR1	myotubularin related protein 1	protein_coding	8776	E9PIH9.59	6328	protein_coding	-0.859556	5.73206	120.887	7.80568e-08	1.99815e-06
ACSM3	acyl-CoA synthetase medium chain family member 3	protein_coding	6296	H3BT38.44	7510	protein_coding	2.28489	1.61948	120.767	7.85056e-08	2.00258e-06
C1RL	complement C1r subcomponent like	protein_coding	51279	H0YGP8.42	4979	protein_coding	-1.53681	5.21911	120.751	7.85656e-08	2.00258e-06
CENPV	centromere protein V	protein_coding	201161	NA	2850	protein_coding	2.43072	2.88499	120.593	7.91585e-08	2.00884e-06
PACSIN3	protein kinase C and casein kinase substrate in neurons 3	protein_coding	29763	Q9UKS6.176	2755	protein_coding	3.19683	0.325895	120.58	7.92092e-08	2.00884e-06
PRRC2B	proline rich coiled-coil 2B	protein_coding	84726	A0A2R8YET3.13	12429	protein_coding	-1.02553	8.69001	120.551	7.93163e-08	2.00884e-06
NBPF19	NBPF member 19	protein_coding	101060226	A0A087WUL8.39	14047	protein_coding	-1.64848	5.4518	120.293	8.03035e-08	2.02577e-06
HMGCS1	3-hydroxy-3-methylglutaryl-CoA synthase 1	protein_coding	3157	A0A024R059.46	6627	protein_coding	1.31692	6.14068	120.287	8.03243e-08	2.02577e-06
ATG16L1	autophagy related 16 like 1	protein_coding	55054	C9J8C6.80	6047	protein_coding	-1.41034	6.82418	119.839	8.20703e-08	2.06544e-06
EVI5	ecotropic viral integration site 5	protein_coding	7813	NA	8278	protein_coding	4.93619	3.86927	119.794	8.22456e-08	2.06549e-06
MRNIP	MRN complex interacting protein	protein_coding	51149	F6UWW1.70	8469	protein_coding	-1.5314	5.03432	119.434	8.36821e-08	2.09715e-06
CFAP410	cilia and flagella associated protein 410	protein_coding	755	O43822.176	6063	protein_coding	-1.06572	3.74128	119.341	8.40617e-08	2.09955e-06
REEP2	receptor accessory protein 2	protein_coding	51308	A8K3D2.92	3244	protein_coding	2.75041	1.52102	119.29	8.42673e-08	2.09955e-06
PHF2	PHD finger protein 2	protein_coding	5253	O75151.161	5392	protein_coding	-0.804995	5.79773	119.278	8.43148e-08	2.09955e-06
DOCK10	dedicator of cytokinesis 10	protein_coding	55619	Q96BY6.172	11288	protein_coding	-0.908902	8.48308	119.237	8.44817e-08	2.09955e-06
HMGCR	3-hydroxy-3-methylglutaryl-CoA reductase	protein_coding	3156	A0A024RAP2.59	10125	protein_coding	0.94945	6.13215	119.12	8.49603e-08	2.10583e-06
SCARB2	scavenger receptor class B member 2	protein_coding	950	A0A024RDG6.59	19388	protein_coding	-2.08407	2.82173	119.089	8.50877e-08	2.10583e-06
CTSS	cathepsin S	protein_coding	1520	NA	6888	protein_coding	-1.01549	6.89708	118.928	8.57514e-08	2.11442e-06
STOML2	stomatin like 2	protein_coding	30968	Q9UJZ1.172	1806	protein_coding	1.03978	5.83628	118.919	8.57891e-08	2.11442e-06
AHCY	adenosylhomocysteinase	protein_coding	191	A0A384MTQ3.14	3894	protein_coding	2.08896	5.88767	118.719	8.6626e-08	2.12523e-06
GAS6	growth arrest specific 6	protein_coding	2621	NA	6015	protein_coding	-3.03016	2.12276	118.713	8.66519e-08	2.12523e-06
AAAS	aladin WD repeat nucleoporin	protein_coding	8086	H3BU82.49	4727	protein_coding	0.722407	5.6733	118.686	8.67623e-08	2.12523e-06
MARCHF8	membrane associated ring-CH-type finger 8	protein_coding	220972	Q5T0T0.140	7516	protein_coding	-1.38176	6.02017	118.521	8.74585e-08	2.13789e-06
ZNF394	zinc finger protein 394	protein_coding	84124	NA	8611	protein_coding	-0.830242	5.48291	118.446	8.77773e-08	2.1413e-06
BCAT1	branched chain amino acid transaminase 1	protein_coding	586	A0A024RAV0.57	11415	protein_coding	2.70346	2.34279	118.394	8.80025e-08	2.14241e-06
RENBP	renin binding protein	protein_coding	5973	P51606.173	2047	protein_coding	-1.21092	3.27383	118.21	8.87911e-08	2.15721e-06
TPRG1L	tumor protein p63 regulated 1 like	protein_coding	127262	Q5T0D9.126	2401	protein_coding	-1.00584	5.36305	118.121	8.9178e-08	2.1622e-06
FBXO44	F-box protein 44	protein_coding	93611	A0A024R4J6.56	3527	protein_coding	-1.37745	4.72591	117.903	9.01262e-08	2.17711e-06
SLC35C2	solute carrier family 35 member C2	protein_coding	51006	Q9NQQ7.158	7708	protein_coding	-0.757379	5.81207	117.896	9.0158e-08	2.17711e-06
PIK3R5	phosphoinositide-3-kinase regulatory subunit 5	protein_coding	23533	X6R3K3.32	7506	protein_coding	-0.873351	7.59632	117.845	9.03851e-08	2.17819e-06
TMEM50B	transmembrane protein 50B	protein_coding	757	NA	4458	protein_coding	-1.94767	5.08798	117.68	9.11126e-08	2.19129e-06
ATIC	5-aminoimidazole-4-carboxamide ribonucleotide formyltransferase/IMP cyclohydrolase	protein_coding	471	F8WEF0.60	3789	protein_coding	0.896597	6.21602	117.477	9.20205e-08	2.20868e-06
SDHAF4	succinate dehydrogenase complex assembly factor 4	protein_coding	135154	NA	1440	protein_coding	1.17611	2.86929	117.43	9.22357e-08	2.2094e-06
AZIN2	antizyme inhibitor 2	protein_coding	113451	NA	9581	protein_coding	-2.14298	3.2118	117.223	9.31735e-08	2.22546e-06
RPL35	ribosomal protein L35	protein_coding	11224	F2Z388.77	1535	protein_coding	0.89663	7.74837	117.2	9.32793e-08	2.22546e-06
PSMB5	proteasome 20S subunit beta 5	protein_coding	5693	H0YJM8.52	1549	protein_coding	1.12505	5.02358	117.02	9.41042e-08	2.24066e-06
SRPK1	SRSF protein kinase 1	protein_coding	6732	Q96SB4.189	6692	protein_coding	0.845443	6.49796	116.818	9.50429e-08	2.25679e-06
OPTN	optineurin	protein_coding	10133	Q96CV9.169	5138	protein_coding	-0.90638	7.66294	116.793	9.51602e-08	2.25679e-06
TEF	TEF transcription factor, PAR bZIP family member	protein_coding	7008	Q10587.180	4702	protein_coding	-1.69941	3.30417	116.608	9.60311e-08	2.26961e-06
PAM	peptidylglycine alpha-amidating monooxygenase	protein_coding	5066	D6RF09.57	7523	protein_coding	1.32293	5.74402	116.597	9.6081e-08	2.26961e-06
CATSPERB	cation channel sperm associated auxiliary subunit beta	protein_coding	79820	H0YJA5.46	5635	protein_coding	-2.3828	3.40513	116.463	9.67209e-08	2.2802e-06
SDR39U1	short chain dehydrogenase/reductase family 39U member 1	protein_coding	56948	NA	3072	protein_coding	-0.917952	5.48166	116.396	9.70393e-08	2.2832e-06
MVK	mevalonate kinase	protein_coding	4598	F5GXC0.66	6488	protein_coding	1.19296	3.36785	115.98	9.90544e-08	2.32602e-06
MLXIP	MLX interacting protein	protein_coding	22877	Q9HAP2.146	13868	protein_coding	-1.04161	6.76797	115.861	9.96393e-08	2.33516e-06
H4C8	H4 clustered histone 8	protein_coding	8365	B2R4R0.126	2163	protein_coding	-1.71304	2.31802	115.778	1.00051e-07	2.34022e-06
FARSB	phenylalanyl-tRNA synthetase subunit beta	protein_coding	10056	Q9NSD9.191	6761	protein_coding	1.12119	5.08459	115.504	1.01418e-07	2.36756e-06
PHYH	phytanoyl-CoA 2-hydroxylase	protein_coding	5264	O14832.201	3377	protein_coding	1.07097	3.35057	115.411	1.01887e-07	2.37385e-06
MILR1	mast cell immunoglobulin like receptor 1	protein_coding	284021	Q7Z6M3.122	1816	protein_coding	3.54458	0.133723	115.35	1.02198e-07	2.37645e-06
PGAM4	phosphoglycerate mutase family member 4	protein_coding	441531	Q8N0Y7.153	1690	protein_coding	1.89112	5.05967	115.249	1.02713e-07	2.38378e-06
RAP1GAP2	RAP1 GTPase activating protein 2	protein_coding	23108	A0A1B0GV05.33	7532	protein_coding	-4.74749	4.6745	115.132	1.03315e-07	2.39254e-06
AK4P3	adenylate kinase 4 pseudogene 3	protein_coding	NA	NA	2112	protein_coding	4.08669	0.934362	115.094	1.03512e-07	2.39254e-06
PI4KA	phosphatidylinositol 4-kinase alpha	protein_coding	5297	P42356.194	11407	protein_coding	-0.797375	7.38972	115.026	1.0386e-07	2.39254e-06
ZNF140	zinc finger protein 140	protein_coding	7699	P52738.183	4450	protein_coding	-1.00519	4.08579	115.02	1.03893e-07	2.39254e-06
RNF213	ring finger protein 213	protein_coding	57674	A0A0A0MTC1.54	28592	protein_coding	-1.64274	10.7983	114.95	1.04254e-07	2.39414e-06
KIAA0825	KIAA0825	protein_coding	285600	Q8IV33.126	12529	protein_coding	-2.44674	4.29767	114.929	1.04364e-07	2.39414e-06
DOCK9	dedicator of cytokinesis 9	protein_coding	23348	A0A088AWN3.58	14808	protein_coding	-1.83536	6.19444	114.864	1.04706e-07	2.39738e-06
CHPF2	chondroitin polymerizing factor 2	protein_coding	54480	Q9P2E5.141	6498	protein_coding	-0.925722	6.05768	114.595	1.06121e-07	2.42513e-06
KLF6	Kruppel like factor 6	protein_coding	1316	NA	6139	protein_coding	-1.67925	7.566	114.447	1.06907e-07	2.43841e-06
SLC35F2	solute carrier family 35 member F2	protein_coding	54733	Q8IXU6.131	3483	protein_coding	1.56301	4.56753	114.379	1.07275e-07	2.44214e-06
RNF44	ring finger protein 44	protein_coding	22838	A0A024R7Q1.54	5627	protein_coding	-0.993289	7.17162	113.941	1.09657e-07	2.49161e-06
ADPGK	ADP dependent glucokinase	protein_coding	83440	Q9BRR6.157	6006	protein_coding	-0.732977	6.6176	113.716	1.10909e-07	2.51366e-06
ZDHHC9	zinc finger DHHC-type palmitoyltransferase 9	protein_coding	51114	Q9Y397.169	5243	protein_coding	1.65365	2.5373	113.691	1.11049e-07	2.51366e-06
TMEM9B	TMEM9 domain family member B	protein_coding	56674	Q543A1.123	2825	protein_coding	-1.09117	5.00779	113.623	1.11429e-07	2.51749e-06
PATJ	PATJ crumbs cell polarity complex component	protein_coding	10207	A0A2R8Y549.15	11813	protein_coding	-1.44906	4.42351	113.299	1.13265e-07	2.55373e-06
AMT	aminomethyltransferase	protein_coding	275	A0A1B0GWC4.20	5675	protein_coding	-1.44367	4.52194	113.265	1.13461e-07	2.55373e-06
ENO1	enolase 1	protein_coding	2023	A0A024R4F1.53	5216	protein_coding	1.92696	10.3317	113.182	1.13935e-07	2.55958e-06
IL7R	interleukin 7 receptor	protein_coding	3575	D6RG28.56	6020	protein_coding	-4.38413	8.04386	112.914	1.15494e-07	2.57716e-06
RBM5	RNA binding motif protein 5	protein_coding	10181	E1CJT4.58	10357	protein_coding	-0.883783	8.00252	112.874	1.15728e-07	2.57716e-06
KAT2B	lysine acetyltransferase 2B	protein_coding	8850	Q92831.219	5211	protein_coding	-1.8053	7.26163	112.835	1.15957e-07	2.57716e-06
POLD2	DNA polymerase delta 2, accessory subunit	protein_coding	5425	A0A087WWF6.54	3685	protein_coding	1.64285	5.15986	112.831	1.1598e-07	2.57716e-06
NLE1	notchless homolog 1	protein_coding	54475	Q9NVX2.179	5475	protein_coding	1.32968	4.28445	112.804	1.16142e-07	2.57716e-06
ARHGAP10	Rho GTPase activating protein 10	protein_coding	79658	NA	10755	protein_coding	1.06079	4.36091	112.797	1.16182e-07	2.57716e-06
TIPIN	TIMELESS interacting protein	protein_coding	54962	Q9BVW5.148	2739	protein_coding	1.10121	3.71617	112.789	1.16231e-07	2.57716e-06
HOXB9	homeobox B9	protein_coding	3219	P17482.195	2586	protein_coding	2.47975	3.09922	112.48	1.18067e-07	2.61302e-06
PPA1	inorganic pyrophosphatase 1	protein_coding	5464	V9HWB5.63	5166	protein_coding	1.42439	5.93607	112.396	1.18573e-07	2.61842e-06
GOLGA7B	golgin A7 family member B	protein_coding	401647	Q2TAP0.112	6854	protein_coding	-3.40568	1.99847	112.346	1.18873e-07	2.61842e-06
KCTD19	potassium channel tetramerization domain containing 19	protein_coding	146212	NA	7380	protein_coding	3.05904	-0.122696	112.318	1.19047e-07	2.61842e-06
MRPL37	mitochondrial ribosomal protein L37	protein_coding	51253	NA	2549	protein_coding	1.47203	5.9659	112.294	1.19189e-07	2.61842e-06
SLC12A9	solute carrier family 12 member 9	protein_coding	56996	NA	8901	protein_coding	-1.30549	5.6964	112.151	1.20066e-07	2.63284e-06
APOL3	apolipoprotein L3	protein_coding	80833	O95236.159	5901	protein_coding	-1.10134	7.40444	112.108	1.20325e-07	2.63369e-06
PTPN11	protein tyrosine phosphatase non-receptor type 11	protein_coding	5781	NA	13456	protein_coding	0.670525	7.25273	112.061	1.20616e-07	2.63521e-06
LPGAT1	lysophosphatidylglycerol acyltransferase 1	protein_coding	9926	Q92604.164	8790	protein_coding	-1.38778	5.63591	111.968	1.21188e-07	2.64003e-06
TDRD7	tudor domain containing 7	protein_coding	23424	Q8NHU6.155	4174	protein_coding	-2.10213	3.58669	111.937	1.21384e-07	2.64003e-06
MRPL16	mitochondrial ribosomal protein L16	protein_coding	54948	Q9NX20.152	2172	protein_coding	0.777752	5.4877	111.903	1.21594e-07	2.64003e-06
EDARADD	EDAR associated death domain	protein_coding	128178	A0A1B0GV26.20	3996	protein_coding	1.7124	5.8141	111.882	1.21722e-07	2.64003e-06
SNRPA	small nuclear ribonucleoprotein polypeptide A	protein_coding	6626	M0QZG7.59	2353	protein_coding	1.37019	6.35628	111.695	1.22894e-07	2.64858e-06
MRPL3	mitochondrial ribosomal protein L3	protein_coding	11222	P09001.184	2715	protein_coding	1.06201	5.4178	111.658	1.23128e-07	2.64858e-06
EBNA1BP2	EBNA1 binding protein 2	protein_coding	10969	Q6IB29.127	3561	protein_coding	1.09998	4.73548	111.653	1.23156e-07	2.64858e-06
SREBF2	sterol regulatory element binding transcription factor 2	protein_coding	6721	A0A087X1T2.38	7556	protein_coding	1.10573	7.51519	111.651	1.23174e-07	2.64858e-06
MRPL2	mitochondrial ribosomal protein L2	protein_coding	51069	Q5T653.143	2171	protein_coding	1.10748	4.14182	111.612	1.23418e-07	2.64858e-06
ZNF32	zinc finger protein 32	protein_coding	7580	A0A024R7T7.53	1460	protein_coding	-1.52189	3.03125	111.607	1.23448e-07	2.64858e-06
SIRT7	sirtuin 7	protein_coding	51547	NA	6134	protein_coding	-0.856951	5.74549	111.428	1.2459e-07	2.66725e-06
COX7A2	cytochrome c oxidase subunit 7A2	protein_coding	1347	P14406.178	1922	protein_coding	0.810159	6.15635	111.32	1.25282e-07	2.66725e-06
PARVG	parvin gamma	protein_coding	64098	NA	8621	protein_coding	-1.00615	7.53085	111.312	1.2533e-07	2.66725e-06
CYC1	cytochrome c1	protein_coding	1537	NA	1963	protein_coding	1.22047	5.60442	111.298	1.25425e-07	2.66725e-06
CFP	complement factor properdin	protein_coding	5199	NA	5617	protein_coding	-2.10804	1.64168	111.296	1.25436e-07	2.66725e-06
DPEP2	dipeptidase 2	protein_coding	64174	Q9H4A9.151	3498	protein_coding	-1.74067	6.00982	111.198	1.26069e-07	2.67593e-06
PIP5K1B	phosphatidylinositol-4-phosphate 5-kinase type 1 beta	protein_coding	8395	O14986.155	5092	protein_coding	2.25566	4.76612	111.122	1.26559e-07	2.68156e-06
NBPF1	NBPF member 1	protein_coding	55672	Q3BBV0.108	12212	protein_coding	-1.26142	3.25178	111.067	1.26919e-07	2.68443e-06
PRMT1	protein arginine methyltransferase 1	protein_coding	3276	E9PNR9.79	4796	protein_coding	0.946586	6.31387	110.998	1.27374e-07	2.68927e-06
NHP2	NHP2 ribonucleoprotein	protein_coding	55651	Q9NX24.183	1434	protein_coding	1.19844	4.62229	110.929	1.27824e-07	2.69401e-06
SGSH	N-sulfoglucosamine sulfohydrolase	protein_coding	6448	NA	6661	protein_coding	-2.01926	5.62812	110.895	1.28052e-07	2.69407e-06
TMEM150A	transmembrane protein 150A	protein_coding	129303	Q86TG1.128	3095	protein_coding	-2.24102	1.81464	110.703	1.29323e-07	2.71247e-06
FGGY	FGGY carbohydrate kinase domain containing	protein_coding	55277	J3QKV9.45	12174	protein_coding	2.42757	2.85713	110.694	1.29382e-07	2.71247e-06
FOXO3	forkhead box O3	protein_coding	2309	O43524.222	7670	protein_coding	-1.38498	5.57219	110.464	1.30933e-07	2.74018e-06
NT5DC2	5'-nucleotidase domain containing 2	protein_coding	64943	H7C519.46	4799	protein_coding	1.79726	4.31231	110.307	1.31996e-07	2.7546e-06
STRBP	spermatid perinuclear RNA binding protein	protein_coding	55342	NA	8121	protein_coding	1.25771	4.74082	110.275	1.32216e-07	2.7546e-06
EPB41L4B	erythrocyte membrane protein band 4.1 like 4B	protein_coding	54566	Q9H329.157	7975	protein_coding	2.97164	0.958841	110.261	1.32315e-07	2.7546e-06
TMEM14C	transmembrane protein 14C	protein_coding	51522	A0A024R001.54	1321	protein_coding	0.787808	4.89711	110.227	1.32549e-07	2.75466e-06
UCK2	uridine-cytidine kinase 2	protein_coding	7371	Q9BZX2.177	6984	protein_coding	1.1867	4.79419	110.182	1.32857e-07	2.75627e-06
MRPS2	mitochondrial ribosomal protein S2	protein_coding	51116	Q9Y399.170	2464	protein_coding	1.11915	4.5976	110.14	1.33145e-07	2.75744e-06
DAZAP2	DAZ associated protein 2	protein_coding	9802	A0A024R110.39	5299	protein_coding	-0.720538	8.17741	110.006	1.34072e-07	2.77184e-06
SRD5A3	steroid 5 alpha-reductase 3	protein_coding	79644	NA	7702	protein_coding	1.4301	2.91992	109.941	1.34531e-07	2.77391e-06
HIBADH	3-hydroxyisobutyrate dehydrogenase	protein_coding	11112	A0A024RA75.49	2211	protein_coding	1.04279	4.34442	109.906	1.34772e-07	2.77391e-06
PCYT1A	phosphate cytidylyltransferase 1A, choline	protein_coding	5130	C9J2E1.72	7967	protein_coding	-0.799514	6.4335	109.892	1.3487e-07	2.77391e-06
ZNF577	zinc finger protein 577	protein_coding	84765	A0A1W2PRX5.10	11744	protein_coding	-1.4639	2.65133	109.786	1.35615e-07	2.78442e-06
PARP15	poly(ADP-ribose) polymerase family member 15	protein_coding	165631	C9J7L3.82	5481	protein_coding	-1.674	6.64786	109.66	1.36507e-07	2.79792e-06
SORL1	sortilin related receptor 1	protein_coding	6653	Q92673.210	19408	protein_coding	-1.83301	9.10403	109.499	1.37655e-07	2.81662e-06
NDUFAB1	NADH:ubiquinone oxidoreductase subunit AB1	protein_coding	4706	H3BNK3.58	1548	protein_coding	1.04335	4.76158	109.446	1.38036e-07	2.81958e-06
ARHGAP45	Rho GTPase activating protein 45	protein_coding	23526	Q92619.163	6237	protein_coding	-1.23569	8.29019	109.362	1.38646e-07	2.82239e-06
BTN3A3	butyrophilin subfamily 3 member A3	protein_coding	10384	C9J3Q8.70	5658	protein_coding	-1.24035	7.29514	109.362	1.38647e-07	2.82239e-06
GCAT	glycine C-acetyltransferase	protein_coding	23464	O75600.189	2102	protein_coding	1.68748	2.68497	109.175	1.40003e-07	2.84514e-06
BATF3	basic leucine zipper ATF-like transcription factor 3	protein_coding	55509	NA	2569	protein_coding	2.97862	2.6383	109.054	1.40895e-07	2.85835e-06
PYCR1	pyrroline-5-carboxylate reductase 1	protein_coding	5831	P32322.197	2886	protein_coding	3.27141	3.59758	109.022	1.41132e-07	2.85835e-06
EP300	E1A binding protein p300	protein_coding	2033	Q09472.256	11692	protein_coding	-0.709038	7.5971	108.977	1.41463e-07	2.86015e-06
HPRT1	hypoxanthine phosphoribosyltransferase 1	protein_coding	3251	A0A140VJL3.26	1612	protein_coding	1.17517	5.0499	108.945	1.41701e-07	2.86015e-06
RELCH	RAB11 binding and LisH domain, coiled-coil and HEAT repeat containing	protein_coding	57614	A0A2R8Y566.14	10722	protein_coding	-1.27727	5.68303	108.68	1.43679e-07	2.89517e-06
NABP1	nucleic acid binding protein 1	protein_coding	64859	NA	17426	protein_coding	-1.69717	6.4532	108.582	1.44425e-07	2.90379e-06
PLXNA4	plexin A4	protein_coding	91584	A0A024R7A6.63	16364	protein_coding	-4.68395	3.0492	108.534	1.4479e-07	2.90379e-06
NDUFB3	NADH:ubiquinone oxidoreductase subunit B3	protein_coding	4709	C9JKQ2.63	1852	protein_coding	0.906646	5.25406	108.528	1.44836e-07	2.90379e-06
ANKFY1	ankyrin repeat and FYVE domain containing 1	protein_coding	51479	Q9P2R3.172	14224	protein_coding	-0.752772	6.50567	108.456	1.45383e-07	2.90985e-06
MYO18B	myosin XVIIIB	protein_coding	84700	Q8IUG5.165	9710	protein_coding	4.16187	2.1458	108.322	1.46411e-07	2.92553e-06
PTMA	prothymosin alpha	protein_coding	5757	NA	3381	protein_coding	0.914954	8.57592	108.16	1.47669e-07	2.94572e-06
H2AC6	H2A clustered histone 6	protein_coding	8334	A0A024R017.48	1668	protein_coding	-2.55695	4.29879	108.12	1.47977e-07	2.94695e-06
SLIRP	SRA stem-loop interacting RNA binding protein	protein_coding	81892	A0A087WUN7.51	2631	protein_coding	1.24409	3.88716	108.035	1.48645e-07	2.95531e-06
SSRP1	structure specific recognition protein 1	protein_coding	6749	NA	6337	protein_coding	1.25766	7.43709	107.97	1.49154e-07	2.96049e-06
IFNL1	interferon lambda 1	protein_coding	282618	Q8IU54.143	775	protein_coding	-1.95613	0.116344	107.743	1.5095e-07	2.99117e-06
ADAMTSL5	ADAMTS like 5	protein_coding	339366	X6R4H8.55	3621	protein_coding	-1.60188	1.20917	107.531	1.52657e-07	3.01904e-06
ERAP2	endoplasmic reticulum aminopeptidase 2	protein_coding	64167	Q6P179.147	6953	protein_coding	-1.06034	7.81904	107.506	1.52863e-07	3.01904e-06
CLPB	caseinolytic mitochondrial matrix peptidase chaperone subunit B	protein_coding	81570	A0A140VK11.35	12428	protein_coding	0.955943	4.27898	107.422	1.53539e-07	3.02738e-06
JAZF1	JAZF zinc finger 1	protein_coding	221895	H0Y403.52	4258	protein_coding	-2.39559	1.42198	107.285	1.54666e-07	3.04456e-06
CYB5B	cytochrome b5 type B	protein_coding	80777	NA	10047	protein_coding	0.781811	6.53907	107.184	1.55497e-07	3.05588e-06
TEPSIN	TEPSIN adaptor related protein complex 4 accessory protein	protein_coding	146705	NA	4762	protein_coding	-1.1958	5.54575	106.938	1.5754e-07	3.09094e-06
BCLAF3	BCLAF1 and THRAP3 family member 3	protein_coding	256643	A2AJT9.99	8784	protein_coding	-1.27718	3.78718	106.756	1.59075e-07	3.11594e-06
TMEM204	transmembrane protein 204	protein_coding	79652	Q9BSN7.130	1954	protein_coding	-1.43703	4.9193	106.66	1.59891e-07	3.12678e-06
HILPDA	hypoxia inducible lipid droplet associated	protein_coding	29923	Q9Y5L2.139	2070	protein_coding	4.95772	4.93978	106.58	1.60582e-07	3.13516e-06
RPL38	ribosomal protein L38	protein_coding	6169	A0A024R8P8.53	3829	protein_coding	0.660829	8.1743	106.543	1.60894e-07	3.13612e-06
CEP104	centrosomal protein 104	protein_coding	9731	NA	11885	protein_coding	-0.667682	5.47335	106.422	1.61939e-07	3.14742e-06
USP22	ubiquitin specific peptidase 22	protein_coding	23326	Q9UPT9.174	6777	protein_coding	0.722874	7.22075	106.406	1.62078e-07	3.14742e-06
ZNF550	zinc finger protein 550	protein_coding	162972	M0R337.41	5087	protein_coding	-1.20256	4.34847	106.385	1.62265e-07	3.14742e-06
PTGER4	prostaglandin E receptor 4	protein_coding	5734	P35408.189	3544	protein_coding	-1.49415	6.14485	106.319	1.6284e-07	3.15343e-06
CCDC57	coiled-coil domain containing 57	protein_coding	284001	NA	12391	protein_coding	-1.1429	5.88439	106.217	1.63724e-07	3.16123e-06
RPL8	ribosomal protein L8	protein_coding	6132	NA	2159	protein_coding	1.09273	9.11485	106.193	1.6394e-07	3.16123e-06
TRPV2	transient receptor potential cation channel subfamily V member 2	protein_coding	51393	Q9Y5S1.174	3381	protein_coding	-1.10151	6.68313	106.182	1.64038e-07	3.16123e-06
SH3BP5	SH3 domain binding protein 5	protein_coding	9467	O60239.172	4616	protein_coding	-2.02909	5.4756	106.087	1.64869e-07	3.17031e-06
ZNF81	zinc finger protein 81	protein_coding	347344	P51508.181	11814	protein_coding	-1.2141	3.94876	106.063	1.65088e-07	3.17031e-06
UQCRHL	ubiquinol-cytochrome c reductase hinge protein like	protein_coding	440567	A0A096LP55.47	2180	protein_coding	0.997479	4.91124	106.038	1.65306e-07	3.17031e-06
H3C6	H3 clustered histone 6	protein_coding	8353	P68431.187	2679	protein_coding	-2.26762	1.70061	105.974	1.65878e-07	3.17618e-06
CUBN	cubilin	protein_coding	8029	O60494.190	13264	protein_coding	-2.82043	2.5602	105.937	1.66202e-07	3.17727e-06
RAB5B	RAB5B, member RAS oncogene family	protein_coding	5869	A0A024RB09.49	6525	protein_coding	-0.730761	7.37298	105.896	1.66574e-07	3.1793e-06
LDHB	lactate dehydrogenase B	protein_coding	3945	NA	2983	protein_coding	0.861375	9.16404	105.813	1.67316e-07	3.18837e-06
MBP	myelin basic protein	protein_coding	4155	P02686.229	18730	protein_coding	-1.05918	7.01572	105.618	1.69081e-07	3.21686e-06
ZNF468	zinc finger protein 468	protein_coding	90333	Q5VIY5.141	5279	protein_coding	-1.05352	4.16858	105.503	1.70131e-07	3.23167e-06
NBPF26	NBPF member 26	protein_coding	101060684	A0A494C1A6.5	6782	protein_coding	-1.13988	4.75601	105.443	1.70683e-07	3.237e-06
MRPL22	mitochondrial ribosomal protein L22	protein_coding	29093	Q9NWU5.151	5264	protein_coding	1.24809	4.31224	105.401	1.7107e-07	3.23734e-06
PTGDS	prostaglandin D2 synthase	protein_coding	5730	A0A1W2PPU3.18	2712	protein_coding	-2.59829	0.663586	105.382	1.71243e-07	3.23734e-06
CUEDC2	CUE domain containing 2	protein_coding	79004	NA	1335	protein_coding	0.798377	5.4232	105.231	1.72644e-07	3.25865e-06
C9orf78	chromosome 9 open reading frame 78	protein_coding	51759	Q9NZ63.146	5099	protein_coding	-0.845557	6.42504	105.155	1.73356e-07	3.26256e-06
USP20	ubiquitin specific peptidase 20	protein_coding	10868	NA	5511	protein_coding	-1.13806	7.03885	105.151	1.73398e-07	3.26256e-06
SQLE	squalene epoxidase	protein_coding	6713	E7EVQ6.67	4305	protein_coding	2.00849	5.48997	105.061	1.74238e-07	3.27321e-06
MICAL1	microtubule associated monooxygenase, calponin and LIM domain containing 1	protein_coding	64780	NA	6841	protein_coding	-1.14061	7.23128	104.764	1.7707e-07	3.31305e-06
CLNS1A	chloride nucleotide-sensitive channel 1A	protein_coding	1207	U3KPU0.27	4581	protein_coding	0.68676	6.02909	104.748	1.77227e-07	3.31305e-06
CREBRF	CREB3 regulatory factor	protein_coding	153222	Q8IUR6.139	12333	protein_coding	-1.83497	5.62692	104.733	1.77366e-07	3.31305e-06
MPZL1	myelin protein zero like 1	protein_coding	9019	NA	7069	protein_coding	1.75073	3.06833	104.708	1.77609e-07	3.31305e-06
ZNF84	zinc finger protein 84	protein_coding	7637	P51523.182	9520	protein_coding	-1.03124	5.29849	104.665	1.78023e-07	3.31305e-06
ZBTB20	zinc finger and BTB domain containing 20	protein_coding	26137	Q9HC78.179	32008	protein_coding	-2.01862	3.74784	104.658	1.78087e-07	3.31305e-06
BIRC6	baculoviral IAP repeat containing 6	protein_coding	57448	Q9NR09.186	17842	protein_coding	-1.06535	8.22513	104.636	1.78303e-07	3.31305e-06
TTC23	tetratricopeptide repeat domain 23	protein_coding	64927	A0A024RC85.44	6148	protein_coding	2.10083	0.15303	104.564	1.79e-07	3.31488e-06
DBI	diazepam binding inhibitor, acyl-CoA binding protein	protein_coding	1622	P07108.204	2496	protein_coding	1.10155	6.3741	104.541	1.79227e-07	3.31488e-06
GPS2	G protein pathway suppressor 2	protein_coding	2874	I3L3Y9.39	3089	protein_coding	-1.04703	5.85078	104.54	1.79235e-07	3.31488e-06
CASP8	caspase 8	protein_coding	841	H7C0E2.69	6808	protein_coding	-1.15187	7.18645	104.436	1.80247e-07	3.32844e-06
RALGAPB	Ral GTPase activating protein non-catalytic subunit beta	protein_coding	57148	Q86X10.145	12631	protein_coding	-0.799042	6.74738	104.405	1.80559e-07	3.32903e-06
GALE	UDP-galactose-4-epimerase	protein_coding	2582	A0A384NL38.14	3955	protein_coding	1.97231	3.40509	104.159	1.82987e-07	3.3686e-06
RIDA	reactive intermediate imine deaminase A homolog	protein_coding	10247	A0A024R9H2.40	1497	protein_coding	1.35427	2.78404	104.073	1.83847e-07	3.37922e-06
CACNA1H	calcium voltage-gated channel subunit alpha1 H	protein_coding	8912	O95180.194	8620	protein_coding	-2.23394	0.0461718	103.999	1.846e-07	3.38531e-06
PHB	prohibitin	protein_coding	5245	A8K401.113	5113	protein_coding	1.01064	5.59747	103.984	1.84746e-07	3.38531e-06
ABCA7	ATP binding cassette subfamily A member 7	protein_coding	10347	NA	9591	protein_coding	-1.89151	6.76468	103.86	1.86005e-07	3.40304e-06
NOA1	nitric oxide associated 1	protein_coding	84273	Q8NC60.139	2218	protein_coding	1.01683	5.1825	103.832	1.86284e-07	3.40304e-06
ALDH18A1	aldehyde dehydrogenase 18 family member A1	protein_coding	5832	P54886.217	3759	protein_coding	1.02556	6.23287	103.729	1.8734e-07	3.41661e-06
POLD3	DNA polymerase delta 3, accessory subunit	protein_coding	10714	E9PM91.57	5501	protein_coding	1.25247	5.14029	103.701	1.8763e-07	3.41661e-06
TBRG1	transforming growth factor beta regulator 1	protein_coding	84897	NA	7155	protein_coding	-0.788052	6.31114	103.676	1.87886e-07	3.41661e-06
ACAT2	acetyl-CoA acetyltransferase 2	protein_coding	39	Q9BWD1.184	2639	protein_coding	1.65547	5.65955	103.595	1.88724e-07	3.42662e-06
GART	phosphoribosylglycinamide formyltransferase, phosphoribosylglycinamide synthetase, phosphoribosylaminoimidazole synthetase	protein_coding	2618	P22102.228	7751	protein_coding	0.722791	6.68985	103.33	1.9149e-07	3.47155e-06
RUVBL2	RuvB like AAA ATPase 2	protein_coding	10856	M0R0Y3.69	3531	protein_coding	1.43433	5.23559	103.274	1.92072e-07	3.47683e-06
FTH1	ferritin heavy chain 1	protein_coding	2495	E9PK45.62	2004	protein_coding	0.779987	7.43496	103.17	1.93172e-07	3.48276e-06
DMAP1	DNA methyltransferase 1 associated protein 1	protein_coding	55929	Q9NPF5.198	5599	protein_coding	-0.995921	5.79072	103.164	1.93239e-07	3.48276e-06
ERVK3-1	endogenous retrovirus group K3 member 1	protein_coding	NA	B3KNS4.65	5023	protein_coding	-0.697348	6.10581	103.161	1.93276e-07	3.48276e-06
SEMA4B	semaphorin 4B	protein_coding	10509	H0YLN3.59	6995	protein_coding	-0.795049	3.96634	103.039	1.9457e-07	3.5e-06
HDAC7	histone deacetylase 7	protein_coding	51564	Q8WUI4.199	9928	protein_coding	1.42799	7.76151	103.014	1.94846e-07	3.5e-06
FAM76A	family with sequence similarity 76 member A	protein_coding	199870	Q8TAV0.135	4046	protein_coding	-1.29084	3.4264	102.989	1.95113e-07	3.5e-06
DNAJC16	DnaJ heat shock protein family (Hsp40) member C16	protein_coding	23341	Q5TDG9.151	8563	protein_coding	-0.828551	4.89674	102.863	1.96465e-07	3.51896e-06
TXNIP	thioredoxin interacting protein	protein_coding	10628	Q9H3M7.158	3604	protein_coding	-2.99301	10.0186	102.836	1.96762e-07	3.51901e-06
NSDHL	NAD(P) dependent steroid dehydrogenase-like	protein_coding	50814	A0A384NPZ7.13	1996	protein_coding	1.04915	3.8527	102.791	1.97253e-07	3.5206e-06
TRAPPC14	trafficking protein particle complex subunit 14	protein_coding	55262	C9JMZ9.54	3263	protein_coding	-1.0169	5.11379	102.765	1.97537e-07	3.5206e-06
MDM4	MDM4 regulator of p53	protein_coding	4194	O15151.208	11008	protein_coding	-1.27713	6.32686	102.747	1.97737e-07	3.5206e-06
ABCC5	ATP binding cassette subfamily C member 5	protein_coding	10057	O15440.190	11365	protein_coding	-1.22807	5.95563	102.633	1.98985e-07	3.53312e-06
LILRB3	leukocyte immunoglobulin like receptor B3	protein_coding	107987462	C9JWL8.66	3736	protein_coding	-2.4394	1.5776	102.628	1.99032e-07	3.53312e-06
NAPSA	napsin A aspartic peptidase	protein_coding	9476	O96009.163	3581	protein_coding	3.34362	4.12073	102.587	1.99482e-07	3.53584e-06
TNIP3	TNFAIP3 interacting protein 3	protein_coding	79931	Q96KP6.119	3749	protein_coding	2.00304	3.25777	102.503	2.00416e-07	3.54712e-06
PSMB7	proteasome 20S subunit beta 7	protein_coding	5695	NA	1788	protein_coding	0.834746	6.07331	102.447	2.01035e-07	3.55281e-06
LRRN3	leucine rich repeat neuronal 3	protein_coding	54674	A4D0T1.126	3875	protein_coding	-2.12227	8.20553	102.398	2.01583e-07	3.5535e-06
TPST2	tyrosylprotein sulfotransferase 2	protein_coding	8459	A0A024R1G9.41	6913	protein_coding	-0.95979	5.97064	102.39	2.0167e-07	3.5535e-06
GYG1	glycogenin 1	protein_coding	2992	G5E9W8.79	7551	protein_coding	-1.0568	6.09075	102.344	2.02185e-07	3.55732e-06
SIGIRR	single Ig and TIR domain containing	protein_coding	59307	H0YDR5.54	3496	protein_coding	-1.33436	6.28172	102.199	2.03825e-07	3.58089e-06
UQCRH	ubiquinol-cytochrome c reductase hinge protein	protein_coding	7388	P07919.200	1341	protein_coding	0.888816	5.69806	102.131	2.04591e-07	3.58907e-06
RAD51C	RAD51 paralog C	protein_coding	5889	J3QR58.51	6068	protein_coding	0.963191	4.26922	101.894	2.07296e-07	3.63119e-06
ACACA	acetyl-CoA carboxylase alpha	protein_coding	31	Q13085.212	13022	protein_coding	1.05043	5.29956	101.833	2.08004e-07	3.63825e-06
LAIR1	leukocyte associated immunoglobulin like receptor 1	protein_coding	3903	Q6GTX8.141	8071	protein_coding	-1.84091	7.08734	101.761	2.08841e-07	3.64753e-06
TAGLN2	transgelin 2	protein_coding	8407	P37802.209	2262	protein_coding	0.973191	8.34422	101.598	2.10749e-07	3.67548e-06
ATP10A	ATPase phospholipid transporting 10A (putative)	protein_coding	57194	O60312.199	20675	protein_coding	-1.0113	6.43224	101.545	2.11374e-07	3.68099e-06
CCT5	chaperonin containing TCP1 subunit 5	protein_coding	22948	V9HW37.60	5638	protein_coding	0.942753	7.22058	101.431	2.12715e-07	3.69895e-06
ATP5MC2	ATP synthase membrane subunit c locus 2	protein_coding	517	NA	3904	protein_coding	0.908237	7.46291	101.186	2.15653e-07	3.74459e-06
ALDOC	aldolase, fructose-bisphosphate C	protein_coding	230	A8MVZ9.87	2612	protein_coding	2.78095	5.98353	101.121	2.16443e-07	3.74752e-06
NDST2	N-deacetylase and N-sulfotransferase 2	protein_coding	8509	P52849.170	4654	protein_coding	-0.84007	6.11306	101.12	2.16451e-07	3.74752e-06
NICN1	nicolin 1	protein_coding	84276	B2R7Q3.97	3542	protein_coding	-1.1092	5.41462	101.042	2.17403e-07	3.7542e-06
SMOX	spermine oxidase	protein_coding	54498	NA	2946	protein_coding	2.82961	3.90219	101.037	2.17466e-07	3.7542e-06
DUSP16	dual specificity phosphatase 16	protein_coding	80824	A0A024RAR2.57	7132	protein_coding	0.848076	7.31981	100.965	2.18345e-07	3.76392e-06
TRIM3	tripartite motif containing 3	protein_coding	10612	NA	6710	protein_coding	-1.12795	3.28962	100.88	2.1938e-07	3.77632e-06
CHAC1	ChaC glutathione specific gamma-glutamylcyclotransferase 1	protein_coding	79094	Q9BUX1.145	2051	protein_coding	3.32247	-0.163619	100.769	2.20757e-07	3.79454e-06
BRD2	bromodomain containing 2	protein_coding	6046	A0A024RCR5.55	8995	protein_coding	-0.691192	8.80922	100.627	2.22525e-07	3.81942e-06
P4HA1	prolyl 4-hydroxylase subunit alpha 1	protein_coding	5033	P13674.220	3093	protein_coding	2.61701	5.18165	100.57	2.23243e-07	3.82624e-06
LTO1	LTO1 maturation factor of ABCE1	protein_coding	220064	NA	7872	protein_coding	-0.937078	4.5715	100.514	2.23951e-07	3.83286e-06
RAB38	RAB38, member RAS oncogene family	protein_coding	23682	A0A024R191.55	1432	protein_coding	2.24247	2.31694	100.423	2.25101e-07	3.8458e-06
SLC25A19	solute carrier family 25 member 19	protein_coding	60386	Q9HC21.177	3316	protein_coding	1.08937	3.51567	100.383	2.25606e-07	3.8458e-06
ZFTA	zinc finger translocation associated	protein_coding	65998	C9JLR9.80	5948	protein_coding	-1.35674	3.50245	100.377	2.25673e-07	3.8458e-06
CCL5	C-C motif chemokine ligand 5	protein_coding	6352	D0EI67.102	1499	protein_coding	-1.33068	12.0021	100.303	2.26621e-07	3.85644e-06
JMJD7	jumonji domain containing 7	protein_coding	100137047	P0C870.99	1964	protein_coding	-1.1556	4.04262	100.221	2.27673e-07	3.86882e-06
TBCC	tubulin folding cofactor C	protein_coding	6903	Q15814.159	1606	protein_coding	-0.817201	5.33575	100.08	2.29501e-07	3.88544e-06
EPC1	enhancer of polycomb homolog 1	protein_coding	80314	Q9H2F5.168	11286	protein_coding	-1.03067	6.0133	100.078	2.29522e-07	3.88544e-06
SLX1A	SLX1 homolog A, structure-specific endonuclease subunit	protein_coding	548593	NA	2476	protein_coding	1.22855	5.29532	100.07	2.29628e-07	3.88544e-06
MAN1B1	mannosidase alpha class 1B member 1	protein_coding	11253	NA	10873	protein_coding	-0.573086	6.36328	100.02	2.30274e-07	3.88581e-06
PPP1R14B	protein phosphatase 1 regulatory inhibitor subunit 14B	protein_coding	26472	Q96C90.151	1658	protein_coding	1.34085	3.81826	100.018	2.30301e-07	3.88581e-06
EIF2A	eukaryotic translation initiation factor 2A	protein_coding	83939	NA	5905	protein_coding	0.934149	6.79349	99.9596	2.31062e-07	3.89314e-06
ITSN2	intersectin 2	protein_coding	50618	NA	11841	protein_coding	-0.857084	6.84492	99.9144	2.31655e-07	3.89584e-06
CFAP44	cilia and flagella associated protein 44	protein_coding	55779	H0Y883.37	12160	protein_coding	-1.74262	3.40123	99.8975	2.31876e-07	3.89584e-06
ZNF740	zinc finger protein 740	protein_coding	283337	Q8NDX6.164	9060	protein_coding	-0.810307	6.14999	99.743	2.33914e-07	3.92457e-06
KMT5B	lysine methyltransferase 5B	protein_coding	51111	Q4FZB7.142	8632	protein_coding	-1.06159	5.45367	99.435	2.38041e-07	3.97981e-06
MTIF2	mitochondrial translational initiation factor 2	protein_coding	4528	P46199.192	3374	protein_coding	0.700697	5.30597	99.4318	2.38084e-07	3.97981e-06
TMC6	transmembrane channel like 6	protein_coding	11322	A0A024R8V2.50	11730	protein_coding	-1.2887	8.02812	99.4227	2.38208e-07	3.97981e-06
FAM162A	family with sequence similarity 162 member A	protein_coding	26355	NA	11604	protein_coding	2.49765	4.98563	99.2654	2.40348e-07	4.00995e-06
ANKRD44	ankyrin repeat domain 44	protein_coding	91526	H7C209.63	12826	protein_coding	-1.0921	7.58404	99.2397	2.40701e-07	4.01022e-06
APOL2	apolipoprotein L2	protein_coding	23780	A0A024R1M8.49	3417	protein_coding	-1.03699	6.45447	99.0999	2.42627e-07	4.03667e-06
ARG2	arginase 2	protein_coding	384	A0A024R6A0.58	2284	protein_coding	4.93687	3.38834	99.0587	2.43197e-07	4.04052e-06
ARL2BP	ADP ribosylation factor like GTPase 2 binding protein	protein_coding	23568	NA	1994	protein_coding	-1.08643	5.42758	98.8948	2.45484e-07	4.06932e-06
MIF	macrophage migration inhibitory factor	protein_coding	4282	I4AY87.69	730	protein_coding	2.18931	5.60401	98.8585	2.45994e-07	4.06932e-06
GON4L	gon-4 like	protein_coding	54856	Q3T8J9.144	11970	protein_coding	-0.680263	6.98385	98.8553	2.46038e-07	4.06932e-06
ILF2	interleukin enhancer binding factor 2	protein_coding	3608	F4ZW62.62	2261	protein_coding	0.915136	7.16996	98.8269	2.46438e-07	4.06932e-06
RC3H2	ring finger and CCCH-type domains 2	protein_coding	54542	A0A024R899.54	11563	protein_coding	-0.899992	6.59893	98.7979	2.46847e-07	4.06932e-06
PCMTD2	protein-L-isoaspartate (D-aspartate) O-methyltransferase domain containing 2	protein_coding	55251	Q9NV79.149	5993	protein_coding	-1.59722	6.40242	98.7887	2.46977e-07	4.06932e-06
GRAP2	GRB2 related adaptor protein 2	protein_coding	9402	Q6FI14.142	6188	protein_coding	-1.2388	7.25976	98.5432	2.50471e-07	4.11203e-06
GSTA4	glutathione S-transferase alpha 4	protein_coding	2941	NA	2101	protein_coding	2.27197	2.22496	98.5339	2.50606e-07	4.11203e-06
GAPDH	glyceraldehyde-3-phosphate dehydrogenase	protein_coding	2597	NA	2396	protein_coding	2.00547	11.1265	98.5303	2.50657e-07	4.11203e-06
NCSTN	nicastrin	protein_coding	23385	Q92542.195	4131	protein_coding	-0.625435	6.44548	98.5055	2.51015e-07	4.11203e-06
MBD2	methyl-CpG binding domain protein 2	protein_coding	8932	Q9UBB5.186	5686	protein_coding	0.748708	6.76956	98.4861	2.51293e-07	4.11203e-06
HMGCL	3-hydroxy-3-methylglutaryl-CoA lyase	protein_coding	3155	P35914.197	5628	protein_coding	0.727728	4.93112	98.3647	2.5305e-07	4.13511e-06
RREB1	ras responsive element binding protein 1	protein_coding	6239	A0A024QZU8.50	17254	protein_coding	-0.714631	4.757	98.332	2.53526e-07	4.13602e-06
RABIF	RAB interacting factor	protein_coding	5877	P47224.171	3119	protein_coding	-0.841808	4.28534	98.3132	2.53799e-07	4.13602e-06
FAM189B	family with sequence similarity 189 member B	protein_coding	10712	P81408.151	4468	protein_coding	1.16062	4.18644	98.2481	2.5475e-07	4.14585e-06
SH2D2A	SH2 domain containing 2A	protein_coding	9047	Q9NP31.180	2498	protein_coding	1.67931	7.21528	98.1891	2.55615e-07	4.15426e-06
ATP5F1B	ATP synthase F1 subunit beta	protein_coding	506	NA	2238	protein_coding	0.960599	8.84021	98.072	2.57344e-07	4.17667e-06
TNFRSF9	TNF receptor superfamily member 9	protein_coding	3604	Q07011.184	6354	protein_coding	3.51243	6.40299	97.9797	2.58715e-07	4.19322e-06
PSAP	prosaposin	protein_coding	5660	A0A024QZQ2.50	3115	protein_coding	-0.658365	8.0555	97.8501	2.60654e-07	4.21892e-06
HMBS	hydroxymethylbilane synthase	protein_coding	3145	NA	5860	protein_coding	1.29813	3.97989	97.7234	2.62567e-07	4.24412e-06
SMG1	SMG1 nonsense mediated mRNA decay associated PI3K related kinase	protein_coding	23049	Q96Q15.175	25161	protein_coding	-0.863004	8.55155	97.6628	2.63488e-07	4.25325e-06
BRI3BP	BRI3 binding protein	protein_coding	140707	Q8WY22.131	6703	protein_coding	1.02244	4.96374	97.6237	2.64084e-07	4.2571e-06
COX17	cytochrome c oxidase copper chaperone COX17	protein_coding	10063	H7C5P5.27	1911	protein_coding	1.37336	4.23277	97.59	2.64599e-07	4.25965e-06
MRPS24	mitochondrial ribosomal protein S24	protein_coding	64951	Q96EL2.138	2607	protein_coding	0.974872	4.5241	97.5602	2.65055e-07	4.26124e-06
MACF1	microtubule actin crosslinking factor 1	protein_coding	23499	B4DQX9.71	70573	protein_coding	-0.831287	9.58916	97.4933	2.66082e-07	4.272e-06
ZNF583	zinc finger protein 583	protein_coding	147949	NA	8060	protein_coding	-2.03369	1.50028	97.4635	2.66542e-07	4.27362e-06
CTPS1	CTP synthase 1	protein_coding	1503	NA	11164	protein_coding	1.10037	5.20741	97.393	2.67632e-07	4.28534e-06
RBL2	RB transcriptional corepressor like 2	protein_coding	5934	J3KSF7.52	8110	protein_coding	-1.74195	9.38215	97.3432	2.68405e-07	4.29197e-06
HSPA4	heat shock protein family A (Hsp70) member 4	protein_coding	3308	P34932.206	5075	protein_coding	0.755023	6.87053	97.1761	2.71019e-07	4.32795e-06
IRF4	interferon regulatory factor 4	protein_coding	3662	Q15306.205	5881	protein_coding	2.08926	6.70079	97.0462	2.73071e-07	4.34256e-06
ZNF490	zinc finger protein 490	protein_coding	57474	Q9ULM2.173	6792	protein_coding	-1.06723	4.36274	97.0461	2.73072e-07	4.34256e-06
CSTB	cystatin B	protein_coding	1476	A0A1W2PQG6.18	3820	protein_coding	-0.694989	5.98516	97.0359	2.73234e-07	4.34256e-06
MCM8	minichromosome maintenance 8 homologous recombination repair factor	protein_coding	84515	Q9UJA3.190	7691	protein_coding	1.65092	5.37998	97.012	2.73614e-07	4.34256e-06
DCAF5	DDB1 and CUL4 associated factor 5	protein_coding	8816	Q96JK2.167	8295	protein_coding	-0.698087	6.92752	97.0019	2.73774e-07	4.34256e-06
FXR1	FMR1 autosomal homolog 1	protein_coding	8087	C9JZE0.66	11874	protein_coding	0.978477	6.86759	96.9803	2.74118e-07	4.34256e-06
NASP	nuclear autoantigenic sperm protein	protein_coding	4678	E9PI86.73	8304	protein_coding	1.24131	6.84035	96.917	2.75129e-07	4.35281e-06
TMEM87A	transmembrane protein 87A	protein_coding	25963	Q8NBN3.135	5594	protein_coding	-0.713279	5.66655	96.8341	2.7646e-07	4.36806e-06
HTATSF1	HIV-1 Tat specific factor 1	protein_coding	27336	Q5H918.106	3055	protein_coding	-0.964895	6.88178	96.6478	2.79478e-07	4.4099e-06
ZNF773	zinc finger protein 773	protein_coding	374928	M0QYZ8.44	8141	protein_coding	-1.24264	3.44184	96.4205	2.8321e-07	4.44823e-06
EEF1E1	eukaryotic translation elongation factor 1 epsilon 1	protein_coding	9521	O43324.190	2088	protein_coding	1.02504	3.69046	96.4172	2.83264e-07	4.44823e-06
ATG14	autophagy related 14	protein_coding	22863	Q6ZNE5.141	5025	protein_coding	-1.02779	4.72068	96.4081	2.83415e-07	4.44823e-06
RIPK3	receptor interacting serine/threonine kinase 3	protein_coding	11035	Q9Y572.199	3229	protein_coding	-1.71945	5.35744	96.3996	2.83555e-07	4.44823e-06
WNT10B	Wnt family member 10B	protein_coding	7480	O00744.175	2601	protein_coding	-1.77675	2.37557	96.3866	2.83771e-07	4.44823e-06
TATDN2	TatD DNase domain containing 2	protein_coding	9797	A0A024R2F3.52	5572	protein_coding	-0.71348	7.22402	96.2179	2.86586e-07	4.48391e-06
RIMBP3C	RIMS binding protein 3C	protein_coding	150221	A6NJZ7.101	5796	protein_coding	-2.20558	0.411664	96.2052	2.86799e-07	4.48391e-06
TMEM127	transmembrane protein 127	protein_coding	55654	O75204.133	6372	protein_coding	-0.868034	6.29375	96.1788	2.87243e-07	4.48497e-06
CERCAM	cerebral endothelial cell adhesion molecule	protein_coding	51148	B7ZBS8.70	6058	protein_coding	3.01227	2.72545	96.1405	2.87887e-07	4.48835e-06
REXO5	RNA exonuclease 5	protein_coding	81691	H3BUT7.53	4111	protein_coding	2.38417	3.42636	96.1213	2.88212e-07	4.48835e-06
NSMCE1	NSE1 homolog, SMC5-SMC6 complex component	protein_coding	197370	Q8WV22.165	3745	protein_coding	0.965531	5.57199	96.0377	2.89629e-07	4.49396e-06
RPL22L1	ribosomal protein L22 like 1	protein_coding	200916	Q6P5R6.138	2051	protein_coding	1.55146	4.20934	96.0248	2.89846e-07	4.49396e-06
GLIPR2	GLI pathogenesis related 2	protein_coding	152007	A0A088AWP7.44	3055	protein_coding	-1.03583	5.609	96.0235	2.8987e-07	4.49396e-06
MTX2	metaxin 2	protein_coding	10651	F8WCW1.31	1717	protein_coding	1.20247	3.71809	96.0112	2.90079e-07	4.49396e-06
CMC2	C-X9-C motif containing 2	protein_coding	56942	Q9NRP2.116	12564	protein_coding	0.799921	4.8836	95.9689	2.90799e-07	4.49873e-06
STAM	signal transducing adaptor molecule	protein_coding	8027	Q92783.187	4130	protein_coding	0.887397	5.37235	95.9391	2.91308e-07	4.49873e-06
AP1G2	adaptor related protein complex 1 subunit gamma 2	protein_coding	8906	O75843.177	6897	protein_coding	-0.79121	7.78472	95.9268	2.91518e-07	4.49873e-06
PDPR	pyruvate dehydrogenase phosphatase regulatory subunit	protein_coding	55066	Q8NCN5.151	9679	protein_coding	-0.745298	7.46771	95.8917	2.9212e-07	4.49967e-06
CALCOCO2	calcium binding and coiled-coil domain 2	protein_coding	10241	Q13137.172	8303	protein_coding	-0.756727	6.75404	95.8569	2.92719e-07	4.49967e-06
FGD3	FYVE, RhoGEF and PH domain containing 3	protein_coding	89846	A0A024R252.59	5818	protein_coding	-1.32635	7.8527	95.8496	2.92843e-07	4.49967e-06
GMDS	GDP-mannose 4,6-dehydratase	protein_coding	2762	NA	4217	protein_coding	1.16123	4.01337	95.8354	2.93087e-07	4.49967e-06
BOD1L1	biorientation of chromosomes in cell division 1 like 1	protein_coding	259282	Q8NFC6.139	15862	protein_coding	-0.787553	7.04547	95.6828	2.9573e-07	4.5344e-06
CDK2AP1	cyclin dependent kinase 2 associated protein 1	protein_coding	8099	O14519.165	6027	protein_coding	1.28707	4.20305	95.6275	2.96694e-07	4.54334e-06
DYRK1B	dual specificity tyrosine phosphorylation regulated kinase 1B	protein_coding	9149	A0A024R0I0.62	3192	protein_coding	-1.11622	4.06349	95.553	2.97999e-07	4.55747e-06
TK2	thymidine kinase 2	protein_coding	7084	J3KSZ2.22	10339	protein_coding	-0.951001	4.44598	95.4685	2.99486e-07	4.57435e-06
HAUS4	HAUS augmin like complex subunit 4	protein_coding	54930	Q9H6D7.156	2539	protein_coding	1.68518	5.22235	95.3419	3.01731e-07	4.59944e-06
THEMIS2	thymocyte selection associated family member 2	protein_coding	9473	Q5TEJ8.125	4621	protein_coding	-1.04064	5.04281	95.3324	3.019e-07	4.59944e-06
TMPRSS3	transmembrane serine protease 3	protein_coding	64699	P57727.192	4908	protein_coding	3.82666	4.341	95.2997	3.02483e-07	4.60244e-06
BCKDK	branched chain keto acid dehydrogenase kinase	protein_coding	10295	A0A024QZA9.43	3873	protein_coding	1.2139	4.57301	95.241	3.03534e-07	4.61256e-06
PLXDC1	plexin domain containing 1	protein_coding	57125	Q8IUK5.131	9255	protein_coding	-4.47385	2.51232	95.0447	3.07077e-07	4.6561e-06
CROCC	ciliary rootlet coiled-coil, rootletin	protein_coding	9696	NA	8875	protein_coding	-1.17956	3.67855	95.0391	3.0718e-07	4.6561e-06
TINF2	TERF1 interacting nuclear factor 2	protein_coding	26277	NA	2712	protein_coding	-0.701057	6.48641	94.9933	3.08013e-07	4.66281e-06
MRPL17	mitochondrial ribosomal protein L17	protein_coding	63875	Q9NRX2.153	2612	protein_coding	1.16629	4.95424	94.7831	3.11877e-07	4.71531e-06
CASP9	caspase 9	protein_coding	842	F8VVS7.85	5269	protein_coding	0.842904	4.53828	94.7143	3.13152e-07	4.72859e-06
FLOT1	flotillin 1	protein_coding	10211	NA	3185	protein_coding	1.45312	6.74526	94.6793	3.13804e-07	4.72904e-06
RCC1	regulator of chromosome condensation 1	protein_coding	1104	Q5T081.139	3888	protein_coding	1.47141	5.89128	94.6575	3.14211e-07	4.72904e-06
MACIR	macrophage immunometabolism regulator	protein_coding	90355	Q96GV9.131	3507	protein_coding	1.33473	3.05147	94.6489	3.14371e-07	4.72904e-06
DYNC1LI2	dynein cytoplasmic 1 light intermediate chain 2	protein_coding	1783	A0A024R6Z0.43	8089	protein_coding	-0.696357	6.37858	94.5404	3.16404e-07	4.74164e-06
NDUFA7	NADH:ubiquinone oxidoreductase subunit A7	protein_coding	4701	O95182.173	1392	protein_coding	1.06792	4.84362	94.5297	3.16606e-07	4.74164e-06
SLC25A3	solute carrier family 25 member 3	protein_coding	5250	A0A024RBE8.54	8896	protein_coding	0.996613	8.05786	94.525	3.16694e-07	4.74164e-06
AIM2	absent in melanoma 2	protein_coding	9447	O14862.156	1874	protein_coding	2.1879	2.88153	94.5195	3.16798e-07	4.74164e-06
RPA3	replication protein A3	protein_coding	6119	A4D105.115	3232	protein_coding	1.43116	4.62193	94.4831	3.17486e-07	4.74241e-06
VEZF1	vascular endothelial zinc finger 1	protein_coding	7716	J9JIC7.56	4913	protein_coding	-0.968378	6.11877	94.4746	3.17645e-07	4.74241e-06
NOB1	NIN1 (RPN12) binding protein 1 homolog	protein_coding	28987	Q9ULX3.170	2101	protein_coding	1.09489	5.77197	94.4246	3.18593e-07	4.74619e-06
KMT2A	lysine methyltransferase 2A	protein_coding	4297	H0YEU4.62	31469	protein_coding	-0.783591	8.63794	94.4193	3.18694e-07	4.74619e-06
SENP3-EIF4A1	SENP3-EIF4A1 readthrough (NMD candidate)	protein_coding	NA	A0A087X0R7.34	3519	protein_coding	0.851713	8.54577	94.3602	3.19818e-07	4.75352e-06
KLRB1	killer cell lectin like receptor B1	protein_coding	3820	Q12918.142	1478	protein_coding	-3.03814	6.67956	94.3445	3.20117e-07	4.75352e-06
POLR3G	RNA polymerase III subunit G	protein_coding	10622	D6REQ0.55	4024	protein_coding	2.31285	1.23889	94.3306	3.20382e-07	4.75352e-06
OXCT1	3-oxoacid CoA-transferase 1	protein_coding	5019	A0A024R040.57	4100	protein_coding	1.0108	6.40652	94.2526	3.21876e-07	4.76976e-06
ZSWIM8	zinc finger SWIM-type containing 8	protein_coding	23053	S4R410.56	7929	protein_coding	-0.99857	7.12478	94.1938	3.23006e-07	4.77838e-06
MOB3C	MOB kinase activator 3C	protein_coding	148932	Q70IA8.124	5832	protein_coding	-1.15055	5.81111	94.1807	3.23259e-07	4.77838e-06
RBBP8	RB binding protein 8, endonuclease	protein_coding	5932	A0A140TA82.12	5078	protein_coding	1.56899	5.14963	94.0756	3.25292e-07	4.80249e-06
PDXP	pyridoxal phosphatase	protein_coding	57026	A0A024R1I3.53	2205	protein_coding	1.32327	4.24523	93.8494	3.29722e-07	4.85921e-06
RPL32	ribosomal protein L32	protein_coding	6161	A0A024R2G7.45	3714	protein_coding	0.683759	8.79689	93.838	3.29949e-07	4.85921e-06
ZNF776	zinc finger protein 776	protein_coding	284309	Q68DI1.139	5454	protein_coding	-1.03152	4.99999	93.8168	3.30367e-07	4.85937e-06
ARL6IP5	ADP ribosylation factor like GTPase 6 interacting protein 5	protein_coding	10550	A0A024R371.40	2555	protein_coding	-0.779063	7.84905	93.6213	3.3426e-07	4.91058e-06
TIMP1	TIMP metallopeptidase inhibitor 1	protein_coding	7076	Q5H9B5.121	1446	protein_coding	-2.50383	4.77912	93.5969	3.34752e-07	4.91175e-06
MTHFD1	methylenetetrahydrofolate dehydrogenase, cyclohydrolase and formyltetrahydrofolate synthetase 1	protein_coding	4522	F5H2F4.92	12208	protein_coding	1.60986	7.30229	93.5426	3.35843e-07	4.92172e-06
LAPTM5	lysosomal protein transmembrane 5	protein_coding	7805	Q5TBB8.144	3228	protein_coding	-0.568165	9.94412	93.4537	3.37641e-07	4.94026e-06
RASGRP2	RAS guanyl releasing protein 2	protein_coding	10235	NA	6084	protein_coding	-1.82573	6.76755	93.4304	3.38115e-07	4.94026e-06
YWHAE	tyrosine 3-monooxygenase/tryptophan 5-monooxygenase activation protein epsilon	protein_coding	7531	V9HW98.53	3688	protein_coding	1.23657	7.5674	93.4188	3.38351e-07	4.94026e-06
SPOCK2	SPARC (osteonectin), cwcv and kazal like domains proteoglycan 2	protein_coding	9806	Q92563.196	6405	protein_coding	-1.46876	8.54027	93.3351	3.40058e-07	4.95896e-06
CCNT2	cyclin T2	protein_coding	905	F2Z2C9.73	9081	protein_coding	-0.961482	5.91123	93.3153	3.40463e-07	4.95896e-06
CAMK2G	calcium/calmodulin dependent protein kinase II gamma	protein_coding	818	Q13555.208	7273	protein_coding	-0.757539	6.33044	93.101	3.44886e-07	5.0124e-06
CEP85L	centrosomal protein 85 like	protein_coding	387119	Q5SZL2.122	9428	protein_coding	-1.37228	6.10301	93.0817	3.45286e-07	5.0124e-06
LDHA	lactate dehydrogenase A	protein_coding	3939	F5GXY2.76	6038	protein_coding	2.41669	9.02103	93.0707	3.45517e-07	5.0124e-06
ALCAM	activated leukocyte cell adhesion molecule	protein_coding	214	Q13740.194	7179	protein_coding	1.66693	4.11043	93.0348	3.46265e-07	5.0124e-06
PAFAH2	platelet activating factor acetylhydrolase 2	protein_coding	5051	Q99487.166	3795	protein_coding	-1.23597	4.98382	93.0332	3.46299e-07	5.0124e-06
COTL1	coactosin like F-actin binding protein 1	protein_coding	23406	A0A384MTY2.11	6761	protein_coding	0.896563	9.16376	93.0162	3.46653e-07	5.0124e-06
GIMAP8	GTPase, IMAP family member 8	protein_coding	155038	Q8ND71.141	4185	protein_coding	-1.64952	6.42372	92.9372	3.48311e-07	5.02342e-06
COQ5	coenzyme Q5, methyltransferase	protein_coding	84274	Q5HYK3.148	2501	protein_coding	0.619237	4.90945	92.9047	3.48997e-07	5.02342e-06
WHRN	whirlin	protein_coding	25861	Q9P202.179	5704	protein_coding	2.84869	5.0368	92.8852	3.49406e-07	5.02342e-06
CIAO2A	cytosolic iron-sulfur assembly component 2A	protein_coding	84191	NA	2260	protein_coding	0.659142	5.03352	92.8833	3.49448e-07	5.02342e-06
ZNF469	zinc finger protein 469	protein_coding	84627	H3BS19.67	13774	protein_coding	-2.33568	2.32347	92.8798	3.49521e-07	5.02342e-06
NDUFA4	NDUFA4 mitochondrial complex associated	protein_coding	4697	A0A024R9Z0.36	3461	protein_coding	0.656883	5.93657	92.7362	3.52569e-07	5.04054e-06
PFDN6	prefoldin subunit 6	protein_coding	10471	Q5STK2.138	2953	protein_coding	0.79478	4.63467	92.7313	3.52674e-07	5.04054e-06
PRDX5	peroxiredoxin 5	protein_coding	25824	P30044.216	860	protein_coding	0.777938	6.49225	92.7265	3.52776e-07	5.04054e-06
ITM2B	integral membrane protein 2B	protein_coding	9445	A0A3B3IUC0.12	10661	protein_coding	-1.68933	7.92976	92.7207	3.529e-07	5.04054e-06
SRGN	serglycin	protein_coding	5552	P10124.185	1217	protein_coding	1.02325	8.4441	92.6759	3.53858e-07	5.04054e-06
PHB2	prohibitin 2	protein_coding	11331	NA	4226	protein_coding	0.952733	7.44735	92.6726	3.53927e-07	5.04054e-06
ZNF142	zinc finger protein 142	protein_coding	7701	NA	11560	protein_coding	-0.695806	5.79941	92.667	3.54047e-07	5.04054e-06
C11orf21	chromosome 11 open reading frame 21	protein_coding	29125	Q9P2W6.102	4074	protein_coding	-2.36871	6.59788	92.6649	3.54093e-07	5.04054e-06
SMIM38	small integral membrane protein 38	protein_coding	107984345	A0A286YFK9.10	5682	protein_coding	2.24244	1.15336	92.6257	3.54935e-07	5.0465e-06
RPS18	ribosomal protein S18	protein_coding	6222	J3JS69.70	1834	protein_coding	0.952676	9.21606	92.5377	3.56833e-07	5.06745e-06
GLA	galactosidase alpha	protein_coding	2717	NA	6195	protein_coding	1.63647	4.2819	92.4619	3.58476e-07	5.08474e-06
ZNF211	zinc finger protein 211	protein_coding	10520	H0Y3T8.55	4562	protein_coding	-1.22462	4.93867	92.3221	3.61532e-07	5.12199e-06
CLIC3	chloride intracellular channel 3	protein_coding	9022	O95833.182	969	protein_coding	-3.26179	3.15661	92.1838	3.64584e-07	5.1591e-06
UBXN11	UBX domain protein 11	protein_coding	91544	Q5T124.135	4691	protein_coding	-1.28814	5.03449	92.1432	3.65485e-07	5.16573e-06
GSTO1	glutathione S-transferase omega 1	protein_coding	9446	NA	1691	protein_coding	1.30235	5.90973	92.082	3.6685e-07	5.17888e-06
AKAP9	A-kinase anchoring protein 9	protein_coding	10142	NA	26515	protein_coding	-0.964176	6.77076	92.0089	3.68486e-07	5.19582e-06
TCP1	t-complex 1	protein_coding	6950	P17987.216	4883	protein_coding	0.979036	7.11634	91.979	3.69158e-07	5.19916e-06
MFSD2B	major facilitator superfamily domain containing 2B	protein_coding	388931	A0A2I3JL00.15	4522	protein_coding	1.63687	1.66752	91.6802	3.75951e-07	5.2885e-06
UBE2R2	ubiquitin conjugating enzyme E2 R2	protein_coding	54926	Q712K3.155	4477	protein_coding	0.791483	5.95466	91.6612	3.76388e-07	5.2885e-06
STAT5A	signal transducer and activator of transcription 5A	protein_coding	6776	A0A384N5W4.17	6385	protein_coding	0.634351	7.1344	91.6266	3.77184e-07	5.29345e-06
PTGDR2	prostaglandin D2 receptor 2	protein_coding	11251	Q9Y5Y4.160	2881	protein_coding	-3.72681	3.43157	91.548	3.79003e-07	5.31272e-06
ANAPC1	anaphase promoting complex subunit 1	protein_coding	64682	A0A2R8YF63.12	13984	protein_coding	0.753628	6.27774	91.4743	3.80716e-07	5.33048e-06
URGCP-MRPS24	URGCP-MRPS24 readthrough	protein_coding	100534592	S4R325.38	795	protein_coding	0.891474	4.60984	91.4184	3.82022e-07	5.34249e-06
HS3ST3B1	heparan sulfate-glucosamine 3-sulfotransferase 3B1	protein_coding	9953	Q9Y662.155	5369	protein_coding	-1.29564	4.81891	91.3433	3.83785e-07	5.36085e-06
MKNK1	MAPK interacting serine/threonine kinase 1	protein_coding	8569	A0A499FJN1.10	8071	protein_coding	-0.758151	6.1624	91.3029	3.84737e-07	5.36787e-06
INPP5K	inositol polyphosphate-5-phosphatase K	protein_coding	51763	Q9BT40.174	5173	protein_coding	-0.927644	6.06279	91.2055	3.87046e-07	5.39377e-06
IFFO1	intermediate filament family orphan 1	protein_coding	25900	NA	4945	protein_coding	-1.27366	5.52832	90.932	3.93609e-07	5.47749e-06
ENTPD1	ectonucleoside triphosphate diphosphohydrolase 1	protein_coding	953	P49961.197	14344	protein_coding	1.36535	8.43271	90.917	3.93971e-07	5.47749e-06
KIAA2026	KIAA2026	protein_coding	158358	H0YFF4.36	8497	protein_coding	-0.962563	5.89252	90.7515	3.98011e-07	5.52722e-06
GIMAP2	GTPase, IMAP family member 2	protein_coding	26157	NA	2097	protein_coding	-1.38752	6.81057	90.6978	3.99331e-07	5.5391e-06
PMAIP1	phorbol-12-myristate-13-acetate-induced protein 1	protein_coding	5366	A0A0S2Z490.22	2186	protein_coding	2.76421	3.10591	90.6208	4.01233e-07	5.55901e-06
RIMBP3B	RIMS binding protein 3B	protein_coding	440804	A6NNM3.102	6105	protein_coding	-1.75223	-0.506693	90.5696	4.02504e-07	5.56585e-06
GTF2IRD2	GTF2I repeat domain containing 2	protein_coding	84163	Q86UP8.138	8359	protein_coding	-1.17161	3.72857	90.5634	4.0266e-07	5.56585e-06
[truncated: 11,066 more rows]

## Sheet: Tex_vs_Trest
SYMBOL	DESCRIPTION	GENEBIOTYPE	ENTREZID	UNIPROTID	LENGTH	METABIOTYPE	logFC	logCPM	F	PValue	FDR
[truncated: 11,929 more rows]

## Sheet: Teff_vs_Ttumor
SYMBOL	DESCRIPTION	GENEBIOTYPE	ENTREZID	UNIPROTID	LENGTH	METABIOTYPE	logFC	logCPM	F	PValue	FDR
[truncated: 11,929 more rows]

[truncated: 2 more sheets: Tex_vs_Ttumor, Tex_vs_Teff]
