# Supplementary material for: Deletion of SNX9 alleviates CD8 T cell exhaustion for effective cellular cancer immunotherapy
Source: Nat Commun. 2023 Feb 2;14:86. doi: 10.1038/s41467-022-35583-w (PMC9895440; doi:10.1038/s41467-022-35583-w)
Supplement: Supplementary file 6 — Supplementary Data 3 [file 41467_2022_35583_MOESM6_ESM.xlsx]

## Sheet: readme
	Relates to Figure 1j. This file contains the gene set enrichment analysis (sheet: Gene Set Enrichment). The other sheets contain the gene sets used for the analyses (top 100 Genes by Effect Size ranking derived from Zheng et al Science 2021)

## Sheet: Gene Set Enrichment
NGenes	Direction	PValue	FDR	meanlogfc	geneset	contrast
92	Up	5.01967e-19	8.53345e-18	0.751933	Temra	Ttumor_vs_Trest
73	Up	2.27721e-11	1.93563e-10	0.325015	ZNF683pos-CXCR6neg-Tm	Ttumor_vs_Trest
98	Up	6.47524e-08	3.6693e-07	0.343336	GZMKpos-Tem	Ttumor_vs_Trest
85	Up	1.57953e-06	6.71301e-06	0.374521	GZMKpos-earlyTem	Ttumor_vs_Trest
96	Up	0.000455698	0.00154937	0.249134	GZMKpos-Tex	Ttumor_vs_Trest
90	Up	0.000923189	0.0026157	0.236771	KIRpos-EOMESpos-NK-like	Ttumor_vs_Trest
98	Up	0.00607377	0.0137518	0.113768	ZNF683pos-CXCR6pos-Trm	Ttumor_vs_Trest
98	Down	0.00647144	0.0137518	-0.333801	NME1pos-T	Ttumor_vs_Trest
89	Up	0.0336881	0.063633	0.0970115	KIRpos-TXKpos-NK-like	Ttumor_vs_Trest
43	Up	0.335976	0.490857	0.101354	OXPHOSneg-Tex	Ttumor_vs_Trest
85	Down	0.3727	0.490857	-0.0435204	ISGpos-CD8pos-T	Ttumor_vs_Trest
85	Down	0.3727	0.490857	-0.0435204	Tc17	Ttumor_vs_Trest
6	Up	0.375361	0.490857	0.0873297	uncharacterized	Ttumor_vs_Trest
96	Up	0.485958	0.590091	-0.0119107	Tn	Ttumor_vs_Trest
94	Up	0.561187	0.636012	0.0306663	Tex-term	Ttumor_vs_Trest
79	Down	0.630065	0.669444	-0.110339	TCF7pos-Tex	Ttumor_vs_Trest
85	Up	0.6825	0.6825	0.00249521	Il7R-Tm	Ttumor_vs_Trest
94	Up	8.72032e-12	1.48245e-10	1.29931	Tex-term	Teff_vs_Trest
98	Up	2.27422e-10	1.93309e-09	1.26455	NME1pos-T	Teff_vs_Trest
73	Down	8.2463e-07	4.67291e-06	-0.581948	ZNF683pos-CXCR6neg-Tm	Teff_vs_Trest
43	Up	1.8768e-05	7.97641e-05	0.995707	OXPHOSneg-Tex	Teff_vs_Trest
96	Up	2.69462e-05	9.1617e-05	0.188921	Tn	Teff_vs_Trest
79	Up	8.29668e-05	0.000235073	0.725233	TCF7pos-Tex	Teff_vs_Trest
92	Down	0.0013825	0.00317475	-0.599209	Temra	Teff_vs_Trest
85	Down	0.00168075	0.00317475	-0.52035	ISGpos-CD8pos-T	Teff_vs_Trest
85	Down	0.00168075	0.00317475	-0.52035	Tc17	Teff_vs_Trest
96	Up	0.00298554	0.00507542	0.474384	GZMKpos-Tex	Teff_vs_Trest
6	Up	0.0486617	0.0752044	0.410126	uncharacterized	Teff_vs_Trest
98	Down	0.368323	0.503795	-0.075628	GZMKpos-Tem	Teff_vs_Trest
98	Up	0.385255	0.503795	0.116592	ZNF683pos-CXCR6pos-Trm	Teff_vs_Trest
90	Down	0.534324	0.648822	-0.125787	KIRpos-EOMESpos-NK-like	Teff_vs_Trest
89	Up	0.741752	0.840652	0.134601	KIRpos-TXKpos-NK-like	Teff_vs_Trest
85	Down	0.905626	0.937518	-0.083571	GZMKpos-earlyTem	Teff_vs_Trest
85	Down	0.937518	0.937518	0.0101284	Il7R-Tm	Teff_vs_Trest
94	Up	8.15406e-14	1.38619e-12	0.860533	Tex-term	Tex_vs_Trest
43	Up	2.67314e-09	2.27217e-08	0.750573	OXPHOSneg-Tex	Tex_vs_Trest
79	Up	5.30234e-08	3.00466e-07	0.623593	TCF7pos-Tex	Tex_vs_Trest
98	Down	1.73583e-06	7.21115e-06	-0.645297	NME1pos-T	Tex_vs_Trest
89	Up	2.12093e-06	7.21115e-06	0.51605	KIRpos-TXKpos-NK-like	Tex_vs_Trest
92	Up	9.98936e-05	0.000283032	0.402884	Temra	Tex_vs_Trest
96	Up	0.000596188	0.00144789	0.283542	GZMKpos-Tex	Tex_vs_Trest
96	Up	0.00276905	0.00588423	0.137636	Tn	Tex_vs_Trest
85	Down	0.00424923	0.00722369	-0.239089	ISGpos-CD8pos-T	Tex_vs_Trest
85	Down	0.00424923	0.00722369	-0.239089	Tc17	Tex_vs_Trest
85	Up	0.0225666	0.0348756	0.16688	GZMKpos-earlyTem	Tex_vs_Trest
73	Up	0.037932	0.053737	0.0485945	ZNF683pos-CXCR6neg-Tm	Tex_vs_Trest
90	Up	0.0566256	0.0740489	0.143261	KIRpos-EOMESpos-NK-like	Tex_vs_Trest
6	Up	0.0690319	0.0838244	0.227621	uncharacterized	Tex_vs_Trest
98	Up	0.213346	0.241792	0.088441	ZNF683pos-CXCR6pos-Trm	Tex_vs_Trest
98	Up	0.548147	0.582406	0.0499046	GZMKpos-Tem	Tex_vs_Trest
85	Down	0.707932	0.707932	-0.0588155	Il7R-Tm	Tex_vs_Trest

## Sheet: Tn
SYMBOL	ES
CCR7	1.73628
LEF1	1.56215
SELL	1.44496
MAL	1.14179
IL7R	1.11183
RPL32	1.05165
RPL13	1.0149
EEF1A1	0.997598
TCF7	0.98659
RPL34	0.956846
LTB	0.952935
ACTN1	0.947809
RPS12	0.945647
RPS3A	0.922464
RPS6	0.908334
RPL11	0.894848
RPS13	0.891049
RPS8	0.878902
TRABD2A	0.860016
RPS18	0.847983
RPL19	0.834637
RPS23	0.830685
RPS14	0.823537
RPL10	0.822124
RPL3	0.815265
TPT1	0.782555
RPL30	0.768939
RPS5	0.763032
RPS4X	0.760343
RPLP2	0.760258
RPL18A	0.759302
RPS27A	0.75475
RPL39	0.753683
RPL5	0.747367
RPS28	0.73457
EEF1B2	0.733516
RPS3	0.72285
RPL22	0.722751
RPL18	0.713917
RPL9	0.709421
NELL2	0.705474
NOSIP	0.703063
RPL8	0.693738
RPL37	0.691818
KLF2	0.688607
PABPC1	0.688402
LDLRAP1	0.687117
RPS25	0.676545
RPL36	0.672035
RPL14	0.66971
RPS2	0.669534
RPL21	0.662634
RPLP0	0.659131
RPL29	0.657583
RPL35A	0.655947
PASK	0.655116
RPL12	0.650373
TMEM123	0.650035
LDHB	0.647766
TXK	0.646237
RPL10A	0.643054
RPS10	0.640857
RPL13A	0.638294
RPS16	0.633573
RPL4	0.632839
SERINC5	0.629321
SPINT2	0.629117
RPS21	0.625317
RPL7	0.620123
BACH2	0.60606
MYC	0.603862
RPLP1	0.595297
RPS9	0.593788
RPSA	0.59352
CD55	0.584198
RPS15	0.566492
EEF1G	0.562896
SCML1	0.559867
RPL31	0.556844
RPS15A	0.54755
S1PR1	0.545775
RASGRP2	0.540264
C1orf228	0.54019
RPS27	0.518814
C1orf162	0.51402
EEF2	0.511662
SATB1	0.511252
RPL6	0.505442
RPL26	0.502861
EIF3E	0.50234
NOG	0.497751
CD248	0.497596
RPL38	0.496003
RPL28	0.492886
THEM4	0.486001
PLAC8	0.481012
IL6R	0.476939
ICAM2	0.474447
VIPR1	0.473434
FLT3LG	0.465969

## Sheet: Il7R-Tm
SYMBOL	ES
IL7R	0.55
ZFP36L2	0.5
CXCR4	0.41
ZFP36	0.4
BTG1	0.39
ANXA1	0.36
LMNA	0.36
CD55	0.32
TSC22D3	0.32
TNFAIP3	0.32
FTH1	0.31
RGCC	0.3
GPR183	0.3
FOSB	0.26
MYADM	0.26
PABPC1	0.26
YPEL5	0.26
FOS	0.25
JUNB	0.25
FAM177A1	0.24
PDE4B	0.24
PTGER4	0.23
LEPROTL1	0.23
VIM	0.23
SLC2A3	0.22
PFKFB3	0.22
EIF1	0.22
CDKN1A	0.21
EML4	0.2
PERP	0.2
TPT1	0.2
PER1	0.2
BTG2	0.2
AREG	0.2
MALAT1	0.2
NR4A2	0.19
FOSL2	0.19
RORA	0.19
RPS27	0.19
CSRNP1	0.19
CD44	0.19
PARP8	0.19
ARL4A	0.19
FAM46C	0.18
ZNF331	0.18
GLIPR1	0.18
KLF6	0.18
DUSP1	0.18
RPS3	0.18
SKIL	0.18
PLK3	0.18
EEF1A1	0.18
S100A10	0.17
CAMK4	0.17
MCL1	0.17
CREM	0.17
LINC-PINT	0.17
CD69	0.17
SC5D	0.17
PDCD4	0.17
GFPT2	0.17
GABARAPL1	0.17
SMIM3	0.17
EZR	0.17
RPLP2	0.17
PBX4	0.17
LSR	0.17
TIPARP	0.17
STAT4	0.17
RPS12	0.16
FAM129A	0.16
JUND	0.16
PIK3R1	0.16
SRGN	0.16
TOB1	0.16
PTMA	0.16
RPL39	0.16
TUBB4B	0.16
RPL30	0.16
RPS18	0.16
CCNH	0.16
KDM6B	0.16
AHNAK	0.16
ATP1B1	0.16
RPS29	0.15
SRSF2	0.15
TUBB2A	0.15
RPL13	0.15
RPS14	0.15
NR4A3	0.15
ELL2	0.15
RPLP1	0.15

## Sheet: uncharacterized
SYMBOL	ES
MALAT1	0.321827
RPL30	0.174793
RPL10	0.168193
RPS14	0.162114
RPS3	0.156417
RPS15A	0.150619
RPL39	0.15007

## Sheet: ZNF683pos-CXCR6neg-Tm
SYMBOL	ES
HSPA1B	0.51
ACTB	0.42
TXNIP	0.41
HSPA1A	0.39
CCL5	0.37
CD52	0.37
ZNF683	0.36
TRAF3IP3	0.35
SH3BGRL3	0.33
SIT1	0.32
S100A4	0.32
CISH	0.32
IL32	0.31
GZMA	0.31
MYL12A	0.29
HSPA6	0.29
PTPRCAP	0.29
PFN1	0.29
ACTG1	0.28
TNF	0.28
HCST	0.27
CLIC1	0.26
TBC1D10C	0.26
CKLF	0.25
LCP2	0.25
GIMAP4	0.25
PPP1R18	0.24
ZYX	0.24
RAC2	0.24
IFNG	0.24
EMP3	0.24
GIMAP7	0.23
LINC00861	0.23
CORO1A	0.22
NKG7	0.21
TMSB10	0.21
S100A6	0.21
CD2	0.21
PTGDR	0.21
EVL	0.2
CYTH4	0.2
RCSD1	0.2
AGTRAP	0.2
RGS19	0.2
LAT	0.2
GZMH	0.2
GLIPR2	0.2
SASH3	0.2
B2M	0.2
LGALS1	0.19
TMSB4X	0.19
MYO1F	0.19
SH2D3C	0.19
MALAT1	0.19
PSMB9	0.18
ACAP1	0.18
LY6E	0.18
PTPN6	0.17
CD244	0.17
CD99	0.17
EGR1	0.17
PDLIM2	0.17
PYCARD	0.17
SH3BP1	0.16
LIME1	0.16
FCRL6	0.16
C5orf56	0.16
CSK	0.16
GSTK1	0.16
PLEKHF1	0.16
DENND2D	0.16
GIMAP1	0.16
CALHM2	0.15
GIMAP6	0.15
SAMD3	0.15
CTSW	0.15
THEMIS	0.15

## Sheet: GZMKpos-earlyTem
SYMBOL	ES
GZMK	1.16
DUSP2	0.57
CMC1	0.56
CST7	0.49
CXCR4	0.48
DKK3	0.45
SH2D1A	0.44
CD74	0.42
ENC1	0.42
TRAT1	0.42
DTHD1	0.36
PIK3R1	0.34
EOMES	0.34
CRTAM	0.34
CXCR5	0.34
TC2N	0.3
TUBA4A	0.3
MALAT1	0.29
RPS27	0.28
KLRG1	0.28
CD28	0.28
CCR4	0.27
CLDND1	0.27
GPR183	0.27
CD44	0.26
BTG1	0.26
YPEL5	0.25
SRGN	0.25
FYN	0.25
HLA-DPB1	0.25
TMEM2	0.24
RPL28	0.24
DNAJB1	0.24
ITM2C	0.24
EPHA4	0.24
TNFSF9	0.24
MS4A1	0.24
CCL4	0.24
GZMM	0.24
HLA-DPA1	0.23
LYST	0.23
HLA-DRB1	0.23
RPS15A	0.23
AOAH	0.22
EIF1	0.22
FCRL3	0.22
SRSF7	0.22
RPS29	0.22
RNF19A	0.21
HLA-A	0.21
RPL13A	0.21
NFATC2	0.2
APMAP	0.2
ZNF331	0.2
LGR6	0.2
RPL23A	0.2
HNRNPLL	0.2
HLA-DQB1	0.19
RPS25	0.19
RPL27A	0.19
HLA-DQA1	0.19
COTL1	0.19
GZMA	0.18
F2R	0.18
RPLP2	0.18
MARCKSL1	0.18
PTPRC	0.18
RPL13	0.18
CCL5	0.18
NAA50	0.18
H3F3B	0.17
FAM102A	0.17
NR4A2	0.17
PDCD4	0.17
SAMD3	0.17
CCL4L2	0.17
RGCC	0.17
RPS3	0.17
DUSP1	0.16
IFRD1	0.16
GGA2	0.16
PASK	0.16
ARAP2	0.16
CCL3L3	0.16
FAM46C	0.16
CHI3L2	0.16
RGS1	0.15
PLEK	0.15
PLCG2	0.15
PDLIM1	0.15
YBX3	0.15
PDE4B	0.15

## Sheet: GZMKpos-Tem
SYMBOL	ES
GZMK	0.8
CD74	0.7
HLA-DRB1	0.7
HLA-DRA	0.66
HLA-DPA1	0.61
COTL1	0.6
HLA-DPB1	0.59
HLA-DQA1	0.58
GZMA	0.57
HLA-DQB1	0.55
HLA-DRB5	0.49
CCL5	0.46
ITM2C	0.46
CST7	0.45
APOBEC3G	0.45
GZMH	0.44
NKG7	0.43
SH2D1A	0.42
HLA-A	0.4
DUSP4	0.39
HLA-DMA	0.39
TMSB4X	0.39
RARRES3	0.36
TRAT1	0.34
IL32	0.34
CD27	0.33
CCR5	0.33
CORO1A	0.33
EOMES	0.33
ITM2A	0.33
GYG1	0.32
CCL4	0.32
DUSP2	0.32
HLA-DMB	0.32
CLIC1	0.31
CNN2	0.31
PFN1	0.3
PSMB9	0.3
LCP1	0.3
SUB1	0.29
LYST	0.29
CXCR3	0.29
ITGB2	0.29
APOBEC3H	0.28
CLEC2B	0.28
GLIPR2	0.28
APOBEC3C	0.28
ATP5E	0.27
F2R	0.27
RGS1	0.27
IDH2	0.27
CTSC	0.27
FABP5	0.27
ARHGDIB	0.27
HNRNPLL	0.27
HLA-DQA2	0.27
ACTB	0.26
CPNE7	0.26
GIMAP4	0.26
ANXA5	0.26
PSME2	0.26
CAP1	0.25
PSME1	0.25
CRTAM	0.25
WIPF1	0.25
AOAH	0.25
CD2	0.25
PTPRC	0.24
MYL6	0.24
NAA50	0.24
CD44	0.24
MYL12B	0.24
DTHD1	0.24
NFATC2	0.24
UBE2L6	0.24
HLA-C	0.24
GGA2	0.24
CXCR4	0.23
CD38	0.23
GBP5	0.23
CASP4	0.23
CCL4L2	0.23
ENC1	0.23
OASL	0.23
CMC1	0.23
CHI3L2	0.23
SAMD3	0.23
CFL1	0.23
PYHIN1	0.23
OAZ1	0.23
REEP5	0.22
RNF19A	0.22
PTPRCAP	0.22
FRMD4B	0.22
IFI16	0.22
CD8A	0.22
PSMA7	0.22
ADA	0.22
TERF2IP	0.22
ARAP2	0.22

## Sheet: TEMRA
SYMBOL	ES
FGFBP2	3.07
FCGR3A	1.95
CX3CR1	1.67
S1PR5	1.43
PRSS23	1.4
GNLY	1.3
GZMH	1.1
NKG7	1.08
KLRD1	1.02
FGR	1.02
PLEK	0.96
C1orf21	0.96
GZMB	0.94
SPON2	0.93
KLRF1	0.92
PRF1	0.91
PLAC8	0.88
ITGAM	0.87
EFHD2	0.83
LILRB1	0.81
FCRL6	0.8
RAP1GAP2	0.79
KLRG1	0.76
TTC38	0.76
ASCL2	0.73
TGFBR3	0.68
FLNA	0.67
LAIR2	0.67
S1PR1	0.65
PXN	0.64
VCL	0.64
PLEKHG3	0.62
KLF2	0.62
OSBPL5	0.6
CST7	0.6
ITGB2	0.59
KLF3	0.58
ZEB2	0.58
PROK2	0.57
FCGR3B	0.57
MYOM2	0.56
ADRB2	0.55
C12orf75	0.55
PTGDS	0.54
CTSW	0.54
EMP3	0.53
TM4SF19	0.53
BIN2	0.52
HLA-C	0.52
S100A4	0.51
TBX21	0.51
CD300A	0.51
CXCR2	0.5
SLC1A7	0.5
ITGB1	0.5
SYNE1	0.5
LPCAT1	0.49
PATL2	0.49
MYO1F	0.49
LITAF	0.49
CMKLR1	0.48
DSTN	0.48
B2M	0.48
CEP78	0.48
TPST2	0.48
MTSS1	0.47
AES	0.47
SLCO4C1	0.47
TYROBP	0.46
GK5	0.46
TMSB10	0.46
SH3BP5	0.45
RASGRP2	0.45
LYN	0.44
AKR1C3	0.44
RAP1B	0.43
AGPAT4	0.42
PALLD	0.42
RASA3	0.42
TTC16	0.42
SAMD3	0.42
CXCR1	0.41
PFN1	0.4
COL6A2	0.4
TSPAN2	0.39
STK38	0.39
GZMM	0.39
ADD3	0.39
KIF19	0.39
SSBP3	0.38
MYO1G	0.38
CCND3	0.38
SPN	0.38
LGALS1	0.38
PDGFD	0.37
MATK	0.37
MYBL1	0.36
IFITM2	0.36
MLC1	0.36
RASSF1	0.36

## Sheet: KIRpos-EOMESpos-NK-like
SYMBOL	ES
CMC1	1.11609
TYROBP	1.05654
KLRF1	0.898003
CD160	0.815551
IKZF2	0.765572
KIR2DL3	0.745865
GCSAM	0.730187
KLRD1	0.727749
KIR3DL2	0.707884
DUSP2	0.703823
KLRG1	0.676137
KIR2DL1	0.650007
PIK3R1	0.642022
PLCG2	0.631418
NCR1	0.615766
CST7	0.615603
KLRC3	0.600546
AOAH	0.597818
GZMK	0.560024
XCL2	0.551317
PDGFD	0.51697
KIR3DL1	0.513956
APMAP	0.485316
PIK3AP1	0.484663
EOMES	0.470579
LYST	0.458381
KLRC2	0.453278
FCRL3	0.451828
PTGDR	0.42464
FAM49A	0.414821
DUSP1	0.41435
CHPT1	0.414059
SH2D1A	0.410977
ZFP36	0.407232
FOS	0.404327
SRGN	0.399196
IFNGR1	0.392578
S1PR5	0.388733
CXCR4	0.380639
NR4A2	0.379864
FYN	0.370035
LITAF	0.369725
TUBA4A	0.367766
NKG7	0.367245
PDLIM1	0.366415
XCL1	0.3607
CD74	0.35888
GZMM	0.358222
TMEM2	0.356512
VIPR2	0.353544
FCGR3A	0.351649
CRTAM	0.34977
FAM177A1	0.341049
PLAC8	0.340533
FCRL6	0.329523
FEZ1	0.326291
TRIO	0.325072
FGR	0.322649
PITPNC1	0.31654
DKK3	0.315599
ZNF331	0.308593
LPCAT1	0.306953
CD300A	0.306821
SKAP2	0.303083
HCST	0.300055
HLA-A	0.299967
ADAM28	0.299431
IDI1	0.299263
IRF8	0.298287
HLA-DQA1	0.296118
IL2RB	0.29517
LYN	0.290605
TNFSF9	0.290605
LGR6	0.28754
CTSW	0.282159
ABCB1	0.280531
TRAT1	0.280396
SH2D2A	0.280226
PRKCH	0.279797
PDE4A	0.273732
OFD1	0.271331
BTG1	0.266734
MAPK1	0.26631
RAB9A	0.263425
HSPA5	0.263241
PDCD4	0.26269
IFRD1	0.258216
DTHD1	0.257793
YES1	0.257123
H3F3B	0.257083
CTBP2	0.254756
MAFF	0.254255
MATK	0.25374
PABPC1	0.25223
HLA-B	0.251489
TUBB4A	0.250817
REL	0.247977
VPS37B	0.247397
ERGIC1	0.246341
IRF1	0.244997

[truncated: 9 more sheets: KIRpos-TXKpos-NK-like, ZNF683pos-CXCR6pos-Trm, GZMKpos-Tex, Tex-term, OXPHOSneg-Tex, TCF7pos-Tex, ISGpos-CD8pos-T, Tc17, NME1pos-T]
