# Supplementary material for: Deletion of SNX9 alleviates CD8 T cell exhaustion for effective cellular cancer immunotherapy
Source: Nat Commun. 2023 Feb 2;14:86. doi: 10.1038/s41467-022-35583-w (PMC9895440; doi:10.1038/s41467-022-35583-w)
Supplement: Supplementary file 7 — Supplementary Data 4 [file 41467_2022_35583_MOESM7_ESM.xlsx]

## Sheet: readme
	This supplementary data file contains the genes differentially expressed among the four conditions of the Tex model. Statistics are derived from edgeR.
	The genes were overlapped with published datasets describing T cell exhaustion and ranked according to the degree of overlap.
	data: https://www.ncbi.nlm.nih.gov/geo/query/acc.cgi?acc=GSE210534
	code: doi.org/10.5281/zenodo.7277131
	second sheet 'gene sets' contains listed EntrezIDs for human gene sets used for overlap analyses

## Sheet: supplementary_data4
ENTREZID	SYMBOL	logFC.Tex	FDR	nr_overlaps	exhausted_CD8_scRNAcluster_HCC_Zheng2017_human	exhausted_signature_CD8_NSCLC_up_Guo2018_human	exhaustion_associated_variable_Tirosh2016_human	exhaustion_consistent_core_up_Tirosh2016_human	exhaustion_Mel75_up_Tirosh2016_human	PD1high_CD8_TILs_vs_EM_blood_up_Thommen2018_human	PD1high_CD8_TILs_vs_PD1int_low_TILS_up_Thommen2018_human	PD1int_CD8_TILs_vs_EM_blood_up_Thommen2018_human	PD1neg_CD8_TILs_vs_EM_blood_up_Thommen2018_human	tumor_specific_TILs_vs_tumor_specific_blood_up_Baitsch2011_human	selectedHit
54602	NDFIP2	-0.692291	1.29e-07	7	1	1	1	0	0	1	1	1	1	0	TRUE
22822	PHLDA1	-0.369637	2.27e-06	7	1	1	0	0	0	1	1	1	1	1	TRUE
1846	DUSP4	0.294217	2.84e-06	7	1	1	0	0	0	1	1	1	1	1	TRUE
51429	SNX9	0.73116	2.82e-05	6	1	0	1	0	1	1	1	0	0	1	TRUE
4643	MYO1E	1.49167	1.79e-06	5	1	0	0	0	0	1	1	1	1	0	TRUE
953	ENTPD1	0.455833	1.8e-06	5	1	1	1	0	0	1	1	0	0	0	TRUE
27115	PDE7B	2.15575	7.17e-06	5	0	0	1	0	1	1	1	1	0	0	TRUE
2669	GEM	-0.440153	0.000803719	5	0	0	0	0	0	1	1	1	1	1	TRUE
10447	FAM3C	0.469094	4.1e-06	4	0	0	0	1	1	1	1	0	0	0	TRUE
6846	XCL2	-0.259925	6.72e-06	4	0	0	0	1	0	0	0	1	1	1	TRUE
9901	SRGAP3	1.76544	8.99e-06	4	0	0	0	0	0	1	1	1	1	0	TRUE
9495	AKAP5	1.20712	2.58e-05	4	1	0	0	0	0	1	1	1	0	0	TRUE
10252	SPRY1	-0.825744	7.83e-05	4	0	0	0	0	0	1	1	1	0	1	TRUE
5763	PTMS	0.90812	0.000139719	4	0	0	0	0	0	1	1	1	1	0	TRUE
5358	PLS3	4.14844	1.44e-07	3	0	0	0	0	0	1	0	1	1	0	TRUE
116449	CLNK	4.48392	3.01e-05	3	0	0	0	0	0	1	1	1	0	0	TRUE
5054	SERPINE1	3.03171	0.000512086	3	0	0	0	0	0	1	0	1	1	0	TRUE
5251	PHEX	2.6157	1.81e-06	2	0	0	0	0	0	1	1	0	0	0	TRUE
399694	SHC4	1.58018	3.81e-06	2	0	0	0	0	0	1	1	0	0	0	TRUE
4914	NTRK1	2.33137	1.08e-05	2	0	0	0	0	0	1	1	0	0	0	TRUE
64231	MS4A6A	4.1507	5.77e-05	2	1	0	0	0	0	1	0	0	0	0	TRUE
8536	CAMK1	-0.463349	5.93e-05	2	0	0	0	0	0	1	1	0	0	0	TRUE
2030	SLC29A1	-0.627166	8.64e-05	2	0	0	0	0	0	1	1	0	0	0	TRUE
4938	OAS1	1.9037	0.0017716	2	0	0	0	0	0	1	1	0	0	0	TRUE
6261	RYR1	0.805359	0.00400307	2	0	0	0	0	0	1	1	0	0	0	TRUE
5028	P2RY1	0.866049	0.0051349	2	0	0	0	0	0	1	1	0	0	0	TRUE
83699	SH3BGRL2	2.67273	4.58e-06	1	0	0	0	0	0	0	1	0	0	0	TRUE
10079	ATP9A	3.20936	0.000283515	1	0	0	0	0	0	0	1	0	0	0	TRUE
3604	TNFRSF9	1.41536	2.61e-06	9	1	1	0	1	1	1	1	1	1	1	FALSE
1493	CTLA4	1.93987	8.71e-07	8	1	1	1	0	1	1	1	1	0	1	FALSE
7412	VCAM1	0.813268	1.81e-05	8	1	1	1	0	1	1	1	1	1	0	FALSE
3902	LAG3	0.990548	0.000307019	8	1	1	1	0	1	1	1	1	1	0	FALSE
3458	IFNG	-1.67509	8.97e-06	7	1	1	0	0	0	1	1	1	1	1	FALSE
2171	FABP5	0.170993	1.19e-05	7	0	1	1	0	1	1	1	1	1	0	FALSE
5996	RGS1	1.72518	0.000199333	7	1	1	0	0	0	1	1	1	1	1	FALSE
201633	TIGIT	1.09498	0.000494535	7	1	1	0	1	1	1	1	1	0	0	FALSE
939	CD27	1.40745	6.47e-07	6	1	1	0	1	1	0	1	0	0	1	FALSE
23406	COTL1	0.0562244	4.81e-06	6	0	1	1	0	1	1	0	1	0	1	FALSE
4664	NAB1	0.240501	6.19e-06	6	1	0	1	0	1	1	1	1	0	0	FALSE
3002	GZMB	0.418682	1.37e-05	6	1	1	0	0	0	1	1	1	1	0	FALSE
143903	LAYN	1.8634	3.3e-05	6	1	1	0	0	0	1	1	1	1	0	FALSE
5997	RGS2	1.73238	5.09e-05	6	1	1	0	1	1	1	1	0	0	0	FALSE
3399	ID3	1.69532	0.000104671	6	1	0	1	0	1	1	0	1	1	0	FALSE
5133	PDCD1	1.77891	0.00294594	6	1	1	1	0	1	1	1	0	0	0	FALSE
3329	HSPD1	-0.357962	2.67e-08	5	0	0	1	0	0	1	0	1	1	1	FALSE
79931	TNIP3	-0.324506	6.88e-07	5	0	1	0	0	0	1	1	1	1	0	FALSE
3662	IRF4	0.432611	1.66e-06	5	0	0	1	0	0	1	0	1	1	1	FALSE
1390	CREM	-1.23406	1.72e-06	5	1	0	1	0	0	1	0	1	1	0	FALSE
8140	SLC7A5	-0.530951	2.11e-06	5	0	0	1	0	0	1	0	1	1	1	FALSE
3315	HSPB1	0.121297	3.45e-06	5	0	0	1	0	1	1	0	1	1	0	FALSE
56253	CRTAM	-0.767039	4.24e-06	5	0	0	0	1	0	1	0	1	1	1	FALSE
10663	CXCR6	0.247354	6.75e-06	5	1	1	0	0	0	1	1	1	0	0	FALSE
4345	CD200	1.49103	8.97e-06	5	0	0	0	1	1	1	1	1	0	0	FALSE
8645	KCNK5	1.04692	1.79e-05	5	0	0	0	1	0	1	1	1	1	0	FALSE
84937	ZNRF1	-1.25577	2.85e-05	5	0	0	0	0	0	1	1	1	1	1	FALSE
55423	SIRPG	1.66492	6.5e-05	5	1	1	1	0	0	0	1	0	0	1	FALSE
9232	PTTG1	-0.344541	7.3e-05	5	0	1	0	0	0	1	1	1	1	0	FALSE
1164	CKS2	-0.121936	7.96e-05	5	0	1	1	0	0	1	0	1	1	0	FALSE
3516	RBPJ	0.899658	0.000109201	5	0	1	1	0	0	1	1	1	0	0	FALSE
3108	HLA-DMA	0.186087	0.000252349	5	1	0	0	1	1	1	1	0	0	0	FALSE
54	ACP5	0.911933	0.00039679	5	1	1	0	0	0	1	1	1	0	0	FALSE
64218	SEMA4A	0.52478	0.000408232	5	0	0	1	0	1	1	1	1	0	0	FALSE
8784	TNFRSF18	0.253422	0.00148135	5	0	1	0	0	0	1	1	1	1	0	FALSE
3122	HLA-DRA	-0.870505	0.00211822	5	1	1	0	0	0	1	0	1	1	0	FALSE
586	BCAT1	-1.43462	9.28e-08	4	0	0	0	0	0	1	1	1	1	0	FALSE
7421	VDR	1.31029	9.72e-08	4	0	0	0	0	0	1	1	1	1	0	FALSE
11001	SLC27A2	0.302521	1.18e-07	4	0	0	0	0	0	1	1	1	1	0	FALSE
4602	MYB	1.60364	1.18e-07	4	0	0	0	0	0	1	1	1	1	0	FALSE
7167	TPI1	-0.331702	3.11e-07	4	1	1	1	0	1	0	0	0	0	0	FALSE
6713	SQLE	0.092158	4.87e-07	4	0	0	0	0	0	1	1	1	1	0	FALSE
11315	PARK7	0.159954	8.78e-07	4	1	1	0	1	0	0	1	0	0	0	FALSE
1869	E2F1	-1.7065	9.7e-07	4	0	0	0	0	0	1	1	1	1	0	FALSE
79413	ZBED2	-3.1022	1.66e-06	4	0	0	0	0	0	1	1	1	1	0	FALSE
483	ATP1B3	-0.132674	1.87e-06	4	0	0	0	1	0	1	0	1	1	0	FALSE
91319	DERL3	-1.95978	2.48e-06	4	0	0	0	0	0	1	1	1	1	0	FALSE
857	CAV1	2.40308	3.01e-06	4	0	0	1	0	0	1	0	1	1	0	FALSE
1111	CHEK1	-1.16511	3.39e-06	4	0	0	0	0	0	1	1	1	1	0	FALSE
9134	CCNE2	-2.26791	4.78e-06	4	0	0	0	0	0	1	1	1	1	0	FALSE
2494	NR5A2	3.59189	6.52e-06	4	0	0	0	0	0	1	1	1	1	0	FALSE
29995	LMCD1	1.86216	7.24e-06	4	0	0	0	0	0	1	1	1	1	0	FALSE
29089	UBE2T	-0.737215	7.41e-06	4	0	0	0	0	0	1	1	1	1	0	FALSE
3162	HMOX1	3.13874	8.05e-06	4	0	0	0	0	0	1	1	1	1	0	FALSE
467	ATF3	-1.58175	1.03e-05	4	0	0	0	0	0	1	0	1	1	1	FALSE
10221	TRIB1	1.66727	1.2e-05	4	0	0	0	0	0	1	0	1	1	1	FALSE
1293	COL6A3	2.75281	1.58e-05	4	0	0	0	0	0	1	1	1	1	0	FALSE
2769	GNA15	-1.34401	1.58e-05	4	0	0	0	0	0	1	1	1	1	0	FALSE
54806	AHI1	1.4166	1.78e-05	4	0	0	0	0	0	1	1	1	1	0	FALSE
1138	CHRNA5	0.00623063	1.84e-05	4	0	0	0	0	0	1	1	1	1	0	FALSE
6659	SOX4	2.37641	1.92e-05	4	0	0	0	0	0	1	1	1	1	0	FALSE
85463	ZC3H12C	3.15947	1.97e-05	4	0	0	0	0	0	1	1	1	0	1	FALSE
27033	ZBTB32	0.40335	2.65e-05	4	0	0	0	0	0	1	1	1	1	0	FALSE
7037	TFRC	0.027391	3.76e-05	4	0	0	1	0	0	1	0	1	1	0	FALSE
5888	RAD51	-1.16199	7.43e-05	4	0	0	0	0	0	1	1	1	1	0	FALSE
79632	FAM184A	-0.513204	0.000145107	4	0	0	0	0	0	1	1	1	1	0	FALSE
6790	AURKA	-0.473601	0.000224212	4	0	0	0	0	0	1	1	1	1	0	FALSE
374393	FAM111B	-2.38007	0.00023624	4	0	0	0	0	0	1	1	1	1	0	FALSE
3672	ITGA1	1.05287	0.00028303	4	0	0	0	0	0	1	0	1	1	1	FALSE
63967	CLSPN	-1.96412	0.000306063	4	0	0	0	0	0	1	1	1	1	0	FALSE
58476	TP53INP2	0.755246	0.00033194	4	0	0	0	0	0	1	0	1	1	1	FALSE
4605	MYBL2	-1.37016	0.000425447	4	0	0	0	0	0	1	1	1	1	0	FALSE
79895	ATP8B4	0.970672	0.000488741	4	0	0	0	0	0	1	1	1	1	0	FALSE
942	CD86	1.24427	0.000491045	4	0	0	0	0	0	1	1	1	1	0	FALSE
9319	TRIP13	-1.36462	0.000505526	4	0	0	0	0	0	1	1	1	1	0	FALSE
1959	EGR2	-1.0924	0.000659971	4	0	0	0	1	0	1	0	1	1	0	FALSE
699	BUB1	-0.662698	0.000710284	4	0	0	0	0	0	1	1	1	1	0	FALSE
3161	HMMR	-0.349331	0.00135052	4	0	0	0	0	0	1	1	1	1	0	FALSE
81620	CDT1	-0.393319	0.00140034	4	0	0	0	0	0	1	1	1	1	0	FALSE
9435	CHST2	1.75755	0.00165638	4	0	0	0	0	0	1	1	1	1	0	FALSE
28984	RGCC	-0.112589	0.00194136	4	0	0	1	0	0	1	0	1	1	0	FALSE
9055	PRC1	-0.629604	0.00262852	4	0	0	0	0	0	1	1	1	1	0	FALSE
55247	NEIL3	-0.792039	0.00264126	4	0	0	0	0	0	1	1	1	1	0	FALSE
9133	CCNB2	-0.210977	0.00273419	4	0	0	0	0	0	1	1	1	1	0	FALSE
23397	NCAPH	-0.356626	0.0029758	4	0	0	0	0	0	1	1	1	1	0	FALSE
9787	DLGAP5	-0.421031	0.00301437	4	0	0	0	0	0	1	1	1	1	0	FALSE
113130	CDCA5	-1.06912	0.00317649	4	0	0	0	0	0	1	1	1	1	0	FALSE
11004	KIF2C	-0.344214	0.0035083	4	0	0	0	0	0	1	1	1	1	0	FALSE
9088	PKMYT1	-1.22167	0.00352536	4	0	0	0	0	0	1	1	1	1	0	FALSE
29127	RACGAP1	-0.568625	0.0053034	4	0	0	0	0	0	1	1	1	1	0	FALSE
3119	HLA-DQB1	-0.972941	0.00537077	4	0	0	0	0	1	1	0	1	1	0	FALSE
157313	CDCA2	-0.638534	0.00909236	4	0	0	0	0	0	1	1	1	1	0	FALSE
56992	KIF15	-0.6045	0.00938249	4	0	0	0	0	0	1	1	1	1	0	FALSE
157506	RDH10	2.38823	9.17e-08	3	0	0	0	0	0	1	1	0	0	1	FALSE
60386	SLC25A19	-0.775577	1.25e-07	3	0	0	0	0	0	1	0	1	1	0	FALSE
6319	SCD	-0.515986	1.76e-07	3	0	0	0	0	0	1	0	1	1	0	FALSE
10797	MTHFD2	-0.30491	2.22e-07	3	1	0	0	0	0	1	0	1	0	0	FALSE
79094	CHAC1	-0.527919	2.89e-07	3	0	0	0	0	0	1	0	1	1	0	FALSE
4678	NASP	-0.489241	3.29e-07	3	0	0	0	0	0	1	0	1	1	0	FALSE
3939	LDHA	-0.816613	3.56e-07	3	0	0	0	0	1	0	0	1	1	0	FALSE
2207	FCER1G	2.97289	3.67e-07	3	0	0	0	0	0	1	0	1	1	0	FALSE
5932	RBBP8	-0.442305	4.5e-07	3	0	0	0	0	0	1	0	1	1	0	FALSE
130589	GALM	0.733263	4.98e-07	3	1	1	0	0	0	0	0	0	0	1	FALSE
1017	CDK2	-0.693742	5.2e-07	3	0	0	0	0	0	1	0	1	1	0	FALSE
384	ARG2	0.778283	5.45e-07	3	0	0	0	0	0	1	0	1	1	0	FALSE
7453	WARS1	-0.504086	5.7e-07	3	1	0	0	1	1	0	0	0	0	0	FALSE
1368	CPM	1.98672	5.78e-07	3	0	0	0	0	0	1	0	1	1	0	FALSE
920	CD4	1.81901	6.15e-07	3	0	0	0	0	0	1	0	1	1	0	FALSE
27075	TSPAN13	1.50145	6.25e-07	3	0	0	0	0	0	1	0	1	1	0	FALSE
80824	DUSP16	1.23823	6.25e-07	3	0	0	0	0	0	1	1	0	0	1	FALSE
5360	PLTP	3.05114	7.5e-07	3	0	0	0	0	0	1	0	1	1	0	FALSE
51308	REEP2	1.35758	8.5e-07	3	0	0	0	0	0	1	1	1	0	0	FALSE
2717	GLA	-0.0489389	9.26e-07	3	0	0	0	0	0	1	0	1	1	0	FALSE
57695	USP37	-0.607204	9.41e-07	3	0	0	0	0	0	1	0	1	1	0	FALSE
8444	DYRK3	-0.456613	1.19e-06	3	0	0	0	0	0	1	0	1	1	0	FALSE
10963	STIP1	-0.53012	1.33e-06	3	0	0	0	0	0	1	0	1	1	0	FALSE
374654	KIF7	1.9136	1.33e-06	3	0	0	0	0	0	1	1	1	0	0	FALSE
6566	SLC16A1	-0.058666	1.44e-06	3	0	0	0	0	0	1	0	1	1	0	FALSE
84930	MASTL	-0.557877	1.83e-06	3	0	0	0	0	0	1	0	1	1	0	FALSE
5066	PAM	1.3294	1.86e-06	3	0	0	1	0	1	0	1	0	0	0	FALSE
23603	CORO1C	0.573922	2.32e-06	3	0	0	0	0	0	1	0	1	1	0	FALSE
1026	CDKN1A	-3.44002	2.76e-06	3	0	0	0	0	0	1	0	1	1	0	FALSE
441478	NRARP	0.342531	3.75e-06	3	0	0	0	0	0	1	0	1	1	0	FALSE
1317	SLC31A1	0.0178477	3.81e-06	3	0	0	0	0	0	1	0	1	1	0	FALSE
8013	NR4A3	-1.30195	3.84e-06	3	0	0	0	0	0	1	0	1	1	0	FALSE
23413	NCS1	-1.18729	3.97e-06	3	0	0	0	0	0	1	1	1	0	0	FALSE
6510	SLC1A5	-0.527614	3.97e-06	3	0	0	0	0	0	1	0	1	1	0	FALSE
9447	AIM2	1.29713	4.06e-06	3	0	0	0	0	0	1	0	1	1	0	FALSE
6617	SNAPC1	-0.595671	5.26e-06	3	0	0	0	0	0	1	0	1	1	0	FALSE
22876	INPP5F	1.05766	5.48e-06	3	0	0	0	1	0	1	1	0	0	0	FALSE
64857	PLEKHG2	0.394549	5.56e-06	3	0	0	0	0	0	1	0	1	1	0	FALSE
333	APLP1	-0.126648	5.96e-06	3	0	0	0	0	0	1	0	1	1	0	FALSE
8727	CTNNAL1	-0.864308	6.93e-06	3	0	0	0	0	0	1	0	1	1	0	FALSE
25824	PRDX5	0.179514	7.6e-06	3	1	1	0	0	0	0	0	0	0	1	FALSE
28231	SLCO4A1	-0.470572	7.69e-06	3	0	0	0	0	0	1	0	1	1	0	FALSE
6375	XCL1	-0.751635	8.06e-06	3	0	0	0	0	0	1	0	1	1	0	FALSE
10135	NAMPT	-0.0950785	1.05e-05	3	0	0	0	0	0	1	0	1	1	0	FALSE
25932	CLIC4	-1.03563	1.09e-05	3	0	0	0	0	0	1	0	1	1	0	FALSE
125061	AFMID	0.157027	1.13e-05	3	0	0	0	0	0	1	1	1	0	0	FALSE
80176	SPSB1	1.43112	1.16e-05	3	0	0	0	0	0	1	0	1	1	0	FALSE
6004	RGS16	-2.98849	1.34e-05	3	0	0	0	0	0	1	0	1	1	0	FALSE
84879	MFSD2A	-2.03569	1.45e-05	3	0	0	0	0	0	1	0	1	1	0	FALSE
116028	RMI2	-0.907459	1.65e-05	3	0	0	0	0	0	1	1	1	0	0	FALSE
10457	GPNMB	-0.0288969	1.79e-05	3	0	0	0	0	0	1	0	1	1	0	FALSE
6385	SDC4	-0.372172	2.17e-05	3	0	0	0	0	0	1	0	1	1	0	FALSE
6676	SPAG4	-0.0902871	2.42e-05	3	0	0	0	0	0	1	0	1	1	0	FALSE
494143	CHAC2	-1.42033	2.51e-05	3	0	0	0	0	0	1	0	1	1	0	FALSE
4000	LMNA	-1.96079	2.83e-05	3	0	0	0	0	0	1	0	1	1	0	FALSE
84557	MAP1LC3A	0.236956	3.11e-05	3	0	0	0	0	0	1	0	1	1	0	FALSE
2650	GCNT1	0.752209	3.7e-05	3	0	0	0	0	0	1	0	1	1	0	FALSE
10808	HSPH1	-0.94298	3.77e-05	3	0	0	0	0	0	1	0	1	1	0	FALSE
25841	ABTB2	0.854646	3.95e-05	3	0	0	0	0	0	1	0	1	1	0	FALSE
2180	ACSL1	0.308634	3.95e-05	3	0	0	0	0	0	1	0	1	1	0	FALSE
1130	LYST	0.990726	4.18e-05	3	1	0	1	0	1	0	0	0	0	0	FALSE
3111	HLA-DOA	0.236424	4.23e-05	3	0	0	0	0	0	1	0	1	1	0	FALSE
9156	EXO1	-1.37374	4.52e-05	3	0	0	0	0	0	1	1	1	0	0	FALSE
1509	CTSD	0.320375	4.59e-05	3	1	1	0	0	0	1	0	0	0	0	FALSE
3164	NR4A1	-0.500143	4.6e-05	3	0	0	0	0	0	1	0	1	1	0	FALSE
7292	TNFSF4	-0.391112	4.93e-05	3	0	0	0	0	0	1	1	1	0	0	FALSE
137994	LETM2	0.704547	5.25e-05	3	0	0	0	0	0	1	0	1	1	0	FALSE
705	BYSL	-1.65686	5.46e-05	3	0	0	0	0	0	1	0	1	1	0	FALSE
3949	LDLR	-0.861926	6.26e-05	3	0	0	0	0	0	1	0	1	1	0	FALSE
3306	HSPA2	-0.281941	6.56e-05	3	0	0	0	0	0	1	0	1	1	0	FALSE
55388	MCM10	-1.94781	6.95e-05	3	0	0	0	0	0	1	1	1	0	0	FALSE
6303	SAT1	0.970158	7.04e-05	3	0	0	0	0	0	0	0	1	1	1	FALSE
729533	FAM72A	-0.0183714	7.56e-05	3	0	0	0	0	0	1	1	1	0	0	FALSE
5376	PMP22	1.46696	9.59e-05	3	0	0	0	0	0	1	0	1	1	0	FALSE
701	BUB1B	-0.102438	9.77e-05	3	0	0	0	0	0	1	1	1	0	0	FALSE
5154	PDGFA	0.708716	9.9e-05	3	0	0	0	0	0	1	1	1	0	0	FALSE
115908	CTHRC1	2.66421	0.000128893	3	0	0	0	0	0	1	0	1	1	0	FALSE
7205	TRIP6	0.529566	0.00013224	3	0	0	0	0	0	1	0	1	1	0	FALSE
122786	FRMD6	0.0130367	0.0001324	3	0	0	0	0	0	1	0	1	1	0	FALSE
162073	ITPRIPL2	1.4148	0.000137103	3	0	0	0	0	0	1	0	1	1	0	FALSE
79442	LRRC2	1.84417	0.00017664	3	0	0	0	0	0	1	0	1	1	0	FALSE
50615	IL21R	0.672758	0.000180792	3	0	0	0	0	0	1	0	1	1	0	FALSE
7077	TIMP2	1.39345	0.000192503	3	0	0	0	0	0	1	0	1	1	0	FALSE
387103	CENPW	-1.06294	0.000217984	3	0	0	0	0	0	1	1	1	0	0	FALSE
389792	IER5L	1.42277	0.000228198	3	0	0	0	0	0	1	0	1	1	0	FALSE
4001	LMNB1	-0.637994	0.000242696	3	0	0	0	0	0	1	0	1	1	0	FALSE
8676	STX11	-1.15398	0.000251938	3	0	0	0	0	0	1	0	1	1	0	FALSE
51330	TNFRSF12A	-0.761927	0.000278067	3	0	0	0	0	0	1	0	1	1	0	FALSE
27338	UBE2S	-0.498386	0.000331077	3	0	0	0	0	0	1	0	1	1	0	FALSE
3665	IRF7	1.35532	0.00035932	3	0	0	0	0	0	1	0	1	1	0	FALSE
54913	RPP25	0.133578	0.000431775	3	0	0	0	0	0	1	0	1	1	0	FALSE
7216	TRO	1.78894	0.000438023	3	0	0	0	0	0	1	0	1	1	0	FALSE
5328	PLAU	1.28968	0.000506302	3	0	0	0	0	0	1	0	1	1	0	FALSE
7298	TYMS	-1.37283	0.000559632	3	0	0	0	0	0	1	1	1	0	0	FALSE
23643	LY96	1.1797	0.000566609	3	0	0	0	0	0	1	0	1	1	0	FALSE
2175	FANCA	-0.0577565	0.000575876	3	0	0	0	0	0	1	0	1	1	0	FALSE
55635	DEPDC1	-0.560774	0.000605469	3	0	0	0	0	0	1	1	1	0	0	FALSE
7083	TK1	-1.10601	0.000681177	3	0	0	0	0	0	1	1	1	0	0	FALSE
1437	CSF2	-0.0560319	0.000766658	3	0	0	0	0	0	1	0	1	1	0	FALSE
9833	MELK	-0.997195	0.000801304	3	0	0	0	0	0	1	1	1	0	0	FALSE
6491	STIL	-0.937016	0.000958912	3	0	0	0	0	0	1	1	1	0	0	FALSE
84969	TOX2	1.9945	0.00133255	3	0	0	0	0	0	1	1	1	0	0	FALSE
4599	MX1	1.83387	0.00145257	3	0	0	0	0	0	1	0	1	1	0	FALSE
10855	HPSE	0.903427	0.00160143	3	0	0	0	0	0	1	0	1	1	0	FALSE
968	CD68	0.890198	0.00172725	3	0	0	0	0	0	1	0	1	1	0	FALSE
983	CDK1	-0.706045	0.00197099	3	0	0	0	0	0	1	1	1	0	0	FALSE
5209	PFKFB3	0.313229	0.00212912	3	0	0	0	0	0	1	0	1	1	0	FALSE
83648	FAM167A	0.0662354	0.00220486	3	0	0	0	0	0	1	0	1	1	0	FALSE
91614	DEPDC7	0.467407	0.00234134	3	0	0	0	0	0	1	0	1	1	0	FALSE
81930	KIF18A	-0.345642	0.00251231	3	0	0	0	0	0	1	0	1	1	0	FALSE
8744	TNFSF9	0.633254	0.00254101	3	0	0	0	0	0	1	0	1	1	0	FALSE
3732	CD82	0.336424	0.00259599	3	0	1	0	0	0	1	1	0	0	0	FALSE
90427	BMF	1.07677	0.00266371	3	0	0	0	0	0	1	0	1	1	0	FALSE
79019	CENPM	-0.546721	0.00343335	3	0	0	0	0	0	1	1	1	0	0	FALSE
221468	TMEM217	-0.545259	0.00357947	3	0	0	0	0	0	1	0	1	1	0	FALSE
153020	RASGEF1B	-0.757151	0.00362914	3	0	0	0	0	0	1	0	1	1	0	FALSE
64151	NCAPG	-0.619278	0.00392788	3	0	0	0	0	0	1	1	1	0	0	FALSE
1890	TYMP	0.48754	0.00483094	3	0	0	0	0	0	1	0	1	1	0	FALSE
9212	AURKB	-0.332161	0.00486341	3	0	0	0	0	0	1	1	1	0	0	FALSE
64410	KLHL25	-0.758602	0.00553246	3	0	0	0	0	0	1	0	1	1	0	FALSE
27333	GOLIM4	0.571534	0.00623484	3	0	0	0	0	0	1	1	1	0	0	FALSE
27132	CPNE7	1.11171	0.0064131	3	0	0	0	0	0	1	0	1	1	0	FALSE
332	BIRC5	-0.551894	0.00710419	3	0	0	0	0	0	1	1	1	0	0	FALSE
57405	SPC25	-1.07033	0.00725181	3	0	0	0	0	0	1	1	1	0	0	FALSE
23580	CDC42EP4	-1.10598	0.00913411	3	0	0	0	0	0	1	0	1	1	0	FALSE
3310	HSPA6	0.887336	0.00954681	3	0	0	1	0	0	1	0	0	1	0	FALSE
29968	PSAT1	-0.735814	2.79e-08	2	0	0	0	0	0	1	0	1	0	0	FALSE
10935	PRDX3	-0.375394	2.79e-08	2	0	1	0	0	0	1	0	0	0	0	FALSE
4175	MCM6	-0.794163	4.22e-08	2	0	0	0	0	0	1	0	0	0	1	FALSE
26227	PHGDH	0.314055	4.4e-08	2	0	0	0	0	0	1	1	0	0	0	FALSE
55509	BATF3	-2.30432	6.86e-08	2	0	0	0	0	0	1	0	1	0	0	FALSE
205	AK4	0.484497	9.17e-08	2	0	0	0	0	0	1	0	1	0	0	FALSE
7422	VEGFA	0.21119	1.05e-07	2	0	0	0	0	0	1	0	0	1	0	FALSE
2820	GPD2	0.425205	2.68e-07	2	0	0	0	0	0	1	1	0	0	0	FALSE
84002	B3GNT5	0.927432	2.8e-07	2	0	0	0	0	0	0	0	1	1	0	FALSE
3182	HNRNPAB	-0.967305	3.32e-07	2	0	0	0	0	0	1	0	0	1	0	FALSE
199	AIF1	0.919081	3.77e-07	2	0	0	0	0	0	1	0	0	1	0	FALSE
29980	DONSON	-0.530634	3.78e-07	2	0	0	0	0	0	1	0	1	0	0	FALSE
51474	LIMA1	0.473576	3.82e-07	2	0	0	0	0	0	1	1	0	0	0	FALSE
4522	MTHFD1	-0.497736	4.46e-07	2	1	0	0	0	0	0	1	0	0	0	FALSE
2634	GBP2	0.970774	4.98e-07	2	0	0	1	0	1	0	0	0	0	0	FALSE
926	CD8B	0.481514	5.38e-07	2	0	0	1	0	1	0	0	0	0	0	FALSE
1978	EIF4EBP1	0.339153	5.88e-07	2	0	0	0	0	0	1	0	1	0	0	FALSE
3070	HELLS	-0.724892	5.91e-07	2	0	0	0	0	0	1	1	0	0	0	FALSE
5551	PRF1	1.03109	6.39e-07	2	1	0	0	0	1	0	0	0	0	0	FALSE
135228	CD109	2.37846	6.71e-07	2	0	0	0	0	0	1	1	0	0	0	FALSE
64943	NT5DC2	0.137346	6.71e-07	2	0	0	0	0	0	1	1	0	0	0	FALSE
11169	WDHD1	-0.976032	8.37e-07	2	0	0	0	0	0	1	1	0	0	0	FALSE
9618	TRAF4	-0.486248	9.94e-07	2	0	0	0	0	0	0	0	1	1	0	FALSE
580	BARD1	-0.440908	1.09e-06	2	0	0	0	0	0	1	1	0	0	0	FALSE
2288	FKBP4	-0.493539	1.14e-06	2	0	0	0	0	0	1	0	1	0	0	FALSE
8208	CHAF1B	-1.29242	1.34e-06	2	0	0	0	0	0	1	1	0	0	0	FALSE
2786	GNG4	3.37195	1.43e-06	2	0	0	0	0	0	1	1	0	0	0	FALSE
79031	PDCL3	-0.638122	1.5e-06	2	0	0	0	0	0	1	0	1	0	0	FALSE
55166	CENPQ	-0.861659	1.84e-06	2	0	0	0	0	0	1	1	0	0	0	FALSE
23682	RAB38	1.47218	2.05e-06	2	0	0	0	0	0	1	1	0	0	0	FALSE
226	ALDOA	-0.10541	2.12e-06	2	0	0	1	0	1	0	0	0	0	0	FALSE
2534	FYN	0.877454	2.12e-06	2	0	0	1	0	1	0	0	0	0	0	FALSE
4172	MCM3	-0.592493	2.21e-06	2	0	0	0	0	0	1	1	0	0	0	FALSE
22995	CEP152	-0.392908	2.61e-06	2	0	0	0	0	0	1	1	0	0	0	FALSE
5367	PMCH	1.18705	3.14e-06	2	0	0	0	0	0	1	1	0	0	0	FALSE
85407	NKD1	1.04474	3.67e-06	2	0	0	0	0	0	0	0	1	1	0	FALSE
143279	HECTD2	2.20373	3.67e-06	2	0	0	0	0	0	1	1	0	0	0	FALSE
79901	CYBRD1	2.15798	3.67e-06	2	0	0	0	0	0	1	1	0	0	0	FALSE
90355	MACIR	0.300208	4.07e-06	2	0	0	0	0	0	1	1	0	0	0	FALSE
51053	GMNN	-0.810136	4.1e-06	2	0	0	1	0	0	1	0	0	0	0	FALSE
64425	POLR1E	-0.203941	4.14e-06	2	0	0	0	0	0	1	1	0	0	0	FALSE
993	CDC25A	-1.54048	4.78e-06	2	0	0	0	0	0	1	1	0	0	0	FALSE
6647	SOD1	-0.16718	4.89e-06	2	0	0	1	0	0	0	0	0	0	1	FALSE
57415	C3orf14	-0.613022	4.91e-06	2	0	0	0	0	0	1	1	0	0	0	FALSE
5552	SRGN	0.480555	5.29e-06	2	0	0	1	0	1	0	0	0	0	0	FALSE
6624	FSCN1	-0.738859	5.42e-06	2	0	0	0	0	0	0	0	1	1	0	FALSE
55352	COPRS	-0.695888	6.49e-06	2	0	0	0	0	0	1	1	0	0	0	FALSE
3687	ITGAX	3.03822	6.88e-06	2	0	0	0	0	0	1	1	0	0	0	FALSE
990	CDC6	-2.43088	7.16e-06	2	0	0	0	0	0	1	1	0	0	0	FALSE
4171	MCM2	-1.26135	7.16e-06	2	0	0	0	0	0	1	1	0	0	0	FALSE
55501	CHST12	0.235769	7.33e-06	2	1	0	0	0	0	0	1	0	0	0	FALSE
55281	TMEM140	0.722071	7.37e-06	2	0	0	0	0	0	1	0	1	0	0	FALSE
10379	IRF9	0.37954	7.53e-06	2	0	0	1	0	1	0	0	0	0	0	FALSE
4173	MCM4	-1.3634	7.79e-06	2	0	0	0	0	0	1	1	0	0	0	FALSE
81831	NETO2	-0.383576	7.82e-06	2	0	0	0	0	0	0	0	1	1	0	FALSE
6240	RRM1	-0.82106	8.26e-06	2	0	0	1	0	0	1	0	0	0	0	FALSE
4783	NFIL3	0.690121	8.97e-06	2	0	0	0	0	0	1	1	0	0	0	FALSE
10036	CHAF1A	-0.810729	9.79e-06	2	0	0	0	0	0	1	1	0	0	0	FALSE
22936	ELL2	1.17445	9.9e-06	2	0	0	0	0	0	0	0	1	1	0	FALSE
11332	ACOT7	-0.893365	9.95e-06	2	0	0	0	0	0	1	1	0	0	0	FALSE
1236	CCR7	-0.791013	1.2e-05	2	0	0	0	0	0	0	0	1	1	0	FALSE
9603	NFE2L3	-0.215654	1.39e-05	2	0	0	0	0	0	0	0	1	1	0	FALSE
967	CD63	0.800686	1.51e-05	2	1	1	0	0	0	0	0	0	0	0	FALSE
4033	IRAG2	-0.0445631	1.56e-05	2	0	0	1	0	1	0	0	0	0	0	FALSE
51514	DTL	-1.82	1.63e-05	2	0	0	0	0	0	1	1	0	0	0	FALSE
5799	PTPRN2	0.201808	1.72e-05	2	0	0	0	0	0	1	1	0	0	0	FALSE
9516	LITAF	1.14997	1.76e-05	2	0	0	1	0	1	0	0	0	0	0	FALSE
2237	FEN1	-1.43414	2.01e-05	2	0	0	0	0	0	1	1	0	0	0	FALSE
2177	FANCD2	-0.531042	2.02e-05	2	0	0	0	0	0	1	1	0	0	0	FALSE
5427	POLE2	-1.24715	2.17e-05	2	0	0	0	0	0	1	1	0	0	0	FALSE
195828	ZNF367	-1.43971	2.42e-05	2	0	0	0	0	0	1	1	0	0	0	FALSE
79908	BTNL8	1.73617	2.43e-05	2	0	0	0	0	0	1	1	0	0	0	FALSE
84418	CYSTM1	-0.354628	2.68e-05	2	0	0	0	0	0	0	0	1	1	0	FALSE
54187	NANS	-0.177792	2.72e-05	2	0	0	0	0	0	0	0	1	1	0	FALSE
7273	TTN	0.8682	2.78e-05	2	0	0	0	0	0	1	1	0	0	0	FALSE
91057	CCDC34	-0.872301	2.86e-05	2	0	0	0	0	0	1	1	0	0	0	FALSE
85458	DIXDC1	1.27131	3.02e-05	2	0	0	0	0	0	1	1	0	0	0	FALSE
285025	CCDC141	0.966751	3.1e-05	2	0	0	0	0	0	1	1	0	0	0	FALSE
1719	DHFR	-0.837407	3.2e-05	2	0	0	0	0	0	1	1	0	0	0	FALSE
23594	ORC6	-1.12974	3.32e-05	2	0	0	0	0	0	1	1	0	0	0	FALSE
10592	SMC2	-0.78655	3.38e-05	2	0	0	0	0	0	1	1	0	0	0	FALSE
2189	FANCG	-0.571601	3.49e-05	2	0	0	0	0	0	1	1	0	0	0	FALSE
8318	CDC45	-1.5723	3.65e-05	2	0	0	0	0	0	1	1	0	0	0	FALSE
3394	IRF8	-0.696363	4.04e-05	2	0	0	1	0	1	0	0	0	0	0	FALSE
51659	GINS2	-1.87754	4.06e-05	2	0	0	0	0	0	1	1	0	0	0	FALSE
4998	ORC1	-1.16067	4.24e-05	2	0	0	0	0	0	1	1	0	0	0	FALSE
2012	EMP1	0.160114	4.25e-05	2	0	0	0	0	0	0	0	1	1	0	FALSE
468	ATF4	0.398916	4.41e-05	2	0	0	1	0	0	0	0	0	0	1	FALSE
2590	GALNT2	1.67464	5.28e-05	2	0	0	0	0	0	1	1	0	0	0	FALSE
970	CD70	0.282167	5.67e-05	2	0	0	0	0	0	1	1	0	0	0	FALSE
6262	RYR2	2.03373	6.27e-05	2	0	0	0	0	0	1	1	0	0	0	FALSE
140739	UBE2F	0.699911	7.3e-05	2	1	0	1	0	0	0	0	0	0	0	FALSE
8651	SOCS1	-2.52288	7.44e-05	2	0	0	0	0	0	0	0	1	1	0	FALSE
79682	CENPU	-1.14536	8.53e-05	2	0	0	0	0	0	1	1	0	0	0	FALSE
653820	FAM72B	-0.0385504	8.74e-05	2	0	0	0	0	0	1	1	0	0	0	FALSE
6821	SUOX	2.17881	9.08e-05	2	0	0	0	0	0	1	1	0	0	0	FALSE
3628	INPP1	0.760664	9.5e-05	2	0	0	0	0	0	1	1	0	0	0	FALSE
79075	DSCC1	-1.62647	9.93e-05	2	0	0	0	0	0	1	1	0	0	0	FALSE
3117	HLA-DQA1	-1.57694	0.000107162	2	0	0	0	0	0	1	0	0	0	1	FALSE
26762	HAVCR1	1.0971	0.000108765	2	0	0	0	0	0	1	1	0	0	0	FALSE
130367	SGPP2	2.24317	0.000123868	2	0	0	0	0	0	1	1	0	0	0	FALSE
5777	PTPN6	0.850031	0.000155086	2	0	0	1	0	1	0	0	0	0	0	FALSE
10018	BCL2L11	0.174041	0.000186364	2	0	0	0	0	0	1	0	1	0	0	FALSE
22930	RAB3GAP1	0.32448	0.00019448	2	0	0	0	0	0	1	1	0	0	0	FALSE
1163	CKS1B	-0.401743	0.000224868	2	0	0	0	0	0	1	1	0	0	0	FALSE
55215	FANCI	-0.945344	0.000238138	2	0	0	0	0	0	1	1	0	0	0	FALSE
2696	GIPR	1.14581	0.000246766	2	0	0	0	0	0	1	0	0	1	0	FALSE
55839	CENPN	-0.63102	0.00025017	2	0	0	0	0	0	1	1	0	0	0	FALSE
2731	GLDC	0.211955	0.000254495	2	0	0	0	0	0	1	1	0	0	0	FALSE
55917	CTTNBP2NL	0.798685	0.00030691	2	0	0	0	0	0	1	0	1	0	0	FALSE
4174	MCM5	-0.221236	0.00032689	2	0	0	0	0	0	1	1	0	0	0	FALSE
675	BRCA2	-0.620428	0.000348521	2	0	0	0	0	0	1	1	0	0	0	FALSE
8836	GGH	-0.902703	0.000422794	2	0	0	0	0	0	1	1	0	0	0	FALSE
9260	PDLIM7	0.844285	0.000434312	2	0	0	0	0	0	1	1	0	0	0	FALSE
10615	SPAG5	-0.600874	0.000460247	2	0	0	0	0	0	1	1	0	0	0	FALSE
388372	CCL4L2	0.632373	0.000477876	2	0	0	0	0	0	1	0	1	0	0	FALSE
124044	SPATA2L	0.246541	0.000492667	2	0	0	0	0	0	0	0	1	1	0	FALSE
402778	IFITM10	3.09409	0.000499611	2	0	0	0	0	0	1	1	0	0	0	FALSE
6941	TCF19	-1.5825	0.000506614	2	0	0	0	0	0	1	1	0	0	0	FALSE
23604	DAPK2	1.60464	0.000507453	2	0	0	0	0	0	1	1	0	0	0	FALSE
8438	RAD54L	-1.21132	0.000545907	2	0	0	0	0	0	1	1	0	0	0	FALSE
81624	DIAPH3	-0.753779	0.000580842	2	0	0	0	0	0	1	1	0	0	0	FALSE
1033	CDKN3	-0.34339	0.000607168	2	0	0	0	0	0	1	1	0	0	0	FALSE
1847	DUSP5	-0.913359	0.000613403	2	0	0	0	0	0	1	0	0	0	1	FALSE
3123	HLA-DRB1	-1.36028	0.000692571	2	0	0	0	0	1	1	0	0	0	0	FALSE
79801	SHCBP1	-1.25794	0.000698337	2	0	0	0	0	0	1	1	0	0	0	FALSE
9659	PDE4DIP	0.928236	0.000720479	2	0	0	0	0	0	1	0	1	0	0	FALSE
10635	RAD51AP1	-1.04527	0.000726972	2	0	0	0	0	0	1	1	0	0	0	FALSE
54892	NCAPG2	-1.07107	0.000764845	2	0	0	0	0	0	1	1	0	0	0	FALSE
5796	PTPRK	0.173459	0.000821499	2	0	0	0	0	0	1	1	0	0	0	FALSE
6241	RRM2	-1.48117	0.000833265	2	0	0	0	0	0	1	1	0	0	0	FALSE
83540	NUF2	-0.464697	0.000892494	2	0	0	0	0	0	1	1	0	0	0	FALSE
164668	APOBEC3H	0.396745	0.000949254	2	0	0	0	0	0	1	0	1	0	0	FALSE
4929	NR4A2	0.527858	0.00105667	2	0	0	1	0	0	0	0	0	1	0	FALSE
203068	TUBB	-0.629613	0.00117532	2	0	0	0	0	0	1	1	0	0	0	FALSE
157570	ESCO2	-1.27883	0.00145573	2	0	0	0	0	0	1	1	0	0	0	FALSE
29128	UHRF1	-1.42747	0.00146318	2	0	0	0	0	0	1	1	0	0	0	FALSE
1894	ECT2	-0.547935	0.00150831	2	0	0	0	0	0	1	1	0	0	0	FALSE
8427	ZNF282	0.433584	0.00153311	2	0	0	0	0	0	1	1	0	0	0	FALSE
55165	CEP55	-0.826511	0.001598	2	0	0	0	0	0	1	1	0	0	0	FALSE
55723	ASF1B	-1.0338	0.00160482	2	0	0	0	0	0	1	1	0	0	0	FALSE
1062	CENPE	-0.5781	0.00162203	2	0	0	0	0	0	1	1	0	0	0	FALSE
286676	ILDR1	1.76052	0.00162519	2	0	0	0	0	0	1	1	0	0	0	FALSE
3430	IFI35	0.521164	0.00201051	2	1	1	0	0	0	0	0	0	0	0	FALSE
144455	E2F7	-1.78901	0.00205643	2	0	0	0	0	0	1	1	0	0	0	FALSE
9824	ARHGAP11A	-0.781649	0.00216517	2	0	0	0	0	0	1	1	0	0	0	FALSE
991	CDC20	-0.307148	0.0022774	2	0	0	0	0	0	1	1	0	0	0	FALSE
84541	KBTBD8	-0.747936	0.00251561	2	0	0	0	0	0	1	0	0	1	0	FALSE
221150	SKA3	-1.14838	0.00255846	2	0	0	0	0	0	1	1	0	0	0	FALSE
890	CCNA2	-0.713924	0.00277124	2	0	0	0	0	0	1	1	0	0	0	FALSE
995	CDC25C	-0.317405	0.00300823	2	0	0	0	0	0	1	1	0	0	0	FALSE
11130	ZWINT	-1.12738	0.00309943	2	0	0	0	0	0	1	1	0	0	0	FALSE
220134	SKA1	-0.97606	0.00324332	2	0	0	0	0	0	1	1	0	0	0	FALSE
6515	SLC2A3	0.00927889	0.00325611	2	0	0	0	0	0	0	0	1	1	0	FALSE
4288	MKI67	-0.781595	0.00456518	2	0	0	0	0	0	1	1	0	0	0	FALSE
10721	POLQ	-0.622594	0.00460558	2	0	0	0	0	0	1	1	0	0	0	FALSE
22974	TPX2	-0.557309	0.00483184	2	0	0	0	0	0	1	1	0	0	0	FALSE
150468	CKAP2L	-0.912231	0.00563688	2	0	0	0	0	0	1	1	0	0	0	FALSE
5998	RGS3	0.792782	0.00664896	2	0	0	1	0	0	0	0	0	0	1	FALSE
5359	PLSCR1	0.559862	0.00717572	2	0	0	0	0	0	1	0	1	0	0	FALSE
7057	THBS1	1.12814	0.00733049	2	0	0	0	0	0	0	0	1	1	0	FALSE
9582	APOBEC3B	-0.285667	0.00813515	2	0	0	0	0	0	1	1	0	0	0	FALSE
219654	ZCCHC24	0.800934	0.00878141	2	0	0	0	0	0	0	0	1	1	0	FALSE
3638	INSIG1	0.59876	2.79e-08	1	0	0	0	0	0	0	0	0	1	0	FALSE
25902	MTHFD1L	-1.04644	4.22e-08	1	0	0	0	0	0	1	0	0	0	0	FALSE
4904	YBX1	-0.38456	6.86e-08	1	0	0	1	0	0	0	0	0	0	0	FALSE
79017	GGCT	-0.18386	9.09e-08	1	0	0	0	0	0	0	1	0	0	0	FALSE
3336	HSPE1	-0.551327	9.09e-08	1	0	0	0	0	0	0	0	1	0	0	FALSE
16	AARS1	-0.208498	9.17e-08	1	0	0	0	0	0	1	0	0	0	0	FALSE
2222	FDFT1	0.104323	9.68e-08	1	0	0	0	1	0	0	0	0	0	0	FALSE
283578	TMED8	-0.00906187	9.72e-08	1	0	0	0	0	0	0	1	0	0	0	FALSE
6472	SHMT2	-0.0262884	1.13e-07	1	0	0	0	0	0	0	1	0	0	0	FALSE
94081	SFXN1	-0.229843	1.16e-07	1	0	0	1	0	0	0	0	0	0	0	FALSE
55536	CDCA7L	0.362661	1.16e-07	1	0	0	0	0	0	0	1	0	0	0	FALSE
22948	CCT5	-0.666323	1.18e-07	1	0	0	1	0	0	0	0	0	0	0	FALSE
5790	PTPRCAP	0.557302	1.18e-07	1	0	0	0	0	1	0	0	0	0	0	FALSE
51097	SCCPDH	0.449115	1.24e-07	1	0	0	0	0	0	0	1	0	0	0	FALSE
3615	IMPDH2	-0.503029	1.31e-07	1	0	0	1	0	0	0	0	0	0	0	FALSE
3183	HNRNPC	-0.0105518	1.57e-07	1	0	0	0	0	1	0	0	0	0	0	FALSE
9377	COX5A	0.200442	1.68e-07	1	0	1	0	0	0	0	0	0	0	0	FALSE
403	ARL3	0.251548	2.13e-07	1	0	0	0	0	0	0	1	0	0	0	FALSE
7386	UQCRFS1	0.0909018	2.43e-07	1	0	0	1	0	0	0	0	0	0	0	FALSE
7384	UQCRC1	-0.0421432	2.74e-07	1	0	0	0	1	0	0	0	0	0	0	FALSE
641	BLM	-0.72199	2.8e-07	1	0	0	0	0	0	0	1	0	0	0	FALSE
84515	MCM8	-0.553471	2.81e-07	1	0	0	0	0	0	0	1	0	0	0	FALSE
5984	RFC4	-0.734721	2.82e-07	1	0	0	0	0	0	0	1	0	0	0	FALSE
5902	RANBP1	-0.761679	3.41e-07	1	0	1	0	0	0	0	0	0	0	0	FALSE
3608	ILF2	-0.362332	3.56e-07	1	0	0	0	0	0	0	0	0	0	1	FALSE
29780	PARVB	0.376591	3.71e-07	1	0	0	0	0	0	0	0	0	0	1	FALSE
5982	RFC2	-0.830715	4.18e-07	1	0	0	0	0	0	0	1	0	0	0	FALSE
204	AK2	-0.296726	5.91e-07	1	0	0	0	0	0	0	0	0	0	1	FALSE
5315	PKM	-0.639301	5.91e-07	1	1	0	0	0	0	0	0	0	0	0	FALSE
5366	PMAIP1	-0.0143895	6.29e-07	1	0	0	0	0	0	1	0	0	0	0	FALSE
51522	TMEM14C	0.14216	6.34e-07	1	0	0	0	0	0	0	1	0	0	0	FALSE
388403	YPEL2	0.900995	6.36e-07	1	0	0	0	0	0	0	1	0	0	0	FALSE
10576	CCT2	-0.469506	6.64e-07	1	0	0	1	0	0	0	0	0	0	0	FALSE
79022	TMEM106C	-0.717413	6.64e-07	1	0	0	0	0	0	0	1	0	0	0	FALSE
20	ABCA2	1.09694	7.12e-07	1	0	0	0	0	0	0	1	0	0	0	FALSE
90557	CCDC74A	-0.995578	7.17e-07	1	0	0	0	0	0	1	0	0	0	0	FALSE
5033	P4HA1	0.130586	7.5e-07	1	0	0	1	0	0	0	0	0	0	0	FALSE
51073	MRPL4	-0.0467246	7.55e-07	1	0	0	1	0	0	0	0	0	0	0	FALSE
8027	STAM	0.355425	8.5e-07	1	0	0	0	0	0	0	1	0	0	0	FALSE
64699	TMPRSS3	-0.00777169	1.02e-06	1	0	0	0	0	0	0	1	0	0	0	FALSE
64098	PARVG	0.140475	1.06e-06	1	0	0	0	0	0	0	0	0	0	1	FALSE
7203	CCT3	-0.364406	1.13e-06	1	0	0	1	0	0	0	0	0	0	0	FALSE
10181	RBM5	0.139551	1.24e-06	1	0	0	1	0	0	0	0	0	0	0	FALSE
7283	TUBG1	-0.681611	1.28e-06	1	0	0	0	0	0	1	0	0	0	0	FALSE
6628	SNRPB	-0.271581	1.31e-06	1	0	1	0	0	0	0	0	0	0	0	FALSE
7531	YWHAE	-0.139914	1.31e-06	1	0	0	0	0	0	1	0	0	0	0	FALSE
10617	STAMBP	0.285341	1.34e-06	1	0	0	0	0	0	0	1	0	0	0	FALSE
971	CD72	1.62194	1.6e-06	1	0	0	0	0	0	0	1	0	0	0	FALSE
4976	OPA1	-0.0651059	1.73e-06	1	0	0	1	0	0	0	0	0	0	0	FALSE
79915	ATAD5	-1.01241	1.89e-06	1	0	0	0	0	0	0	1	0	0	0	FALSE
4176	MCM7	-0.438618	1.89e-06	1	0	0	0	0	0	0	1	0	0	0	FALSE
506	ATP5F1B	-0.0131537	1.91e-06	1	0	0	0	0	1	0	0	0	0	0	FALSE
1763	DNA2	-0.733155	1.96e-06	1	0	0	0	0	0	0	1	0	0	0	FALSE
29028	ATAD2	-0.960353	2.21e-06	1	0	0	0	0	0	0	1	0	0	0	FALSE
3596	IL13	-2.3952	2.27e-06	1	0	0	0	0	0	0	1	0	0	0	FALSE
54069	MIS18A	-0.921031	2.37e-06	1	0	0	0	0	0	0	1	0	0	0	FALSE
1854	DUT	-0.582831	2.37e-06	1	0	0	1	0	0	0	0	0	0	0	FALSE
2597	GAPDH	0.360167	2.56e-06	1	0	0	0	0	0	1	0	0	0	0	FALSE
6397	SEC14L1	-0.148958	2.98e-06	1	0	0	1	0	0	0	0	0	0	0	FALSE
79968	WDR76	-0.981299	3.21e-06	1	0	0	0	0	0	0	1	0	0	0	FALSE
10148	EBI3	0.377723	3.43e-06	1	0	0	0	0	0	1	0	0	0	0	FALSE
8815	BANF1	-0.370327	3.71e-06	1	0	0	1	0	0	0	0	0	0	0	FALSE
2762	GMDS	0.433129	3.76e-06	1	0	0	1	0	0	0	0	0	0	0	FALSE
64946	CENPH	-0.610597	3.82e-06	1	0	0	0	0	0	0	1	0	0	0	FALSE
55222	LRRC20	-0.487027	4.1e-06	1	0	0	0	0	0	0	1	0	0	0	FALSE
4085	MAD2L1	-0.773658	4.1e-06	1	0	0	0	0	0	0	1	0	0	0	FALSE
10327	AKR1A1	-0.176931	4.18e-06	1	0	0	0	0	0	0	0	0	0	1	FALSE
23649	POLA2	-0.817805	4.47e-06	1	0	0	0	0	0	0	1	0	0	0	FALSE
5329	PLAUR	0.697289	4.57e-06	1	0	0	0	0	0	0	0	0	1	0	FALSE
25861	WHRN	3.2568	4.58e-06	1	1	0	0	0	0	0	0	0	0	0	FALSE
57605	PITPNM2	1.98039	5.13e-06	1	0	0	0	0	0	0	1	0	0	0	FALSE
57535	ELAPOR1	2.91799	5.8e-06	1	0	0	0	0	0	0	1	0	0	0	FALSE
5111	PCNA	-1.24297	5.91e-06	1	0	0	0	0	0	1	0	0	0	0	FALSE
80023	NRSN2	1.91896	6.5e-06	1	0	0	0	0	0	1	0	0	0	0	FALSE
400966	RGPD1	0.94734	6.68e-06	1	0	0	0	0	0	0	0	0	0	1	FALSE
79723	SUV39H2	-0.769316	7.11e-06	1	0	0	0	0	0	0	1	0	0	0	FALSE
4701	NDUFA7	0.243019	7.25e-06	1	0	0	0	0	0	0	1	0	0	0	FALSE
23265	EXOC7	0.145295	7.73e-06	1	0	0	0	0	0	0	0	0	0	1	FALSE
51478	HSD17B7	0.822437	7.8e-06	1	0	0	0	0	0	1	0	0	0	0	FALSE
29015	SLC43A3	-0.460355	8.19e-06	1	0	0	0	0	0	1	0	0	0	0	FALSE
388272	C16orf87	0.240046	8.31e-06	1	0	0	0	0	0	0	1	0	0	0	FALSE
113791	PIK3IP1	0.131298	8.89e-06	1	0	0	0	0	0	0	0	0	0	1	FALSE
5424	POLD1	-0.640471	9.72e-06	1	0	0	0	0	0	0	1	0	0	0	FALSE
5691	PSMB3	-0.181357	1.04e-05	1	0	1	0	0	0	0	0	0	0	0	FALSE
152789	JAKMIP1	-0.410435	1.04e-05	1	0	0	0	0	0	0	1	0	0	0	FALSE
23516	SLC39A14	-0.24045	1.1e-05	1	0	0	0	0	0	1	0	0	0	0	FALSE
5983	RFC3	-1.04639	1.19e-05	1	0	0	0	0	0	0	1	0	0	0	FALSE
9735	KNTC1	-0.748636	1.3e-05	1	0	0	0	0	0	0	1	0	0	0	FALSE
3822	KLRC2	1.93795	1.32e-05	1	0	0	0	0	0	1	0	0	0	0	FALSE
974	CD79B	1.26771	1.38e-05	1	0	0	0	0	0	0	1	0	0	0	FALSE
10535	RNASEH2A	-0.791084	1.44e-05	1	0	0	0	0	0	0	1	0	0	0	FALSE
4013	VWA5A	1.31303	1.59e-05	1	0	0	0	0	0	1	0	0	0	0	FALSE
4354	MPP1	0.0352955	1.73e-05	1	0	0	1	0	0	0	0	0	0	0	FALSE
11015	KDELR3	-0.286394	1.84e-05	1	0	0	0	0	0	1	0	0	0	0	FALSE
254552	NUDT8	-0.47866	1.89e-05	1	0	0	0	0	0	0	1	0	0	0	FALSE
55157	DARS2	-0.386668	1.97e-05	1	0	0	0	0	0	0	1	0	0	0	FALSE
1468	SLC25A10	-1.33897	2.25e-05	1	0	0	0	0	0	0	1	0	0	0	FALSE
5445	PON2	2.29853	2.41e-05	1	0	0	0	0	0	0	1	0	0	0	FALSE
55120	FANCL	0.453083	2.42e-05	1	0	0	0	0	0	0	1	0	0	0	FALSE
64858	DCLRE1B	-1.34241	2.57e-05	1	0	0	0	0	0	1	0	0	0	0	FALSE
55010	PARPBP	-0.299636	2.84e-05	1	0	0	0	0	0	0	1	0	0	0	FALSE
147837	ZNF563	0.524155	2.99e-05	1	0	0	0	0	0	0	1	0	0	0	FALSE
79980	DSN1	-0.831338	3.17e-05	1	0	0	0	0	0	0	1	0	0	0	FALSE
122509	IFI27L1	-0.0550533	3.48e-05	1	0	0	0	0	0	0	1	0	0	0	FALSE
728833	FAM72D	-0.282719	3.82e-05	1	0	0	0	0	0	0	1	0	0	0	FALSE
9308	CD83	-0.208692	4.16e-05	1	0	0	0	0	0	0	0	0	1	0	FALSE
9585	KIF20B	-0.548293	4.41e-05	1	0	0	0	0	0	0	1	0	0	0	FALSE
4240	MFGE8	1.3347	4.49e-05	1	0	0	0	0	0	0	1	0	0	0	FALSE
55038	CDCA4	-0.471485	4.63e-05	1	0	0	1	0	0	0	0	0	0	0	FALSE
51005	AMDHD2	0.0905975	4.69e-05	1	0	0	1	0	0	0	0	0	0	0	FALSE
27173	SLC39A1	0.245978	5.08e-05	1	0	0	0	0	0	1	0	0	0	0	FALSE
91523	PCED1B	0.856264	5.26e-05	1	0	0	0	0	0	0	1	0	0	0	FALSE
93129	ORAI3	1.07826	5.93e-05	1	0	0	0	0	0	0	1	0	0	0	FALSE
860	RUNX2	1.42988	6.08e-05	1	0	0	0	0	0	0	1	0	0	0	FALSE
1495	CTNNA1	0.141486	6.1e-05	1	0	0	0	0	0	1	0	0	0	0	FALSE
375449	MAST4	0.777463	7.05e-05	1	0	0	0	0	0	0	1	0	0	0	FALSE
672	BRCA1	-0.715112	7.46e-05	1	0	0	0	0	0	0	1	0	0	0	FALSE
5325	PLAGL1	1.02181	7.82e-05	1	0	0	0	0	0	0	1	0	0	0	FALSE
9844	ELMO1	0.412571	7.83e-05	1	0	0	1	0	0	0	0	0	0	0	FALSE
1844	DUSP2	1.64293	7.97e-05	1	0	0	0	0	1	0	0	0	0	0	FALSE
3417	IDH1	0.43811	8.51e-05	1	0	0	0	0	0	1	0	0	0	0	FALSE
2842	GPR19	0.67485	8.83e-05	1	0	0	0	0	0	0	0	0	0	1	FALSE
55835	CENPJ	-0.251019	8.89e-05	1	0	0	0	0	0	0	1	0	0	0	FALSE
9837	GINS1	-1.19472	8.98e-05	1	0	0	0	0	0	0	1	0	0	0	FALSE
84102	SLC41A2	0.060594	9.71e-05	1	0	0	0	0	0	1	0	0	0	0	FALSE
3030	HADHA	0.168391	9.71e-05	1	0	0	1	0	0	0	0	0	0	0	FALSE
399512	SLC25A35	0.924505	0.00010717	1	0	0	0	0	0	0	1	0	0	0	FALSE
4357	MPST	0.813064	0.000109649	1	0	0	0	0	0	0	1	0	0	0	FALSE
124222	PAQR4	-0.833475	0.000114673	1	0	0	0	0	0	0	1	0	0	0	FALSE
23640	HSPBP1	-0.0156754	0.000116016	1	0	0	1	0	0	0	0	0	0	0	FALSE
89927	BMERB1	2.20141	0.000119155	1	0	0	0	0	0	0	1	0	0	0	FALSE
3560	IL2RB	1.12845	0.000122831	1	1	0	0	0	0	0	0	0	0	0	FALSE
9289	ADGRG1	1.88995	0.000159898	1	1	0	0	0	0	0	0	0	0	0	FALSE
79622	SNRNP25	-0.626536	0.000163817	1	0	0	0	0	0	1	0	0	0	0	FALSE
4665	NAB2	0.67485	0.000166066	1	0	0	0	0	0	1	0	0	0	0	FALSE
1298	COL9A2	1.98771	0.000179173	1	0	0	0	0	0	0	1	0	0	0	FALSE
55872	PBK	-1.4141	0.00017929	1	0	0	0	0	0	1	0	0	0	0	FALSE
8531	YBX3	-0.151271	0.000191856	1	0	0	0	0	0	0	0	0	1	0	FALSE
8089	YEATS4	-0.458959	0.000199841	1	0	0	0	0	0	0	1	0	0	0	FALSE
11339	OIP5	-0.874247	0.000208583	1	0	0	0	0	0	1	0	0	0	0	FALSE
26150	RIBC2	-1.17654	0.000208583	1	0	0	0	0	0	0	1	0	0	0	FALSE
84986	ARHGAP19	-0.130353	0.000212453	1	0	0	0	0	0	0	1	0	0	0	FALSE
3978	LIG1	-0.988284	0.000212666	1	0	0	0	0	0	0	1	0	0	0	FALSE
4350	MPG	0.977899	0.000227277	1	0	0	1	0	0	0	0	0	0	0	FALSE
83854	ANGPTL6	1.35859	0.000233845	1	0	0	0	0	0	0	0	0	0	1	FALSE
2281	FKBP1B	1.36063	0.000237811	1	0	0	0	0	0	1	0	0	0	0	FALSE
8914	TIMELESS	-0.837139	0.000245233	1	0	0	0	0	0	0	1	0	0	0	FALSE
54541	DDIT4	0.283667	0.000247469	1	0	1	0	0	0	0	0	0	0	0	FALSE
4521	NUDT1	-0.740731	0.000252153	1	0	0	0	0	0	0	1	0	0	0	FALSE
9985	REC8	0.904133	0.000254217	1	0	0	0	0	0	0	1	0	0	0	FALSE
5468	PPARG	2.03754	0.00026373	1	0	0	0	0	0	1	0	0	0	0	FALSE
55790	CSGALNACT1	0.674158	0.00026424	1	0	0	0	0	0	0	1	0	0	0	FALSE
84057	MND1	-0.399565	0.000267462	1	0	0	0	0	0	0	1	0	0	0	FALSE
23365	ARHGEF12	0.926474	0.000293042	1	0	0	0	0	0	0	1	0	0	0	FALSE
25886	POC1A	-0.670627	0.000348231	1	0	0	0	0	0	0	1	0	0	0	FALSE
113115	MTFR2	-0.503355	0.000444633	1	0	0	0	0	0	0	1	0	0	0	FALSE
149628	PYHIN1	0.818771	0.000448965	1	0	0	1	0	0	0	0	0	0	0	FALSE
83990	BRIP1	-0.871483	0.000457965	1	0	0	0	0	0	1	0	0	0	0	FALSE
221002	RASGEF1A	1.08176	0.00047287	1	0	0	0	0	0	0	1	0	0	0	FALSE
1663	DDX11	-0.706851	0.000524731	1	0	0	0	0	0	0	0	0	0	1	FALSE
79814	AGMAT	0.332579	0.000526721	1	0	0	0	0	0	0	1	0	0	0	FALSE
3965	LGALS9	1.34385	0.000544399	1	0	0	0	0	0	1	0	0	0	0	FALSE
9401	RECQL4	-0.923765	0.000583035	1	0	0	0	0	0	0	1	0	0	0	FALSE
55732	C1orf112	-0.736709	0.000682951	1	0	0	0	0	0	0	1	0	0	0	FALSE
64651	CSRNP1	0.727119	0.000683702	1	0	0	0	0	0	0	0	0	1	0	FALSE
80020	FOXRED2	-0.597219	0.000692095	1	0	0	0	0	0	1	0	0	0	0	FALSE
284293	HMSD	0.648689	0.000799638	1	0	0	0	0	0	1	0	0	0	0	FALSE
58488	PCTP	0.910693	0.000802056	1	0	0	0	0	0	0	1	0	0	0	FALSE
401541	CENPP	-1.04035	0.00087694	1	0	0	0	0	0	0	1	0	0	0	FALSE
10733	PLK4	-0.883209	0.000885885	1	0	0	0	0	0	0	1	0	0	0	FALSE
5990	RFX2	-0.79877	0.000986174	1	0	0	0	0	0	0	1	0	0	0	FALSE
3783	KCNN4	0.75929	0.000988864	1	0	0	0	0	0	0	1	0	0	0	FALSE
55771	PRR11	-0.303261	0.00115867	1	0	0	0	0	0	0	1	0	0	0	FALSE
29941	PKN3	1.05144	0.00117532	1	0	0	0	0	0	0	1	0	0	0	FALSE
4913	NTHL1	0.415885	0.0013075	1	0	0	0	0	0	0	1	0	0	0	FALSE
91404	SESTD1	-0.3553	0.0013749	1	0	0	0	0	0	1	0	0	0	0	FALSE
79187	FSD1	0.505857	0.00140323	1	0	0	0	0	0	0	1	0	0	0	FALSE
51386	EIF3L	0.185578	0.00188297	1	0	0	0	1	0	0	0	0	0	0	FALSE
54908	SPDL1	-0.604368	0.00226692	1	0	0	0	0	0	0	1	0	0	0	FALSE
3801	KIFC3	2.04366	0.00249645	1	0	0	0	0	0	1	0	0	0	0	FALSE
84883	AIFM2	0.791229	0.00308853	1	0	0	0	0	0	0	1	0	0	0	FALSE
3663	IRF5	0.8834	0.00315864	1	0	0	0	0	0	0	1	0	0	0	FALSE
10376	TUBA1B	-1.10719	0.00340107	1	0	0	0	0	0	1	0	0	0	0	FALSE
93979	CPA5	1.09686	0.00376438	1	0	0	0	0	0	0	1	0	0	0	FALSE
3149	HMGB3	-0.585716	0.00410653	1	0	0	0	0	0	1	0	0	0	0	FALSE
1870	E2F2	-0.904699	0.00435262	1	0	0	0	0	0	0	1	0	0	0	FALSE
84790	TUBA1C	-0.898051	0.00498031	1	0	0	0	0	0	0	0	0	1	0	FALSE
7272	TTK	-0.519279	0.0051766	1	0	0	0	0	0	0	1	0	0	0	FALSE
10293	TRAIP	-0.591253	0.00682439	1	0	0	0	0	0	0	1	0	0	0	FALSE
221184	CPNE2	-1.03482	0.00807564	1	0	0	0	0	0	0	1	0	0	0	FALSE
147841	SPC24	-0.636436	0.0094783	1	0	0	0	0	0	0	1	0	0	0	FALSE
54923	LIME1	0.70899	9.66e-09	0	0	0	0	0	0	0	0	0	0	0	FALSE
283897	C16orf54	0.343352	2.67e-08	0	0	0	0	0	0	0	0	0	0	0	FALSE
8497	PPFIA4	-0.280277	2.67e-08	0	0	0	0	0	0	0	0	0	0	0	FALSE
3326	HSP90AB1	-0.745961	2.67e-08	0	0	0	0	0	0	0	0	0	0	0	FALSE
2956	MSH6	-0.755622	2.67e-08	0	0	0	0	0	0	0	0	0	0	0	FALSE
6367	CCL22	0.497756	2.67e-08	0	0	0	0	0	0	0	0	0	0	0	FALSE
57486	NLN	-1.05526	2.67e-08	0	0	0	0	0	0	0	0	0	0	0	FALSE
1717	DHCR7	-0.459588	2.67e-08	0	0	0	0	0	0	0	0	0	0	0	FALSE
10606	PAICS	-0.843953	2.79e-08	0	0	0	0	0	0	0	0	0	0	0	FALSE
80003	PCNX2	0.297038	2.79e-08	0	0	0	0	0	0	0	0	0	0	0	FALSE
57198	ATP8B2	0.23963	2.79e-08	0	0	0	0	0	0	0	0	0	0	0	FALSE
10131	TRAP1	-0.274743	2.79e-08	0	0	0	0	0	0	0	0	0	0	0	FALSE
10056	FARSB	-0.963345	4.22e-08	0	0	0	0	0	0	0	0	0	0	0	FALSE
7385	UQCRC2	0.232816	4.25e-08	0	0	0	0	0	0	0	0	0	0	0	FALSE
5450	POU2AF1	5.02042	4.46e-08	0	0	0	0	0	0	0	0	0	0	0	FALSE
1503	CTPS1	-1.17765	6.39e-08	0	0	0	0	0	0	0	0	0	0	0	FALSE
51411	BIN2	0.211724	6.52e-08	0	0	0	0	0	0	0	0	0	0	0	FALSE
22861	NLRP1	0.684884	6.86e-08	0	0	0	0	0	0	0	0	0	0	0	FALSE
84319	CMSS1	-0.816671	6.86e-08	0	0	0	0	0	0	0	0	0	0	0	FALSE
283149	BCL9L	0.190387	6.86e-08	0	0	0	0	0	0	0	0	0	0	0	FALSE
8761	PABPC4	-0.0883435	6.86e-08	0	0	0	0	0	0	0	0	0	0	0	FALSE
10574	CCT7	-0.388133	6.86e-08	0	0	0	0	0	0	0	0	0	0	0	FALSE
2271	FH	-0.299311	6.86e-08	0	0	0	0	0	0	0	0	0	0	0	FALSE
1595	CYP51A1	-0.376909	6.86e-08	0	0	0	0	0	0	0	0	0	0	0	FALSE
516	ATP5MC1	-0.41146	6.95e-08	0	0	0	0	0	0	0	0	0	0	0	FALSE
518	ATP5MC3	-0.029125	7.35e-08	0	0	0	0	0	0	0	0	0	0	0	FALSE
4869	NPM1	-0.0752705	7.53e-08	0	0	0	0	0	0	0	0	0	0	0	FALSE
115727	RASGRP4	5.14925	7.53e-08	0	0	0	0	0	0	0	0	0	0	0	FALSE
2224	FDPS	-0.110818	7.75e-08	0	0	0	0	0	0	0	0	0	0	0	FALSE
338440	ANO9	0.356654	8.05e-08	0	0	0	0	0	0	0	0	0	0	0	FALSE
875	CBS	-0.358686	8.75e-08	0	0	0	0	0	0	0	0	0	0	0	FALSE
51805	COQ3	-0.116378	8.75e-08	0	0	0	0	0	0	0	0	0	0	0	FALSE
26958	COPG2	0.234089	8.75e-08	0	0	0	0	0	0	0	0	0	0	0	FALSE
4830	NME1	-0.895121	8.75e-08	0	0	0	0	0	0	0	0	0	0	0	FALSE
81619	TSPAN14	0.124842	8.75e-08	0	0	0	0	0	0	0	0	0	0	0	FALSE
8698	S1PR4	1.06596	8.75e-08	0	0	0	0	0	0	0	0	0	0	0	FALSE
79731	NARS2	-0.265155	8.78e-08	0	0	0	0	0	0	0	0	0	0	0	FALSE
6352	CCL5	1.29898	9.09e-08	0	0	0	0	0	0	0	0	0	0	0	FALSE
11046	SLC35D2	0.272326	9.17e-08	0	0	0	0	0	0	0	0	0	0	0	FALSE
3587	IL10RA	0.513593	9.17e-08	0	0	0	0	0	0	0	0	0	0	0	FALSE
5973	RENBP	1.11081	9.17e-08	0	0	0	0	0	0	0	0	0	0	0	FALSE
25956	SEC31B	0.194056	9.28e-08	0	0	0	0	0	0	0	0	0	0	0	FALSE
2806	GOT2	-0.158087	9.68e-08	0	0	0	0	0	0	0	0	0	0	0	FALSE
654364	NME1-NME2	-0.0843972	9.72e-08	0	0	0	0	0	0	0	0	0	0	0	FALSE
4190	MDH1	-0.212992	9.72e-08	0	0	0	0	0	0	0	0	0	0	0	FALSE
219	ALDH1B1	-0.433127	9.72e-08	0	0	0	0	0	0	0	0	0	0	0	FALSE
55750	AGK	0.538696	9.72e-08	0	0	0	0	0	0	0	0	0	0	0	FALSE
64174	DPEP2	1.51476	9.72e-08	0	0	0	0	0	0	0	0	0	0	0	FALSE
28969	BZW2	0.0707356	9.72e-08	0	0	0	0	0	0	0	0	0	0	0	FALSE
55615	PRR5	0.855362	9.72e-08	0	0	0	0	0	0	0	0	0	0	0	FALSE
54965	PIGX	-0.154737	9.72e-08	0	0	0	0	0	0	0	0	0	0	0	FALSE
4712	NDUFB6	-0.337659	9.72e-08	0	0	0	0	0	0	0	0	0	0	0	FALSE
54962	TIPIN	-0.540075	9.78e-08	0	0	0	0	0	0	0	0	0	0	0	FALSE
79651	RHBDF2	0.0629565	9.95e-08	0	0	0	0	0	0	0	0	0	0	0	FALSE
10575	CCT4	-0.479749	1.07e-07	0	0	0	0	0	0	0	0	0	0	0	FALSE
10509	SEMA4B	0.561342	1.1e-07	0	0	0	0	0	0	0	0	0	0	0	FALSE
57520	HECW2	0.103345	1.13e-07	0	0	0	0	0	0	0	0	0	0	0	FALSE
1201	CLN3	0.314208	1.14e-07	0	0	0	0	0	0	0	0	0	0	0	FALSE
57175	CORO1B	0.522634	1.14e-07	0	0	0	0	0	0	0	0	0	0	0	FALSE
5226	PGD	-0.31409	1.16e-07	0	0	0	0	0	0	0	0	0	0	0	FALSE
10360	NPM3	-0.571699	1.16e-07	0	0	0	0	0	0	0	0	0	0	0	FALSE
5425	POLD2	-0.890366	1.18e-07	0	0	0	0	0	0	0	0	0	0	0	FALSE
7248	TSC1	0.233539	1.18e-07	0	0	0	0	0	0	0	0	0	0	0	FALSE
140707	BRI3BP	-0.709813	1.18e-07	0	0	0	0	0	0	0	0	0	0	0	FALSE
4729	NDUFV2	-0.175079	1.18e-07	0	0	0	0	0	0	0	0	0	0	0	FALSE
5210	PFKFB4	0.409528	1.18e-07	0	0	0	0	0	0	0	0	0	0	0	FALSE
28998	MRPL13	-0.102721	1.18e-07	0	0	0	0	0	0	0	0	0	0	0	FALSE
5096	PCCB	-0.149409	1.24e-07	0	0	0	0	0	0	0	0	0	0	0	FALSE
10969	EBNA1BP2	-0.651292	1.24e-07	0	0	0	0	0	0	0	0	0	0	0	FALSE
8833	GMPS	-0.297748	1.24e-07	0	0	0	0	0	0	0	0	0	0	0	FALSE
4831	NME2	0.0376847	1.27e-07	0	0	0	0	0	0	0	0	0	0	0	FALSE
7295	TXN	-0.311363	1.27e-07	0	0	0	0	0	0	0	0	0	0	0	FALSE
55347	ABHD10	-0.276818	1.28e-07	0	0	0	0	0	0	0	0	0	0	0	FALSE
79626	TNFAIP8L2	0.276086	1.29e-07	0	0	0	0	0	0	0	0	0	0	0	FALSE
9521	EEF1E1	-0.601043	1.29e-07	0	0	0	0	0	0	0	0	0	0	0	FALSE
708	C1QBP	-0.155058	1.29e-07	0	0	0	0	0	0	0	0	0	0	0	FALSE
91252	SLC39A13	0.330595	1.29e-07	0	0	0	0	0	0	0	0	0	0	0	FALSE
5831	PYCR1	-1.26556	1.31e-07	0	0	0	0	0	0	0	0	0	0	0	FALSE
5931	RBBP7	-0.0769217	1.31e-07	0	0	0	0	0	0	0	0	0	0	0	FALSE
10694	CCT8	-0.293396	1.34e-07	0	0	0	0	0	0	0	0	0	0	0	FALSE
102724560	CBSL	-0.151182	1.42e-07	0	0	0	0	0	0	0	0	0	0	0	FALSE
81570	CLPB	-0.562	1.51e-07	0	0	0	0	0	0	0	0	0	0	0	FALSE
8668	EIF3I	-0.0341581	1.51e-07	0	0	0	0	0	0	0	0	0	0	0	FALSE
147968	CAPN12	0.841762	1.58e-07	0	0	0	0	0	0	0	0	0	0	0	FALSE
115992	RNF166	0.283611	1.6e-07	0	0	0	0	0	0	0	0	0	0	0	FALSE
51184	GPN3	-0.91212	1.6e-07	0	0	0	0	0	0	0	0	0	0	0	FALSE
8938	BAIAP3	2.93676	1.6e-07	0	0	0	0	0	0	0	0	0	0	0	FALSE
9162	DGKI	5.30407	1.6e-07	0	0	0	0	0	0	0	0	0	0	0	FALSE
7086	TKT	0.220542	1.6e-07	0	0	0	0	0	0	0	0	0	0	0	FALSE
147138	TMC8	0.17041	1.6e-07	0	0	0	0	0	0	0	0	0	0	0	FALSE
5981	RFC1	-0.166976	1.64e-07	0	0	0	0	0	0	0	0	0	0	0	FALSE
3843	IPO5	-0.375244	1.65e-07	0	0	0	0	0	0	0	0	0	0	0	FALSE
23533	PIK3R5	0.189004	1.68e-07	0	0	0	0	0	0	0	0	0	0	0	FALSE
373156	GSTK1	0.813659	1.91e-07	0	0	0	0	0	0	0	0	0	0	0	FALSE
994	CDC25B	0.84759	1.93e-07	0	0	0	0	0	0	0	0	0	0	0	FALSE
10768	AHCYL1	-0.0490476	1.94e-07	0	0	0	0	0	0	0	0	0	0	0	FALSE
3159	HMGA1	0.67466	1.94e-07	0	0	0	0	0	0	0	0	0	0	0	FALSE
3157	HMGCS1	-0.388016	1.94e-07	0	0	0	0	0	0	0	0	0	0	0	FALSE
57820	CCNB1IP1	0.534072	1.96e-07	0	0	0	0	0	0	0	0	0	0	0	FALSE
4191	MDH2	0.112667	2.02e-07	0	0	0	0	0	0	0	0	0	0	0	FALSE
79023	NUP37	0.138924	2.02e-07	0	0	0	0	0	0	0	0	0	0	0	FALSE
84293	PRXL2A	0.362123	2.02e-07	0	0	0	0	0	0	0	0	0	0	0	FALSE
10038	PARP2	-0.167772	2.06e-07	0	0	0	0	0	0	0	0	0	0	0	FALSE
1738	DLD	0.107259	2.11e-07	0	0	0	0	0	0	0	0	0	0	0	FALSE
6596	HLTF	-0.549611	2.11e-07	0	0	0	0	0	0	0	0	0	0	0	FALSE
2023	ENO1	-0.733979	2.13e-07	0	0	0	0	0	0	0	0	0	0	0	FALSE
29944	PNMA3	0.924409	2.15e-07	0	0	0	0	0	0	0	0	0	0	0	FALSE
7786	MAP3K12	0.471867	2.17e-07	0	0	0	0	0	0	0	0	0	0	0	FALSE
5889	RAD51C	-0.502907	2.17e-07	0	0	0	0	0	0	0	0	0	0	0	FALSE
26472	PPP1R14B	-0.608815	2.22e-07	0	0	0	0	0	0	0	0	0	0	0	FALSE
5245	PHB	-0.523297	2.22e-07	0	0	0	0	0	0	0	0	0	0	0	FALSE
8831	SYNGAP1	0.835435	2.22e-07	0	0	0	0	0	0	0	0	0	0	0	FALSE
23239	PHLPP1	0.996396	2.22e-07	0	0	0	0	0	0	0	0	0	0	0	FALSE
4145	MATK	0.0467129	2.22e-07	0	0	0	0	0	0	0	0	0	0	0	FALSE
5757	PTMA	-0.334308	2.22e-07	0	0	0	0	0	0	0	0	0	0	0	FALSE
56882	CDC42SE1	0.368458	2.22e-07	0	0	0	0	0	0	0	0	0	0	0	FALSE
5774	PTPN3	1.08427	2.22e-07	0	0	0	0	0	0	0	0	0	0	0	FALSE
644	BLVRA	-0.18855	2.22e-07	0	0	0	0	0	0	0	0	0	0	0	FALSE
3033	HADH	-0.100298	2.22e-07	0	0	0	0	0	0	0	0	0	0	0	FALSE
NA	IGLV2-14	2.23505	2.22e-07	0	0	0	0	0	0	0	0	0	0	0	FALSE
257101	ZNF683	0.027366	2.26e-07	0	0	0	0	0	0	0	0	0	0	0	FALSE
5052	PRDX1	-0.311479	2.26e-07	0	0	0	0	0	0	0	0	0	0	0	FALSE
51142	CHCHD2	-0.172073	2.29e-07	0	0	0	0	0	0	0	0	0	0	0	FALSE
8520	HAT1	-0.666866	2.33e-07	0	0	0	0	0	0	0	0	0	0	0	FALSE
84706	GPT2	1.30488	2.34e-07	0	0	0	0	0	0	0	0	0	0	0	FALSE
253725	WASHC2C	0.0705356	2.34e-07	0	0	0	0	0	0	0	0	0	0	0	FALSE
6903	TBCC	0.387902	2.34e-07	0	0	0	0	0	0	0	0	0	0	0	FALSE
64078	SLC28A3	2.11331	2.35e-07	0	0	0	0	0	0	0	0	0	0	0	FALSE
9149	DYRK1B	0.620859	2.35e-07	0	0	0	0	0	0	0	0	0	0	0	FALSE
9131	AIFM1	-0.0565993	2.39e-07	0	0	0	0	0	0	0	0	0	0	0	FALSE
39	ACAT2	-0.640456	2.43e-07	0	0	0	0	0	0	0	0	0	0	0	FALSE
2145	EZH1	0.122672	2.43e-07	0	0	0	0	0	0	0	0	0	0	0	FALSE
126549	ANKLE1	0.576595	2.43e-07	0	0	0	0	0	0	0	0	0	0	0	FALSE
8508	NIPSNAP1	0.696316	2.43e-07	0	0	0	0	0	0	0	0	0	0	0	FALSE
29990	PILRB	0.0400164	2.48e-07	0	0	0	0	0	0	0	0	0	0	0	FALSE
51144	HSD17B12	-0.554194	2.49e-07	0	0	0	0	0	0	0	0	0	0	0	FALSE
9557	CHD1L	7.89e-05	2.49e-07	0	0	0	0	0	0	0	0	0	0	0	FALSE
54566	EPB41L4B	-0.713453	2.49e-07	0	0	0	0	0	0	0	0	0	0	0	FALSE
4598	MVK	-0.580726	2.49e-07	0	0	0	0	0	0	0	0	0	0	0	FALSE
91768	CABLES1	2.01905	2.58e-07	0	0	0	0	0	0	0	0	0	0	0	FALSE
9725	TMEM63A	0.175023	2.58e-07	0	0	0	0	0	0	0	0	0	0	0	FALSE
509	ATP5F1C	0.112405	2.58e-07	0	0	0	0	0	0	0	0	0	0	0	FALSE
1434	CSE1L	-0.650446	2.58e-07	0	0	0	0	0	0	0	0	0	0	0	FALSE
200916	RPL22L1	-0.361326	2.76e-07	0	0	0	0	0	0	0	0	0	0	0	FALSE
80210	ARMC9	1.88714	2.8e-07	0	0	0	0	0	0	0	0	0	0	0	FALSE
7416	VDAC1	-0.242563	2.8e-07	0	0	0	0	0	0	0	0	0	0	0	FALSE
8624	PSMG1	-0.561399	2.8e-07	0	0	0	0	0	0	0	0	0	0	0	FALSE
389524	GTF2IRD2B	0.266532	2.8e-07	0	0	0	0	0	0	0	0	0	0	0	FALSE
10498	CARM1	0.516413	2.8e-07	0	0	0	0	0	0	0	0	0	0	0	FALSE
51531	TRMO	0.0495675	2.8e-07	0	0	0	0	0	0	0	0	0	0	0	FALSE
84679	SLC9A7	0.782576	2.81e-07	0	0	0	0	0	0	0	0	0	0	0	FALSE
440	ASNS	0.0409304	2.81e-07	0	0	0	0	0	0	0	0	0	0	0	FALSE
10767	HBS1L	0.157159	2.81e-07	0	0	0	0	0	0	0	0	0	0	0	FALSE
471	ATIC	-0.166008	2.83e-07	0	0	0	0	0	0	0	0	0	0	0	FALSE
54475	NLE1	-0.394622	2.91e-07	0	0	0	0	0	0	0	0	0	0	0	FALSE
393	ARHGAP4	0.220692	2.93e-07	0	0	0	0	0	0	0	0	0	0	0	FALSE
6390	SDHB	-0.0734181	2.93e-07	0	0	0	0	0	0	0	0	0	0	0	FALSE
5693	PSMB5	-0.301235	2.93e-07	0	0	0	0	0	0	0	0	0	0	0	FALSE
5683	PSMA2	-0.0482619	2.95e-07	0	0	0	0	0	0	0	0	0	0	0	FALSE
NA	IGLV3-12	1.47744	2.99e-07	0	0	0	0	0	0	0	0	0	0	0	FALSE
6749	SSRP1	-0.466643	3.03e-07	0	0	0	0	0	0	0	0	0	0	0	FALSE
2617	GARS1	-0.240085	3.03e-07	0	0	0	0	0	0	0	0	0	0	0	FALSE
29923	HILPDA	-0.719812	3.04e-07	0	0	0	0	0	0	0	0	0	0	0	FALSE
8704	B4GALT2	-0.904298	3.08e-07	0	0	0	0	0	0	0	0	0	0	0	FALSE
7407	VARS1	-0.640011	3.09e-07	0	0	0	0	0	0	0	0	0	0	0	FALSE
11161	ERG28	-0.00516277	3.11e-07	0	0	0	0	0	0	0	0	0	0	0	FALSE
23506	BICRAL	0.199872	3.18e-07	0	0	0	0	0	0	0	0	0	0	0	FALSE
57176	VARS2	0.147838	3.18e-07	0	0	0	0	0	0	0	0	0	0	0	FALSE
84321	THOC3	-0.269479	3.21e-07	0	0	0	0	0	0	0	0	0	0	0	FALSE
85007	PHYKPL	0.495087	3.21e-07	0	0	0	0	0	0	0	0	0	0	0	FALSE
7059	THBS3	0.078508	3.21e-07	0	0	0	0	0	0	0	0	0	0	0	FALSE
1104	RCC1	-0.608555	3.21e-07	0	0	0	0	0	0	0	0	0	0	0	FALSE
80227	PAAF1	0.0994202	3.21e-07	0	0	0	0	0	0	0	0	0	0	0	FALSE
4706	NDUFAB1	-0.294837	3.21e-07	0	0	0	0	0	0	0	0	0	0	0	FALSE
64411	ARAP3	1.90352	3.21e-07	0	0	0	0	0	0	0	0	0	0	0	FALSE
6631	SNRPC	-0.00944807	3.21e-07	0	0	0	0	0	0	0	0	0	0	0	FALSE
51517	NCKIPSD	-0.258681	3.21e-07	0	0	0	0	0	0	0	0	0	0	0	FALSE
107987462	LILRB3	1.48986	3.21e-07	0	0	0	0	0	0	0	0	0	0	0	FALSE
1491	CTH	1.29018	3.21e-07	0	0	0	0	0	0	0	0	0	0	0	FALSE
64420	SUSD1	0.280744	3.21e-07	0	0	0	0	0	0	0	0	0	0	0	FALSE
5223	PGAM1	-0.17449	3.32e-07	0	0	0	0	0	0	0	0	0	0	0	FALSE
85437	ZCRB1	0.336003	3.38e-07	0	0	0	0	0	0	0	0	0	0	0	FALSE
10714	POLD3	-0.395752	3.4e-07	0	0	0	0	0	0	0	0	0	0	0	FALSE
1773	DNASE1	0.223217	3.43e-07	0	0	0	0	0	0	0	0	0	0	0	FALSE
6950	TCP1	-0.36371	3.56e-07	0	0	0	0	0	0	0	0	0	0	0	FALSE
253714	MMS22L	-0.705823	3.56e-07	0	0	0	0	0	0	0	0	0	0	0	FALSE
65065	NBEAL1	0.195357	3.56e-07	0	0	0	0	0	0	0	0	0	0	0	FALSE
949	SCARB1	1.04936	3.56e-07	0	0	0	0	0	0	0	0	0	0	0	FALSE
10527	IPO7	-0.34083	3.56e-07	0	0	0	0	0	0	0	0	0	0	0	FALSE
57026	PDXP	-0.565301	3.56e-07	0	0	0	0	0	0	0	0	0	0	0	FALSE
81929	SEH1L	-0.479145	3.56e-07	0	0	0	0	0	0	0	0	0	0	0	FALSE
84572	GNPTG	0.242691	3.57e-07	0	0	0	0	0	0	0	0	0	0	0	FALSE
79744	ZNF419	0.127046	3.59e-07	0	0	0	0	0	0	0	0	0	0	0	FALSE
5464	PPA1	-0.148796	3.66e-07	0	0	0	0	0	0	0	0	0	0	0	FALSE
79899	PRR5L	0.749925	3.76e-07	0	0	0	0	0	0	0	0	0	0	0	FALSE
84842	HPDL	-0.646729	3.77e-07	0	0	0	0	0	0	0	0	0	0	0	FALSE
8398	PLA2G6	0.637279	3.77e-07	0	0	0	0	0	0	0	0	0	0	0	FALSE
25777	SUN2	0.357611	3.78e-07	0	0	0	0	0	0	0	0	0	0	0	FALSE
55651	NHP2	-0.324362	3.81e-07	0	0	0	0	0	0	0	0	0	0	0	FALSE
170575	GIMAP1	0.474946	3.81e-07	0	0	0	0	0	0	0	0	0	0	0	FALSE
11222	MRPL3	-0.0204515	3.82e-07	0	0	0	0	0	0	0	0	0	0	0	FALSE
1627	DBN1	1.6237	3.82e-07	0	0	0	0	0	0	0	0	0	0	0	FALSE
387680	WASHC2A	0.0656426	3.82e-07	0	0	0	0	0	0	0	0	0	0	0	FALSE
9022	CLIC3	2.22374	3.82e-07	0	0	0	0	0	0	0	0	0	0	0	FALSE
11152	WDR45	0.366707	3.85e-07	0	0	0	0	0	0	0	0	0	0	0	FALSE
55110	MAGOHB	-0.910367	3.88e-07	0	0	0	0	0	0	0	0	0	0	0	FALSE
6502	SKP2	-0.224793	3.9e-07	0	0	0	0	0	0	0	0	0	0	0	FALSE
23067	SETD1B	0.277439	4.09e-07	0	0	0	0	0	0	0	0	0	0	0	FALSE
284361	EMC10	0.0186959	4.09e-07	0	0	0	0	0	0	0	0	0	0	0	FALSE
80222	TARS2	0.3128	4.17e-07	0	0	0	0	0	0	0	0	0	0	0	FALSE
284058	KANSL1	0.0543569	4.18e-07	0	0	0	0	0	0	0	0	0	0	0	FALSE
3276	PRMT1	-0.277095	4.18e-07	0	0	0	0	0	0	0	0	0	0	0	FALSE
9128	PRPF4	-0.319216	4.21e-07	0	0	0	0	0	0	0	0	0	0	0	FALSE
191	AHCY	-0.167893	4.35e-07	0	0	0	0	0	0	0	0	0	0	0	FALSE
79026	AHNAK	0.0468927	4.41e-07	0	0	0	0	0	0	0	0	0	0	0	FALSE
79585	CORO7	0.594183	4.46e-07	0	0	0	0	0	0	0	0	0	0	0	FALSE
27346	TMEM97	-0.656542	4.46e-07	0	0	0	0	0	0	0	0	0	0	0	FALSE
26135	SERBP1	-0.320344	4.46e-07	0	0	0	0	0	0	0	0	0	0	0	FALSE
8894	EIF2S2	-0.137941	4.46e-07	0	0	0	0	0	0	0	0	0	0	0	FALSE
79135	APOO	-1.05624	4.46e-07	0	0	0	0	0	0	0	0	0	0	0	FALSE
55270	NUDT15	-1.60784	4.46e-07	0	0	0	0	0	0	0	0	0	0	0	FALSE
5330	PLCB2	0.25433	4.46e-07	0	0	0	0	0	0	0	0	0	0	0	FALSE
326625	MMAB	-0.101102	4.46e-07	0	0	0	0	0	0	0	0	0	0	0	FALSE
59307	SIGIRR	0.411062	4.48e-07	0	0	0	0	0	0	0	0	0	0	0	FALSE
3308	HSPA4	-0.134119	4.48e-07	0	0	0	0	0	0	0	0	0	0	0	FALSE
5863	RGL2	0.545303	4.49e-07	0	0	0	0	0	0	0	0	0	0	0	FALSE
5985	RFC5	-0.872692	4.49e-07	0	0	0	0	0	0	0	0	0	0	0	FALSE
29763	PACSIN3	0.362919	4.49e-07	0	0	0	0	0	0	0	0	0	0	0	FALSE
8216	LZTR1	0.0367202	4.49e-07	0	0	0	0	0	0	0	0	0	0	0	FALSE
55775	TDP1	-0.0626995	4.5e-07	0	0	0	0	0	0	0	0	0	0	0	FALSE
6119	RPA3	-0.427238	4.57e-07	0	0	0	0	0	0	0	0	0	0	0	FALSE
9922	IQSEC1	0.22319	4.64e-07	0	0	0	0	0	0	0	0	0	0	0	FALSE
100527949	GIMAP1-GIMAP5	0.338681	4.64e-07	0	0	0	0	0	0	0	0	0	0	0	FALSE
8312	AXIN1	0.250757	4.64e-07	0	0	0	0	0	0	0	0	0	0	0	FALSE
162655	ZNF519	-0.917113	4.64e-07	0	0	0	0	0	0	0	0	0	0	0	FALSE
56996	SLC12A9	0.340811	4.64e-07	0	0	0	0	0	0	0	0	0	0	0	FALSE
1528	CYB5A	-0.895998	4.64e-07	0	0	0	0	0	0	0	0	0	0	0	FALSE
10213	PSMD14	-0.597455	4.64e-07	0	0	0	0	0	0	0	0	0	0	0	FALSE
25914	RTTN	-0.727439	4.69e-07	0	0	0	0	0	0	0	0	0	0	0	FALSE
23526	ARHGAP45	0.19002	4.7e-07	0	0	0	0	0	0	0	0	0	0	0	FALSE
50628	GEMIN4	-0.604778	4.74e-07	0	0	0	0	0	0	0	0	0	0	0	FALSE
203	AK1	0.778142	4.8e-07	0	0	0	0	0	0	0	0	0	0	0	FALSE
285600	KIAA0825	0.96447	4.8e-07	0	0	0	0	0	0	0	0	0	0	0	FALSE
7532	YWHAG	-0.210945	4.86e-07	0	0	0	0	0	0	0	0	0	0	0	FALSE
5255	PHKA1	3.27335	4.92e-07	0	0	0	0	0	0	0	0	0	0	0	FALSE
79652	TMEM204	0.5617	4.92e-07	0	0	0	0	0	0	0	0	0	0	0	FALSE
2108	ETFA	0.139216	4.98e-07	0	0	0	0	0	0	0	0	0	0	0	FALSE
728661	SLC35E2B	0.174513	4.98e-07	0	0	0	0	0	0	0	0	0	0	0	FALSE
84890	ADO	-0.988939	5.02e-07	0	0	0	0	0	0	0	0	0	0	0	FALSE
134353	LSM11	-0.443921	5.04e-07	0	0	0	0	0	0	0	0	0	0	0	FALSE
8891	EIF2B3	-0.758548	5.11e-07	0	0	0	0	0	0	0	0	0	0	0	FALSE
7480	WNT10B	0.684614	5.11e-07	0	0	0	0	0	0	0	0	0	0	0	FALSE
553158	PRR5-ARHGAP8	0.878862	5.11e-07	0	0	0	0	0	0	0	0	0	0	0	FALSE
3156	HMGCR	-0.0594519	5.18e-07	0	0	0	0	0	0	0	0	0	0	0	FALSE
55071	C9orf40	-1.3886	5.2e-07	0	0	0	0	0	0	0	0	0	0	0	FALSE
1052	CEBPD	1.52197	5.2e-07	0	0	0	0	0	0	0	0	0	0	0	FALSE
22821	RASA3	1.16241	5.2e-07	0	0	0	0	0	0	0	0	0	0	0	FALSE
29902	FAM216A	0.136696	5.22e-07	0	0	0	0	0	0	0	0	0	0	0	FALSE
10622	POLR3G	-0.163188	5.28e-07	0	0	0	0	0	0	0	0	0	0	0	FALSE
23464	GCAT	-0.155535	5.28e-07	0	0	0	0	0	0	0	0	0	0	0	FALSE
55856	ACOT13	0.183588	5.28e-07	0	0	0	0	0	0	0	0	0	0	0	FALSE
NA	AK4P3	0.205548	5.34e-07	0	0	0	0	0	0	0	0	0	0	0	FALSE
100529241	HSPE1-MOB4	-0.307784	5.38e-07	0	0	0	0	0	0	0	0	0	0	0	FALSE
1520	CTSS	0.26452	5.38e-07	0	0	0	0	0	0	0	0	0	0	0	FALSE
374403	TBC1D10C	0.364369	5.39e-07	0	0	0	0	0	0	0	0	0	0	0	FALSE
162427	RETREG3	0.10323	5.39e-07	0	0	0	0	0	0	0	0	0	0	0	FALSE
9645	MICAL2	0.185532	5.39e-07	0	0	0	0	0	0	0	0	0	0	0	FALSE
7084	TK2	0.429687	5.39e-07	0	0	0	0	0	0	0	0	0	0	0	FALSE
100529144	CORO7-PAM16	0.586177	5.4e-07	0	0	0	0	0	0	0	0	0	0	0	FALSE
7001	PRDX2	-0.0032257	5.41e-07	0	0	0	0	0	0	0	0	0	0	0	FALSE
10873	ME3	1.36523	5.43e-07	0	0	0	0	0	0	0	0	0	0	0	FALSE
4709	NDUFB3	-0.158904	5.44e-07	0	0	0	0	0	0	0	0	0	0	0	FALSE
85369	STRIP1	0.0709637	5.51e-07	0	0	0	0	0	0	0	0	0	0	0	FALSE
55054	ATG16L1	0.377014	5.55e-07	0	0	0	0	0	0	0	0	0	0	0	FALSE
27258	LSM3	-0.310674	5.57e-07	0	0	0	0	0	0	0	0	0	0	0	FALSE
51547	SIRT7	0.148912	5.57e-07	0	0	0	0	0	0	0	0	0	0	0	FALSE
81892	SLIRP	-0.146311	5.62e-07	0	0	0	0	0	0	0	0	0	0	0	FALSE
89845	ABCC10	0.245664	5.62e-07	0	0	0	0	0	0	0	0	0	0	0	FALSE
6541	SLC7A1	-0.450767	5.65e-07	0	0	0	0	0	0	0	0	0	0	0	FALSE
8487	GEMIN2	-0.357856	5.67e-07	0	0	0	0	0	0	0	0	0	0	0	FALSE
54899	PXK	0.107707	5.71e-07	0	0	0	0	0	0	0	0	0	0	0	FALSE
91942	NDUFAF2	-0.414517	5.71e-07	0	0	0	0	0	0	0	0	0	0	0	FALSE
6136	RPL12	0.280757	5.74e-07	0	0	0	0	0	0	0	0	0	0	0	FALSE
64682	ANAPC1	-0.19658	5.78e-07	0	0	0	0	0	0	0	0	0	0	0	FALSE
441531	PGAM4	-0.11219	5.78e-07	0	0	0	0	0	0	0	0	0	0	0	FALSE
158405	KIAA1958	0.0718201	5.85e-07	0	0	0	0	0	0	0	0	0	0	0	FALSE
22838	RNF44	0.107347	5.86e-07	0	0	0	0	0	0	0	0	0	0	0	FALSE
29125	C11orf21	1.25765	5.88e-07	0	0	0	0	0	0	0	0	0	0	0	FALSE
1535	CYBA	0.367988	5.88e-07	0	0	0	0	0	0	0	0	0	0	0	FALSE
255394	TCP11L2	0.227439	5.88e-07	0	0	0	0	0	0	0	0	0	0	0	FALSE
622	BDH1	-0.353882	5.88e-07	0	0	0	0	0	0	0	0	0	0	0	FALSE
841	CASP8	0.389678	5.91e-07	0	0	0	0	0	0	0	0	0	0	0	FALSE
90007	MIDN	0.550659	5.91e-07	0	0	0	0	0	0	0	0	0	0	0	FALSE
56852	RAD18	-0.820839	5.91e-07	0	0	0	0	0	0	0	0	0	0	0	FALSE
898	CCNE1	-0.388007	5.91e-07	0	0	0	0	0	0	0	0	0	0	0	FALSE
128178	EDARADD	-0.103831	5.91e-07	0	0	0	0	0	0	0	0	0	0	0	FALSE
93655	ST7	1.29291	5.91e-07	0	0	0	0	0	0	0	0	0	0	0	FALSE
157	GRK3	0.758491	5.91e-07	0	0	0	0	0	0	0	0	0	0	0	FALSE
51006	SLC35C2	0.124224	5.91e-07	0	0	0	0	0	0	0	0	0	0	0	FALSE
51114	ZDHHC9	0.0890836	5.96e-07	0	0	0	0	0	0	0	0	0	0	0	FALSE
79188	TMEM43	0.0582581	5.97e-07	0	0	0	0	0	0	0	0	0	0	0	FALSE
4725	NDUFS5	-0.0936053	6.01e-07	0	0	0	0	0	0	0	0	0	0	0	FALSE
146705	TEPSIN	0.30743	6.05e-07	0	0	0	0	0	0	0	0	0	0	0	FALSE
54838	WBP1L	0.078609	6.13e-07	0	0	0	0	0	0	0	0	0	0	0	FALSE
38	ACAT1	-0.120169	6.14e-07	0	0	0	0	0	0	0	0	0	0	0	FALSE
10235	RASGRP2	0.761688	6.15e-07	0	0	0	0	0	0	0	0	0	0	0	FALSE
29090	TIMM21	-0.597546	6.15e-07	0	0	0	0	0	0	0	0	0	0	0	FALSE
5198	PFAS	-0.653606	6.15e-07	0	0	0	0	0	0	0	0	0	0	0	FALSE
127262	TPRG1L	0.135112	6.19e-07	0	0	0	0	0	0	0	0	0	0	0	FALSE
79590	MRPL24	-0.411604	6.2e-07	0	0	0	0	0	0	0	0	0	0	0	FALSE
10998	SLC27A5	0.848396	6.2e-07	0	0	0	0	0	0	0	0	0	0	0	FALSE
50814	NSDHL	-0.307016	6.2e-07	0	0	0	0	0	0	0	0	0	0	0	FALSE
6717	SRI	0.297567	6.27e-07	0	0	0	0	0	0	0	0	0	0	0	FALSE
57140	RNPEPL1	0.357103	6.27e-07	0	0	0	0	0	0	0	0	0	0	0	FALSE
1939	EIF2D	0.305648	6.29e-07	0	0	0	0	0	0	0	0	0	0	0	FALSE
201161	CENPV	0.570085	6.31e-07	0	0	0	0	0	0	0	0	0	0	0	FALSE
8841	HDAC3	0.217992	6.34e-07	0	0	0	0	0	0	0	0	0	0	0	FALSE
5036	PA2G4	-0.77996	6.34e-07	0	0	0	0	0	0	0	0	0	0	0	FALSE
474344	GIMAP6	0.488867	6.38e-07	0	0	0	0	0	0	0	0	0	0	0	FALSE
5684	PSMA3	-0.453107	6.38e-07	0	0	0	0	0	0	0	0	0	0	0	FALSE
1678	TIMM8A	-0.393842	6.39e-07	0	0	0	0	0	0	0	0	0	0	0	FALSE
84700	MYO18B	0.667592	6.39e-07	0	0	0	0	0	0	0	0	0	0	0	FALSE
79944	L2HGDH	-0.459398	6.47e-07	0	0	0	0	0	0	0	0	0	0	0	FALSE
6218	RPS17	0.091054	6.47e-07	0	0	0	0	0	0	0	0	0	0	0	FALSE
23108	RAP1GAP2	0.877223	6.49e-07	0	0	0	0	0	0	0	0	0	0	0	FALSE
3251	HPRT1	-0.00139873	6.51e-07	0	0	0	0	0	0	0	0	0	0	0	FALSE
254778	VXN	0.693695	6.52e-07	0	0	0	0	0	0	0	0	0	0	0	FALSE
641649	TMEM91	0.481113	6.56e-07	0	0	0	0	0	0	0	0	0	0	0	FALSE
2631	NIPSNAP2	0.227045	6.63e-07	0	0	0	0	0	0	0	0	0	0	0	FALSE
55911	APOBR	0.585661	6.63e-07	0	0	0	0	0	0	0	0	0	0	0	FALSE
883	KYAT1	0.393617	6.63e-07	0	0	0	0	0	0	0	0	0	0	0	FALSE
6732	SRPK1	0.0093493	6.64e-07	0	0	0	0	0	0	0	0	0	0	0	FALSE
51493	RTCB	-0.0624138	6.64e-07	0	0	0	0	0	0	0	0	0	0	0	FALSE
7593	MZF1	0.020495	6.64e-07	0	0	0	0	0	0	0	0	0	0	0	FALSE
5230	PGK1	-0.568063	6.64e-07	0	0	0	0	0	0	0	0	0	0	0	FALSE
23165	NUP205	-0.499424	6.64e-07	0	0	0	0	0	0	0	0	0	0	0	FALSE
3145	HMBS	-0.166792	6.64e-07	0	0	0	0	0	0	0	0	0	0	0	FALSE
8906	AP1G2	0.269976	6.64e-07	0	0	0	0	0	0	0	0	0	0	0	FALSE
274	BIN1	0.884552	6.68e-07	0	0	0	0	0	0	0	0	0	0	0	FALSE
440275	EIF2AK4	0.279027	6.69e-07	0	0	0	0	0	0	0	0	0	0	0	FALSE
10953	TOMM34	0.234577	6.71e-07	0	0	0	0	0	0	0	0	0	0	0	FALSE
9363	RAB33A	0.429369	6.71e-07	0	0	0	0	0	0	0	0	0	0	0	FALSE
57819	LSM2	0.175736	6.76e-07	0	0	0	0	0	0	0	0	0	0	0	FALSE
6296	ACSM3	1.00517	6.78e-07	0	0	0	0	0	0	0	0	0	0	0	FALSE
89848	FCHSD1	0.452594	6.82e-07	0	0	0	0	0	0	0	0	0	0	0	FALSE
23324	MAN2B2	0.120143	6.94e-07	0	0	0	0	0	0	0	0	0	0	0	FALSE
55340	GIMAP5	0.270704	7e-07	0	0	0	0	0	0	0	0	0	0	0	FALSE
9315	NREP	0.614525	7e-07	0	0	0	0	0	0	0	0	0	0	0	FALSE
537	ATP6AP1	0.0455293	7.13e-07	0	0	0	0	0	0	0	0	0	0	0	FALSE
NA	SENP3-EIF4A1	-0.262011	7.13e-07	0	0	0	0	0	0	0	0	0	0	0	FALSE
113174	SAAL1	-0.252242	7.14e-07	0	0	0	0	0	0	0	0	0	0	0	FALSE
282974	STK32C	0.0528388	7.16e-07	0	0	0	0	0	0	0	0	0	0	0	FALSE
51763	INPP5K	0.0869505	7.16e-07	0	0	0	0	0	0	0	0	0	0	0	FALSE
NA	EEF1E1-BLOC1S5	-0.248592	7.17e-07	0	0	0	0	0	0	0	0	0	0	0	FALSE
51154	MRTO4	-1.0523	7.23e-07	0	0	0	0	0	0	0	0	0	0	0	FALSE
399687	MYO18A	0.344906	7.23e-07	0	0	0	0	0	0	0	0	0	0	0	FALSE
11093	ADAMTS13	1.83793	7.24e-07	0	0	0	0	0	0	0	0	0	0	0	FALSE
5872	RAB13	3.00556	7.31e-07	0	0	0	0	0	0	0	0	0	0	0	FALSE
9019	MPZL1	0.309311	7.5e-07	0	0	0	0	0	0	0	0	0	0	0	FALSE
340547	VSIG1	0.791481	7.5e-07	0	0	0	0	0	0	0	0	0	0	0	FALSE
9046	DOK2	0.656225	7.5e-07	0	0	0	0	0	0	0	0	0	0	0	FALSE
11322	TMC6	0.287023	7.51e-07	0	0	0	0	0	0	0	0	0	0	0	FALSE
6637	SNRPG	-0.349834	7.57e-07	0	0	0	0	0	0	0	0	0	0	0	FALSE
84124	ZNF394	0.120579	7.59e-07	0	0	0	0	0	0	0	0	0	0	0	FALSE
10682	EBP	-0.754371	7.61e-07	0	0	0	0	0	0	0	0	0	0	0	FALSE
79892	MCMBP	-0.756357	7.68e-07	0	0	0	0	0	0	0	0	0	0	0	FALSE
4542	MYO1F	0.676727	7.68e-07	0	0	0	0	0	0	0	0	0	0	0	FALSE
79644	SRD5A3	0.0992133	7.7e-07	0	0	0	0	0	0	0	0	0	0	0	FALSE
4292	MLH1	-0.364372	7.7e-07	0	0	0	0	0	0	0	0	0	0	0	FALSE
51393	TRPV2	0.0877529	7.7e-07	0	0	0	0	0	0	0	0	0	0	0	FALSE
10856	RUVBL2	-0.255755	7.7e-07	0	0	0	0	0	0	0	0	0	0	0	FALSE
1543	CYP1A1	-0.865693	7.73e-07	0	0	0	0	0	0	0	0	0	0	0	FALSE
23467	NPTXR	0.303799	7.73e-07	0	0	0	0	0	0	0	0	0	0	0	FALSE
7351	UCP2	0.686038	7.8e-07	0	0	0	0	0	0	0	0	0	0	0	FALSE
146212	KCTD19	1.51513	7.8e-07	0	0	0	0	0	0	0	0	0	0	0	FALSE
8542	APOL1	0.867316	7.8e-07	0	0	0	0	0	0	0	0	0	0	0	FALSE
11103	KRR1	-0.697726	7.87e-07	0	0	0	0	0	0	0	0	0	0	0	FALSE
9221	NOLC1	-0.764737	7.93e-07	0	0	0	0	0	0	0	0	0	0	0	FALSE
192670	AGO4	0.369581	8.11e-07	0	0	0	0	0	0	0	0	0	0	0	FALSE
9220	TIAF1	0.276317	8.16e-07	0	0	0	0	0	0	0	0	0	0	0	FALSE
26112	CCDC69	0.596589	8.16e-07	0	0	0	0	0	0	0	0	0	0	0	FALSE
3425	IDUA	0.416871	8.17e-07	0	0	0	0	0	0	0	0	0	0	0	FALSE
1537	CYC1	-0.164926	8.17e-07	0	0	0	0	0	0	0	0	0	0	0	FALSE
4282	MIF	-0.223862	8.39e-07	0	0	0	0	0	0	0	0	0	0	0	FALSE
3274	HRH2	-0.827409	8.39e-07	0	0	0	0	0	0	0	0	0	0	0	FALSE
100170841	EPOP	-0.198821	8.44e-07	0	0	0	0	0	0	0	0	0	0	0	FALSE
1622	DBI	-0.134449	8.47e-07	0	0	0	0	0	0	0	0	0	0	0	FALSE
402	ARL2	0.334254	8.47e-07	0	0	0	0	0	0	0	0	0	0	0	FALSE
3603	IL16	0.119834	8.56e-07	0	0	0	0	0	0	0	0	0	0	0	FALSE
6611	SMS	0.410695	8.64e-07	0	0	0	0	0	0	0	0	0	0	0	FALSE
6897	TARS1	-0.32514	8.65e-07	0	0	0	0	0	0	0	0	0	0	0	FALSE
6627	SNRPA1	-0.403793	8.71e-07	0	0	0	0	0	0	0	0	0	0	0	FALSE
7443	VRK1	-0.323244	8.71e-07	0	0	0	0	0	0	0	0	0	0	0	FALSE
2547	XRCC6	-0.423684	8.71e-07	0	0	0	0	0	0	0	0	0	0	0	FALSE
4141	MARS1	-0.374301	8.71e-07	0	0	0	0	0	0	0	0	0	0	0	FALSE
130916	MTERF4	0.546752	8.72e-07	0	0	0	0	0	0	0	0	0	0	0	FALSE
1265	CNN2	0.35663	8.78e-07	0	0	0	0	0	0	0	0	0	0	0	FALSE
1347	COX7A2	-0.0782025	8.81e-07	0	0	0	0	0	0	0	0	0	0	0	FALSE
79716	NPEPL1	0.310533	8.88e-07	0	0	0	0	0	0	0	0	0	0	0	FALSE
5901	RAN	-0.560922	8.97e-07	0	0	0	0	0	0	0	0	0	0	0	FALSE
55342	STRBP	0.706794	8.97e-07	0	0	0	0	0	0	0	0	0	0	0	FALSE
28973	MRPS18B	0.245724	8.99e-07	0	0	0	0	0	0	0	0	0	0	0	FALSE
102157402	AK6	-0.0769271	9.03e-07	0	0	0	0	0	0	0	0	0	0	0	FALSE
9214	FCMR	1.24021	9.05e-07	0	0	0	0	0	0	0	0	0	0	0	FALSE
2035	EPB41	0.617821	9.05e-07	0	0	0	0	0	0	0	0	0	0	0	FALSE
3376	IARS1	-0.410986	9.07e-07	0	0	0	0	0	0	0	0	0	0	0	FALSE
1973	EIF4A1	-0.261561	9.09e-07	0	0	0	0	0	0	0	0	0	0	0	FALSE
100861412	FSBP	-1.07468	9.09e-07	0	0	0	0	0	0	0	0	0	0	0	FALSE
64965	MRPS9	0.0456662	9.26e-07	0	0	0	0	0	0	0	0	0	0	0	FALSE
5832	ALDH18A1	-0.0532242	9.27e-07	0	0	0	0	0	0	0	0	0	0	0	FALSE
121053	NOPCHAP1	-0.0946813	9.27e-07	0	0	0	0	0	0	0	0	0	0	0	FALSE
89846	FGD3	0.387452	9.31e-07	0	0	0	0	0	0	0	0	0	0	0	FALSE
3099	HK2	-0.811588	9.34e-07	0	0	0	0	0	0	0	0	0	0	0	FALSE
7414	VCL	1.19069	9.34e-07	0	0	0	0	0	0	0	0	0	0	0	FALSE
26140	TTLL3	1.16989	9.41e-07	0	0	0	0	0	0	0	0	0	0	0	FALSE
54733	SLC35F2	0.259648	9.41e-07	0	0	0	0	0	0	0	0	0	0	0	FALSE
9605	VPS9D1	1.24179	9.41e-07	0	0	0	0	0	0	0	0	0	0	0	FALSE
22877	MLXIP	0.232353	9.41e-07	0	0	0	0	0	0	0	0	0	0	0	FALSE
9933	PUM3	-0.674207	9.41e-07	0	0	0	0	0	0	0	0	0	0	0	FALSE
587	BCAT2	0.0747234	9.41e-07	0	0	0	0	0	0	0	0	0	0	0	FALSE
54480	CHPF2	0.146042	9.44e-07	0	0	0	0	0	0	0	0	0	0	0	FALSE
1200	TPP1	0.722434	9.5e-07	0	0	0	0	0	0	0	0	0	0	0	FALSE
81671	VMP1	-0.343995	9.55e-07	0	0	0	0	0	0	0	0	0	0	0	FALSE
400916	CHCHD10	-0.354007	9.55e-07	0	0	0	0	0	0	0	0	0	0	0	FALSE
27106	ARRDC2	0.53049	9.64e-07	0	0	0	0	0	0	0	0	0	0	0	FALSE
6168	RPL37A	0.245044	9.67e-07	0	0	0	0	0	0	0	0	0	0	0	FALSE
7417	VDAC2	-0.139362	9.67e-07	0	0	0	0	0	0	0	0	0	0	0	FALSE
6478	SIAH2	0.256473	9.67e-07	0	0	0	0	0	0	0	0	0	0	0	FALSE
55299	BRIX1	-0.826044	9.74e-07	0	0	0	0	0	0	0	0	0	0	0	FALSE
10063	COX17	-0.161879	9.93e-07	0	0	0	0	0	0	0	0	0	0	0	FALSE
6470	SHMT1	-0.361818	9.93e-07	0	0	0	0	0	0	0	0	0	0	0	FALSE
5333	PLCD1	0.91771	9.94e-07	0	0	0	0	0	0	0	0	0	0	0	FALSE
91544	UBXN11	0.254126	9.94e-07	0	0	0	0	0	0	0	0	0	0	0	FALSE
4200	ME2	-0.33978	9.94e-07	0	0	0	0	0	0	0	0	0	0	0	FALSE
85465	SELENOI	-0.824234	9.94e-07	0	0	0	0	0	0	0	0	0	0	0	FALSE
63979	FIGNL1	-0.994448	9.94e-07	0	0	0	0	0	0	0	0	0	0	0	FALSE
6129	RPL7	0.286393	9.94e-07	0	0	0	0	0	0	0	0	0	0	0	FALSE
400673	VMAC	0.317603	9.97e-07	0	0	0	0	0	0	0	0	0	0	0	FALSE
444	ASPH	1.75925	9.98e-07	0	0	0	0	0	0	0	0	0	0	0	FALSE
6307	MSMO1	-0.579345	1e-06	0	0	0	0	0	0	0	0	0	0	0	FALSE
10726	NUDC	-0.408713	1e-06	0	0	0	0	0	0	0	0	0	0	0	FALSE
2184	FAH	-0.627206	1e-06	0	0	0	0	0	0	0	0	0	0	0	FALSE
2821	GPI	-0.291499	1.02e-06	0	0	0	0	0	0	0	0	0	0	0	FALSE
55319	TMA16	-0.433181	1.02e-06	0	0	0	0	0	0	0	0	0	0	0	FALSE
51253	MRPL37	0.0221114	1.02e-06	0	0	0	0	0	0	0	0	0	0	0	FALSE
360	AQP3	0.0761243	1.03e-06	0	0	0	0	0	0	0	0	0	0	0	FALSE
83988	NCALD	0.866944	1.03e-06	0	0	0	0	0	0	0	0	0	0	0	FALSE
9669	EIF5B	-0.277959	1.03e-06	0	0	0	0	0	0	0	0	0	0	0	FALSE
84295	PHF6	-0.0885983	1.03e-06	0	0	0	0	0	0	0	0	0	0	0	FALSE
26355	FAM162A	0.04587	1.04e-06	0	0	0	0	0	0	0	0	0	0	0	FALSE
2665	GDI2	-0.0378173	1.04e-06	0	0	0	0	0	0	0	0	0	0	0	FALSE
124997	WDR81	0.142387	1.04e-06	0	0	0	0	0	0	0	0	0	0	0	FALSE
30968	STOML2	0.0457949	1.07e-06	0	0	0	0	0	0	0	0	0	0	0	FALSE
2621	GAS6	0.713702	1.08e-06	0	0	0	0	0	0	0	0	0	0	0	FALSE
28957	MRPS28	0.449698	1.09e-06	0	0	0	0	0	0	0	0	0	0	0	FALSE
27134	TJP3	0.477349	1.09e-06	0	0	0	0	0	0	0	0	0	0	0	FALSE
29093	MRPL22	-0.0441736	1.1e-06	0	0	0	0	0	0	0	0	0	0	0	FALSE
155038	GIMAP8	0.620785	1.14e-06	0	0	0	0	0	0	0	0	0	0	0	FALSE
57704	GBA2	0.219193	1.14e-06	0	0	0	0	0	0	0	0	0	0	0	FALSE
5597	MAPK6	-0.324891	1.14e-06	0	0	0	0	0	0	0	0	0	0	0	FALSE
23053	ZSWIM8	0.15521	1.14e-06	0	0	0	0	0	0	0	0	0	0	0	FALSE
56948	SDR39U1	0.0910261	1.14e-06	0	0	0	0	0	0	0	0	0	0	0	FALSE
7371	UCK2	0.0782456	1.15e-06	0	0	0	0	0	0	0	0	0	0	0	FALSE
84311	MRPL45	0.242984	1.17e-06	0	0	0	0	0	0	0	0	0	0	0	FALSE
25911	DPCD	-0.273036	1.17e-06	0	0	0	0	0	0	0	0	0	0	0	FALSE
3976	LIF	-1.4502	1.19e-06	0	0	0	0	0	0	0	0	0	0	0	FALSE
11073	TOPBP1	-0.510114	1.19e-06	0	0	0	0	0	0	0	0	0	0	0	FALSE
4907	NT5E	3.40985	1.19e-06	0	0	0	0	0	0	0	0	0	0	0	FALSE
54948	MRPL16	-0.00642995	1.19e-06	0	0	0	0	0	0	0	0	0	0	0	FALSE
6051	RNPEP	0.476847	1.22e-06	0	0	0	0	0	0	0	0	0	0	0	FALSE
6404	SELPLG	0.429555	1.23e-06	0	0	0	0	0	0	0	0	0	0	0	FALSE
9907	AP5Z1	0.365733	1.23e-06	0	0	0	0	0	0	0	0	0	0	0	FALSE
31	ACACA	0.0827095	1.24e-06	0	0	0	0	0	0	0	0	0	0	0	FALSE
3669	ISG20	1.43333	1.25e-06	0	0	0	0	0	0	0	0	0	0	0	FALSE
5557	PRIM1	-0.300715	1.25e-06	0	0	0	0	0	0	0	0	0	0	0	FALSE
64116	SLC39A8	-0.725823	1.25e-06	0	0	0	0	0	0	0	0	0	0	0	FALSE
10781	ZNF266	0.00902528	1.25e-06	0	0	0	0	0	0	0	0	0	0	0	FALSE
23139	MAST2	-0.53192	1.25e-06	0	0	0	0	0	0	0	0	0	0	0	FALSE
5690	PSMB2	-0.273033	1.25e-06	0	0	0	0	0	0	0	0	0	0	0	FALSE
94235	GNG8	-0.216457	1.26e-06	0	0	0	0	0	0	0	0	0	0	0	FALSE
125058	TBC1D16	-0.306125	1.27e-06	0	0	0	0	0	0	0	0	0	0	0	FALSE
10347	ABCA7	0.138219	1.27e-06	0	0	0	0	0	0	0	0	0	0	0	FALSE
6921	ELOC	-0.199158	1.27e-06	0	0	0	0	0	0	0	0	0	0	0	FALSE
1643	DDB2	-0.595274	1.27e-06	0	0	0	0	0	0	0	0	0	0	0	FALSE
1119	CHKA	0.531014	1.27e-06	0	0	0	0	0	0	0	0	0	0	0	FALSE
6653	SORL1	0.435595	1.28e-06	0	0	0	0	0	0	0	0	0	0	0	FALSE
4300	MLLT3	-0.0886093	1.28e-06	0	0	0	0	0	0	0	0	0	0	0	FALSE
54828	BCAS3	0.498204	1.28e-06	0	0	0	0	0	0	0	0	0	0	0	FALSE
147965	FAM98C	0.296883	1.3e-06	0	0	0	0	0	0	0	0	0	0	0	FALSE
401505	TOMM5	-0.341378	1.3e-06	0	0	0	0	0	0	0	0	0	0	0	FALSE
3133	HLA-E	0.204582	1.3e-06	0	0	0	0	0	0	0	0	0	0	0	FALSE
1120	CHKB	0.336863	1.3e-06	0	0	0	0	0	0	0	0	0	0	0	FALSE
1612	DAPK1	4.25202	1.3e-06	0	0	0	0	0	0	0	0	0	0	0	FALSE
64342	HS1BP3	0.685822	1.31e-06	0	0	0	0	0	0	0	0	0	0	0	FALSE
10419	PRMT5	-0.505767	1.31e-06	0	0	0	0	0	0	0	0	0	0	0	FALSE
257160	RNF214	0.720187	1.31e-06	0	0	0	0	0	0	0	0	0	0	0	FALSE
9842	PLEKHM1	0.26363	1.31e-06	0	0	0	0	0	0	0	0	0	0	0	FALSE
3219	HOXB9	0.71652	1.31e-06	0	0	0	0	0	0	0	0	0	0	0	FALSE
2582	GALE	0.274501	1.32e-06	0	0	0	0	0	0	0	0	0	0	0	FALSE
8395	PIP5K1B	1.81696	1.32e-06	0	0	0	0	0	0	0	0	0	0	0	FALSE
6632	SNRPD1	-0.26362	1.32e-06	0	0	0	0	0	0	0	0	0	0	0	FALSE
27235	COQ2	-0.352113	1.32e-06	0	0	0	0	0	0	0	0	0	0	0	FALSE
5730	PTGDS	0.69503	1.33e-06	0	0	0	0	0	0	0	0	0	0	0	FALSE
7716	VEZF1	0.183787	1.33e-06	0	0	0	0	0	0	0	0	0	0	0	FALSE
57567	ZNF319	0.331936	1.33e-06	0	0	0	0	0	0	0	0	0	0	0	FALSE
56922	MCCC1	0.325027	1.34e-06	0	0	0	0	0	0	0	0	0	0	0	FALSE
10651	MTX2	0.182898	1.34e-06	0	0	0	0	0	0	0	0	0	0	0	FALSE
10988	METAP2	-0.223608	1.34e-06	0	0	0	0	0	0	0	0	0	0	0	FALSE
6182	MRPL12	-0.498869	1.34e-06	0	0	0	0	0	0	0	0	0	0	0	FALSE
8099	CDK2AP1	0.373267	1.34e-06	0	0	0	0	0	0	0	0	0	0	0	FALSE
55262	TRAPPC14	0.0520568	1.34e-06	0	0	0	0	0	0	0	0	0	0	0	FALSE
23780	APOL2	0.0948744	1.34e-06	0	0	0	0	0	0	0	0	0	0	0	FALSE
81931	ZNF93	-0.920931	1.34e-06	0	0	0	0	0	0	0	0	0	0	0	FALSE
7388	UQCRH	0.0499275	1.34e-06	0	0	0	0	0	0	0	0	0	0	0	FALSE
10471	PFDN6	-0.072449	1.36e-06	0	0	0	0	0	0	0	0	0	0	0	FALSE
5581	PRKCE	-0.187669	1.36e-06	0	0	0	0	0	0	0	0	0	0	0	FALSE
94015	TTYH2	1.32641	1.37e-06	0	0	0	0	0	0	0	0	0	0	0	FALSE
2194	FASN	-0.22418	1.37e-06	0	0	0	0	0	0	0	0	0	0	0	FALSE
2542	SLC37A4	0.240266	1.37e-06	0	0	0	0	0	0	0	0	0	0	0	FALSE
8875	VNN2	0.587348	1.38e-06	0	0	0	0	0	0	0	0	0	0	0	FALSE
9818	NUP58	-0.546418	1.39e-06	0	0	0	0	0	0	0	0	0	0	0	FALSE
5106	PCK2	0.233861	1.4e-06	0	0	0	0	0	0	0	0	0	0	0	FALSE
1615	DARS1	-0.219097	1.4e-06	0	0	0	0	0	0	0	0	0	0	0	FALSE
388962	BOLA3	-0.886337	1.4e-06	0	0	0	0	0	0	0	0	0	0	0	FALSE
9940	DLEC1	0.781898	1.4e-06	0	0	0	0	0	0	0	0	0	0	0	FALSE
6626	SNRPA	0.0298257	1.4e-06	0	0	0	0	0	0	0	0	0	0	0	FALSE
55929	DMAP1	0.0940286	1.4e-06	0	0	0	0	0	0	0	0	0	0	0	FALSE
1716	DGUOK	0.355083	1.41e-06	0	0	0	0	0	0	0	0	0	0	0	FALSE
284021	MILR1	1.57857	1.41e-06	0	0	0	0	0	0	0	0	0	0	0	FALSE
230	ALDOC	0.45593	1.43e-06	0	0	0	0	0	0	0	0	0	0	0	FALSE
214	ALCAM	-0.188748	1.43e-06	0	0	0	0	0	0	0	0	0	0	0	FALSE
1019	CDK4	-0.241422	1.43e-06	0	0	0	0	0	0	0	0	0	0	0	FALSE
55760	DHX32	0.624525	1.44e-06	0	0	0	0	0	0	0	0	0	0	0	FALSE
10042	HMGXB4	-0.503128	1.44e-06	0	0	0	0	0	0	0	0	0	0	0	FALSE
166793	ZBTB49	0.017224	1.44e-06	0	0	0	0	0	0	0	0	0	0	0	FALSE
2805	GOT1	-0.23137	1.44e-06	0	0	0	0	0	0	0	0	0	0	0	FALSE
25992	SNED1	3.67608	1.45e-06	0	0	0	0	0	0	0	0	0	0	0	FALSE
7813	EVI5	2.87589	1.48e-06	0	0	0	0	0	0	0	0	0	0	0	FALSE
8754	ADAM9	0.0665941	1.49e-06	0	0	0	0	0	0	0	0	0	0	0	FALSE
54984	PINX1	-0.477661	1.5e-06	0	0	0	0	0	0	0	0	0	0	0	FALSE
3622	ING2	-0.66259	1.5e-06	0	0	0	0	0	0	0	0	0	0	0	FALSE
53	ACP2	0.468872	1.51e-06	0	0	0	0	0	0	0	0	0	0	0	FALSE
4710	NDUFB4	0.184059	1.51e-06	0	0	0	0	0	0	0	0	0	0	0	FALSE
1524	CX3CR1	0.127098	1.53e-06	0	0	0	0	0	0	0	0	0	0	0	FALSE
6448	SGSH	0.148023	1.53e-06	0	0	0	0	0	0	0	0	0	0	0	FALSE
29789	OLA1	0.0770617	1.54e-06	0	0	0	0	0	0	0	0	0	0	0	FALSE
5342	PLGLB2	0.826302	1.55e-06	0	0	0	0	0	0	0	0	0	0	0	FALSE
54148	MRPL39	-0.101952	1.55e-06	0	0	0	0	0	0	0	0	0	0	0	FALSE
55003	PAK1IP1	-0.655267	1.55e-06	0	0	0	0	0	0	0	0	0	0	0	FALSE
27085	MTBP	-0.717993	1.55e-06	0	0	0	0	0	0	0	0	0	0	0	FALSE
8443	GNPAT	0.223818	1.55e-06	0	0	0	0	0	0	0	0	0	0	0	FALSE
51279	C1RL	0.0154136	1.56e-06	0	0	0	0	0	0	0	0	0	0	0	FALSE
26157	GIMAP2	0.427303	1.56e-06	0	0	0	0	0	0	0	0	0	0	0	FALSE
54997	TESC	-1.24956	1.56e-06	0	0	0	0	0	0	0	0	0	0	0	FALSE
9750	RIPOR2	0.668808	1.56e-06	0	0	0	0	0	0	0	0	0	0	0	FALSE
6293	VPS52	0.222452	1.57e-06	0	0	0	0	0	0	0	0	0	0	0	FALSE
375444	C5orf34	-0.137247	1.58e-06	0	0	0	0	0	0	0	0	0	0	0	FALSE
1070	CETN3	-0.538133	1.59e-06	0	0	0	0	0	0	0	0	0	0	0	FALSE
64926	RASAL3	0.144704	1.59e-06	0	0	0	0	0	0	0	0	0	0	0	FALSE
8273	SLC10A3	0.0880186	1.6e-06	0	0	0	0	0	0	0	0	0	0	0	FALSE
220972	MARCHF8	0.0448109	1.6e-06	0	0	0	0	0	0	0	0	0	0	0	FALSE
10618	TGOLN2	0.0367996	1.62e-06	0	0	0	0	0	0	0	0	0	0	0	FALSE
25900	IFFO1	0.303767	1.66e-06	0	0	0	0	0	0	0	0	0	0	0	FALSE
7979	SEM1	0.452799	1.66e-06	0	0	0	0	0	0	0	0	0	0	0	FALSE
79658	ARHGAP10	1.09492	1.66e-06	0	0	0	0	0	0	0	0	0	0	0	FALSE
9696	CROCC	0.0512483	1.66e-06	0	0	0	0	0	0	0	0	0	0	0	FALSE
5213	PFKM	0.774743	1.66e-06	0	0	0	0	0	0	0	0	0	0	0	FALSE
87	ACTN1	-0.163395	1.67e-06	0	0	0	0	0	0	0	0	0	0	0	FALSE
63875	MRPL17	0.0344956	1.68e-06	0	0	0	0	0	0	0	0	0	0	0	FALSE
129401	NUP35	-0.607337	1.68e-06	0	0	0	0	0	0	0	0	0	0	0	FALSE
6633	SNRPD2	0.0855321	1.69e-06	0	0	0	0	0	0	0	0	0	0	0	FALSE
5558	PRIM2	-0.355128	1.7e-06	0	0	0	0	0	0	0	0	0	0	0	FALSE
404672	GTF2H5	-0.157262	1.71e-06	0	0	0	0	0	0	0	0	0	0	0	FALSE
221443	OARD1	0.189662	1.73e-06	0	0	0	0	0	0	0	0	0	0	0	FALSE
51377	UCHL5	-0.427032	1.74e-06	0	0	0	0	0	0	0	0	0	0	0	FALSE
55251	PCMTD2	0.42198	1.75e-06	0	0	0	0	0	0	0	0	0	0	0	FALSE
7270	TTF1	-0.0970303	1.75e-06	0	0	0	0	0	0	0	0	0	0	0	FALSE
375387	NRROS	0.473772	1.76e-06	0	0	0	0	0	0	0	0	0	0	0	FALSE
64780	MICAL1	0.101824	1.78e-06	0	0	0	0	0	0	0	0	0	0	0	FALSE
5264	PHYH	0.171942	1.78e-06	0	0	0	0	0	0	0	0	0	0	0	FALSE
114904	C1QTNF6	1.22211	1.79e-06	0	0	0	0	0	0	0	0	0	0	0	FALSE
57659	ZBTB4	0.293111	1.8e-06	0	0	0	0	0	0	0	0	0	0	0	FALSE
5687	PSMA6	-0.240035	1.81e-06	0	0	0	0	0	0	0	0	0	0	0	FALSE
64960	MRPS15	-0.168786	1.81e-06	0	0	0	0	0	0	0	0	0	0	0	FALSE
92675	DTD1	0.251861	1.83e-06	0	0	0	0	0	0	0	0	0	0	0	FALSE
51537	MTFP1	-0.208827	1.85e-06	0	0	0	0	0	0	0	0	0	0	0	FALSE
114836	SLAMF6	1.18039	1.86e-06	0	0	0	0	0	0	0	0	0	0	0	FALSE
1345	COX6C	-0.0914555	1.86e-06	0	0	0	0	0	0	0	0	0	0	0	FALSE
NA	TRBJ2-3	0.456727	1.86e-06	0	0	0	0	0	0	0	0	0	0	0	FALSE
275	AMT	0.0795717	1.87e-06	0	0	0	0	0	0	0	0	0	0	0	FALSE
5422	POLA1	-0.72689	1.89e-06	0	0	0	0	0	0	0	0	0	0	0	FALSE
63940	GPSM3	0.428033	1.89e-06	0	0	0	0	0	0	0	0	0	0	0	FALSE
57326	PBXIP1	0.307011	1.89e-06	0	0	0	0	0	0	0	0	0	0	0	FALSE
284739	C20orf204	0.00348566	1.89e-06	0	0	0	0	0	0	0	0	0	0	0	FALSE
11068	CYB561D2	0.327197	1.89e-06	0	0	0	0	0	0	0	0	0	0	0	FALSE
51246	SHISA5	0.400204	1.89e-06	0	0	0	0	0	0	0	0	0	0	0	FALSE
54205	CYCS	-0.890597	1.92e-06	0	0	0	0	0	0	0	0	0	0	0	FALSE
168455	CCDC71L	0.722248	1.93e-06	0	0	0	0	0	0	0	0	0	0	0	FALSE
25788	RAD54B	-1.1828	1.93e-06	0	0	0	0	0	0	0	0	0	0	0	FALSE
84532	ACSS1	0.840778	1.94e-06	0	0	0	0	0	0	0	0	0	0	0	FALSE
90864	SPSB3	0.226755	1.94e-06	0	0	0	0	0	0	0	0	0	0	0	FALSE
84276	NICN1	0.176524	1.94e-06	0	0	0	0	0	0	0	0	0	0	0	FALSE
55159	RFWD3	-0.520505	1.96e-06	0	0	0	0	0	0	0	0	0	0	0	FALSE
6389	SDHA	0.128514	1.97e-06	0	0	0	0	0	0	0	0	0	0	0	FALSE
286336	FAM78A	0.230984	1.98e-06	0	0	0	0	0	0	0	0	0	0	0	FALSE
80777	CYB5B	0.144753	1.98e-06	0	0	0	0	0	0	0	0	0	0	0	FALSE
134492	NUDCD2	-0.0520806	1.99e-06	0	0	0	0	0	0	0	0	0	0	0	FALSE
222166	MTURN	0.756068	2e-06	0	0	0	0	0	0	0	0	0	0	0	FALSE
5886	RAD23A	-0.298413	2.01e-06	0	0	0	0	0	0	0	0	0	0	0	FALSE
79714	CCDC51	0.30288	2.02e-06	0	0	0	0	0	0	0	0	0	0	0	FALSE
151827	LRRC34	-1.41607	2.04e-06	0	0	0	0	0	0	0	0	0	0	0	FALSE
201163	FLCN	0.300907	2.05e-06	0	0	0	0	0	0	0	0	0	0	0	FALSE
8407	TAGLN2	0.00915296	2.05e-06	0	0	0	0	0	0	0	0	0	0	0	FALSE
83939	EIF2A	0.323287	2.06e-06	0	0	0	0	0	0	0	0	0	0	0	FALSE
286	ANK1	4.09303	2.08e-06	0	0	0	0	0	0	0	0	0	0	0	FALSE
27101	CACYBP	-0.512783	2.11e-06	0	0	0	0	0	0	0	0	0	0	0	FALSE
284004	HEXD	0.368131	2.15e-06	0	0	0	0	0	0	0	0	0	0	0	FALSE
2941	GSTA4	1.34468	2.16e-06	0	0	0	0	0	0	0	0	0	0	0	FALSE
645432	ARRDC5	0.243876	2.16e-06	0	0	0	0	0	0	0	0	0	0	0	FALSE
57194	ATP10A	0.192773	2.16e-06	0	0	0	0	0	0	0	0	0	0	0	FALSE
166378	SPATA5	-1.15835	2.21e-06	0	0	0	0	0	0	0	0	0	0	0	FALSE
55194	EVA1B	1.80894	2.21e-06	0	0	0	0	0	0	0	0	0	0	0	FALSE
440567	UQCRHL	0.201662	2.21e-06	0	0	0	0	0	0	0	0	0	0	0	FALSE
51134	CEP83	-0.140937	2.21e-06	0	0	0	0	0	0	0	0	0	0	0	FALSE
11035	RIPK3	0.212444	2.23e-06	0	0	0	0	0	0	0	0	0	0	0	FALSE
51069	MRPL2	0.114144	2.23e-06	0	0	0	0	0	0	0	0	0	0	0	FALSE
4628	MYH10	0.257913	2.24e-06	0	0	0	0	0	0	0	0	0	0	0	FALSE
64927	TTC23	0.700445	2.25e-06	0	0	0	0	0	0	0	0	0	0	0	FALSE
85378	TUBGCP6	0.207212	2.25e-06	0	0	0	0	0	0	0	0	0	0	0	FALSE
64718	UNKL	0.762118	2.27e-06	0	0	0	0	0	0	0	0	0	0	0	FALSE
283337	ZNF740	0.0987126	2.28e-06	0	0	0	0	0	0	0	0	0	0	0	FALSE
5092	PCBD1	0.642982	2.29e-06	0	0	0	0	0	0	0	0	0	0	0	FALSE
9054	NFS1	0.2809	2.29e-06	0	0	0	0	0	0	0	0	0	0	0	FALSE
107984345	SMIM38	0.416457	2.29e-06	0	0	0	0	0	0	0	0	0	0	0	FALSE
694	BTG1	0.687647	2.3e-06	0	0	0	0	0	0	0	0	0	0	0	FALSE
54517	PUS7	-0.645955	2.32e-06	0	0	0	0	0	0	0	0	0	0	0	FALSE
6721	SREBF2	0.235496	2.32e-06	0	0	0	0	0	0	0	0	0	0	0	FALSE
27068	PPA2	0.282121	2.37e-06	0	0	0	0	0	0	0	0	0	0	0	FALSE
4744	NEFH	-0.53166	2.37e-06	0	0	0	0	0	0	0	0	0	0	0	FALSE
4673	NAP1L1	0.376788	2.38e-06	0	0	0	0	0	0	0	0	0	0	0	FALSE
9746	CLSTN3	0.319421	2.38e-06	0	0	0	0	0	0	0	0	0	0	0	FALSE
54498	SMOX	2.69558	2.38e-06	0	0	0	0	0	0	0	0	0	0	0	FALSE
23170	TTLL12	-0.32064	2.38e-06	0	0	0	0	0	0	0	0	0	0	0	FALSE
55654	TMEM127	0.0358129	2.39e-06	0	0	0	0	0	0	0	0	0	0	0	FALSE
80774	LIMD2	0.738852	2.39e-06	0	0	0	0	0	0	0	0	0	0	0	FALSE
79366	HMGN5	0.0729379	2.39e-06	0	0	0	0	0	0	0	0	0	0	0	FALSE
122769	LRR1	-0.565162	2.39e-06	0	0	0	0	0	0	0	0	0	0	0	FALSE
29992	PILRA	0.131529	2.46e-06	0	0	0	0	0	0	0	0	0	0	0	FALSE
56255	TMX4	0.493084	2.46e-06	0	0	0	0	0	0	0	0	0	0	0	FALSE
57128	LYRM4	-0.544413	2.49e-06	0	0	0	0	0	0	0	0	0	0	0	FALSE
NA	TRBJ2-2P	0.710243	2.49e-06	0	0	0	0	0	0	0	0	0	0	0	FALSE
114907	FBXO32	0.579422	2.5e-06	0	0	0	0	0	0	0	0	0	0	0	FALSE
55277	FGGY	1.00744	2.51e-06	0	0	0	0	0	0	0	0	0	0	0	FALSE
8751	ADAM15	0.358111	2.53e-06	0	0	0	0	0	0	0	0	0	0	0	FALSE
51692	CPSF3	-0.00324349	2.57e-06	0	0	0	0	0	0	0	0	0	0	0	FALSE
79807	GSTCD	-0.530069	2.58e-06	0	0	0	0	0	0	0	0	0	0	0	FALSE
84263	HSDL2	-0.105348	2.59e-06	0	0	0	0	0	0	0	0	0	0	0	FALSE
9816	URB2	-1.0443	2.61e-06	0	0	0	0	0	0	0	0	0	0	0	FALSE
91442	FAAP24	-0.136051	2.62e-06	0	0	0	0	0	0	0	0	0	0	0	FALSE
144100	PLEKHA7	2.17508	2.62e-06	0	0	0	0	0	0	0	0	0	0	0	FALSE
1845	DUSP3	-0.552862	2.63e-06	0	0	0	0	0	0	0	0	0	0	0	FALSE
84259	DCUN1D5	-0.0623239	2.63e-06	0	0	0	0	0	0	0	0	0	0	0	FALSE
79961	DENND2D	0.441497	2.66e-06	0	0	0	0	0	0	0	0	0	0	0	FALSE
322	APBB1	0.483965	2.68e-06	0	0	0	0	0	0	0	0	0	0	0	FALSE
26509	MYOF	1.9285	2.68e-06	0	0	0	0	0	0	0	0	0	0	0	FALSE
26354	GNL3	-0.592166	2.68e-06	0	0	0	0	0	0	0	0	0	0	0	FALSE
23475	QPRT	0.709554	2.69e-06	0	0	0	0	0	0	0	0	0	0	0	FALSE
9415	FADS2	0.133367	2.69e-06	0	0	0	0	0	0	0	0	0	0	0	FALSE
10322	SMYD5	-0.700994	2.72e-06	0	0	0	0	0	0	0	0	0	0	0	FALSE
81691	REXO5	0.607528	2.72e-06	0	0	0	0	0	0	0	0	0	0	0	FALSE
7374	UNG	0.371358	2.74e-06	0	0	0	0	0	0	0	0	0	0	0	FALSE
23341	DNAJC16	0.0309777	2.76e-06	0	0	0	0	0	0	0	0	0	0	0	FALSE
3945	LDHB	0.204645	2.76e-06	0	0	0	0	0	0	0	0	0	0	0	FALSE
81788	NUAK2	1.79072	2.77e-06	0	0	0	0	0	0	0	0	0	0	0	FALSE
10077	TSPAN32	1.27911	2.79e-06	0	0	0	0	0	0	0	0	0	0	0	FALSE
7866	IFRD2	-0.831403	2.8e-06	0	0	0	0	0	0	0	0	0	0	0	FALSE
6652	SORD	1.20858	2.81e-06	0	0	0	0	0	0	0	0	0	0	0	FALSE
5202	PFDN2	-0.312675	2.81e-06	0	0	0	0	0	0	0	0	0	0	0	FALSE
25822	DNAJB5	-0.305481	2.82e-06	0	0	0	0	0	0	0	0	0	0	0	FALSE
29887	SNX10	-0.588184	2.82e-06	0	0	0	0	0	0	0	0	0	0	0	FALSE
85379	KIAA1671	0.389332	2.82e-06	0	0	0	0	0	0	0	0	0	0	0	FALSE
2260	FGFR1	1.63341	2.83e-06	0	0	0	0	0	0	0	0	0	0	0	FALSE
135154	SDHAF4	0.484652	2.84e-06	0	0	0	0	0	0	0	0	0	0	0	FALSE
55652	SLC48A1	-0.00360579	2.9e-06	0	0	0	0	0	0	0	0	0	0	0	FALSE
8509	NDST2	0.00314627	2.9e-06	0	0	0	0	0	0	0	0	0	0	0	FALSE
56942	CMC2	0.0815205	2.92e-06	0	0	0	0	0	0	0	0	0	0	0	FALSE
5019	OXCT1	0.24029	2.93e-06	0	0	0	0	0	0	0	0	0	0	0	FALSE
1337	COX6A1	-0.083424	2.93e-06	0	0	0	0	0	0	0	0	0	0	0	FALSE
54930	HAUS4	0.337229	2.95e-06	0	0	0	0	0	0	0	0	0	0	0	FALSE
11284	PNKP	0.336535	2.99e-06	0	0	0	0	0	0	0	0	0	0	0	FALSE
50853	VILL	0.212358	3e-06	0	0	0	0	0	0	0	0	0	0	0	FALSE
NA	TRAV12-3	1.30507	3e-06	0	0	0	0	0	0	0	0	0	0	0	FALSE
387597	ILDR2	-0.865958	3.02e-06	0	0	0	0	0	0	0	0	0	0	0	FALSE
4234	METTL1	-1.95685	3.04e-06	0	0	0	0	0	0	0	0	0	0	0	FALSE
57001	SDHAF3	-0.25074	3.04e-06	0	0	0	0	0	0	0	0	0	0	0	FALSE
25804	LSM4	-0.250151	3.05e-06	0	0	0	0	0	0	0	0	0	0	0	FALSE
11329	STK38	0.60401	3.07e-06	0	0	0	0	0	0	0	0	0	0	0	FALSE
8087	FXR1	0.25857	3.07e-06	0	0	0	0	0	0	0	0	0	0	0	FALSE
112770	GLMP	0.332343	3.07e-06	0	0	0	0	0	0	0	0	0	0	0	FALSE
168537	GIMAP7	0.412034	3.08e-06	0	0	0	0	0	0	0	0	0	0	0	FALSE
10455	ECI2	0.464782	3.09e-06	0	0	0	0	0	0	0	0	0	0	0	FALSE
79863	RBFA	-0.397801	3.1e-06	0	0	0	0	0	0	0	0	0	0	0	FALSE
23334	SZT2	0.131305	3.1e-06	0	0	0	0	0	0	0	0	0	0	0	FALSE
51371	POMP	-0.334843	3.13e-06	0	0	0	0	0	0	0	0	0	0	0	FALSE
90324	CCDC97	0.145029	3.13e-06	0	0	0	0	0	0	0	0	0	0	0	FALSE
6888	TALDO1	-0.0704125	3.13e-06	0	0	0	0	0	0	0	0	0	0	0	FALSE
54843	SYTL2	1.01037	3.14e-06	0	0	0	0	0	0	0	0	0	0	0	FALSE
6856	SYPL1	-0.458755	3.15e-06	0	0	0	0	0	0	0	0	0	0	0	FALSE
90701	SEC11C	-0.016056	3.15e-06	0	0	0	0	0	0	0	0	0	0	0	FALSE
2644	GCHFR	1.18057	3.17e-06	0	0	0	0	0	0	0	0	0	0	0	FALSE
7076	TIMP1	0.471914	3.19e-06	0	0	0	0	0	0	0	0	0	0	0	FALSE
83719	YPEL3	0.67997	3.2e-06	0	0	0	0	0	0	0	0	0	0	0	FALSE
64224	HERPUD2	0.78051	3.2e-06	0	0	0	0	0	0	0	0	0	0	0	FALSE
5689	PSMB1	-0.0278807	3.22e-06	0	0	0	0	0	0	0	0	0	0	0	FALSE
57474	ZNF490	0.136696	3.25e-06	0	0	0	0	0	0	0	0	0	0	0	FALSE
79154	DHRS11	-0.3029	3.31e-06	0	0	0	0	0	0	0	0	0	0	0	FALSE
90649	ZNF486	-0.625261	3.31e-06	0	0	0	0	0	0	0	0	0	0	0	FALSE
11000	SLC27A3	0.203344	3.32e-06	0	0	0	0	0	0	0	0	0	0	0	FALSE
23338	JADE2	0.0141162	3.35e-06	0	0	0	0	0	0	0	0	0	0	0	FALSE
NA	LINC00672	0.172478	3.35e-06	0	0	0	0	0	0	0	0	0	0	0	FALSE
51106	TFB1M	-0.0558247	3.37e-06	0	0	0	0	0	0	0	0	0	0	0	FALSE
84959	UBASH3B	0.825949	3.41e-06	0	0	0	0	0	0	0	0	0	0	0	FALSE
5250	SLC25A3	0.085311	3.43e-06	0	0	0	0	0	0	0	0	0	0	0	FALSE
3559	IL2RA	-0.871621	3.48e-06	0	0	0	0	0	0	0	0	0	0	0	FALSE
873	CBR1	-0.0911857	3.48e-06	0	0	0	0	0	0	0	0	0	0	0	FALSE
10541	ANP32B	0.118511	3.49e-06	0	0	0	0	0	0	0	0	0	0	0	FALSE
84955	NUDCD1	-0.705864	3.5e-06	0	0	0	0	0	0	0	0	0	0	0	FALSE
9223	MAGI1	2.41379	3.51e-06	0	0	0	0	0	0	0	0	0	0	0	FALSE
126382	NR2C2AP	-1.13751	3.51e-06	0	0	0	0	0	0	0	0	0	0	0	FALSE
22839	DLGAP4	0.200362	3.52e-06	0	0	0	0	0	0	0	0	0	0	0	FALSE
292	SLC25A5	-0.109099	3.52e-06	0	0	0	0	0	0	0	0	0	0	0	FALSE
54497	HEATR5B	0.0868276	3.54e-06	0	0	0	0	0	0	0	0	0	0	0	FALSE
284422	SMIM24	3.72407	3.59e-06	0	0	0	0	0	0	0	0	0	0	0	FALSE
51776	MAP3K20	-1.40141	3.6e-06	0	0	0	0	0	0	0	0	0	0	0	FALSE
119559	SFXN4	-0.216264	3.62e-06	0	0	0	0	0	0	0	0	0	0	0	FALSE
56666	PANX2	0.653425	3.63e-06	0	0	0	0	0	0	0	0	0	0	0	FALSE
1718	DHCR24	-0.178739	3.65e-06	0	0	0	0	0	0	0	0	0	0	0	FALSE
2275	FHL3	1.54951	3.66e-06	0	0	0	0	0	0	0	0	0	0	0	FALSE
10247	RIDA	0.517226	3.71e-06	0	0	0	0	0	0	0	0	0	0	0	FALSE
1043	CD52	0.773148	3.73e-06	0	0	0	0	0	0	0	0	0	0	0	FALSE
5695	PSMB7	0.122102	3.76e-06	0	0	0	0	0	0	0	0	0	0	0	FALSE
8722	CTSF	1.16493	3.76e-06	0	0	0	0	0	0	0	0	0	0	0	FALSE
522	ATP5PF	-0.0375768	3.76e-06	0	0	0	0	0	0	0	0	0	0	0	FALSE
8832	CD84	0.87197	3.78e-06	0	0	0	0	0	0	0	0	0	0	0	FALSE
539	ATP5PO	0.0130558	3.79e-06	0	0	0	0	0	0	0	0	0	0	0	FALSE
25819	NOCT	-1.01184	3.81e-06	0	0	0	0	0	0	0	0	0	0	0	FALSE
54901	CDKAL1	-0.0910786	3.83e-06	0	0	0	0	0	0	0	0	0	0	0	FALSE
23243	ANKRD28	1.03975	3.83e-06	0	0	0	0	0	0	0	0	0	0	0	FALSE
10400	PEMT	-0.41719	3.84e-06	0	0	0	0	0	0	0	0	0	0	0	FALSE
25828	TXN2	0.574237	3.86e-06	0	0	0	0	0	0	0	0	0	0	0	FALSE
84163	GTF2IRD2	0.193724	3.91e-06	0	0	0	0	0	0	0	0	0	0	0	FALSE
9551	ATP5MF	0.00212107	3.92e-06	0	0	0	0	0	0	0	0	0	0	0	FALSE
1545	CYP1B1	0.448172	3.94e-06	0	0	0	0	0	0	0	0	0	0	0	FALSE
10750	GRAP	0.179158	3.96e-06	0	0	0	0	0	0	0	0	0	0	0	FALSE
6837	MED22	0.0680878	3.97e-06	0	0	0	0	0	0	0	0	0	0	0	FALSE
729967	MORN2	0.161817	3.97e-06	0	0	0	0	0	0	0	0	0	0	0	FALSE
9905	SGSM2	0.035679	3.98e-06	0	0	0	0	0	0	0	0	0	0	0	FALSE
4128	MAOA	0.681752	3.99e-06	0	0	0	0	0	0	0	0	0	0	0	FALSE
619279	ZNF704	2.79321	4.03e-06	0	0	0	0	0	0	0	0	0	0	0	FALSE
404550	C16orf74	2.49423	4.03e-06	0	0	0	0	0	0	0	0	0	0	0	FALSE
4538	MT-ND4	0.146601	4.07e-06	0	0	0	0	0	0	0	0	0	0	0	FALSE
440145	MZT1	-0.492972	4.09e-06	0	0	0	0	0	0	0	0	0	0	0	FALSE
254863	TMEM256	0.61591	4.09e-06	0	0	0	0	0	0	0	0	0	0	0	FALSE
1408	CRY2	0.00236258	4.1e-06	0	0	0	0	0	0	0	0	0	0	0	FALSE
256302	NATD1	0.690254	4.1e-06	0	0	0	0	0	0	0	0	0	0	0	FALSE
29998	BICRA	0.341893	4.11e-06	0	0	0	0	0	0	0	0	0	0	0	FALSE
91368	CDKN2AIPNL	0.122784	4.15e-06	0	0	0	0	0	0	0	0	0	0	0	FALSE
116447	TOP1MT	0.689482	4.16e-06	0	0	0	0	0	0	0	0	0	0	0	FALSE
51116	MRPS2	0.25162	4.16e-06	0	0	0	0	0	0	0	0	0	0	0	FALSE
80273	GRPEL1	-0.42528	4.16e-06	0	0	0	0	0	0	0	0	0	0	0	FALSE
8050	PDHX	0.0517304	4.16e-06	0	0	0	0	0	0	0	0	0	0	0	FALSE
11224	RPL35	0.329783	4.16e-06	0	0	0	0	0	0	0	0	0	0	0	FALSE
2109	ETFB	0.440736	4.18e-06	0	0	0	0	0	0	0	0	0	0	0	FALSE
84627	ZNF469	0.531519	4.18e-06	0	0	0	0	0	0	0	0	0	0	0	FALSE
51626	DYNC2LI1	1.37324	4.22e-06	0	0	0	0	0	0	0	0	0	0	0	FALSE
55706	NDC1	-0.558025	4.24e-06	0	0	0	0	0	0	0	0	0	0	0	FALSE
9476	NAPSA	2.13692	4.25e-06	0	0	0	0	0	0	0	0	0	0	0	FALSE
121642	ALKBH2	0.149947	4.26e-06	0	0	0	0	0	0	0	0	0	0	0	FALSE
1731	SEPTIN1	0.00385661	4.27e-06	0	0	0	0	0	0	0	0	0	0	0	FALSE
6635	SNRPE	-0.205822	4.27e-06	0	0	0	0	0	0	0	0	0	0	0	FALSE
9945	GFPT2	3.6921	4.28e-06	0	0	0	0	0	0	0	0	0	0	0	FALSE
2058	EPRS1	-0.274649	4.31e-06	0	0	0	0	0	0	0	0	0	0	0	FALSE
26284	ERAL1	-0.0972	4.31e-06	0	0	0	0	0	0	0	0	0	0	0	FALSE
26548	ITGB1BP2	-0.171093	4.32e-06	0	0	0	0	0	0	0	0	0	0	0	FALSE
3015	H2AZ1	-0.0277248	4.33e-06	0	0	0	0	0	0	0	0	0	0	0	FALSE
55303	GIMAP4	0.467865	4.35e-06	0	0	0	0	0	0	0	0	0	0	0	FALSE
115416	MALSU1	-0.164546	4.39e-06	0	0	0	0	0	0	0	0	0	0	0	FALSE
134429	STARD4	-0.29604	4.4e-06	0	0	0	0	0	0	0	0	0	0	0	FALSE
64866	CDCP1	2.17836	4.41e-06	0	0	0	0	0	0	0	0	0	0	0	FALSE
487	ATP2A1	0.368061	4.41e-06	0	0	0	0	0	0	0	0	0	0	0	FALSE
64110	MAGEF1	1.70333	4.45e-06	0	0	0	0	0	0	0	0	0	0	0	FALSE
166647	ADGRA3	1.56084	4.47e-06	0	0	0	0	0	0	0	0	0	0	0	FALSE
165	AEBP1	1.11062	4.49e-06	0	0	0	0	0	0	0	0	0	0	0	FALSE
23306	NEMP1	-0.543558	4.54e-06	0	0	0	0	0	0	0	0	0	0	0	FALSE
286257	PAXX	0.0411611	4.54e-06	0	0	0	0	0	0	0	0	0	0	0	FALSE
6697	SPR	-0.596304	4.54e-06	0	0	0	0	0	0	0	0	0	0	0	FALSE
56052	ALG1	0.0387664	4.56e-06	0	0	0	0	0	0	0	0	0	0	0	FALSE
5739	PTGIR	0.00233689	4.57e-06	0	0	0	0	0	0	0	0	0	0	0	FALSE
10365	KLF2	1.68018	4.58e-06	0	0	0	0	0	0	0	0	0	0	0	FALSE
201725	C4orf46	-0.979209	4.58e-06	0	0	0	0	0	0	0	0	0	0	0	FALSE
137872	ADHFE1	0.411761	4.58e-06	0	0	0	0	0	0	0	0	0	0	0	FALSE
6132	RPL8	0.31883	4.6e-06	0	0	0	0	0	0	0	0	0	0	0	FALSE
57658	CALCOCO1	0.548631	4.64e-06	0	0	0	0	0	0	0	0	0	0	0	FALSE
9414	TJP2	0.763206	4.65e-06	0	0	0	0	0	0	0	0	0	0	0	FALSE
64072	CDH23	0.165751	4.65e-06	0	0	0	0	0	0	0	0	0	0	0	FALSE
57169	ZNFX1	0.0297379	4.65e-06	0	0	0	0	0	0	0	0	0	0	0	FALSE
9188	DDX21	-0.92199	4.69e-06	0	0	0	0	0	0	0	0	0	0	0	FALSE
9446	GSTO1	0.238207	4.7e-06	0	0	0	0	0	0	0	0	0	0	0	FALSE
2081	ERN1	0.714842	4.71e-06	0	0	0	0	0	0	0	0	0	0	0	FALSE
3613	IMPA2	0.0121188	4.71e-06	0	0	0	0	0	0	0	0	0	0	0	FALSE
2706	GJB2	-1.4715	4.74e-06	0	0	0	0	0	0	0	0	0	0	0	FALSE
56938	ARNTL2	-0.114396	4.76e-06	0	0	0	0	0	0	0	0	0	0	0	FALSE
284716	RIMKLA	0.341223	4.78e-06	0	0	0	0	0	0	0	0	0	0	0	FALSE
6453	ITSN1	-0.232797	4.79e-06	0	0	0	0	0	0	0	0	0	0	0	FALSE
25970	SH2B1	0.484534	4.85e-06	0	0	0	0	0	0	0	0	0	0	0	FALSE
27128	CYTH4	0.284915	4.86e-06	0	0	0	0	0	0	0	0	0	0	0	FALSE
255022	CALHM1	1.65055	4.87e-06	0	0	0	0	0	0	0	0	0	0	0	FALSE
81611	ANP32E	-0.531831	4.89e-06	0	0	0	0	0	0	0	0	0	0	0	FALSE
83986	FAM234A	0.391692	4.91e-06	0	0	0	0	0	0	0	0	0	0	0	FALSE
6222	RPS18	0.307614	4.95e-06	0	0	0	0	0	0	0	0	0	0	0	FALSE
105377067	CCR3	3.55293	4.97e-06	0	0	0	0	0	0	0	0	0	0	0	FALSE
9047	SH2D2A	0.404594	4.97e-06	0	0	0	0	0	0	0	0	0	0	0	FALSE
1628	DBP	0.667874	4.98e-06	0	0	0	0	0	0	0	0	0	0	0	FALSE
10175	CNIH1	0.569061	4.99e-06	0	0	0	0	0	0	0	0	0	0	0	FALSE
10211	FLOT1	0.762189	5.01e-06	0	0	0	0	0	0	0	0	0	0	0	FALSE
8226	PUDP	-0.224142	5.01e-06	0	0	0	0	0	0	0	0	0	0	0	FALSE
57555	NLGN2	0.401855	5.02e-06	0	0	0	0	0	0	0	0	0	0	0	FALSE
55558	PLXNA3	0.00088677	5.02e-06	0	0	0	0	0	0	0	0	0	0	0	FALSE
83444	INO80B	0.70112	5.02e-06	0	0	0	0	0	0	0	0	0	0	0	FALSE
3178	HNRNPA1	-0.109937	5.05e-06	0	0	0	0	0	0	0	0	0	0	0	FALSE
3748	KCNC3	3.02688	5.06e-06	0	0	0	0	0	0	0	0	0	0	0	FALSE
11112	HIBADH	0.544576	5.07e-06	0	0	0	0	0	0	0	0	0	0	0	FALSE
79077	DCTPP1	-0.528562	5.08e-06	0	0	0	0	0	0	0	0	0	0	0	FALSE
3577	CXCR1	1.58882	5.09e-06	0	0	0	0	0	0	0	0	0	0	0	FALSE
2710	GK	0.766819	5.12e-06	0	0	0	0	0	0	0	0	0	0	0	FALSE
1291	COL6A1	2.64579	5.13e-06	0	0	0	0	0	0	0	0	0	0	0	FALSE
10128	LRPPRC	-0.104064	5.19e-06	0	0	0	0	0	0	0	0	0	0	0	FALSE
81030	ZBP1	0.808561	5.19e-06	0	0	0	0	0	0	0	0	0	0	0	FALSE
3104	ZBTB48	0.0682884	5.19e-06	0	0	0	0	0	0	0	0	0	0	0	FALSE
2091	FBL	-0.122619	5.19e-06	0	0	0	0	0	0	0	0	0	0	0	FALSE
2934	GSN	0.601941	5.2e-06	0	0	0	0	0	0	0	0	0	0	0	FALSE
90313	TP53I13	0.938992	5.2e-06	0	0	0	0	0	0	0	0	0	0	0	FALSE
375341	C3orf62	0.0688163	5.21e-06	0	0	0	0	0	0	0	0	0	0	0	FALSE
1022	CDK7	0.00212602	5.21e-06	0	0	0	0	0	0	0	0	0	0	0	FALSE
8502	PKP4	-0.731442	5.21e-06	0	0	0	0	0	0	0	0	0	0	0	FALSE
55704	CCDC88A	-0.090263	5.22e-06	0	0	0	0	0	0	0	0	0	0	0	FALSE
57035	RSRP1	0.359876	5.24e-06	0	0	0	0	0	0	0	0	0	0	0	FALSE
25981	DNAH1	0.370053	5.25e-06	0	0	0	0	0	0	0	0	0	0	0	FALSE
79041	TMEM38A	2.95844	5.3e-06	0	0	0	0	0	0	0	0	0	0	0	FALSE
51172	NAGPA	0.243808	5.31e-06	0	0	0	0	0	0	0	0	0	0	0	FALSE
7050	TGIF1	1.0678	5.37e-06	0	0	0	0	0	0	0	0	0	0	0	FALSE
256957	HEATR9	1.17333	5.38e-06	0	0	0	0	0	0	0	0	0	0	0	FALSE
57697	FANCM	-0.712987	5.45e-06	0	0	0	0	0	0	0	0	0	0	0	FALSE
6789	STK4	0.0316496	5.46e-06	0	0	0	0	0	0	0	0	0	0	0	FALSE
6480	ST6GAL1	0.105818	5.47e-06	0	0	0	0	0	0	0	0	0	0	0	FALSE
9361	LONP1	-0.0500279	5.48e-06	0	0	0	0	0	0	0	0	0	0	0	FALSE
84181	CHD6	0.0722045	5.48e-06	0	0	0	0	0	0	0	0	0	0	0	FALSE
8764	TNFRSF14	0.112239	5.48e-06	0	0	0	0	0	0	0	0	0	0	0	FALSE
7064	THOP1	-0.224694	5.48e-06	0	0	0	0	0	0	0	0	0	0	0	FALSE
2787	GNG5	0.153573	5.54e-06	0	0	0	0	0	0	0	0	0	0	0	FALSE
54847	SIDT1	0.0710822	5.54e-06	0	0	0	0	0	0	0	0	0	0	0	FALSE
197358	NLRC3	0.201062	5.54e-06	0	0	0	0	0	0	0	0	0	0	0	FALSE
54976	C20orf27	0.0778185	5.55e-06	0	0	0	0	0	0	0	0	0	0	0	FALSE
10728	PTGES3	-0.459784	5.56e-06	0	0	0	0	0	0	0	0	0	0	0	FALSE
23031	MAST3	0.161732	5.57e-06	0	0	0	0	0	0	0	0	0	0	0	FALSE
56474	CTPS2	1.25184	5.59e-06	0	0	0	0	0	0	0	0	0	0	0	FALSE
51127	TRIM17	1.66144	5.63e-06	0	0	0	0	0	0	0	0	0	0	0	FALSE
2588	GALNS	0.23763	5.65e-06	0	0	0	0	0	0	0	0	0	0	0	FALSE
22	ABCB7	0.370003	5.67e-06	0	0	0	0	0	0	0	0	0	0	0	FALSE
5270	SERPINE2	0.819518	5.67e-06	0	0	0	0	0	0	0	0	0	0	0	FALSE
79183	TTPAL	0.219191	5.68e-06	0	0	0	0	0	0	0	0	0	0	0	FALSE
2273	FHL1	-1.49826	5.74e-06	0	0	0	0	0	0	0	0	0	0	0	FALSE
64065	PERP	-0.383034	5.74e-06	0	0	0	0	0	0	0	0	0	0	0	FALSE
10178	TENM1	1.22224	5.75e-06	0	0	0	0	0	0	0	0	0	0	0	FALSE
7060	THBS4	0.530414	5.77e-06	0	0	0	0	0	0	0	0	0	0	0	FALSE
116986	AGAP2	0.0731234	5.79e-06	0	0	0	0	0	0	0	0	0	0	0	FALSE
6272	SORT1	-0.982731	5.79e-06	0	0	0	0	0	0	0	0	0	0	0	FALSE
221830	POLR1F	-0.281358	5.8e-06	0	0	0	0	0	0	0	0	0	0	0	FALSE
7767	ZNF224	0.143616	5.82e-06	0	0	0	0	0	0	0	0	0	0	0	FALSE
56907	SPIRE1	0.433333	5.82e-06	0	0	0	0	0	0	0	0	0	0	0	FALSE
84958	SYTL1	0.426495	5.84e-06	0	0	0	0	0	0	0	0	0	0	0	FALSE
6636	SNRPF	0.22096	5.86e-06	0	0	0	0	0	0	0	0	0	0	0	FALSE
8473	OGT	0.842145	5.86e-06	0	0	0	0	0	0	0	0	0	0	0	FALSE
10389	SCML2	-1.28811	5.86e-06	0	0	0	0	0	0	0	0	0	0	0	FALSE
9826	ARHGEF11	0.351442	5.9e-06	0	0	0	0	0	0	0	0	0	0	0	FALSE
828	CAPS	0.399783	5.92e-06	0	0	0	0	0	0	0	0	0	0	0	FALSE
100289678	ZNF783	0.421893	5.95e-06	0	0	0	0	0	0	0	0	0	0	0	FALSE
90525	SHF	0.488095	5.96e-06	0	0	0	0	0	0	0	0	0	0	0	FALSE
85377	MICALL1	0.138009	6.01e-06	0	0	0	0	0	0	0	0	0	0	0	FALSE
51102	MECR	-0.120719	6.07e-06	0	0	0	0	0	0	0	0	0	0	0	FALSE
84267	C9orf64	0.219513	6.1e-06	0	0	0	0	0	0	0	0	0	0	0	FALSE
27089	UQCRQ	-0.0659624	6.1e-06	0	0	0	0	0	0	0	0	0	0	0	FALSE
25840	METTL7A	1.55339	6.16e-06	0	0	0	0	0	0	0	0	0	0	0	FALSE
84618	NT5C1A	-0.233228	6.16e-06	0	0	0	0	0	0	0	0	0	0	0	FALSE
7538	ZFP36	0.522654	6.18e-06	0	0	0	0	0	0	0	0	0	0	0	FALSE
54926	UBE2R2	0.440301	6.19e-06	0	0	0	0	0	0	0	0	0	0	0	FALSE
10295	BCKDK	0.24852	6.28e-06	0	0	0	0	0	0	0	0	0	0	0	FALSE
10610	ST6GALNAC2	1.32271	6.29e-06	0	0	0	0	0	0	0	0	0	0	0	FALSE
23421	ITGB3BP	-0.552826	6.29e-06	0	0	0	0	0	0	0	0	0	0	0	FALSE
84968	PNMA6A	1.80547	6.3e-06	0	0	0	0	0	0	0	0	0	0	0	FALSE
320	APBA1	-1.38645	6.33e-06	0	0	0	0	0	0	0	0	0	0	0	FALSE
23315	SLC9A8	0.0491861	6.33e-06	0	0	0	0	0	0	0	0	0	0	0	FALSE
23658	LSM5	-0.189791	6.39e-06	0	0	0	0	0	0	0	0	0	0	0	FALSE
283742	FAM98B	-0.108584	6.41e-06	0	0	0	0	0	0	0	0	0	0	0	FALSE
134549	SHROOM1	-0.0948547	6.41e-06	0	0	0	0	0	0	0	0	0	0	0	FALSE
3818	KLKB1	0.18587	6.44e-06	0	0	0	0	0	0	0	0	0	0	0	FALSE
8525	DGKZ	0.472703	6.49e-06	0	0	0	0	0	0	0	0	0	0	0	FALSE
126433	FBXO27	1.75301	6.49e-06	0	0	0	0	0	0	0	0	0	0	0	FALSE
NA	MSH5-SAPCD1	-0.220304	6.5e-06	0	0	0	0	0	0	0	0	0	0	0	FALSE
11251	PTGDR2	0.618841	6.5e-06	0	0	0	0	0	0	0	0	0	0	0	FALSE
79142	PHF23	0.305047	6.5e-06	0	0	0	0	0	0	0	0	0	0	0	FALSE
55840	EAF2	-0.452147	6.5e-06	0	0	0	0	0	0	0	0	0	0	0	FALSE
154075	SAMD3	0.104502	6.55e-06	0	0	0	0	0	0	0	0	0	0	0	FALSE
4915	NTRK2	-2.24126	6.59e-06	0	0	0	0	0	0	0	0	0	0	0	FALSE
51008	ASCC1	0.320672	6.63e-06	0	0	0	0	0	0	0	0	0	0	0	FALSE
84549	MAK16	-0.644813	6.68e-06	0	0	0	0	0	0	0	0	0	0	0	FALSE
23218	NBEAL2	0.0836551	6.68e-06	0	0	0	0	0	0	0	0	0	0	0	FALSE
23247	KATNIP	0.198815	6.72e-06	0	0	0	0	0	0	0	0	0	0	0	FALSE
80325	ABTB1	0.69789	6.72e-06	0	0	0	0	0	0	0	0	0	0	0	FALSE
79568	MAIP1	0.235864	6.72e-06	0	0	0	0	0	0	0	0	0	0	0	FALSE
79656	BEND5	1.29774	6.75e-06	0	0	0	0	0	0	0	0	0	0	0	FALSE
50865	HEBP1	-0.528976	6.76e-06	0	0	0	0	0	0	0	0	0	0	0	FALSE
132720	FAM241A	-0.844812	6.83e-06	0	0	0	0	0	0	0	0	0	0	0	FALSE
94120	SYTL3	-0.0142651	6.85e-06	0	0	0	0	0	0	0	0	0	0	0	FALSE
63910	SLC17A9	0.341485	6.85e-06	0	0	0	0	0	0	0	0	0	0	0	FALSE
84699	CREB3L3	2.06152	6.88e-06	0	0	0	0	0	0	0	0	0	0	0	FALSE
10943	MSL3	0.0176629	6.93e-06	0	0	0	0	0	0	0	0	0	0	0	FALSE
124460	SNX20	0.124983	6.94e-06	0	0	0	0	0	0	0	0	0	0	0	FALSE
201456	FBXO15	0.692663	6.96e-06	0	0	0	0	0	0	0	0	0	0	0	FALSE
7458	EIF4H	-0.0387032	6.97e-06	0	0	0	0	0	0	0	0	0	0	0	FALSE
2187	FANCB	-1.15154	6.99e-06	0	0	0	0	0	0	0	0	0	0	0	FALSE
401251	SAPCD1	-0.478727	7e-06	0	0	0	0	0	0	0	0	0	0	0	FALSE
8870	IER3	0.722165	7.03e-06	0	0	0	0	0	0	0	0	0	0	0	FALSE
158358	KIAA2026	0.0273952	7.05e-06	0	0	0	0	0	0	0	0	0	0	0	FALSE
79874	RABEP2	0.158711	7.07e-06	0	0	0	0	0	0	0	0	0	0	0	FALSE
97	ACYP1	-0.256819	7.07e-06	0	0	0	0	0	0	0	0	0	0	0	FALSE
51678	PALS2	-0.0552366	7.17e-06	0	0	0	0	0	0	0	0	0	0	0	FALSE
144983	HNRNPA1L2	0.0774456	7.17e-06	0	0	0	0	0	0	0	0	0	0	0	FALSE
5343	PLGLB1	0.883395	7.2e-06	0	0	0	0	0	0	0	0	0	0	0	FALSE
130557	ZNF513	0.250278	7.24e-06	0	0	0	0	0	0	0	0	0	0	0	FALSE
548593	SLX1A	0.292679	7.24e-06	0	0	0	0	0	0	0	0	0	0	0	FALSE
3820	KLRB1	0.334588	7.32e-06	0	0	0	0	0	0	0	0	0	0	0	FALSE
1723	DHODH	-0.440656	7.32e-06	0	0	0	0	0	0	0	0	0	0	0	FALSE
22934	RPIA	-0.0233147	7.32e-06	0	0	0	0	0	0	0	0	0	0	0	FALSE
7517	XRCC3	-0.874123	7.41e-06	0	0	0	0	0	0	0	0	0	0	0	FALSE
340385	ZNF517	0.207969	7.43e-06	0	0	0	0	0	0	0	0	0	0	0	FALSE
283948	NHLRC4	0.823816	7.43e-06	0	0	0	0	0	0	0	0	0	0	0	FALSE
64115	VSIR	0.695033	7.47e-06	0	0	0	0	0	0	0	0	0	0	0	FALSE
84934	RITA1	1.04505	7.5e-06	0	0	0	0	0	0	0	0	0	0	0	FALSE
90990	KIFC2	0.137224	7.61e-06	0	0	0	0	0	0	0	0	0	0	0	FALSE
135293	PM20D2	-0.657136	7.61e-06	0	0	0	0	0	0	0	0	0	0	0	FALSE
11331	PHB2	0.189823	7.66e-06	0	0	0	0	0	0	0	0	0	0	0	FALSE
23468	CBX5	-0.372993	7.77e-06	0	0	0	0	0	0	0	0	0	0	0	FALSE
4048	LTA4H	0.0634598	7.79e-06	0	0	0	0	0	0	0	0	0	0	0	FALSE
51148	CERCAM	2.07915	7.79e-06	0	0	0	0	0	0	0	0	0	0	0	FALSE
10443	N4BP2L2	0.132649	7.8e-06	0	0	0	0	0	0	0	0	0	0	0	FALSE
27202	C5AR2	2.35778	7.83e-06	0	0	0	0	0	0	0	0	0	0	0	FALSE
498	ATP5F1A	0.172446	7.85e-06	0	0	0	0	0	0	0	0	0	0	0	FALSE
6788	STK3	-1.03059	7.87e-06	0	0	0	0	0	0	0	0	0	0	0	FALSE
719	C3AR1	0.0327102	7.89e-06	0	0	0	0	0	0	0	0	0	0	0	FALSE
2882	GPX7	0.930508	7.98e-06	0	0	0	0	0	0	0	0	0	0	0	FALSE
960	CD44	0.116505	7.98e-06	0	0	0	0	0	0	0	0	0	0	0	FALSE
83700	JAM3	-0.343059	7.98e-06	0	0	0	0	0	0	0	0	0	0	0	FALSE
284018	C17orf58	0.434263	8e-06	0	0	0	0	0	0	0	0	0	0	0	FALSE
136051	ZNF786	0.00365672	8.02e-06	0	0	0	0	0	0	0	0	0	0	0	FALSE
23710	GABARAPL1	0.409725	8.19e-06	0	0	0	0	0	0	0	0	0	0	0	FALSE
80024	SLC8B1	0.258875	8.26e-06	0	0	0	0	0	0	0	0	0	0	0	FALSE
2838	GPR15	1.65347	8.27e-06	0	0	0	0	0	0	0	0	0	0	0	FALSE
54836	BSPRY	0.980761	8.33e-06	0	0	0	0	0	0	0	0	0	0	0	FALSE
8792	TNFRSF11A	2.25013	8.37e-06	0	0	0	0	0	0	0	0	0	0	0	FALSE
65244	SPATS2	0.380467	8.46e-06	0	0	0	0	0	0	0	0	0	0	0	FALSE
6742	SSBP1	-0.0266309	8.47e-06	0	0	0	0	0	0	0	0	0	0	0	FALSE
2037	EPB41L2	-0.662217	8.5e-06	0	0	0	0	0	0	0	0	0	0	0	FALSE
4439	MSH5	-0.193172	8.5e-06	0	0	0	0	0	0	0	0	0	0	0	FALSE
7976	FZD3	2.61779	8.52e-06	0	0	0	0	0	0	0	0	0	0	0	FALSE
9651	PLCH2	1.10851	8.53e-06	0	0	0	0	0	0	0	0	0	0	0	FALSE
644353	ZCCHC18	0.0750831	8.58e-06	0	0	0	0	0	0	0	0	0	0	0	FALSE
55055	ZWILCH	-0.667967	8.7e-06	0	0	0	0	0	0	0	0	0	0	0	FALSE
283383	ADGRD1	-0.375917	8.88e-06	0	0	0	0	0	0	0	0	0	0	0	FALSE
283450	HECTD4	0.0536457	8.96e-06	0	0	0	0	0	0	0	0	0	0	0	FALSE
65981	CAPRIN2	0.13509	8.97e-06	0	0	0	0	0	0	0	0	0	0	0	FALSE
114987	WDR31	0.297254	9.02e-06	0	0	0	0	0	0	0	0	0	0	0	FALSE
84892	POMGNT2	-1.01727	9.09e-06	0	0	0	0	0	0	0	0	0	0	0	FALSE
51661	FKBP7	0.451915	9.1e-06	0	0	0	0	0	0	0	0	0	0	0	FALSE
6130	RPL7A	0.214817	9.1e-06	0	0	0	0	0	0	0	0	0	0	0	FALSE
374907	B3GNT8	0.16374	9.1e-06	0	0	0	0	0	0	0	0	0	0	0	FALSE
126075	CCDC159	0.758836	9.18e-06	0	0	0	0	0	0	0	0	0	0	0	FALSE
2182	ACSL4	0.726631	9.19e-06	0	0	0	0	0	0	0	0	0	0	0	FALSE
162989	DEDD2	0.046091	9.19e-06	0	0	0	0	0	0	0	0	0	0	0	FALSE
1609	DGKQ	0.364386	9.19e-06	0	0	0	0	0	0	0	0	0	0	0	FALSE
3706	ITPKA	-0.410278	9.19e-06	0	0	0	0	0	0	0	0	0	0	0	FALSE
64951	MRPS24	0.29995	9.19e-06	0	0	0	0	0	0	0	0	0	0	0	FALSE
2592	GALT	0.175358	9.28e-06	0	0	0	0	0	0	0	0	0	0	0	FALSE
10929	SRSF8	0.111	9.37e-06	0	0	0	0	0	0	0	0	0	0	0	FALSE
60312	AFAP1	0.388046	9.39e-06	0	0	0	0	0	0	0	0	0	0	0	FALSE
286749	STON1-GTF2A1L	2.55245	9.39e-06	0	0	0	0	0	0	0	0	0	0	0	FALSE
196403	DTX3	1.02901	9.4e-06	0	0	0	0	0	0	0	0	0	0	0	FALSE
51752	ERAP1	0.00547363	9.42e-06	0	0	0	0	0	0	0	0	0	0	0	FALSE
23300	ATMIN	0.0196329	9.48e-06	0	0	0	0	0	0	0	0	0	0	0	FALSE
58986	PGAP6	0.165051	9.49e-06	0	0	0	0	0	0	0	0	0	0	0	FALSE
79000	AUNIP	-0.996679	9.54e-06	0	0	0	0	0	0	0	0	0	0	0	FALSE
85019	TMEM241	-0.0943336	9.6e-06	0	0	0	0	0	0	0	0	0	0	0	FALSE
81669	CCNL2	0.0394132	9.62e-06	0	0	0	0	0	0	0	0	0	0	0	FALSE
85376	RIMBP3	0.0952289	9.66e-06	0	0	0	0	0	0	0	0	0	0	0	FALSE
6175	RPLP0	0.450337	9.69e-06	0	0	0	0	0	0	0	0	0	0	0	FALSE
1892	ECHS1	0.194038	9.71e-06	0	0	0	0	0	0	0	0	0	0	0	FALSE
85444	LRRCC1	-0.446624	9.71e-06	0	0	0	0	0	0	0	0	0	0	0	FALSE
84140	FAM161A	0.0438949	9.75e-06	0	0	0	0	0	0	0	0	0	0	0	FALSE
10712	FAM189B	0.457247	9.78e-06	0	0	0	0	0	0	0	0	0	0	0	FALSE
2495	FTH1	0.29731	9.8e-06	0	0	0	0	0	0	0	0	0	0	0	FALSE
728568	C12orf73	0.329687	9.82e-06	0	0	0	0	0	0	0	0	0	0	0	FALSE
8611	PLPP1	0.742691	9.83e-06	0	0	0	0	0	0	0	0	0	0	0	FALSE
4671	NAIP	0.0203359	9.9e-06	0	0	0	0	0	0	0	0	0	0	0	FALSE
1186	CLCN7	0.420626	9.9e-06	0	0	0	0	0	0	0	0	0	0	0	FALSE
3716	JAK1	0.038661	9.97e-06	0	0	0	0	0	0	0	0	0	0	0	FALSE
631	BFSP1	1.49993	9.99e-06	0	0	0	0	0	0	0	0	0	0	0	FALSE
7468	NSD2	-0.340771	1.01e-05	0	0	0	0	0	0	0	0	0	0	0	FALSE
54978	SLC35F6	0.00240524	1.01e-05	0	0	0	0	0	0	0	0	0	0	0	FALSE
100113407	TMEM170B	-0.784961	1.01e-05	0	0	0	0	0	0	0	0	0	0	0	FALSE
114294	LACTB	-0.0379135	1.01e-05	0	0	0	0	0	0	0	0	0	0	0	FALSE
84273	NOA1	0.614214	1.01e-05	0	0	0	0	0	0	0	0	0	0	0	FALSE
23082	PPRC1	-0.883778	1.02e-05	0	0	0	0	0	0	0	0	0	0	0	FALSE
10276	NET1	-0.212839	1.03e-05	0	0	0	0	0	0	0	0	0	0	0	FALSE
90390	MED30	-0.0828171	1.03e-05	0	0	0	0	0	0	0	0	0	0	0	FALSE
92092	ZC3HAV1L	1.68427	1.03e-05	0	0	0	0	0	0	0	0	0	0	0	FALSE
256329	LMNTD2	1.07422	1.03e-05	0	0	0	0	0	0	0	0	0	0	0	FALSE
2310	FOXO3B	0.00416618	1.03e-05	0	0	0	0	0	0	0	0	0	0	0	FALSE
7284	TUFM	0.0949877	1.03e-05	0	0	0	0	0	0	0	0	0	0	0	FALSE
27018	BEX3	1.88895	1.04e-05	0	0	0	0	0	0	0	0	0	0	0	FALSE
51564	HDAC7	0.806611	1.06e-05	0	0	0	0	0	0	0	0	0	0	0	FALSE
5954	RCN1	-0.0849617	1.06e-05	0	0	0	0	0	0	0	0	0	0	0	FALSE
9238	TBRG4	-0.213201	1.07e-05	0	0	0	0	0	0	0	0	0	0	0	FALSE
1153	CIRBP	0.0990991	1.07e-05	0	0	0	0	0	0	0	0	0	0	0	FALSE
100128071	FAM229A	0.446164	1.08e-05	0	0	0	0	0	0	0	0	0	0	0	FALSE
NA	HNRNPA1P48	0.0430907	1.08e-05	0	0	0	0	0	0	0	0	0	0	0	FALSE
9938	ARHGAP25	0.0130681	1.09e-05	0	0	0	0	0	0	0	0	0	0	0	FALSE
84830	ADTRP	2.05154	1.09e-05	0	0	0	0	0	0	0	0	0	0	0	FALSE
57509	MTUS1	0.798367	1.11e-05	0	0	0	0	0	0	0	0	0	0	0	FALSE
100534592	URGCP-MRPS24	0.24956	1.11e-05	0	0	0	0	0	0	0	0	0	0	0	FALSE
84247	RTL6	0.798861	1.11e-05	0	0	0	0	0	0	0	0	0	0	0	FALSE
440519	ZNF724	-0.831681	1.13e-05	0	0	0	0	0	0	0	0	0	0	0	FALSE
51121	RPL26L1	-0.0286706	1.13e-05	0	0	0	0	0	0	0	0	0	0	0	FALSE
65993	MRPS34	0.143683	1.13e-05	0	0	0	0	0	0	0	0	0	0	0	FALSE
197370	NSMCE1	0.403813	1.13e-05	0	0	0	0	0	0	0	0	0	0	0	FALSE
4058	LTK	0.355214	1.14e-05	0	0	0	0	0	0	0	0	0	0	0	FALSE
55893	ZNF395	0.963867	1.14e-05	0	0	0	0	0	0	0	0	0	0	0	FALSE
196883	ADCY4	0.769608	1.14e-05	0	0	0	0	0	0	0	0	0	0	0	FALSE
22893	BAHD1	0.229732	1.17e-05	0	0	0	0	0	0	0	0	0	0	0	FALSE
65095	KRI1	0.09149	1.17e-05	0	0	0	0	0	0	0	0	0	0	0	FALSE
79004	CUEDC2	0.416558	1.18e-05	0	0	0	0	0	0	0	0	0	0	0	FALSE
222663	SCUBE3	2.58437	1.19e-05	0	0	0	0	0	0	0	0	0	0	0	FALSE
10544	PROCR	2.2786	1.19e-05	0	0	0	0	0	0	0	0	0	0	0	FALSE
9507	ADAMTS4	0.667976	1.19e-05	0	0	0	0	0	0	0	0	0	0	0	FALSE
163786	SASS6	-0.329886	1.21e-05	0	0	0	0	0	0	0	0	0	0	0	FALSE
56953	NT5M	0.688707	1.21e-05	0	0	0	0	0	0	0	0	0	0	0	FALSE
79009	DDX50	-0.0277577	1.21e-05	0	0	0	0	0	0	0	0	0	0	0	FALSE
93109	TMEM44	1.47061	1.22e-05	0	0	0	0	0	0	0	0	0	0	0	FALSE
283234	CCDC88B	0.323361	1.22e-05	0	0	0	0	0	0	0	0	0	0	0	FALSE
79178	THTPA	0.239411	1.22e-05	0	0	0	0	0	0	0	0	0	0	0	FALSE
1690	COCH	1.8769	1.23e-05	0	0	0	0	0	0	0	0	0	0	0	FALSE
164091	PAQR7	0.614275	1.24e-05	0	0	0	0	0	0	0	0	0	0	0	FALSE
54914	FOCAD	0.0568168	1.24e-05	0	0	0	0	0	0	0	0	0	0	0	FALSE
29903	CCDC106	1.56788	1.24e-05	0	0	0	0	0	0	0	0	0	0	0	FALSE
11010	GLIPR1	0.852016	1.25e-05	0	0	0	0	0	0	0	0	0	0	0	FALSE
10521	DDX17	0.192305	1.26e-05	0	0	0	0	0	0	0	0	0	0	0	FALSE
10950	BTG3	-0.78015	1.26e-05	0	0	0	0	0	0	0	0	0	0	0	FALSE
26959	HBP1	0.0620595	1.26e-05	0	0	0	0	0	0	0	0	0	0	0	FALSE
NA	TRBV12-3	0.828998	1.26e-05	0	0	0	0	0	0	0	0	0	0	0	FALSE
30845	EHD3	1.53667	1.26e-05	0	0	0	0	0	0	0	0	0	0	0	FALSE
6187	RPS2	0.253209	1.28e-05	0	0	0	0	0	0	0	0	0	0	0	FALSE
374659	HDDC3	0.0319804	1.28e-05	0	0	0	0	0	0	0	0	0	0	0	FALSE
5058	PAK1	-0.839655	1.29e-05	0	0	0	0	0	0	0	0	0	0	0	FALSE
65080	MRPL44	0.221608	1.29e-05	0	0	0	0	0	0	0	0	0	0	0	FALSE
10155	TRIM28	-0.298403	1.29e-05	0	0	0	0	0	0	0	0	0	0	0	FALSE
23373	CRTC1	0.0455899	1.3e-05	0	0	0	0	0	0	0	0	0	0	0	FALSE
145773	FAM81A	-0.620869	1.3e-05	0	0	0	0	0	0	0	0	0	0	0	FALSE
54535	CCHCR1	0.140138	1.32e-05	0	0	0	0	0	0	0	0	0	0	0	FALSE
100130207	SUMF1	0.0384855	1.32e-05	0	0	0	0	0	0	0	0	0	0	0	FALSE
410	ARSA	0.377904	1.34e-05	0	0	0	0	0	0	0	0	0	0	0	FALSE
90480	GADD45GIP1	-0.174848	1.34e-05	0	0	0	0	0	0	0	0	0	0	0	FALSE
7343	UBTF	0.0247554	1.34e-05	0	0	0	0	0	0	0	0	0	0	0	FALSE
6928	HNF1B	2.45732	1.35e-05	0	0	0	0	0	0	0	0	0	0	0	FALSE
7626	ZNF75D	0.0498268	1.36e-05	0	0	0	0	0	0	0	0	0	0	0	FALSE
51257	MARCHF2	0.0343678	1.36e-05	0	0	0	0	0	0	0	0	0	0	0	FALSE
6730	SRP68	-0.134221	1.36e-05	0	0	0	0	0	0	0	0	0	0	0	FALSE
23127	COLGALT2	1.17659	1.37e-05	0	0	0	0	0	0	0	0	0	0	0	FALSE
111644133	THSD8	-0.786467	1.37e-05	0	0	0	0	0	0	0	0	0	0	0	FALSE
3320	HSP90AA1	-0.656488	1.37e-05	0	0	0	0	0	0	0	0	0	0	0	FALSE
6875	TAF4B	-1.06172	1.38e-05	0	0	0	0	0	0	0	0	0	0	0	FALSE
917	CD3G	0.18746	1.39e-05	0	0	0	0	0	0	0	0	0	0	0	FALSE
5478	PPIA	-0.00936109	1.39e-05	0	0	0	0	0	0	0	0	0	0	0	FALSE
5723	PSPH	0.0464162	1.39e-05	0	0	0	0	0	0	0	0	0	0	0	FALSE
517	ATP5MC2	0.56208	1.39e-05	0	0	0	0	0	0	0	0	0	0	0	FALSE
84083	ZRANB3	-0.37646	1.4e-05	0	0	0	0	0	0	0	0	0	0	0	FALSE
283349	RASSF3	0.182459	1.41e-05	0	0	0	0	0	0	0	0	0	0	0	FALSE
2738	GLI4	0.136634	1.42e-05	0	0	0	0	0	0	0	0	0	0	0	FALSE
2153	F5	2.6062	1.43e-05	0	0	0	0	0	0	0	0	0	0	0	FALSE
197135	PATL2	0.123075	1.43e-05	0	0	0	0	0	0	0	0	0	0	0	FALSE
112464	CAVIN3	1.17152	1.44e-05	0	0	0	0	0	0	0	0	0	0	0	FALSE
80781	COL18A1	0.154333	1.44e-05	0	0	0	0	0	0	0	0	0	0	0	FALSE
9911	TMCC2	2.04464	1.46e-05	0	0	0	0	0	0	0	0	0	0	0	FALSE
10072	DPP3	-0.369939	1.47e-05	0	0	0	0	0	0	0	0	0	0	0	FALSE
8717	TRADD	0.384783	1.49e-05	0	0	0	0	0	0	0	0	0	0	0	FALSE
6576	SLC25A1	0.227771	1.49e-05	0	0	0	0	0	0	0	0	0	0	0	FALSE
5885	RAD21	-0.197376	1.5e-05	0	0	0	0	0	0	0	0	0	0	0	FALSE
51499	TRIAP1	-0.811858	1.5e-05	0	0	0	0	0	0	0	0	0	0	0	FALSE
114625	ERMAP	0.0323567	1.51e-05	0	0	0	0	0	0	0	0	0	0	0	FALSE
64783	RBM15	-0.0620313	1.51e-05	0	0	0	0	0	0	0	0	0	0	0	FALSE
100526832	KLHL23	-1.12604	1.52e-05	0	0	0	0	0	0	0	0	0	0	0	FALSE
NA	BLOC1S5-TXNDC5	-0.156545	1.52e-05	0	0	0	0	0	0	0	0	0	0	0	FALSE
65003	MRPL11	-0.067276	1.55e-05	0	0	0	0	0	0	0	0	0	0	0	FALSE
84942	WDR73	0.074675	1.55e-05	0	0	0	0	0	0	0	0	0	0	0	FALSE
145567	TTC7B	-0.53627	1.55e-05	0	0	0	0	0	0	0	0	0	0	0	FALSE
5603	MAPK13	0.911198	1.55e-05	0	0	0	0	0	0	0	0	0	0	0	FALSE
1292	COL6A2	1.87792	1.55e-05	0	0	0	0	0	0	0	0	0	0	0	FALSE
79037	PVRIG	0.297624	1.55e-05	0	0	0	0	0	0	0	0	0	0	0	FALSE
837	CASP4	0.317559	1.55e-05	0	0	0	0	0	0	0	0	0	0	0	FALSE
9436	NCR2	-0.771191	1.56e-05	0	0	0	0	0	0	0	0	0	0	0	FALSE
55793	MINDY1	1.18574	1.56e-05	0	0	0	0	0	0	0	0	0	0	0	FALSE
1351	COX8A	-0.103235	1.57e-05	0	0	0	0	0	0	0	0	0	0	0	FALSE
28987	NOB1	0.559161	1.57e-05	0	0	0	0	0	0	0	0	0	0	0	FALSE
399979	SNX19	0.154107	1.58e-05	0	0	0	0	0	0	0	0	0	0	0	FALSE
9693	RAPGEF2	0.0406132	1.58e-05	0	0	0	0	0	0	0	0	0	0	0	FALSE
79850	TLCD3A	0.389332	1.58e-05	0	0	0	0	0	0	0	0	0	0	0	FALSE
10352	WARS2	0.0111834	1.58e-05	0	0	0	0	0	0	0	0	0	0	0	FALSE
146330	FBXL16	0.888919	1.59e-05	0	0	0	0	0	0	0	0	0	0	0	FALSE
2954	GSTZ1	0.412756	1.59e-05	0	0	0	0	0	0	0	0	0	0	0	FALSE
84286	TMEM175	0.169475	1.61e-05	0	0	0	0	0	0	0	0	0	0	0	FALSE
81567	TXNDC5	-0.194218	1.61e-05	0	0	0	0	0	0	0	0	0	0	0	FALSE
8883	NAE1	-0.211547	1.62e-05	0	0	0	0	0	0	0	0	0	0	0	FALSE
55268	ECHDC2	0.923019	1.63e-05	0	0	0	0	0	0	0	0	0	0	0	FALSE
55336	FBXL8	0.680592	1.63e-05	0	0	0	0	0	0	0	0	0	0	0	FALSE
51715	RAB23	-1.13566	1.64e-05	0	0	0	0	0	0	0	0	0	0	0	FALSE
140838	NANP	-0.752077	1.65e-05	0	0	0	0	0	0	0	0	0	0	0	FALSE
7436	VLDLR	0.317994	1.66e-05	0	0	0	0	0	0	0	0	0	0	0	FALSE
400581	GRAPL	0.10156	1.66e-05	0	0	0	0	0	0	0	0	0	0	0	FALSE
5784	PTPN14	2.5217	1.66e-05	0	0	0	0	0	0	0	0	0	0	0	FALSE
64418	TMEM168	0.148881	1.66e-05	0	0	0	0	0	0	0	0	0	0	0	FALSE
51295	ECSIT	0.400651	1.7e-05	0	0	0	0	0	0	0	0	0	0	0	FALSE
125228	FAM210A	-0.415786	1.71e-05	0	0	0	0	0	0	0	0	0	0	0	FALSE
84307	ZNF397	0.195498	1.71e-05	0	0	0	0	0	0	0	0	0	0	0	FALSE
255758	DYNLT2B	0.124917	1.71e-05	0	0	0	0	0	0	0	0	0	0	0	FALSE
6059	ABCE1	-0.681269	1.72e-05	0	0	0	0	0	0	0	0	0	0	0	FALSE
2214	FCGR3A	1.55969	1.74e-05	0	0	0	0	0	0	0	0	0	0	0	FALSE
23178	PASK	0.783436	1.75e-05	0	0	0	0	0	0	0	0	0	0	0	FALSE
11037	STON1	2.23154	1.75e-05	0	0	0	0	0	0	0	0	0	0	0	FALSE
83879	CDCA7	0.440937	1.76e-05	0	0	0	0	0	0	0	0	0	0	0	FALSE
5471	PPAT	-0.0534372	1.76e-05	0	0	0	0	0	0	0	0	0	0	0	FALSE
115098	CCDC124	0.0181762	1.77e-05	0	0	0	0	0	0	0	0	0	0	0	FALSE
10549	PRDX4	-1.09495	1.77e-05	0	0	0	0	0	0	0	0	0	0	0	FALSE
79896	THNSL1	-0.277397	1.77e-05	0	0	0	0	0	0	0	0	0	0	0	FALSE
83933	HDAC10	0.812329	1.78e-05	0	0	0	0	0	0	0	0	0	0	0	FALSE
26030	PLEKHG3	0.537524	1.78e-05	0	0	0	0	0	0	0	0	0	0	0	FALSE
84058	WDR54	-0.257935	1.79e-05	0	0	0	0	0	0	0	0	0	0	0	FALSE
147906	DACT3	-0.699388	1.79e-05	0	0	0	0	0	0	0	0	0	0	0	FALSE
1831	TSC22D3	1.84844	1.79e-05	0	0	0	0	0	0	0	0	0	0	0	FALSE
54814	QPCTL	0.352361	1.8e-05	0	0	0	0	0	0	0	0	0	0	0	FALSE
222255	ATXN7L1	0.694157	1.81e-05	0	0	0	0	0	0	0	0	0	0	0	FALSE
5021	OXTR	-0.169731	1.82e-05	0	0	0	0	0	0	0	0	0	0	0	FALSE
9900	SV2A	1.16411	1.84e-05	0	0	0	0	0	0	0	0	0	0	0	FALSE
29081	METTL5	-0.136351	1.84e-05	0	0	0	0	0	0	0	0	0	0	0	FALSE
23310	NCAPD3	-0.764757	1.84e-05	0	0	0	0	0	0	0	0	0	0	0	FALSE
5881	RAC3	0.370081	1.84e-05	0	0	0	0	0	0	0	0	0	0	0	FALSE
5437	POLR2H	-0.047973	1.85e-05	0	0	0	0	0	0	0	0	0	0	0	FALSE
23507	LRRC8B	0.638377	1.85e-05	0	0	0	0	0	0	0	0	0	0	0	FALSE
5357	PLS1	0.0164501	1.85e-05	0	0	0	0	0	0	0	0	0	0	0	FALSE
93134	ZNF561	0.0931412	1.85e-05	0	0	0	0	0	0	0	0	0	0	0	FALSE
842	CASP9	0.504792	1.85e-05	0	0	0	0	0	0	0	0	0	0	0	FALSE
5599	MAPK8	0.194779	1.86e-05	0	0	0	0	0	0	0	0	0	0	0	FALSE
9755	TBKBP1	1.68744	1.87e-05	0	0	0	0	0	0	0	0	0	0	0	FALSE
1021	CDK6	-0.966431	1.87e-05	0	0	0	0	0	0	0	0	0	0	0	FALSE
100528032	KLRK1	0.909847	1.89e-05	0	0	0	0	0	0	0	0	0	0	0	FALSE
6689	SPIB	2.64273	1.89e-05	0	0	0	0	0	0	0	0	0	0	0	FALSE
80765	STARD5	0.231586	1.89e-05	0	0	0	0	0	0	0	0	0	0	0	FALSE
10396	ATP8A1	0.453008	1.89e-05	0	0	0	0	0	0	0	0	0	0	0	FALSE
23181	DIP2A	0.238713	1.9e-05	0	0	0	0	0	0	0	0	0	0	0	FALSE
285093	RTP5	1.36496	1.9e-05	0	0	0	0	0	0	0	0	0	0	0	FALSE
100529261	FNTB	-0.248466	1.91e-05	0	0	0	0	0	0	0	0	0	0	0	FALSE
4285	MIPEP	-0.269914	1.91e-05	0	0	0	0	0	0	0	0	0	0	0	FALSE
10435	CDC42EP2	0.121411	1.92e-05	0	0	0	0	0	0	0	0	0	0	0	FALSE
11148	HHLA2	0.0160539	1.93e-05	0	0	0	0	0	0	0	0	0	0	0	FALSE
5547	PRCP	0.810128	1.93e-05	0	0	0	0	0	0	0	0	0	0	0	FALSE
5828	PEX2	0.175049	1.94e-05	0	0	0	0	0	0	0	0	0	0	0	FALSE
2230	FDX1	0.262496	1.94e-05	0	0	0	0	0	0	0	0	0	0	0	FALSE
9829	DNAJC6	-1.16526	1.95e-05	0	0	0	0	0	0	0	0	0	0	0	FALSE
51529	ANAPC11	-0.176251	1.95e-05	0	0	0	0	0	0	0	0	0	0	0	FALSE
80709	AKNA	0.0969034	1.96e-05	0	0	0	0	0	0	0	0	0	0	0	FALSE
9439	MED23	0.0645752	1.96e-05	0	0	0	0	0	0	0	0	0	0	0	FALSE
730087	ZNF726	-0.767103	1.98e-05	0	0	0	0	0	0	0	0	0	0	0	FALSE
NA	KLRC4-KLRK1	0.908167	1.98e-05	0	0	0	0	0	0	0	0	0	0	0	FALSE
60592	SCOC	-0.493413	1.99e-05	0	0	0	0	0	0	0	0	0	0	0	FALSE
285440	CYP4V2	0.0994833	1.99e-05	0	0	0	0	0	0	0	0	0	0	0	FALSE
145482	PTGR2	0.908148	2e-05	0	0	0	0	0	0	0	0	0	0	0	FALSE
3479	IGF1	1.4231	2.01e-05	0	0	0	0	0	0	0	0	0	0	0	FALSE
4524	MTHFR	0.257029	2.02e-05	0	0	0	0	0	0	0	0	0	0	0	FALSE
83660	TLN2	1.67271	2.02e-05	0	0	0	0	0	0	0	0	0	0	0	FALSE
5214	PFKP	0.0955239	2.02e-05	0	0	0	0	0	0	0	0	0	0	0	FALSE
388931	MFSD2B	1.1942	2.03e-05	0	0	0	0	0	0	0	0	0	0	0	FALSE
8911	CACNA1I	0.169782	2.03e-05	0	0	0	0	0	0	0	0	0	0	0	FALSE
65062	TMEM237	-0.606305	2.07e-05	0	0	0	0	0	0	0	0	0	0	0	FALSE
100526739	CENPS-CORT	-0.494377	2.07e-05	0	0	0	0	0	0	0	0	0	0	0	FALSE
6159	RPL29	0.421374	2.07e-05	0	0	0	0	0	0	0	0	0	0	0	FALSE
NA	TRAV41	0.169894	2.07e-05	0	0	0	0	0	0	0	0	0	0	0	FALSE
10052	GJC1	-0.731964	2.08e-05	0	0	0	0	0	0	0	0	0	0	0	FALSE
219539	YPEL4	2.88464	2.09e-05	0	0	0	0	0	0	0	0	0	0	0	FALSE
10055	SAE1	-0.267734	2.09e-05	0	0	0	0	0	0	0	0	0	0	0	FALSE
6674	SPAG1	0.429656	2.11e-05	0	0	0	0	0	0	0	0	0	0	0	FALSE
5164	PDK2	0.264408	2.13e-05	0	0	0	0	0	0	0	0	0	0	0	FALSE
55974	SLC50A1	0.34128	2.14e-05	0	0	0	0	0	0	0	0	0	0	0	FALSE
55337	SHFL	0.503675	2.15e-05	0	0	0	0	0	0	0	0	0	0	0	FALSE
10954	PDIA5	-0.0361244	2.16e-05	0	0	0	0	0	0	0	0	0	0	0	FALSE
4724	NDUFS4	0.157356	2.17e-05	0	0	0	0	0	0	0	0	0	0	0	FALSE
64773	PCED1A	0.750685	2.18e-05	0	0	0	0	0	0	0	0	0	0	0	FALSE
378708	CENPS	-0.561749	2.19e-05	0	0	0	0	0	0	0	0	0	0	0	FALSE
65009	NDRG4	2.47281	2.21e-05	0	0	0	0	0	0	0	0	0	0	0	FALSE
55345	ZGRF1	-0.789975	2.21e-05	0	0	0	0	0	0	0	0	0	0	0	FALSE
51765	STK26	-0.206897	2.22e-05	0	0	0	0	0	0	0	0	0	0	0	FALSE
10608	MXD4	0.588186	2.24e-05	0	0	0	0	0	0	0	0	0	0	0	FALSE
2026	ENO2	-0.319266	2.24e-05	0	0	0	0	0	0	0	0	0	0	0	FALSE
84667	HES7	1.49634	2.25e-05	0	0	0	0	0	0	0	0	0	0	0	FALSE
490	ATP2B1	0.397955	2.25e-05	0	0	0	0	0	0	0	0	0	0	0	FALSE
84628	NTNG2	2.11389	2.27e-05	0	0	0	0	0	0	0	0	0	0	0	FALSE
1152	CKB	-0.220261	2.3e-05	0	0	0	0	0	0	0	0	0	0	0	FALSE
51491	NOP16	-0.793034	2.3e-05	0	0	0	0	0	0	0	0	0	0	0	FALSE
3992	FADS1	1.1405	2.3e-05	0	0	0	0	0	0	0	0	0	0	0	FALSE
121457	IKBIP	-0.801298	2.31e-05	0	0	0	0	0	0	0	0	0	0	0	FALSE
8458	TTF2	-0.702602	2.32e-05	0	0	0	0	0	0	0	0	0	0	0	FALSE
1523	CUX1	0.315986	2.32e-05	0	0	0	0	0	0	0	0	0	0	0	FALSE
4258	MGST2	1.53935	2.33e-05	0	0	0	0	0	0	0	0	0	0	0	FALSE
3004	GZMM	0.0114219	2.34e-05	0	0	0	0	0	0	0	0	0	0	0	FALSE
23130	ATG2A	0.707387	2.34e-05	0	0	0	0	0	0	0	0	0	0	0	FALSE
6484	ST3GAL4	-0.373473	2.34e-05	0	0	0	0	0	0	0	0	0	0	0	FALSE
3590	IL11RA	0.40774	2.34e-05	0	0	0	0	0	0	0	0	0	0	0	FALSE
57559	STAMBPL1	0.323856	2.35e-05	0	0	0	0	0	0	0	0	0	0	0	FALSE
8828	NRP2	3.23961	2.37e-05	0	0	0	0	0	0	0	0	0	0	0	FALSE
9556	ATP5MJ	0.248424	2.37e-05	0	0	0	0	0	0	0	0	0	0	0	FALSE
54916	TMEM260	0.196608	2.37e-05	0	0	0	0	0	0	0	0	0	0	0	FALSE
6675	UAP1	0.512253	2.39e-05	0	0	0	0	0	0	0	0	0	0	0	FALSE
151473	SLC16A14	2.28585	2.39e-05	0	0	0	0	0	0	0	0	0	0	0	FALSE
6189	RPS3A	0.0653313	2.4e-05	0	0	0	0	0	0	0	0	0	0	0	FALSE
56895	AGPAT4	0.659073	2.4e-05	0	0	0	0	0	0	0	0	0	0	0	FALSE
92340	PRR29	0.482308	2.4e-05	0	0	0	0	0	0	0	0	0	0	0	FALSE
79147	FKRP	0.00852886	2.42e-05	0	0	0	0	0	0	0	0	0	0	0	FALSE
27340	UTP20	-0.760304	2.42e-05	0	0	0	0	0	0	0	0	0	0	0	FALSE
100526771	SMIM35	1.24783	2.43e-05	0	0	0	0	0	0	0	0	0	0	0	FALSE
8544	PIR	-0.624496	2.44e-05	0	0	0	0	0	0	0	0	0	0	0	FALSE
6812	STXBP1	-0.261147	2.45e-05	0	0	0	0	0	0	0	0	0	0	0	FALSE
64761	PARP12	0.236219	2.48e-05	0	0	0	0	0	0	0	0	0	0	0	FALSE
10971	YWHAQ	0.0302685	2.48e-05	0	0	0	0	0	0	0	0	0	0	0	FALSE
4539	MT-ND4L	0.0369508	2.48e-05	0	0	0	0	0	0	0	0	0	0	0	FALSE
57462	MYORG	-1.21557	2.49e-05	0	0	0	0	0	0	0	0	0	0	0	FALSE
203238	CCDC171	0.494188	2.49e-05	0	0	0	0	0	0	0	0	0	0	0	FALSE
1329	COX5B	0.214863	2.49e-05	0	0	0	0	0	0	0	0	0	0	0	FALSE
84817	TXNDC17	-0.122765	2.49e-05	0	0	0	0	0	0	0	0	0	0	0	FALSE
84940	CORO6	1.25	2.51e-05	0	0	0	0	0	0	0	0	0	0	0	FALSE
6124	RPL4	0.0954144	2.52e-05	0	0	0	0	0	0	0	0	0	0	0	FALSE
130540	FLACC1	0.651963	2.52e-05	0	0	0	0	0	0	0	0	0	0	0	FALSE
4796	TONSL	-0.78797	2.52e-05	0	0	0	0	0	0	0	0	0	0	0	FALSE
6194	RPS6	0.138693	2.53e-05	0	0	0	0	0	0	0	0	0	0	0	FALSE
113540	CMTM1	0.200514	2.54e-05	0	0	0	0	0	0	0	0	0	0	0	FALSE
389197	C4orf50	-0.418462	2.54e-05	0	0	0	0	0	0	0	0	0	0	0	FALSE
221078	NSUN6	0.836154	2.57e-05	0	0	0	0	0	0	0	0	0	0	0	FALSE
8804	CREG1	0.199855	2.62e-05	0	0	0	0	0	0	0	0	0	0	0	FALSE
95	ACY1	0.709612	2.64e-05	0	0	0	0	0	0	0	0	0	0	0	FALSE
58472	SQOR	-0.161382	2.64e-05	0	0	0	0	0	0	0	0	0	0	0	FALSE
51466	EVL	0.0795359	2.65e-05	0	0	0	0	0	0	0	0	0	0	0	FALSE
2950	GSTP1	0.453721	2.65e-05	0	0	0	0	0	0	0	0	0	0	0	FALSE
7769	ZNF226	0.0310914	2.65e-05	0	0	0	0	0	0	0	0	0	0	0	FALSE
169981	SPIN3	2.43446	2.65e-05	0	0	0	0	0	0	0	0	0	0	0	FALSE
2990	GUSB	0.113011	2.66e-05	0	0	0	0	0	0	0	0	0	0	0	FALSE
55102	ATG2B	0.0382403	2.66e-05	0	0	0	0	0	0	0	0	0	0	0	FALSE
151556	GPR155	0.178668	2.67e-05	0	0	0	0	0	0	0	0	0	0	0	FALSE
1954	MEGF8	1.10307	2.67e-05	0	0	0	0	0	0	0	0	0	0	0	FALSE
51380	CSAD	0.227848	2.67e-05	0	0	0	0	0	0	0	0	0	0	0	FALSE
399665	FAM102A	0.292813	2.67e-05	0	0	0	0	0	0	0	0	0	0	0	FALSE
3069	HDLBP	0.430597	2.69e-05	0	0	0	0	0	0	0	0	0	0	0	FALSE
599	BCL2L2	1.39655	2.7e-05	0	0	0	0	0	0	0	0	0	0	0	FALSE
25873	RPL36	0.523859	2.7e-05	0	0	0	0	0	0	0	0	0	0	0	FALSE
2316	FLNA	0.284981	2.71e-05	0	0	0	0	0	0	0	0	0	0	0	FALSE
2100	ESR2	1.28467	2.72e-05	0	0	0	0	0	0	0	0	0	0	0	FALSE
9929	JOSD1	0.0873358	2.73e-05	0	0	0	0	0	0	0	0	0	0	0	FALSE
1240	CMKLR1	1.7255	2.79e-05	0	0	0	0	0	0	0	0	0	0	0	FALSE
6125	RPL5	0.0144901	2.8e-05	0	0	0	0	0	0	0	0	0	0	0	FALSE
6238	RRBP1	1.28025	2.83e-05	0	0	0	0	0	0	0	0	0	0	0	FALSE
8111	GPR68	0.134996	2.85e-05	0	0	0	0	0	0	0	0	0	0	0	FALSE
5920	PLAAT4	1.06054	2.86e-05	0	0	0	0	0	0	0	0	0	0	0	FALSE
79663	HSPBAP1	0.274102	2.87e-05	0	0	0	0	0	0	0	0	0	0	0	FALSE
8302	KLRC4	0.910942	2.91e-05	0	0	0	0	0	0	0	0	0	0	0	FALSE
25979	DHRS7B	-0.119593	2.94e-05	0	0	0	0	0	0	0	0	0	0	0	FALSE
81847	RNF146	0.0867888	2.94e-05	0	0	0	0	0	0	0	0	0	0	0	FALSE
55353	LAPTM4B	-1.5821	2.94e-05	0	0	0	0	0	0	0	0	0	0	0	FALSE
56983	POGLUT1	0.0886068	2.96e-05	0	0	0	0	0	0	0	0	0	0	0	FALSE
55223	TRIM62	0.153653	2.98e-05	0	0	0	0	0	0	0	0	0	0	0	FALSE
80221	ACSF2	0.807565	2.98e-05	0	0	0	0	0	0	0	0	0	0	0	FALSE
51103	NDUFAF1	0.210364	2.98e-05	0	0	0	0	0	0	0	0	0	0	0	FALSE
387882	C12orf75	0.316819	2.99e-05	0	0	0	0	0	0	0	0	0	0	0	FALSE
55001	TTC22	0.492307	2.99e-05	0	0	0	0	0	0	0	0	0	0	0	FALSE
9577	BABAM2	0.394104	3e-05	0	0	0	0	0	0	0	0	0	0	0	FALSE
9531	BAG3	0.367937	3.03e-05	0	0	0	0	0	0	0	0	0	0	0	FALSE
8974	P4HA2	0.406318	3.03e-05	0	0	0	0	0	0	0	0	0	0	0	FALSE
152816	ODAPH	1.73643	3.03e-05	0	0	0	0	0	0	0	0	0	0	0	FALSE
64839	FBXL17	0.184137	3.04e-05	0	0	0	0	0	0	0	0	0	0	0	FALSE
387032	ZKSCAN4	0.0947994	3.05e-05	0	0	0	0	0	0	0	0	0	0	0	FALSE
7516	XRCC2	-1.36411	3.07e-05	0	0	0	0	0	0	0	0	0	0	0	FALSE
5151	PDE8A	0.451781	3.07e-05	0	0	0	0	0	0	0	0	0	0	0	FALSE
8639	AOC3	-0.124543	3.09e-05	0	0	0	0	0	0	0	0	0	0	0	FALSE
84000	TMPRSS13	1.14883	3.11e-05	0	0	0	0	0	0	0	0	0	0	0	FALSE
204962	SLC44A5	0.649668	3.17e-05	0	0	0	0	0	0	0	0	0	0	0	FALSE
9881	TRANK1	0.62714	3.18e-05	0	0	0	0	0	0	0	0	0	0	0	FALSE
56915	EXOSC5	-0.265292	3.18e-05	0	0	0	0	0	0	0	0	0	0	0	FALSE
8496	PPFIBP1	1.37633	3.2e-05	0	0	0	0	0	0	0	0	0	0	0	FALSE
51258	MRPL51	-0.086476	3.2e-05	0	0	0	0	0	0	0	0	0	0	0	FALSE
79872	CBLL1	1.69455	3.22e-05	0	0	0	0	0	0	0	0	0	0	0	FALSE
64754	SMYD3	0.423898	3.23e-05	0	0	0	0	0	0	0	0	0	0	0	FALSE
6573	SLC19A1	-0.981384	3.23e-05	0	0	0	0	0	0	0	0	0	0	0	FALSE
55151	TMEM38B	-0.815591	3.23e-05	0	0	0	0	0	0	0	0	0	0	0	FALSE
83930	STARD3NL	-0.078963	3.24e-05	0	0	0	0	0	0	0	0	0	0	0	FALSE
3855	KRT7	-2.54714	3.26e-05	0	0	0	0	0	0	0	0	0	0	0	FALSE
26273	FBXO3	0.0248154	3.26e-05	0	0	0	0	0	0	0	0	0	0	0	FALSE
2583	B4GALNT1	-0.828656	3.27e-05	0	0	0	0	0	0	0	0	0	0	0	FALSE
140680	C20orf96	1.36346	3.28e-05	0	0	0	0	0	0	0	0	0	0	0	FALSE
171546	SPTSSA	-0.0213233	3.31e-05	0	0	0	0	0	0	0	0	0	0	0	FALSE
6142	RPL18A	0.3131	3.31e-05	0	0	0	0	0	0	0	0	0	0	0	FALSE
1901	S1PR1	1.03359	3.32e-05	0	0	0	0	0	0	0	0	0	0	0	FALSE
55667	DENND4C	0.000879329	3.32e-05	0	0	0	0	0	0	0	0	0	0	0	FALSE
4485	MST1	1.46689	3.36e-05	0	0	0	0	0	0	0	0	0	0	0	FALSE
26013	L3MBTL1	1.07579	3.36e-05	0	0	0	0	0	0	0	0	0	0	0	FALSE
66035	SLC2A11	0.756584	3.41e-05	0	0	0	0	0	0	0	0	0	0	0	FALSE
144608	C12orf60	0.292688	3.44e-05	0	0	0	0	0	0	0	0	0	0	0	FALSE
56479	KCNQ5	1.80014	3.44e-05	0	0	0	0	0	0	0	0	0	0	0	FALSE
378108	TRIM74	0.915699	3.46e-05	0	0	0	0	0	0	0	0	0	0	0	FALSE
84733	CBX2	-0.242972	3.47e-05	0	0	0	0	0	0	0	0	0	0	0	FALSE
5243	ABCB1	0.374378	3.49e-05	0	0	0	0	0	0	0	0	0	0	0	FALSE
9322	TRIP10	0.271555	3.49e-05	0	0	0	0	0	0	0	0	0	0	0	FALSE
51533	PHF7	-0.2244	3.49e-05	0	0	0	0	0	0	0	0	0	0	0	FALSE
2879	GPX4	0.0356609	3.49e-05	0	0	0	0	0	0	0	0	0	0	0	FALSE
3921	RPSA	0.412752	3.49e-05	0	0	0	0	0	0	0	0	0	0	0	FALSE
115024	NT5C3B	0.713653	3.5e-05	0	0	0	0	0	0	0	0	0	0	0	FALSE
140467	ZNF358	1.02715	3.5e-05	0	0	0	0	0	0	0	0	0	0	0	FALSE
22885	ABLIM3	3.83316	3.52e-05	0	0	0	0	0	0	0	0	0	0	0	FALSE
22921	MSRB2	0.868349	3.55e-05	0	0	0	0	0	0	0	0	0	0	0	FALSE
106865373	GET1-SH3BGR	0.360973	3.57e-05	0	0	0	0	0	0	0	0	0	0	0	FALSE
83943	IMMP2L	0.450243	3.57e-05	0	0	0	0	0	0	0	0	0	0	0	FALSE
729262	NUTM2B	0.482027	3.58e-05	0	0	0	0	0	0	0	0	0	0	0	FALSE
7923	HSD17B8	0.0011613	3.58e-05	0	0	0	0	0	0	0	0	0	0	0	FALSE
8553	BHLHE40	-0.0414586	3.62e-05	0	0	0	0	0	0	0	0	0	0	0	FALSE
10650	PRELID3A	-0.117451	3.62e-05	0	0	0	0	0	0	0	0	0	0	0	FALSE
93323	HAUS8	-0.700374	3.66e-05	0	0	0	0	0	0	0	0	0	0	0	FALSE
678	ZFP36L2	0.585682	3.66e-05	0	0	0	0	0	0	0	0	0	0	0	FALSE
23312	DMXL2	-0.684675	3.67e-05	0	0	0	0	0	0	0	0	0	0	0	FALSE
201299	RDM1	-0.230193	3.67e-05	0	0	0	0	0	0	0	0	0	0	0	FALSE
10947	AP3M2	-0.423655	3.67e-05	0	0	0	0	0	0	0	0	0	0	0	FALSE
3681	ITGAD	3.85914	3.68e-05	0	0	0	0	0	0	0	0	0	0	0	FALSE
9910	RABGAP1L	0.0106261	3.68e-05	0	0	0	0	0	0	0	0	0	0	0	FALSE
51071	DERA	0.245933	3.69e-05	0	0	0	0	0	0	0	0	0	0	0	FALSE
8317	CDC7	-0.28065	3.71e-05	0	0	0	0	0	0	0	0	0	0	0	FALSE
79724	ZNF768	1.75048	3.76e-05	0	0	0	0	0	0	0	0	0	0	0	FALSE
64785	GINS3	-1.22862	3.77e-05	0	0	0	0	0	0	0	0	0	0	0	FALSE
23398	PPWD1	0.0530917	3.79e-05	0	0	0	0	0	0	0	0	0	0	0	FALSE
79829	NAA40	0.0197934	3.8e-05	0	0	0	0	0	0	0	0	0	0	0	FALSE
84650	EBPL	0.0646014	3.8e-05	0	0	0	0	0	0	0	0	0	0	0	FALSE
56521	DNAJC12	2.78991	3.81e-05	0	0	0	0	0	0	0	0	0	0	0	FALSE
123096	SLC25A29	0.176593	3.83e-05	0	0	0	0	0	0	0	0	0	0	0	FALSE
79659	DYNC2H1	0.168328	3.84e-05	0	0	0	0	0	0	0	0	0	0	0	FALSE
651746	ANKRD33B	-0.0776549	3.85e-05	0	0	0	0	0	0	0	0	0	0	0	FALSE
1951	CELSR3	-0.010949	3.86e-05	0	0	0	0	0	0	0	0	0	0	0	FALSE
85479	DNAJC5B	1.96585	3.88e-05	0	0	0	0	0	0	0	0	0	0	0	FALSE
84303	CHCHD6	-0.524588	3.9e-05	0	0	0	0	0	0	0	0	0	0	0	FALSE
8507	ENC1	0.906091	3.9e-05	0	0	0	0	0	0	0	0	0	0	0	FALSE
59342	SCPEP1	1.3348	3.91e-05	0	0	0	0	0	0	0	0	0	0	0	FALSE
10014	HDAC5	0.694831	3.92e-05	0	0	0	0	0	0	0	0	0	0	0	FALSE
283232	TMEM80	0.119224	3.92e-05	0	0	0	0	0	0	0	0	0	0	0	FALSE
5169	ENPP3	2.95837	3.92e-05	0	0	0	0	0	0	0	0	0	0	0	FALSE
3339	HSPG2	-0.483597	3.93e-05	0	0	0	0	0	0	0	0	0	0	0	FALSE
2098	ESD	-0.110442	3.95e-05	0	0	0	0	0	0	0	0	0	0	0	FALSE
29893	PSMC3IP	-1.29632	3.95e-05	0	0	0	0	0	0	0	0	0	0	0	FALSE
2213	FCGR2B	0.312994	3.95e-05	0	0	0	0	0	0	0	0	0	0	0	FALSE
113235	SLC46A1	0.343074	3.95e-05	0	0	0	0	0	0	0	0	0	0	0	FALSE
388524	RPSAP58	0.450201	3.95e-05	0	0	0	0	0	0	0	0	0	0	0	FALSE
NA	TRBV7-9	1.11139	3.97e-05	0	0	0	0	0	0	0	0	0	0	0	FALSE
552900	BOLA2	0.0866562	3.98e-05	0	0	0	0	0	0	0	0	0	0	0	FALSE
132	ADK	0.515873	4e-05	0	0	0	0	0	0	0	0	0	0	0	FALSE
55178	MRM3	0.0264274	4.02e-05	0	0	0	0	0	0	0	0	0	0	0	FALSE
29937	NENF	0.210795	4.03e-05	0	0	0	0	0	0	0	0	0	0	0	FALSE
NA	TRAV39	0.813347	4.04e-05	0	0	0	0	0	0	0	0	0	0	0	FALSE
51647	CIAO2B	-0.0104614	4.06e-05	0	0	0	0	0	0	0	0	0	0	0	FALSE
2330	FMO5	0.243546	4.08e-05	0	0	0	0	0	0	0	0	0	0	0	FALSE
91419	ATP23	0.225529	4.11e-05	0	0	0	0	0	0	0	0	0	0	0	FALSE
284325	C19orf54	0.629286	4.13e-05	0	0	0	0	0	0	0	0	0	0	0	FALSE
57106	NAT14	1.14028	4.15e-05	0	0	0	0	0	0	0	0	0	0	0	FALSE
11118	BTN3A2	0.0210235	4.15e-05	0	0	0	0	0	0	0	0	0	0	0	FALSE
374470	C12orf42	0.331232	4.15e-05	0	0	0	0	0	0	0	0	0	0	0	FALSE
6489	ST8SIA1	0.598143	4.2e-05	0	0	0	0	0	0	0	0	0	0	0	FALSE
22955	SCMH1	-0.861608	4.2e-05	0	0	0	0	0	0	0	0	0	0	0	FALSE
3823	KLRC3	1.53171	4.21e-05	0	0	0	0	0	0	0	0	0	0	0	FALSE
64091	POPDC2	0.576252	4.21e-05	0	0	0	0	0	0	0	0	0	0	0	FALSE
135932	TMEM139	1.64238	4.23e-05	0	0	0	0	0	0	0	0	0	0	0	FALSE
79754	ASB13	0.882718	4.24e-05	0	0	0	0	0	0	0	0	0	0	0	FALSE
[truncated: 1,116 more rows]

## Sheet: gene sets
EntrezIDs of human gene sets used for overlap analyses	exhausted_CD8_scRNAcluster_HCC_Zheng2017_human	exhausted_signature_CD8_NSCLC_up_Guo2018_human	exhaustion_associated_variable_Tirosh2016_human	exhaustion_consistent_core_up_Tirosh2016_human	exhaustion_Mel75_up_Tirosh2016_human	PD1high_CD8_TILs_vs_EM_blood_up_Thommen2018_human	PD1high_CD8_TILs_vs_PD1int_low_TILS_up_Thommen2018_human	PD1int_CD8_TILs_vs_EM_blood_up_Thommen2018_human	PD1neg_CD8_TILs_vs_EM_blood_up_Thommen2018_human	tumor_specific_TILs_vs_tumor_specific_blood_up_Baitsch2011_human
	84868	84868	10011	10447	10109	10010	10004	10010	100874032	10210
	5133	10563	10054	10563	10130	100131814	100131234	10018	100874115	10221
	953	6348	10134	11315	10253	10018	100131814	100302135	10135	10252
	3604	55423	10181	1959	10346	10024	100188953	10051	1017	10327
	6348	3458	10197	201633	10379	100302135	10024	100874032	10221	10342
	22822	201633	10253	2222	10447	10036	10036	100874115	10253	10563
	55423	3002	10262	22876	10550	100506211	100423021	10135	1026	10640
	1493	5133	10289	25897	10724	100507582	100506190	1017	10383	10725
	201633	11315	10379	29066	10914	10051	100506915	10221	10409	10899
	116841	3604	10421	3108	1130	100874032	10051	10252	10437	10982
	7453	54	10576	3428	115352	100874115	100616478	1026	10457	11237
	939	1493	10724	3604	116841	100874190	10079	10383	10548	113791
	5996	3516	10725	4068	1493	10098	100874190	10409	10560	115352
	7133	406947	10865	4345	160851	10112	10098	10437	10563	1212
	678655	10663	10899	4647	1654	10135	10112	10457	10614	126129
	54	939	10921	483	1655	101410543	101410543	10560	10625	128077
	84632	2280	10923	51386	1844	10148	1020	10563	1063	130589
	4647	684	10955	56253	201633	1017	10252	10614	10766	144245
	9495	7167	10960	5997	2115	10221	10293	10625	10808	1459
	728558	114614	1130	63892	2130	10252	1031	1063	10855	148413
	9289	9232	115352	6503	2171	10253	1033	10663	10863	1493
	9760	967	1155	6846	226	1026	10403	10745	10912	157506
	143903	64092	1164	7009	22914	10263	104355146	10766	10924	1663
	952	5996	116841	7133	23344	1029	10447	10797	10963	1757
	3682	678655	117246	7384	23406	1030	10535	10808	11001	1846
	5997	3682	117289	7453	23705	1031	10538	10855	11004	1847
	894	100616438	1175	8645	23741	1033	10563	10863	11031	204
	2280	3122	1176	939	2534	10376	1058	10866	11065	2077
	4522	79713	118460		25897	10383	10591	10912	1111	221037
	130589	3892	122704		26031	10385	10592	10924	11221	22822
	1435	953	125476		2634	10409	10615	10940	11234	23023
	51429	1846	1390		27115	10437	10617	10963	11247	23265
	29851	27240	140461		2778	10447	1062	11001	113130	23406
	1130	9760	140739		284996	10457	1063	11004	113179	23481
	114614	22822	1457		3021	10538	10635	11031	11326	2353
	7167	894	1465		3105	10563	10663	11065	1138	252969
	1757	2848	1493		3108	1058	10721	1111	114801	25824
	3002	143903	149628		3113	10591	10733	11221	115123	26130
	1390	25824	151888		3119	10592	10882	1123	115908	2633
	3108	1757	160851		3123	10598	109	11234	1164	2669
	639	356	1654		3183	10615	10911	11247	1191	2842
	5315	100500808	1757		3190	1062	10912	113130	122786	284454
	4643	308	1854		3303	10625	11001	113179	1234	29780
	2530	1509	196383		3304	1063	11004	11326	1236	29851
	1846	10130	1997		3315	10635	11065	1138	123879	3068
	5873	5902	2115		334	10663	1111	114614	124044	3092
	3122	100528031	2130		3394	10721	11113	114801	126298	3117
	100533179	23406	2132		3399	10745	11130	115123	1293	327
	79713	7133	2171		3418	10765	11169	115908	129881	3329
	10563	3418	221120		3428	10766	11200	116028	131450	3458
	3458	952	226		3561	10797	1123	1164	1317	356
	140739	3732	22914		3604	10808	11270	116442	133	3604
	9452	3902	22916		3702	10855	11274	116449	1368	3608
	3399	100506755	22948		378938	10863	11275	122786	137994	3662
	10421	27350	23036		382	10866	113115	1234	1390	3672
	55501	9452	23049		3902	10882	113130	1236	1435	3927
	1509	9377	23137		3939	109	11315	123879	1437	400966
	6774	3430	23406		3987	10912	11332	124044	143903	4154
	684	54602	23435		4033	10924	1138	124359	145788	4170
	10663	8784	2356		4046	10935	114614	125061	1514	4175
	5900	3887	23588		405	10940	114769	126298	153	4647
	7412	10591	23597		4076	10963	116028	1293	153020	467
	10906	5997	23640		4345	11001	1163	129881	1536	468
	9144	3150	23705		442590	11004	116449	131450	155185	4718
	9218	8655	23741		4664	11015	116841	1317	157313	5094
	3430	6628	2530		4772	11031	118980	133	1604	51192
	967	201254	2534		506	11065	122509	1368	162073	51307
	4664	9144	2553		5066	1111	1230	1371	1757	51429
	11315	5873	25847		51150	11130	1234	137994	1846	51534
	100616438	5702	25934		5133	11169	124222	1390	1848	51646
	8565	130589	26031		51429	11221	124359	140465	1869	5501
	5573	2171	26034		51735	1123	124540	1435	1890	5504
	3560	9246	26275		51742	11247	125061	1437	1945	55423
	25861	4647	26292		51747	113130	128553	143903	1948	55666
	9324	10935	2634		54438	113179	1293	145788	1958	55851
	10797	54541	27115		54888	11326	1298	148789	1959	56253
	54602	3925	27163		55500	11332	130367	1493	196	56957
	5551	10263	2762		5551	11339	131450	149478	1960	57476
	25824	7412	2778		5552	1138	132332	150275	1961	57862
	3902	116841	28984		55608	114614	132884	150771	199	5795
	64231	5691	29092		5583	114801	134637	1514	200734	58476
	339789	9636	29101		567	115908	135228	153	2012	5873
		3127	29952		5698	116028	138948	153020	2034	5898
		1164	3030		5777	1163	140465	1536	2041	5903
		79931	3113		5778	1164	140685	155185	205428	5996
		924	3184		5790	116442	143279	157313	2069	5998
		5710	330		5997	116449	143903	162073	211	60412
		245973	3303		5999	116841	144455	164668	2114	6303
		5714	3304		60	122786	1468	1757	2115	6398
		3128	3310		6093	1234	146909	1789	2146	64061
			3315		64083	123879	147837	1846	216	64098
			3329		64218	124359	147841	1848	2162	64127
			334		6426	125061	148741	1869	2171	64421
			3394		6429	125919	1493	1890	2175	64766
			3399		64429	128553	149699	1945	2180	6647
			3516		6503	1293	150468	1948	219654	6687
			3572		6772	130367	151888	1958	2207	677
			3615		6774	131450	152789	1959	221468	6774
			3662		6890	1317	153	196	22822	6804
			3702		7009	132332	153090	1960	22911	684
			373863		71	135228	155185	1961	22936	6846
			374882		7133	1368	157313	196264	23012	6890
			3902		7167	1371	157506	1978	2305	7187
			3930		7188	137994	157570	200734	23062	7188
			3987		7314	138948	160365	2012	23089	7277
			4033		7316	1390	160851	201633	23135	729873
			405		7412	140465	161176	2034	2321	7750
			4350		7453	143279	1621	2041	23210	7763
			4354		7812	1435	162515	205	23223	79932
			4358		79713	1437	164118	205428	23237	80149
			4664		79718	143903	170685	2069	23397	80762
			4670		805	144455	1719	2077	2350	80824
			468		81873	145788	1757	211	2354	8140
			4772		8202	146909	1763	2115	23580	8310
			4780		83593	148479	1788	2146	23603	83854
			4828		84636	148741	1789	2171	23612	83940
			4904		84868	148789	1822	2175	23643	84062
			4925		868	1493	1846	2180	23645	84064
			4929		914	1495	1869	219654	2494	8482
			4976		925	150275	1870	2207	253430	84937
			5033		926	150468	1894	221468	256281	85012
			5034		939	1508	195828	22822	25797	8526
			5066		9452	1509	20	2288	25841	85463
			50852		9516	1514	201633	22911	25853	8678
			51005		9695	151888	2030	22936	259266	868
			51031		972	153	203068	2305	25932	908
			51053		9760	153020	2115	23062	2650	91860
			51073		9782	1536	2121	23135	26586	9371
			51108		9882	155185	2146	2321	2669	939
			51119			157313	2171	23210	26781	94241
			51126			157506	2177	23223	2696	9452
			51248			157570	2189	23237	26973	9648
			51324			16	220134	23397	27033	9760
			5133			160897	221002	23406	27075
			51337			162073	221150	23413	27132
			51367			1621	221184	2354	2717
			51406			164118	2232	23564	27314
			51429			164668	2237	23580	27338
			51602			170685	224	23603	2735
			51635			1719	2280	23612	2752
			51676			1757	22822	23643	2769
			51735			1789	22876	23645	28231
			51742			1833	22930	2494	282566
			51747			1846	22974	253430	283219
			521			1847	22995	256281	2833
			526			1848	23017	257068	283635
			533			1869	2305	25797	284611
			5438			1876	2321	25841	2848
			54438			1890	23365	25853	2859
			54460			1894	23397	259266	285965
			54556			1948	23413	25932	286151
			54602			1958	23594	26086	28984
			54758			195828	23604	26191	29089
			5495			1959	23649	26230	29127
			54958			196	23682	26267	2919
			55000			1960	24137	2650	2920
			5501			1978	2494	26586	2921
			55038			199	2530	2669	29851
			5504			200316	253782	26781	29899
			55193			201633	254552	26973	29933
			55226			2030	25886	27033	29950
			55269			203068	2589	27075	29995
			55272			2034	2590	27115	3002
			55280			205	259266	27132	3014
			55423			2069	26010	27161	3111
			55505			211	26150	2717	3119
			5552			2115	26227	27314	3122
			55608			2121	26230	27333	3161
			5583			2146	26232	27338	3162
			5660			216	26262	2735	3164
			57153			2171	26267	2752	3182
			5725			2175	26271	2769	3280
			5734			2177	2647	28231	329
			57396			2180	2669	282566	330
			57409			2189	26762	283219	3301
			57515			219931	27033	2833	3303
			57599			220134	27115	283635	3304
			5777			2207	2731	284611	3306
			5778			221150	27333	2848	3310
			5781			221468	27350	2859	3312
			5970			2237	2769	285965	3315
			5998			2281	2786	286151	3329
			5999			22822	2820	28984	333
			604			22876	283578	29089	3383
			6240			2288	284403	29127	3399
			6397			22930	2848	2919	340152
			64005			22974	285025	2920	341
			6418			22995	286151	2921	3429
			64218			23017	286676	29851	342945
			6426			2305	29028	29899	3434
			6429			23062	29089	29933	3437
			6431			23135	29127	29950	3458
			64782			23151	29128	29968	3475
			6500			23208	2944	29980	348
			65056			2321	29851	29995	3485
			6647			23237	29886	3002	3491
			6709			23397	29901	3014	3552
			677			23406	29941	3111	3553
			6772			23413	29988	3119	3557
			6774			23516	29995	3122	356
			7037			23564	3002	3161	3569
			7167			23580	3009	3162	3581
			7188			23594	3070	3164	3604
			7203			23603	3096	3280	3627
			7264			23604	3108	329	3638
			729082			23612	3148	330	3662
			7386			23643	3161	3301	3665
			7412			23654	3162	3303	3672
			7430			23682	3267	3304	3714
			79713			2494	332	3306	374393
			80223			2530	339789	3312	3804
			80301			253430	3458	3315	3805
			811			253782	348235	332	3833
			8140			256281	348738	3329	3838
			8148			257068	348938	333	384
			81539			25797	349114	3336	3856
			81572			25841	3516	339665	3875
			81606			25853	356	3399	3892
			8315			25888	3586	340152	389792
			83593			2590	3596	341	390
			8394			25902	3604	3429	3902
			84065			259266	3619	342945	3925
			84632			25932	3628	3434	3939
			84636			2597	3663	3437	3949
			84720			26010	3673	343990	4000
			8480			26086	3682	3458	4001
			84868			26191	3687	3475	407010
			85476			26227	3732	348	407013
			857			26230	374393	3485	407018
			8615			26267	374654	348938	4071
			8653			26271	375449	3491	4082
			8667			2650	3783	3516	4130
			868			26586	3805	3552	4144
			8815			2669	3832	3553	4170
			8848			26762	3833	3557	4291
			8878			26781	387103	356	4303
			8907			2696	387638	3569	4318
			894			26973	387923	3581	441478
			91289			27033	388272	3586	4599
			9138			27075	388403	3604	4602
			914			27115	3892	3627	4605
			91445			27132	389206	3662	4643
			9170			27161	3897	3665	4647
			9218			2717	3902	3672	467
			926			27173	3925	3673	4678
			9320			2731	3931	3682	4681
			94081			27314	3978	3714	4758
			9410			27333	3987	3727	4790
			94241			27338	399512	374393	4791
			9443			2769	399694	374654	4804
			9452			2786	400359	3805	483
			9516			2793	401541	3832	4860
			953			2820	402778	3833	4929
			9555			28231	403	3838	494143
			9560			282566	406938	384	50486
			9657			283219	408263	3856	5054
			9702			284293	4085	387103	50615
			9760			284611	4171	3875	50640
			9844			2848	4172	387923	50852
			9867			285025	4173	388372	51101
			9882			286151	4174	3892	51129
						286676	4176	389792	51203
						28984	4240	3902	5127
						29015	4288	3925	51307
						29089	4345	3939	51330
						29127	4357	3949	51338
						29128	440068	3958	51566
						2919	4494	4000	51646
						2920	4521	4001	51655
						2921	4522	406938	5166
						29851	4602	407010	5209
						29886	4605	407013	523
						29899	4643	407018	5265
						29901	4645	4071	5272
						29950	4647	4097	5328
						29968	4664	4130	5329
						29980	4681	4144	5336
						29988	4701	4170	5358
						29995	4751	4303	5360
						3002	4783	4318	5376
						3014	4810	4321	53918
						3067	4815	4345	54187
						3070	4913	441478	54206
						308	4914	4599	54407
						3091	4938	4602	54438
						3096	4968	4605	54443
						3108	4998	4643	5453
						3109	5028	4645	54602
						3111	5066	4647	54623
						3113	51097	4664	54806
						3117	51203	467	54913
						3119	51205	4678	54943
						3122	51232	4681	55017
						3123	51286	4751	55247
						3127	51308	4758	55359
						3148	5133	4791	55365
						3149	51429	4804	55422
						3161	51474	483	55640
						3162	51512	4860	55751
						3164	51513	494143	55789
						3182	51514	50486	56253
						3267	51522	5054	56937
						3280	5154	50615	56992
						330	51659	50852	5734
						3301	51676	51101	57558
						3303	5251	51129	5763
						3304	5325	51203	57695
						3306	5347	51307	57801
						3310	5367	51308	5792
						3312	5393	51330	58475
						3315	54	51338	58476
						332	54058	5154	586
						3329	54069	51566	5888
						333	54072	51646	5898
						3382	5424	51655	5903
						339665	5427	51676	5914
						3399	54438	5209	5932
						340152	54443	523	5966
						341	5445	5265	5971
						3417	5446	5272	5996
						3429	54602	5328	6003
						3434	54674	5336	6004
						3437	54806	53405	6035
						343990	54892	5358	60386
						3458	54908	5359	604
						3475	54982	5360	60436
						348	55010	5376	6236
						3485	55120	53918	6303
						348738	55143	54	6319
						348938	55157	54072	6348
						3491	55165	54187	6362
						3516	55166	54206	6364
						3552	55215	54209	6375
						3553	55222	54407	6385
						3557	55247	54438	63967
						356	55352	54443	64061
						3569	55355	5453	64092
						3581	55388	54602	643
						3586	55423	54623	6439
						3604	55501	54674	64410
						3627	55536	54806	644150
						3628	55613	54913	64651
						3662	55635	54943	64759
						3665	5569	55017	64857
						3672	55723	55247	6498
						3673	55732	55252	6509
						3682	5575	55281	6510
						3687	55765	55359	65108
						3714	55771	55365	6515
						3732	55789	55388	6525
						374393	55790	55422	6526
						374654	55835	55509	6566
						3801	55839	55635	6590
						3805	5600	55640	6615
						3822	5654	55751	6617
						3832	56654	55789	6624
						3833	56925	55917	6659
						3838	56992	56253	6676
						384	57157	56937	6696
						3856	57178	56992	6713
						387103	57343	5734	6790
						387923	5740	57405	6846
						3880	57405	57558	6904
						388372	57415	5763	699
						3887	57535	57695	7037
						3892	57605	57801	705
						3897	5763	5792	7052
						389792	5796	58475	7057
						390	5799	58476	7077
						3902	580	586	710
						3925	5827	5888	712
						3949	58488	5898	7124
						3958	586	5903	713
						3965	5873	5914	714
						399694	5888	5932	7185
						4000	5982	5966	7205
						4001	5983	5971	7216
						400359	5984	5996	7222
						4013	5990	6003	7277
						402778	5996	6004	7280
						406938	5997	6035	7412
						407013	5999	60386	7421
						407018	6003	60436	7422
						4071	619383	6236	7462
						4082	6241	6303	753
						408263	6261	6319	7556
						4170	6262	6348	79056
						4171	6348	6362	79094
						4172	6368	6364	79413
						4173	639	6375	79442
						4174	63967	638	79632
						4175	6398	6385	79692
						4236	641	6386	79720
						4288	64105	63967	79770
						4318	64151	64061	79895
						4321	64218	64092	79931
						4345	642968	64151	79959
						441478	64375	64218	8013
						4599	644150	643	80176
						4602	64425	6439	80218
						4605	644538	64410	80274
						4641	645121	644150	80301
						4643	64699	644538	80326
						4645	6472	64759	80328
						4647	64759	64857	8061
						4664	64766	6491	8110
						4665	64864	6498	8140
						467	6491	6503	81555
						4678	64943	6509	81566
						4681	64946	6510	81610
						4751	6509	65108	81618
						4758	65094	6515	81620
						4783	653319	6525	81831
						4791	653820	6526	81930
						4810	6659	6533	822
						483	6713	6566	83541
						4914	672	6590	8355
						4938	675	6615	83648
						494143	6790	6617	84002
						4998	6821	6624	84312
						5028	684	6659	84418
						50486	6941	6676	84419
						5054	699	6696	8444
						50615	701	6713	84541
						50852	7074	6776	84552
						51053	7083	6790	84557
						51101	7107	6846	84632
						5111	7112	6904	84668
						51129	7153	699	84790
						51203	7161	701	84807
						51237	7272	7037	8482
						51286	7273	705	84868
						51307	728833	7057	84879
						51308	7292	7077	84915
						5133	729533	7083	84930
						51330	7298	710	84937
						51338	7412	7107	84957
						51429	7421	712	84983
						51450	7633	713	8503
						51474	79017	714	85236
						51478	79019	7153	8531
						51512	79022	7185	85407
						51514	79056	7205	857
						5154	79070	7216	8572
						51655	79075	7222	8638
						51659	79172	7277	8645
						51676	79187	7280	8651
						5209	79413	7292	8655
						523	79632	729533	8676
						5251	79639	7298	8727
						5265	79641	7412	8744
						5272	79682	7421	8784
						5328	79713	753	8793
						53405	79723	7556	89857
						5358	79733	7884	899
						5359	79801	79019	89958
						5360	79814	79031	9034
						5366	79828	79056	90427
						5367	79895	79094	9052
						5376	79901	79413	9055
						53918	79908	79442	9088
						54	79915	79632	91319
						54072	79931	79692	9133
						5427	79968	79770	9134
						54407	79980	79845	9143
						54438	80119	79895	91543
						54443	8027	79931	91607
						5446	80727	8013	91614
						5453	80757	80176	91663
						54602	80824	80218	920
						54623	8089	80270	92162
						54674	81620	80274	92181
						5468	81624	80301	9232
						54806	8208	80326	928
						54892	8318	80328	93010
						54900	8331	8061	9308
						54913	83461	80727	9314
						54943	8352	8110	9319
						55017	83540	8140	9332
						55106	8358	81555	942
						55143	8364	81566	9424
						55165	83695	81610	9435
						55166	83699	81618	9447
						55212	84057	81620	9493
						55215	8427	81831	952
						55247	8438	81930	9603
						55252	84515	822	9618
						55281	84632	83541	9619
						55352	84868	8355	9673
						55355	84883	83648	968
						55388	8491	84002	9764
						55422	84937	84312	9775
						55509	84969	84418	9787
						55635	84986	84419	9901
						55640	8536	8444	9935
						5569	8538	84552	9997
						55723	85458	84557
						5575	85463	84632
						55765	8572	84807
						55789	860	8482
						55839	8609	84868
						55872	8645	84879
						55917	8728	84915
						55957	8743	84930
						5600	8784	84937
						56253	8836	84947
						56925	8847	84957
						56937	8848	84969
						56992	890	84983
						571	8914	8503
						57162	89839	85407
						5740	89891	85463
						57405	899	857
						57415	89927	8572
						57476	89958	8638
						5763	90355	8645
						57695	90459	8651
						57801	9055	8655
						5792	9088	8676
						5796	91057	8727
						5799	91319	8743
						580	9133	8744
						5817	9134	8784
						58475	91373	8793
						58476	9143	89857
						586	91523	89958
						5888	9156	9034
						5898	91687	90427
						5932	91937	9055
						5966	9212	9088
						5971	9232	91319
						5996	9260	9133
						5997	93129	9134
						6003	9319	9143
						6004	939	91543
						6035	93979	9156
						60386	9401	91607
						60436	941	91614
						60489	942	91663
						6236	9435	920
						6240	9493	9212
						6241	9495	92162
						6261	952	92181
						6262	953	9232
						6273	9562	928
						6319	9582	9314
						6347	9585	9319
						6348	970	9332
						6362	9700	942
						6364	971	9424
						6375	9735	9435
						6385	974	9447
						63967	9760	9493
						64092	9787	9495
						64151	9824	952
						64218	983	9603
						64231	9833	9618
						642968	9837	9619
						64332	9882	9636
						64375	990	9659
						6439	9901	9673
						64410	991	968
						644150	9928	9764
						64425	993	9775
						644538	995	9787
						645121	9985	983
						64759		9833
						64857		9901
						64858		9928
						6491		9997
						64943
						6498
						6503
						6509
						6510
						6525
						6526
						653820
						6566
						6590
						6615
						6617
						6659
						6676
						6696
						6713
						675
						6776
						6790
						6821
						6904
						6941
						699
						701
						7037
						705
						7074
						7077
						7083
						710
						7107
						712
						713
						714
						7153
						7161
						7185
						7205
						7216
						7222
						7227
						7273
						7283
						7292
						729533
						7298
						7412
						7421
						7422
						7462
						753
						7531
						7633
						7743
						79019
						79031
						79056
						79075
						79094
						79172
						79413
						79442
						79469
						79622
						79632
						79682
						79692
						79694
						79713
						79733
						79770
						79801
						79828
						79895
						79901
						79908
						79931
						79959
						80020
						80023
						8013
						80176
						80223
						80270
						80274
						80301
						80326
						80328
						80329
						8061
						80727
						80824
						8110
						8140
						81566
						81610
						81618
						81620
						81624
						81930
						8208
						822
						8318
						8341
						83461
						83540
						83541
						8355
						836
						83648
						83990
						83998
						84102
						8416
						8427
						8438
						84419
						8444
						84517
						84541
						84552
						84557
						84632
						84668
						84807
						8482
						84868
						84879
						84915
						84930
						84937
						84947
						84969
						84983
						8503
						85236
						8536
						8538
						85458
						85463
						857
						8572
						8638
						8645
						8655
						8676
						8685
						8727
						8728
						8743
						8744
						8784
						8793
						8836
						8847
						8848
						890
						89857
						89891
						899
						89958
						9034
						90355
						90427
						9052
						9055
						90557
						9088
						91057
						91319
						9133
						9134
						91373
						91404
						9143
						91543
						9156
						91614
						91663
						91687
						91937
						920
						9212
						92162
						92181
						9232
						9260
						92667
						928
						9314
						9319
						9332
						941
						942
						9424
						94241
						9435
						9447
						9452
						9493
						9495
						952
						953
						9582
						9619
						9636
						9659
						9673
						968
						970
						9775
						9787
						9824
						983
						9833
						9882
						990
						9901
						991
						9928
						993
						995
						9997
