# Supplementary material for: Deletion of SNX9 alleviates CD8 T cell exhaustion for effective cellular cancer immunotherapy
Source: Nat Commun. 2023 Feb 2;14:86. doi: 10.1038/s41467-022-35583-w (PMC9895440; doi:10.1038/s41467-022-35583-w)
Supplement: Supplementary file 8 — Supplementary Data 5 [file 41467_2022_35583_MOESM8_ESM.xlsx]

## Sheet: readme
	scRNAseq of intratumoral OTIs at day 13 post transfer in MC38-OVA bearing C57BL/6 mice
	supplementary data tables organized in sheets
	sheet	content
	01_markers_clusters	markers for the different clusters (FindMarkers output)
	02_dif_geneexpression_Cluster	differential gene expression analysis comparing Snx9 KO OTI vs intergenic OTIs for each cluster separately (output of FindMarkers)
	03_proportion_clusters	proportion of clusters for both Snx9 KO OTIs and intergenic Otis
	04_cell_cycle_genes	cell cycle genes used for data integration (Seurat Scale Data)
	05_signatures	signatures listed in columns with the oficial gene symbols
	06_metadata	Seurat Metadata of all cells including coordinates, group, clusters, signature scores, cell cycle
	data: https://www.ncbi.nlm.nih.gov/geo/query/acc.cgi?acc=GSE210535
	code: doi.org/10.5281/zenodo.7277131

## Sheet: 01_markers_clusters
p_val	avg_log2FC	pct.1	pct.2	p_val_adj	cluster	gene
2.80805e-193	0.551538	1	1	5.957e-189	Tex-term	Malat1
1.40221e-189	0.610483	0.99	0.932	2.97464e-185	Tex-term	Lag3
4.32895e-181	0.604848	1	0.997	9.18343e-177	Tex-term	Btg1
3.90552e-120	0.254645	1	1	8.28517e-116	Tex-term	Rps27
4.84505e-106	0.415508	0.996	0.987	1.02783e-101	Tex-term	Hcst
1.96215e-103	0.32029	1	1	4.16251e-99	Tex-term	Nkg7
8.40795e-103	0.288164	1	1	1.78366e-98	Tex-term	Cd3e
3.97002e-102	0.310513	0.999	0.997	8.42201e-98	Tex-term	Pfdn5
2.25745e-101	0.491621	0.969	0.93	4.78896e-97	Tex-term	Samsn1
1.12582e-98	0.544834	0.959	0.893	2.38831e-94	Tex-term	Nr4a2
2.9852e-94	0.500455	0.832	0.688	6.33281e-90	Tex-term	Lyst
9.79421e-93	0.373578	1	0.994	2.07774e-88	Tex-term	Klrd1
3.97349e-84	0.453341	0.889	0.761	8.42936e-80	Tex-term	Bcl2l11
2.67304e-78	0.349393	0.978	0.959	5.67059e-74	Tex-term	Cst7
3.10002e-75	0.372201	0.66	0.472	6.57638e-71	Tex-term	Sdcbp2
6.08228e-75	0.342347	0.899	0.802	1.29029e-70	Tex-term	Tnrc6b
1.23522e-74	0.293237	1	0.995	2.62039e-70	Tex-term	Cd8a
2.96469e-70	0.37037	0.911	0.822	6.2893e-66	Tex-term	Cd27
1.15017e-68	0.385886	0.939	0.877	2.43998e-64	Tex-term	AC149090.1
3.26997e-67	0.351391	0.97	0.948	6.93691e-63	Tex-term	Sh2d2a
1.27425e-66	0.299569	0.955	0.917	2.7032e-62	Tex-term	Dock2
9.76889e-63	0.31454	0.975	0.935	2.07237e-58	Tex-term	Gimap6
5.74935e-62	0.280781	0.979	0.964	1.21967e-57	Tex-term	Ptpn22
8.44562e-61	0.32691	0.956	0.924	1.79165e-56	Tex-term	Ptms
1.12211e-60	0.425685	0.769	0.633	2.38044e-56	Tex-term	Tox
5.31914e-59	0.309761	0.852	0.761	1.1284e-54	Tex-term	Use1
7.41179e-59	0.300668	0.859	0.76	1.57234e-54	Tex-term	Rabgap1l
2.04002e-57	0.411098	0.732	0.599	4.32769e-53	Tex-term	Xdh
3.89931e-57	0.332264	0.861	0.755	8.272e-53	Tex-term	Nrp1
5.30221e-57	0.265218	1	1	1.12481e-52	Tex-term	Ms4a4b
3.52117e-56	0.376169	0.837	0.745	7.46981e-52	Tex-term	Zfp36l1
6.9267e-56	0.311948	0.846	0.772	1.46943e-51	Tex-term	Utrn
4.21035e-54	0.320554	0.807	0.689	8.93185e-50	Tex-term	Tnfaip3
3.0456e-52	0.410071	0.668	0.555	6.46094e-48	Tex-term	Il18rap
3.91361e-52	0.367746	0.992	0.979	8.30234e-48	Tex-term	Junb
7.08312e-52	0.286153	0.918	0.878	1.50261e-47	Tex-term	Cblb
1.10143e-51	0.291644	0.951	0.907	2.33657e-47	Tex-term	Clk1
1.72113e-51	0.262258	0.988	0.977	3.6512e-47	Tex-term	Ets1
5.54243e-51	0.328084	0.944	0.905	1.17577e-46	Tex-term	Btg2
3.71634e-49	0.283817	0.972	0.92	7.88384e-45	Tex-term	Plek
1.52195e-48	0.287777	0.629	0.485	3.22866e-44	Tex-term	Nr4a3
1.53154e-48	0.367594	0.971	0.947	3.24902e-44	Tex-term	Sdf4
2.6684e-48	0.277771	0.892	0.838	5.66074e-44	Tex-term	Cnot6l
5.44048e-48	0.260611	0.993	0.969	1.15414e-43	Tex-term	Gimap3
6.07846e-48	0.308793	0.701	0.576	1.28949e-43	Tex-term	Arid5b
1.79197e-47	0.250766	0.995	0.988	3.80149e-43	Tex-term	Klrk1
1.37529e-46	0.326782	0.905	0.853	2.91753e-42	Tex-term	Malt1
1.63658e-46	0.314311	0.822	0.745	3.47185e-42	Tex-term	Ubash3b
1.00914e-45	0.255646	0.513	0.362	2.14079e-41	Tex-term	6720464F23Rik
1.88817e-45	0.274263	0.944	0.891	4.00557e-41	Tex-term	Casp3
8.74592e-45	0.278249	0.79	0.707	1.85536e-40	Tex-term	Pold4
1.45558e-44	0.29045	0.774	0.684	3.08786e-40	Tex-term	Nfatc1
1.56299e-44	0.349882	0.929	0.89	3.31572e-40	Tex-term	Stat1
3.11895e-44	0.250284	0.938	0.888	6.61655e-40	Tex-term	Limd2
1.09903e-43	0.284448	0.893	0.837	2.33149e-39	Tex-term	Peli1
1.20235e-42	0.271266	0.942	0.917	2.55067e-38	Tex-term	Inpp4b
1.3896e-42	0.340439	0.625	0.495	2.9479e-38	Tex-term	Csf1
1.98351e-42	0.421947	0.681	0.569	4.20782e-38	Tex-term	Itga4
5.91909e-42	0.254962	0.914	0.866	1.25568e-37	Tex-term	Itgal
1.36972e-41	0.250085	0.97	0.942	2.90572e-37	Tex-term	2410006H16Rik
2.74756e-41	0.279483	0.96	0.934	5.82868e-37	Tex-term	Pdcd4
3.0533e-41	0.265816	0.881	0.842	6.47728e-37	Tex-term	Macf1
8.65431e-41	0.273701	0.696	0.583	1.83592e-36	Tex-term	Jarid2
1.42625e-40	0.281439	0.658	0.534	3.02566e-36	Tex-term	Mxd4
2.34936e-40	0.280543	0.855	0.79	4.98393e-36	Tex-term	Nabp1
1.57203e-39	0.279152	0.812	0.742	3.3349e-35	Tex-term	Atxn1
3.15565e-38	0.267185	0.722	0.625	6.69441e-34	Tex-term	Ipcef1
4.63677e-38	0.270472	0.558	0.425	9.83644e-34	Tex-term	Gm44175
2.04837e-37	0.257873	0.842	0.764	4.34541e-33	Tex-term	Gm4759
9.1238e-36	0.283424	0.964	0.939	1.93552e-31	Tex-term	Vps37b
2.24218e-35	0.334634	0.542	0.419	4.75656e-31	Tex-term	Cx3cr1
2.51434e-35	0.288144	0.795	0.707	5.33392e-31	Tex-term	Mir6236
5.53621e-35	0.282548	0.723	0.634	1.17445e-30	Tex-term	Il10ra
7.18812e-35	0.301232	0.798	0.712	1.52489e-30	Tex-term	Gm1966
9.27914e-35	0.333935	0.761	0.66	1.96848e-30	Tex-term	Gm36723
2.34236e-33	0.252519	0.994	0.99	4.96909e-29	Tex-term	Cd8b1
9.36586e-33	0.260924	0.976	0.953	1.98687e-28	Tex-term	Gm8995
1.35337e-32	0.273374	0.698	0.597	2.87105e-28	Tex-term	Gbp9
9.46136e-32	0.367772	0.638	0.534	2.00713e-27	Tex-term	Ier5l
1.63544e-31	0.293607	0.989	0.973	3.46943e-27	Tex-term	Ifi203
2.01378e-31	0.362225	0.857	0.784	4.27203e-27	Tex-term	Rgs16
1.2294e-30	0.294321	0.811	0.725	2.60806e-26	Tex-term	Ifi213
3.8101e-29	0.254393	0.801	0.746	8.08275e-25	Tex-term	Ikzf3
9.22217e-29	0.501618	0.403	0.293	1.95639e-24	Tex-term	Slc17a6
3.48974e-28	0.281655	0.907	0.849	7.40314e-24	Tex-term	Ifi206
1.96907e-27	0.260433	0.508	0.404	4.17718e-23	Tex-term	Alcam
1.12743e-26	0.258168	0.851	0.807	2.39173e-22	Tex-term	Dusp5
1.58071e-26	0.30938	0.84	0.796	3.35332e-22	Tex-term	Parp14
9.02965e-26	0.346586	0.831	0.757	1.91555e-21	Tex-term	Ccl4
1.00328e-25	0.259679	0.927	0.884	2.12836e-21	Tex-term	Ifi209
1.72989e-25	0.29121	0.365	0.26	3.66979e-21	Tex-term	Serpina3f
1.05059e-24	0.508622	0.606	0.521	2.22871e-20	Tex-term	Klrh1
1.37153e-23	0.411189	0.763	0.715	2.90957e-19	Tex-term	Ccl5
1.39966e-23	0.266157	0.859	0.797	2.96924e-19	Tex-term	Ifi214
1.46992e-23	0.294527	0.697	0.621	3.1183e-19	Tex-term	Dusp1
3.14315e-22	0.251488	0.774	0.706	6.66788e-18	Tex-term	Slfn8
1.2532e-21	0.367843	0.539	0.437	2.65854e-17	Tex-term	Gm6545
1.51912e-21	0.268063	0.79	0.738	3.22267e-17	Tex-term	Rnf213
4.01475e-21	0.374015	0.439	0.336	8.51689e-17	Tex-term	Ccl3
8.19633e-21	0.252262	0.854	0.81	1.73877e-16	Tex-term	9930111J21Rik2
1.05655e-20	0.251894	0.615	0.531	2.24137e-16	Tex-term	Trim30d
2.12667e-20	0.257652	0.913	0.89	4.51152e-16	Tex-term	Trim30a
9.40099e-20	0.476202	0.59	0.496	1.99433e-15	Tex-term	Ifit3
1.83608e-19	0.276217	0.727	0.672	3.89505e-15	Tex-term	Fosb
1.83715e-19	0.266156	0.93	0.914	3.89732e-15	Tex-term	Dusp2
3.84822e-19	0.250423	0.421	0.33	8.16361e-15	Tex-term	Ddx60
8.70829e-19	0.308166	0.702	0.656	1.84738e-14	Tex-term	Serpina3g
2.72852e-15	0.86375	0.663	0.64	5.78828e-11	Tex-term	Spp1
2.35787e-14	0.301032	0.887	0.87	5.00199e-10	Tex-term	Samhd1
4.5861e-09	0.3281	0.372	0.312	9.72895e-05	Tex-term	Rsad2
4.98014e-08	0.286602	0.729	0.706	0.00105649	Tex-term	Nrgn
4.62302e-218	0.616207	0.967	0.862	9.80727e-214	Tex-prolif	Nme1
5.38231e-159	0.306185	1	1	1.1418e-154	Tex-prolif	Pfn1
2.20403e-154	0.483668	0.996	0.971	4.67563e-150	Tex-prolif	Eif5a
6.99517e-140	0.317832	1	0.999	1.48395e-135	Tex-prolif	Cfl1
1.52489e-131	0.493748	0.966	0.898	3.23491e-127	Tex-prolif	Ddx21
2.40787e-125	0.401871	0.972	0.919	5.10806e-121	Tex-prolif	Atp5g1
9.70429e-122	0.544945	0.91	0.787	2.05867e-117	Tex-prolif	Ranbp1
3.97165e-121	0.44175	0.865	0.701	8.42547e-117	Tex-prolif	Ppp1r14b
2.61602e-120	0.31767	1	1	5.54962e-116	Tex-prolif	Actb
4.07503e-111	0.319519	1	1	8.64478e-107	Tex-prolif	Ppia
2.59436e-107	0.366514	0.954	0.855	5.50367e-103	Tex-prolif	Snrpd3
8.45386e-107	0.386079	0.829	0.627	1.7934e-102	Tex-prolif	Nhp2
1.41989e-106	0.376164	0.981	0.926	3.01216e-102	Tex-prolif	Eif4a1
2.62673e-105	0.394995	0.992	0.977	5.57234e-101	Tex-prolif	Set
3.05579e-105	0.440747	0.824	0.628	6.48255e-101	Tex-prolif	Nop58
4.89686e-105	0.285593	1	0.999	1.03882e-100	Tex-prolif	Serbp1
2.59216e-102	0.427651	0.994	0.988	5.49901e-98	Tex-prolif	Ncl
8.17504e-102	0.411383	0.936	0.847	1.73425e-97	Tex-prolif	Snrpd1
4.37117e-101	0.28794	0.469	0.223	9.27299e-97	Tex-prolif	Srm
6.07583e-98	0.396381	0.763	0.552	1.28893e-93	Tex-prolif	C1qbp
9.94966e-94	0.406168	1	1	2.11072e-89	Tex-prolif	Ptma
8.74269e-92	0.343453	0.999	0.997	1.85468e-87	Tex-prolif	Npm1
3.75059e-91	0.376862	0.973	0.919	7.95651e-87	Tex-prolif	Ndufa4
7.71023e-89	0.260674	1	1	1.63565e-84	Tex-prolif	Hsp90ab1
1.87339e-88	0.319406	0.984	0.958	3.97422e-84	Tex-prolif	Slc25a5
4.14034e-87	0.302696	0.996	0.971	8.78332e-83	Tex-prolif	Snrpf
7.97069e-86	0.347457	0.966	0.9	1.6909e-81	Tex-prolif	Cotl1
4.26985e-84	0.352911	0.969	0.919	9.05807e-80	Tex-prolif	Cycs
2.44047e-81	0.32198	0.734	0.535	5.17722e-77	Tex-prolif	Uchl3
6.68441e-81	0.332625	0.789	0.598	1.41803e-76	Tex-prolif	Fbl
1.11206e-79	0.265763	0.995	0.98	2.35912e-75	Tex-prolif	Cox5a
4.16962e-79	0.351894	0.97	0.928	8.84542e-75	Tex-prolif	Prdx1
7.67958e-79	0.335114	0.671	0.465	1.62915e-74	Tex-prolif	Nolc1
1.05513e-78	0.296735	0.966	0.906	2.23835e-74	Tex-prolif	Rps27l
5.15307e-78	0.324409	0.895	0.775	1.09317e-73	Tex-prolif	Eif2s1
9.94885e-78	0.377685	0.818	0.673	2.11055e-73	Tex-prolif	Pa2g4
1.51657e-77	0.285712	0.999	0.987	3.21726e-73	Tex-prolif	Txn1
3.22239e-77	0.319908	0.877	0.747	6.83598e-73	Tex-prolif	Rsl1d1
4.1591e-75	0.299839	0.685	0.477	8.82311e-71	Tex-prolif	Gar1
1.49614e-74	0.2899	0.996	0.993	3.1739e-70	Tex-prolif	Ybx1
5.12154e-73	0.296099	0.938	0.853	1.08648e-68	Tex-prolif	Cct5
3.41016e-72	0.367305	0.976	0.935	7.23432e-68	Tex-prolif	Ran
6.07569e-72	0.298557	0.663	0.451	1.2889e-67	Tex-prolif	Mybbp1a
8.90126e-71	0.334839	0.926	0.845	1.88831e-66	Tex-prolif	Hspd1
1.32026e-70	0.267557	0.383	0.191	2.80079e-66	Tex-prolif	Cdca7
3.74053e-70	0.277941	0.644	0.431	7.93516e-66	Tex-prolif	Noc2l
1.40281e-69	0.306198	0.96	0.894	2.97593e-65	Tex-prolif	Srsf7
7.01312e-69	0.302344	0.891	0.791	1.48776e-64	Tex-prolif	Ndufab1
2.30975e-67	0.296728	0.768	0.588	4.8999e-63	Tex-prolif	Snrpa1
3.97716e-66	0.298308	0.637	0.441	8.43715e-62	Tex-prolif	Dkc1
1.05534e-65	0.282816	0.74	0.545	2.2388e-61	Tex-prolif	Sfxn1
1.73516e-65	0.278149	0.934	0.85	3.68097e-61	Tex-prolif	Cct8
3.73079e-65	0.305302	0.465	0.269	7.9145e-61	Tex-prolif	Fabp5
1.31014e-64	0.312506	0.704	0.527	2.77933e-60	Tex-prolif	Phgdh
9.68843e-63	0.250676	0.951	0.89	2.0553e-58	Tex-prolif	Psmb5
1.40986e-62	0.285826	0.835	0.691	2.99089e-58	Tex-prolif	Rexo2
4.26409e-62	0.268628	0.748	0.579	9.04584e-58	Tex-prolif	Lsm7
1.92308e-61	0.25512	0.993	0.974	4.07963e-57	Tex-prolif	Hint1
2.45647e-61	0.289023	0.921	0.836	5.21115e-57	Tex-prolif	Snu13
3.96286e-61	0.277886	0.833	0.703	8.4068e-57	Tex-prolif	Cct3
4.4904e-61	0.296309	0.804	0.647	9.52593e-57	Tex-prolif	Magohb
1.02568e-60	0.273418	0.772	0.617	2.17588e-56	Tex-prolif	Prmt1
2.11326e-60	0.275644	0.886	0.783	4.48306e-56	Tex-prolif	Phb2
6.13744e-60	0.281771	0.846	0.729	1.302e-55	Tex-prolif	Cct6a
7.58651e-60	0.25773	0.798	0.643	1.6094e-55	Tex-prolif	Ebna1bp2
2.44832e-59	0.282562	0.781	0.617	5.19387e-55	Tex-prolif	Ppa1
3.89123e-59	0.26278	0.725	0.536	8.25485e-55	Tex-prolif	Hspa9
8.07297e-59	0.255586	0.395	0.214	1.7126e-54	Tex-prolif	Eno3
1.56304e-57	0.280973	0.872	0.752	3.31583e-53	Tex-prolif	Npm3
3.12261e-57	0.253481	0.986	0.962	6.6243e-53	Tex-prolif	Srsf3
1.77177e-56	0.270746	0.862	0.737	3.75863e-52	Tex-prolif	Eif1ax
2.3189e-56	0.256427	0.676	0.491	4.91931e-52	Tex-prolif	Nsun2
6.72154e-55	0.30747	0.938	0.862	1.42591e-50	Tex-prolif	Hnrnpab
3.44176e-54	0.392707	0.547	0.374	7.30135e-50	Tex-prolif	Mcm3
5.32911e-54	0.258581	0.732	0.567	1.13052e-49	Tex-prolif	Cisd1
7.64725e-54	0.306354	0.974	0.933	1.62229e-49	Tex-prolif	Nap1l1
6.5352e-53	0.265011	0.716	0.561	1.38638e-48	Tex-prolif	Ppid
7.64229e-53	0.292205	0.651	0.476	1.62124e-48	Tex-prolif	Gnl3
1.90214e-50	0.406518	0.872	0.783	4.03521e-46	Tex-prolif	Dut
9.65278e-50	0.253731	0.806	0.664	2.04774e-45	Tex-prolif	Ddx18
3.25006e-49	0.264803	0.732	0.568	6.89468e-45	Tex-prolif	Nop56
6.57144e-49	0.266025	0.534	0.356	1.39407e-44	Tex-prolif	Cyp51
5.99584e-44	0.329094	0.73	0.608	1.27196e-39	Tex-prolif	Mcm6
2.30606e-39	0.598179	0.574	0.426	4.89209e-35	Tex-prolif	Xcl1
2.43844e-34	0.457256	0.807	0.691	5.1729e-30	Tex-prolif	H1f4
3.33282e-32	0.279227	0.49	0.348	7.07023e-28	Tex-prolif	Lig1
2.00206e-30	0.291352	0.504	0.37	4.24717e-26	Tex-prolif	Mcm7
1.04156e-14	0.283508	0.513	0.406	2.20957e-10	Tex-prolif	H2ac20
3.76697e-05	0.563815	0.267	0.225	0.799126	Tex-prolif	H1f5
5.8616e-286	1.13317	1	0.99	1.24348e-281	Tex-Prf1	Aldoa
5.22599e-268	1.29771	0.855	0.331	1.10864e-263	Tex-Prf1	Bnip3
1.09721e-261	1.27436	0.997	0.857	2.32761e-257	Tex-Prf1	Tpi1
2.82282e-253	1.12443	1	0.949	5.98833e-249	Tex-Prf1	Pgk1
5.08953e-242	1.04573	1	0.959	1.07969e-237	Tex-Prf1	Eno1
1.10443e-236	0.889868	1	0.999	2.34294e-232	Tex-Prf1	Gapdh
3.99534e-220	1.03216	0.991	0.878	8.47571e-216	Tex-Prf1	Pgam1
1.91951e-207	0.930221	1	0.981	4.07206e-203	Tex-Prf1	Ldha
2.29642e-193	0.872502	1	0.97	4.87162e-189	Tex-Prf1	Pkm
2.30754e-186	1.00425	0.983	0.904	4.89522e-182	Tex-Prf1	Higd1a
1.13406e-181	0.860185	1	0.97	2.40579e-177	Tex-Prf1	Mif
4.41924e-170	0.828375	0.771	0.345	9.37498e-166	Tex-Prf1	Slc16a3
2.62198e-162	0.750552	0.996	0.975	5.56227e-158	Tex-Prf1	Gpi1
1.00405e-155	0.946035	0.956	0.751	2.13e-151	Tex-Prf1	Fam162a
1.38644e-147	0.924107	0.813	0.462	2.94119e-143	Tex-Prf1	Ero1l
2.60798e-147	0.796391	0.969	0.841	5.53258e-143	Tex-Prf1	Pfkp
2.25135e-136	0.944665	0.973	0.826	4.77602e-132	Tex-Prf1	Tnfrsf9
6.75836e-128	0.763106	0.913	0.707	1.43372e-123	Tex-Prf1	Egln1
1.87935e-117	0.705134	0.88	0.591	3.98686e-113	Tex-Prf1	P4ha1
2.6934e-116	0.720917	0.825	0.517	5.71377e-112	Tex-Prf1	Prelid2
1.25035e-112	0.661791	0.983	0.929	2.65249e-108	Tex-Prf1	Bsg
2.98e-112	0.405666	0.392	0.104	6.32177e-108	Tex-Prf1	Ndrg1
3.01616e-107	0.585269	0.663	0.321	6.39848e-103	Tex-Prf1	Slc2a1
1.22394e-105	0.733067	0.856	0.619	2.59647e-101	Tex-Prf1	Impa2
4.34786e-100	0.65925	0.589	0.262	9.22354e-96	Tex-Prf1	Ankrd37
1.18489e-93	0.560616	0.995	0.973	2.51362e-89	Tex-Prf1	Anxa2
3.26636e-93	0.403102	0.385	0.118	6.92926e-89	Tex-Prf1	Egln3
6.17124e-91	0.657587	0.973	0.909	1.30917e-86	Tex-Prf1	Tnfrsf18
1.64536e-89	0.704957	0.66	0.351	3.49046e-85	Tex-Prf1	Hk2
6.27387e-88	0.600941	0.932	0.798	1.33094e-83	Tex-Prf1	Bnip3l
5.39356e-82	0.500895	0.74	0.461	1.14419e-77	Tex-Prf1	Pfkl
1.03337e-81	0.5269	1	0.998	2.19219e-77	Tex-Prf1	Jund
2.84953e-79	0.256477	0.299	0.082	6.04499e-75	Tex-Prf1	Arrb1
5.30587e-77	0.347823	0.384	0.135	1.12559e-72	Tex-Prf1	Aldoc
1.55158e-75	0.717808	0.816	0.593	3.29153e-71	Tex-Prf1	Hilpda
2.76995e-72	0.431773	0.98	0.951	5.87617e-68	Tex-Prf1	Prelid1
6.60355e-71	0.445742	0.984	0.935	1.40088e-66	Tex-Prf1	Ndufv3
2.90733e-69	0.488408	0.691	0.435	6.16761e-65	Tex-Prf1	Galk1
2.23156e-68	1.17626	0.941	0.86	4.73404e-64	Tex-Prf1	Prf1
3.3642e-67	0.35445	1	1	7.13682e-63	Tex-Prf1	Fxyd5
1.06141e-65	0.521529	0.713	0.466	2.25167e-61	Tex-Prf1	Mxi1
1.09022e-63	0.498707	0.592	0.341	2.3128e-59	Tex-Prf1	Eif4ebp1
7.35614e-62	0.556714	0.787	0.593	1.56053e-57	Tex-Prf1	Clcn3
1.66593e-60	0.432232	0.685	0.44	3.53411e-56	Tex-Prf1	Eno1b
2.66377e-59	0.530453	0.997	0.982	5.65091e-55	Tex-Prf1	Vim
1.43298e-57	0.522176	0.724	0.501	3.03993e-53	Tex-Prf1	Plod2
3.26881e-55	0.705283	0.797	0.592	6.93445e-51	Tex-Prf1	Tnfrsf4
1.80449e-53	0.321654	0.527	0.286	3.82804e-49	Tex-Prf1	Grhpr
9.66373e-53	0.359127	0.58	0.343	2.05006e-48	Tex-Prf1	Pgm1
3.18324e-52	0.253838	0.324	0.124	6.75292e-48	Tex-Prf1	Ppp1r3b
9.53231e-51	0.45479	0.8	0.598	2.02218e-46	Tex-Prf1	Fndc3a
5.15165e-48	0.340365	0.651	0.413	1.09287e-43	Tex-Prf1	Ppme1
9.37549e-46	0.338193	0.488	0.267	1.98892e-41	Tex-Prf1	Pfkfb3
2.85573e-43	0.559691	0.927	0.805	6.05814e-39	Tex-Prf1	Lgals3
1.49852e-41	0.396946	0.76	0.601	3.17896e-37	Tex-Prf1	Alkbh5
9.84342e-40	0.269272	0.496	0.286	2.08818e-35	Tex-Prf1	Pdk1
1.11449e-39	0.404263	0.645	0.46	2.36428e-35	Tex-Prf1	Jmjd6
4.30275e-39	0.38117	0.609	0.407	9.12786e-35	Tex-Prf1	Nfil3
7.45026e-37	0.468329	0.908	0.868	1.5805e-32	Tex-Prf1	Stat3
5.17068e-36	0.277832	0.491	0.279	1.09691e-31	Tex-Prf1	Kdm5b
5.89499e-36	0.347373	1	0.999	1.25056e-31	Tex-Prf1	Actg1
3.49239e-35	0.445	0.641	0.468	7.40875e-31	Tex-Prf1	Gm2a
3.3536e-33	0.358576	0.905	0.816	7.11433e-29	Tex-Prf1	Slamf7
6.76417e-33	0.352624	0.812	0.688	1.43495e-28	Tex-Prf1	P4hb
2.27566e-32	0.401058	0.959	0.928	4.82758e-28	Tex-Prf1	Bcl2
1.00057e-30	0.284682	0.412	0.235	2.12262e-26	Tex-Prf1	Adam8
5.53618e-30	0.266542	0.499	0.322	1.17445e-25	Tex-Prf1	Pafah1b3
7.87924e-30	0.331537	0.461	0.296	1.6715e-25	Tex-Prf1	Sap30
2.02045e-29	0.288148	0.956	0.919	4.28619e-25	Tex-Prf1	Prdx5
2.72171e-29	0.294296	0.984	0.952	5.77384e-25	Tex-Prf1	1810037I17Rik
3.72572e-28	0.293063	0.397	0.232	7.90375e-24	Tex-Prf1	Prdm1
7.80457e-28	0.31283	0.501	0.338	1.65566e-23	Tex-Prf1	Smpd1
1.2818e-27	0.264966	0.673	0.508	2.7192e-23	Tex-Prf1	Afg3l2
9.85572e-26	0.404546	0.892	0.796	2.09079e-21	Tex-Prf1	Rgs16
1.22676e-25	0.359802	0.869	0.764	2.60246e-21	Tex-Prf1	Cdk6
1.32305e-25	0.331978	0.768	0.673	2.80672e-21	Tex-Prf1	Hk1
5.94724e-25	0.370693	0.94	0.86	1.26165e-20	Tex-Prf1	Ctla4
1.27458e-24	0.281672	0.991	0.978	2.70389e-20	Tex-Prf1	Pnrc1
1.55936e-24	0.703521	0.948	0.914	3.30803e-20	Tex-Prf1	Hsp90aa1
3.47241e-24	0.309177	0.993	0.978	7.36637e-20	Tex-Prf1	Ftl1
8.19318e-24	0.265461	0.691	0.528	1.7381e-19	Tex-Prf1	Pgp
2.02598e-23	0.3273	0.783	0.677	4.29792e-19	Tex-Prf1	Fam102a
2.17045e-23	0.338691	0.359	0.213	4.60439e-19	Tex-Prf1	Myo10
6.29799e-23	0.278805	0.856	0.766	1.33606e-18	Tex-Prf1	Sra1
3.2976e-22	0.266909	0.715	0.605	6.99553e-18	Tex-Prf1	Trappc6a
3.98529e-22	0.323397	0.673	0.532	8.45439e-18	Tex-Prf1	Slc2a3
1.00262e-21	0.448479	0.612	0.459	2.12695e-17	Tex-Prf1	Ddit4
2.10464e-21	0.958907	0.289	0.162	4.46479e-17	Tex-Prf1	Mt1
3.36362e-20	0.25121	0.641	0.494	7.13559e-16	Tex-Prf1	Dapk2
7.78629e-20	0.362329	0.696	0.574	1.65178e-15	Tex-Prf1	Havcr2
5.22036e-19	0.302596	0.661	0.526	1.10745e-14	Tex-Prf1	Tfrc
1.32392e-18	0.327886	0.927	0.866	2.80856e-14	Tex-Prf1	Rgs1
1.99905e-18	0.33929	0.809	0.706	4.24078e-14	Tex-Prf1	Rgs2
4.89095e-17	0.289382	0.259	0.145	1.03757e-12	Tex-Prf1	Cdkn1a
1.41575e-16	0.25721	1	1	3.00338e-12	Tex-Prf1	Hsp90ab1
6.86836e-16	0.256362	0.724	0.629	1.45705e-11	Tex-Prf1	Hdac7
2.6039e-15	0.650964	0.831	0.755	5.52391e-11	Tex-Prf1	Gzmb
1.84971e-14	0.587499	0.972	0.964	3.92398e-10	Tex-Prf1	Hspe1
1.39043e-12	0.273685	0.973	0.952	2.94966e-08	Tex-Prf1	Sdf4
3.17679e-12	0.402386	0.829	0.775	6.73924e-08	Tex-Prf1	Sat1
3.41481e-08	0.255486	0.56	0.473	0.000724417	Tex-Prf1	Serpinb6b
2.23115e-07	0.303865	0.712	0.64	0.00473316	Tex-Prf1	Spp1
2.71911e-05	0.267093	0.644	0.578	0.576831	Tex-Prf1	Ifitm1
0.000921743	0.258494	0.539	0.51	1	Tex-Prf1	Dnajb1
0.00621649	0.285488	0.879	0.869	1	Tex-Prf1	Hspd1
0.0083805	0.557187	0.556	0.546	1	Tex-Prf1	Hsph1
5.254e-199	1.06702	0.627	0.159	1.11458e-194	Tem	Itgb7
9.40063e-143	1.49105	0.969	0.873	1.99425e-138	Tem	Ly6c2
4.98722e-142	0.971895	0.441	0.096	1.05799e-137	Tem	Ccr2
2.24163e-131	0.809025	0.589	0.197	4.75538e-127	Tem	Anxa1
1.29858e-120	1.03921	0.86	0.556	2.75481e-116	Tem	AA467197
3.7274e-106	1.48672	0.939	0.747	7.9073e-102	Tem	Gzmb
4.2059e-106	0.638384	1	0.994	8.92239e-102	Tem	Itm2b
1.00059e-104	0.587029	1	0.995	2.12265e-100	Tem	Cyba
1.26727e-103	0.800615	1	0.99	2.68839e-99	Tem	Ly6a
3.14693e-103	0.501625	1	1	6.6759e-99	Tem	H2-D1
1.15932e-97	0.775907	0.995	0.973	2.45939e-93	Tem	Id2
1.75383e-92	0.90735	0.932	0.795	3.72058e-88	Tem	Txnip
2.16274e-92	0.732601	0.616	0.276	4.58804e-88	Tem	Slco3a1
1.19867e-90	0.555189	1	1	2.54286e-86	Tem	Trac
4.61382e-89	0.676937	1	0.993	9.78776e-85	Tem	Ms4a6b
6.22963e-83	0.77341	0.376	0.112	1.32155e-78	Tem	Ly6a2
2.17956e-80	0.642986	0.998	0.978	4.62371e-76	Tem	Epsti1
1.57112e-79	0.661023	0.995	0.974	3.33296e-75	Tem	Ly6e
1.04013e-72	0.670805	0.97	0.888	2.20653e-68	Tem	Hopx
1.33613e-72	0.437313	1	1	2.83446e-68	Tem	H2-K1
2.44016e-70	0.431744	1	0.998	5.17656e-66	Tem	Fth1
1.90447e-69	0.914965	0.995	0.965	4.04014e-65	Tem	Bst2
1.71725e-66	0.581843	0.947	0.903	3.64297e-62	Tem	Lat
6.41789e-65	0.663605	0.817	0.617	1.36149e-60	Tem	Arl4c
3.95209e-64	1.22468	0.777	0.563	8.38397e-60	Tem	Ifitm2
2.37546e-60	0.419213	1	0.999	5.03931e-56	Tem	Cd52
3.84974e-60	0.647569	1	1	8.16683e-56	Tem	Malat1
4.58766e-60	0.680797	0.926	0.808	9.73226e-56	Tem	Lgals3
5.75829e-59	0.671659	0.823	0.625	1.22156e-54	Tem	Ccr5
2.42057e-56	0.449451	1	0.997	5.135e-52	Tem	S100a10
1.49364e-55	0.626021	0.891	0.725	3.1686e-51	Tem	Fgl2
4.41424e-55	0.42814	1	0.999	9.36438e-51	Tem	Ubb
2.36438e-54	0.513676	0.962	0.895	5.0158e-50	Tem	Emp3
1.06792e-53	0.550047	0.837	0.688	2.26548e-49	Tem	Glrx
7.70703e-53	0.451574	1	1	1.63497e-48	Tem	Ms4a4b
1.31269e-51	0.402047	0.998	0.998	2.78474e-47	Tem	Uba52
1.31382e-50	0.363837	0.403	0.169	2.78715e-46	Tem	Ly6g5b
4.82064e-50	0.390176	1	0.999	1.02265e-45	Tem	Shisa5
7.36815e-50	0.520331	0.99	0.96	1.56308e-45	Tem	S100a4
2.8344e-49	0.534496	0.802	0.644	6.0129e-45	Tem	Grap2
1.11798e-47	0.468561	0.927	0.845	2.37169e-43	Tem	Ccnd3
1.34265e-47	1.34515	0.749	0.569	2.8483e-43	Tem	Ifitm1
6.48369e-47	0.473155	0.848	0.708	1.37545e-42	Tem	Themis
1.96245e-46	0.343323	1	0.996	4.16315e-42	Tem	Cd47
6.20068e-46	0.344659	1	0.999	1.31541e-41	Tem	Sh3bgrl3
7.33348e-46	0.642064	0.954	0.896	1.55572e-41	Tem	Ccnd2
2.15075e-44	0.304956	1	1	4.56259e-40	Tem	Cd3g
9.31846e-44	0.342844	1	1	1.97682e-39	Tem	Trbc2
1.03836e-43	0.564542	0.71	0.494	2.20277e-39	Tem	Itga1
2.4287e-43	0.46718	0.959	0.904	5.15225e-39	Tem	Cmtm7
2.13695e-42	0.496995	0.995	0.967	4.53332e-38	Tem	Cxcr6
2.40391e-42	0.584538	0.934	0.832	5.09965e-38	Tem	Slfn1
4.39723e-42	0.331335	0.389	0.181	9.32828e-38	Tem	Rab37
5.64773e-42	1.54885	0.845	0.719	1.19811e-37	Tem	Ccl5
1.38025e-41	0.478999	0.985	0.967	2.92807e-37	Tem	Npc2
3.99125e-41	0.487035	0.873	0.767	8.46704e-37	Tem	Bcl11b
4.80718e-41	0.446404	0.998	0.989	1.0198e-36	Tem	Hcst
1.00757e-40	0.666934	0.779	0.635	2.13746e-36	Tem	Cd226
1.58557e-40	2.11332	0.37	0.174	3.36364e-36	Tem	Gzmc
2.50936e-40	0.470638	0.983	0.963	5.32335e-36	Tem	Slfn2
3.26268e-39	0.518631	0.828	0.663	6.92146e-35	Tem	Igtp
3.34751e-39	0.754319	0.612	0.404	7.10142e-35	Tem	Ms4a4c
4.54348e-39	0.302924	0.294	0.117	9.63855e-35	Tem	Tesc
1.47187e-38	0.637032	0.939	0.855	3.12242e-34	Tem	Isg20
1.75241e-38	1.06599	0.715	0.56	3.71757e-34	Tem	Ifitm3
1.9342e-37	0.347514	0.995	0.983	4.10321e-33	Tem	Selplg
3.54395e-37	0.426511	0.789	0.629	7.51813e-33	Tem	Vsir
9.994e-37	0.556795	0.825	0.679	2.12013e-32	Tem	Gm36723
1.35785e-36	0.524463	0.982	0.973	2.88053e-32	Tem	S100a6
1.81806e-35	0.698227	0.635	0.421	3.85684e-31	Tem	Ifit1
2.38809e-35	0.490984	0.932	0.833	5.0661e-31	Tem	Zbp1
3.25356e-35	0.434039	0.698	0.532	6.90211e-31	Tem	F2r
3.84644e-35	0.271751	1	0.999	8.15984e-31	Tem	Rac2
6.15057e-34	0.260099	1	0.999	1.30478e-29	Tem	Psmb8
1.2493e-33	0.471665	0.51	0.303	2.65028e-29	Tem	Ifit1bl1
1.39428e-33	0.387199	0.597	0.406	2.95783e-29	Tem	Ttc39c
2.41516e-33	0.358041	0.47	0.273	5.12351e-29	Tem	Tespa1
3.64667e-33	0.414929	0.975	0.954	7.73604e-29	Tem	Ctla2a
4.6576e-33	0.435939	0.535	0.344	9.88063e-29	Tem	Cxcr3
1.46447e-32	0.45964	0.721	0.56	3.10673e-28	Tem	Rtp4
1.10342e-31	0.372729	0.99	0.977	2.3408e-27	Tem	H2-T23
1.25508e-30	0.487383	0.949	0.869	2.66254e-26	Tem	Samhd1
1.43518e-30	0.334908	0.975	0.968	3.04459e-26	Tem	Krtcap2
1.08805e-29	0.373608	0.992	0.988	2.30819e-25	Tem	Ctsw
1.19179e-29	0.39034	0.888	0.816	2.52826e-25	Tem	H2-Q4
1.35544e-29	0.359733	0.523	0.332	2.87543e-25	Tem	Ptpre
1.81476e-29	0.343161	0.508	0.326	3.84984e-25	Tem	Gpr34
2.81263e-29	0.328226	0.413	0.236	5.96671e-25	Tem	Dkkl1
2.88598e-29	0.390331	0.728	0.613	6.12231e-25	Tem	Dok2
6.66475e-29	0.397759	0.913	0.815	1.41386e-24	Tem	9930111J21Rik2
6.99511e-29	0.373766	0.421	0.243	1.48394e-24	Tem	Socs2
2.28782e-28	0.696594	0.792	0.662	4.85338e-24	Tem	Plac8
6.93229e-28	0.373725	0.936	0.861	1.47062e-23	Tem	Ifi206
1.63181e-27	0.307204	0.985	0.976	3.46172e-23	Tem	Il2rg
2.98861e-27	0.415703	0.964	0.939	6.34003e-23	Tem	H2-T22
3.0778e-27	0.556276	0.69	0.51	6.52925e-23	Tem	Ifit3
5.99049e-27	0.601442	0.799	0.688	1.27082e-22	Tem	Irf7
1.49415e-26	0.810262	0.865	0.757	3.16969e-22	Tem	Isg15
1.56512e-26	0.355456	0.979	0.952	3.32024e-22	Tem	Jaml
1.9051e-26	0.34119	0.952	0.92	4.04148e-22	Tem	Dnajc15
6.14978e-26	0.360207	0.845	0.777	1.30461e-21	Tem	Apbb1ip
7.2817e-26	0.306032	0.452	0.287	1.54474e-21	Tem	Sit1
8.74797e-26	0.250254	0.995	0.992	1.8558e-21	Tem	Arl6ip1
9.13331e-26	0.425642	0.546	0.38	1.93754e-21	Tem	Pmepa1
1.66578e-25	0.259725	0.997	0.996	3.53379e-21	Tem	Arhgdib
1.69115e-25	0.334545	0.969	0.949	3.58761e-21	Tem	Saraf
4.19678e-25	0.334628	0.833	0.773	8.90304e-21	Tem	Tbc1d10c
8.32743e-25	0.322427	0.733	0.637	1.76658e-20	Tem	Slc9a3r1
1.17149e-24	0.298125	0.952	0.934	2.4852e-20	Tem	Gng2
1.56605e-24	0.343764	0.919	0.879	3.32221e-20	Tem	Arhgap45
2.39397e-24	0.36485	0.68	0.545	5.07856e-20	Tem	Irgm1
3.2221e-24	0.348612	0.599	0.453	6.83536e-20	Tem	Rasgrp1
3.62771e-24	0.335987	0.667	0.529	7.69582e-20	Tem	Pglyrp2
5.48151e-24	0.500218	0.944	0.865	1.16285e-19	Tem	Rgs1
5.50094e-24	0.340258	0.815	0.727	1.16697e-19	Tem	Trbv12-1
8.81949e-24	0.45343	0.373	0.212	1.87097e-19	Tem	Ifit3b
9.55311e-24	0.369586	0.718	0.564	2.0266e-19	Tem	Camk2n1
9.65504e-24	0.285897	0.985	0.988	2.04822e-19	Tem	Thy1
1.6086e-23	0.262242	1	0.997	3.41249e-19	Tem	Ptpn18
2.32752e-23	0.32909	0.936	0.921	4.9376e-19	Tem	Gm11808
5.27321e-23	0.29624	0.375	0.223	1.11866e-18	Tem	Ssbp2
8.33932e-23	0.355302	0.672	0.544	1.7691e-18	Tem	Gpr171
1.07454e-22	0.323423	0.828	0.783	2.27954e-18	Tem	Dnajc3
1.15394e-22	0.286094	0.975	0.967	2.44797e-18	Tem	Skap1
1.19373e-22	0.314402	0.96	0.923	2.53238e-18	Tem	Cd2
2.12319e-22	0.398453	0.774	0.649	4.50414e-18	Tem	Gm12250
3.32755e-22	0.283488	0.992	0.968	7.05907e-18	Tem	Sp100
6.38788e-22	0.29679	0.596	0.45	1.35513e-17	Tem	Fam78a
6.55059e-22	0.414493	0.797	0.681	1.38964e-17	Tem	Ifi208
7.49953e-22	0.300235	0.992	0.975	1.59095e-17	Tem	H2-Q7
7.65751e-22	0.250017	0.997	0.996	1.62446e-17	Tem	Lsp1
1.04494e-21	0.327669	0.599	0.437	2.21673e-17	Tem	Oas3
1.07881e-21	0.279143	0.757	0.65	2.28858e-17	Tem	Sash3
1.18479e-21	0.350369	0.856	0.789	2.51341e-17	Tem	Lgals3bp
1.20803e-21	0.326222	0.427	0.271	2.56272e-17	Tem	Oas1a
1.30486e-21	0.353269	0.789	0.704	2.76813e-17	Tem	Crot
7.09165e-21	0.396032	1	0.997	1.50442e-16	Tem	Crip1
1.65004e-20	0.256538	0.998	0.995	3.5004e-16	Tem	Mbnl1
2.42969e-20	0.358289	0.888	0.841	5.15434e-16	Tem	Gbp7
2.68876e-20	0.307332	0.886	0.854	5.70395e-16	Tem	Tap2
3.644e-20	0.274661	0.983	0.966	7.73039e-16	Tem	Ctsd
6.82319e-20	0.342927	0.985	0.976	1.44747e-15	Tem	Gimap3
1.21402e-19	0.360121	0.482	0.34	2.57542e-15	Tem	Gbp2
1.73498e-19	0.329406	0.832	0.757	3.68058e-15	Tem	Gbp4
2.14931e-19	0.256514	0.964	0.955	4.55955e-15	Tem	Atp5l
2.52071e-19	0.328315	0.715	0.614	5.34743e-15	Tem	Pde7a
2.53191e-19	0.324134	0.889	0.834	5.3712e-15	Tem	Fasl
2.02847e-18	0.279625	0.587	0.454	4.3032e-14	Tem	Pde3b
2.85353e-18	0.284863	0.913	0.877	6.05348e-14	Tem	Itgal
3.99753e-18	0.270382	0.921	0.876	8.48036e-14	Tem	Scand1
4.31166e-18	0.279474	0.609	0.501	9.14675e-14	Tem	Commd8
1.04617e-17	0.256093	0.906	0.881	2.21936e-13	Tem	Gpsm3
1.04728e-17	0.28954	0.883	0.853	2.22169e-13	Tem	Tmem59
1.12678e-17	0.289955	0.82	0.763	2.39036e-13	Tem	Ntan1
2.00901e-17	0.253137	0.693	0.585	4.26191e-13	Tem	Ubb-ps
4.0679e-17	0.268011	0.972	0.962	8.62964e-13	Tem	Gmfg
5.09216e-17	0.339582	0.741	0.683	1.08025e-12	Tem	Chd3
6.32164e-17	0.362611	0.921	0.895	1.34107e-12	Tem	Ifi209
6.92583e-17	0.278988	0.51	0.396	1.46925e-12	Tem	Cdc42ep3
7.29408e-17	0.256343	0.927	0.908	1.54737e-12	Tem	Cd37
1.05459e-16	0.254267	0.982	0.972	2.23721e-12	Tem	Stk17b
1.10824e-16	0.45287	0.771	0.731	2.35102e-12	Tem	Mir6236
1.15957e-16	0.302844	0.932	0.906	2.45991e-12	Tem	Tagln2
1.35218e-16	0.306392	0.347	0.223	2.86852e-12	Tem	Cd86
4.11525e-16	0.344453	0.483	0.346	8.73009e-12	Tem	Ddx60
4.21037e-16	0.320379	0.828	0.802	8.93188e-12	Tem	Dtx3l
5.78632e-16	0.362288	0.855	0.855	1.22751e-11	Tem	Acadl
6.81135e-16	0.283482	0.833	0.771	1.44496e-11	Tem	Cish
9.77122e-16	0.419657	0.442	0.306	2.07287e-11	Tem	Slfn5
1.82112e-15	0.373021	0.583	0.475	3.86333e-11	Tem	Rgs10
2.90478e-15	0.264348	0.665	0.577	6.16221e-11	Tem	Tpst2
4.80228e-15	0.261202	0.847	0.836	1.01876e-10	Tem	Gm11478
6.55736e-15	0.291128	0.878	0.81	1.39108e-10	Tem	Ifi214
6.59543e-15	0.378322	0.257	0.148	1.39915e-10	Tem	Cdkn1a
7.78911e-15	0.280669	0.706	0.636	1.65238e-10	Tem	Grina
8.48634e-15	0.301019	0.893	0.833	1.80029e-10	Tem	Xaf1
1.14747e-14	0.261704	0.426	0.302	2.43424e-10	Tem	1600014C10Rik
2.59132e-14	0.262512	0.614	0.513	5.49723e-10	Tem	Mapkapk3
2.59292e-14	0.297053	0.718	0.642	5.50062e-10	Tem	Gm4070
3.8537e-14	0.268287	0.924	0.925	8.17524e-10	Tem	Gabarapl2
7.62424e-14	0.265947	0.932	0.922	1.61741e-09	Tem	Ucp2
1.12523e-13	0.251397	0.818	0.799	2.38706e-09	Tem	Sys1
1.80677e-13	0.302168	0.757	0.678	3.83289e-09	Tem	Il7r
2.00303e-13	0.276784	0.8	0.72	4.24923e-09	Tem	Slfn8
4.65668e-13	0.269645	0.634	0.53	9.87867e-09	Tem	Trafd1
8.17135e-13	0.270817	0.827	0.745	1.73347e-08	Tem	Ifi213
1.09638e-12	0.264394	0.708	0.655	2.32586e-08	Tem	Ypel3
1.39638e-12	0.309131	0.908	0.871	2.96229e-08	Tem	Ifi47
1.44507e-12	0.298661	0.952	0.961	3.06558e-08	Tem	Gm8995
2.59858e-12	0.278057	0.431	0.324	5.51264e-08	Tem	Gm29243
2.9367e-12	0.277236	0.756	0.735	6.22991e-08	Tem	Klk8
5.20164e-12	0.304815	0.642	0.565	1.10348e-07	Tem	Mxd4
6.56047e-12	0.273689	0.721	0.663	1.39174e-07	Tem	Trim12a
4.64033e-11	0.275535	0.845	0.823	9.844e-07	Tem	Slamf7
5.71194e-11	0.369686	0.835	0.842	1.21173e-06	Tem	Rn7sk
6.6172e-11	0.264812	0.736	0.691	1.40377e-06	Tem	AU020206
2.60388e-10	0.268161	0.691	0.618	5.52386e-06	Tem	Herc6
1.82565e-09	0.291169	0.911	0.901	3.87292e-05	Tem	Stat1
6.49362e-09	0.307396	0.644	0.57	0.000137756	Tem	Usp18
1.19001e-08	0.400808	0.419	0.322	0.000252448	Tem	Rsad2
1.51166e-08	0.285488	0.95	0.951	0.000320684	Tem	2410006H16Rik
2.60146e-08	0.326715	0.55	0.461	0.000551874	Tem	Gm6545
1.61143e-07	0.260833	0.68	0.651	0.00341849	Tem	Gem
2.08209e-05	0.28898	0.828	0.836	0.441694	Tem	Lars2
0.00310299	0.391229	1	1	1	Tem	CT010467.1
0	1.81525	0.926	0.153	0	Tprolif	Ccnb2
0	0.975472	0.745	0.124	0	Tprolif	Cdkn3
8.03331e-294	1.30375	0.889	0.176	1.70419e-289	Tprolif	Birc5
1.00266e-237	1.09717	0.875	0.234	2.12704e-233	Tprolif	Cks1b
1.42633e-235	1.38084	0.994	0.664	3.02581e-231	Tprolif	Selenoh
1.62061e-207	1.70735	0.967	0.582	3.43796e-203	Tprolif	Cenpa
2.0927e-202	0.830209	0.659	0.15	4.43945e-198	Tprolif	H2bc4
1.00118e-201	0.695947	0.85	0.236	2.1239e-197	Tprolif	Ube2c
7.16808e-193	1.24858	0.986	0.626	1.52064e-188	Tprolif	Hmgn2
9.9127e-193	0.839321	0.725	0.193	2.10288e-188	Tprolif	Knstrn
4.11413e-178	1.09908	0.981	0.659	8.72772e-174	Tprolif	Dap
6.16639e-178	1.13408	0.992	0.811	1.30814e-173	Tprolif	H2az2
1.41253e-176	0.918623	0.745	0.196	2.99655e-172	Tprolif	Cdca8
1.52596e-174	1.00815	0.984	0.391	3.23718e-170	Tprolif	Stmn1
7.34145e-170	1.76213	0.998	0.954	1.55741e-165	Tprolif	Hmgb2
3.4395e-163	1.16245	1	0.954	7.29656e-159	Tprolif	H2az1
1.0116e-160	0.449964	0.46	0.084	2.14601e-156	Tprolif	2610318N02Rik
4.47145e-159	0.873814	1	0.976	9.48574e-155	Tprolif	Hsp90b1
3.0676e-156	0.613966	0.649	0.16	6.5076e-152	Tprolif	Cdca3
1.38259e-154	0.951492	0.653	0.177	2.93302e-150	Tprolif	Cenpe
4.49402e-154	0.56692	0.632	0.145	9.53362e-150	Tprolif	Cenpf
2.67139e-153	0.89089	0.979	0.84	5.66709e-149	Tprolif	Lsm5
5.89517e-151	0.822792	0.998	0.959	1.2506e-146	Tprolif	Sec11c
9.95144e-138	0.687753	0.526	0.126	2.1111e-133	Tprolif	Cep55
4.96856e-135	0.841242	0.938	0.561	1.05403e-130	Tprolif	Fkbp2
3.64037e-126	0.830967	0.893	0.45	7.72267e-122	Tprolif	Cenpw
1.13964e-125	0.643847	0.665	0.228	2.41763e-121	Tprolif	1500009L16Rik
1.51726e-121	0.592125	1	0.999	3.21871e-117	Tprolif	Lgals1
2.1518e-120	0.721731	0.733	0.292	4.56484e-116	Tprolif	Hmgb3
3.52431e-116	0.724673	1	0.995	7.47647e-112	Tprolif	Hmgb1
2.07137e-112	0.928166	0.881	0.499	4.3942e-108	Tprolif	Lockd
1.36493e-111	0.600562	0.752	0.316	2.89557e-107	Tprolif	Rdm1
2.26296e-111	0.552529	1	0.991	4.80064e-107	Tprolif	Tma7
9.19579e-111	0.750117	0.481	0.121	1.9508e-106	Tprolif	Hmmr
1.25134e-110	0.771924	0.998	0.944	2.65458e-106	Tprolif	Ran
4.87587e-108	0.624073	0.431	0.104	1.03437e-103	Tprolif	Cdc20
1.89553e-103	0.816742	0.975	0.838	4.02118e-99	Tprolif	Hp1bp3
1.14438e-102	0.682427	0.912	0.587	2.42768e-98	Tprolif	Ddx39
1.27915e-100	0.839589	0.971	0.821	2.7136e-96	Tprolif	Nucks1
7.671e-99	0.650912	0.986	0.907	1.62733e-94	Tprolif	Calm3
1.73446e-97	0.53272	1	1	3.67949e-93	Tprolif	Ppia
3.22345e-97	0.394373	1	1	6.83823e-93	Tprolif	Tmsb4x
8.04132e-97	0.528044	1	0.999	1.70589e-92	Tprolif	Calm1
1.24842e-94	0.578857	1	0.99	2.6484e-90	Tprolif	Txn1
1.83929e-94	0.482929	1	0.995	3.90186e-90	Tprolif	Elob
3.56057e-94	0.732759	0.869	0.509	7.55339e-90	Tprolif	Hmgn5
8.15246e-94	0.746413	0.959	0.751	1.72946e-89	Tprolif	Hdgf
8.73535e-93	0.504046	0.996	0.988	1.85312e-88	Tprolif	Cox7a2
1.15212e-91	0.654638	1	0.997	2.44411e-87	Tprolif	S100a10
2.09261e-90	0.472635	0.998	0.996	4.43926e-86	Tprolif	Rbm3
2.14846e-89	0.406098	1	0.999	4.55774e-85	Tprolif	Oaz1
1.08367e-86	0.424008	0.569	0.19	2.2989e-82	Tprolif	Tacc3
2.66541e-85	0.675467	0.947	0.796	5.65441e-81	Tprolif	Dbi
7.22619e-85	0.651052	0.84	0.56	1.53296e-80	Tprolif	Acsl5
1.48888e-83	0.495227	1	0.989	3.15852e-79	Tprolif	Cox5b
8.03387e-80	0.462984	1	0.993	1.7043e-75	Tprolif	Gnai2
1.13715e-78	0.320719	0.639	0.225	2.41235e-74	Tprolif	Spc24
3.20132e-76	0.629984	0.788	0.417	6.79128e-72	Tprolif	Mki67
7.52168e-76	0.505516	0.986	0.918	1.59565e-71	Tprolif	Ndufb8
1.40028e-75	0.717154	0.515	0.184	2.97056e-71	Tprolif	Tpx2
9.9006e-74	0.393087	1	0.997	2.10031e-69	Tprolif	Snrpg
5.08012e-72	0.417515	1	0.998	1.0777e-67	Tprolif	Clic1
1.07883e-70	0.453962	1	0.978	2.28863e-66	Tprolif	Hint1
4.39871e-68	0.539485	0.967	0.88	9.33143e-64	Tprolif	Lsm4
1.38348e-67	0.406287	0.998	0.989	2.93491e-63	Tprolif	Atp5j
5.77787e-67	0.443389	0.996	0.983	1.22572e-62	Tprolif	Atp5k
3.17783e-66	0.519828	0.994	0.975	6.74145e-62	Tprolif	Dynll1
2.41344e-65	0.48247	0.996	0.951	5.11988e-61	Tprolif	Prelid1
3.31316e-65	0.31825	0.491	0.182	7.02853e-61	Tprolif	H4c9
9.6226e-65	0.358771	0.361	0.111	2.04134e-60	Tprolif	Cep89
1.59579e-64	0.533593	0.926	0.685	3.38531e-60	Tprolif	Rnaseh2c
1.59612e-63	0.514407	0.979	0.92	3.38601e-59	Tprolif	Rps27l
2.51107e-63	0.501081	1	0.999	5.32699e-59	Tprolif	Actg1
2.86703e-63	0.60749	0.977	0.895	6.08212e-59	Tprolif	Emp3
4.82309e-63	0.515283	0.546	0.241	1.02317e-58	Tprolif	1700097N02Rik
3.33281e-62	0.451131	0.992	0.958	7.07022e-58	Tprolif	Atp5b
6.03634e-60	0.369666	1	1	1.28055e-55	Tprolif	Tmsb10
1.34732e-59	0.435797	0.411	0.145	2.85821e-55	Tprolif	Ckap2
4.72376e-59	0.543775	0.975	0.903	1.0021e-54	Tprolif	Cmtm7
2.35909e-58	0.467145	0.982	0.891	5.00456e-54	Tprolif	Cwc15
5.36294e-58	0.42605	0.994	0.975	1.13769e-53	Tprolif	Ndufb7
2.94505e-57	0.37269	1	0.999	6.24763e-53	Tprolif	Cfl1
1.48499e-56	0.363029	1	0.999	3.15025e-52	Tprolif	Myl6
2.49922e-56	0.42321	0.996	0.969	5.30185e-52	Tprolif	S100a13
2.69425e-56	0.782975	0.708	0.442	5.71559e-52	Tprolif	Cks2
2.81756e-56	0.525803	1	0.983	5.97718e-52	Tprolif	Vim
7.1811e-56	0.369097	1	0.99	1.5234e-51	Tprolif	Arpc3
9.75083e-56	0.462208	0.953	0.853	2.06854e-51	Tprolif	Swi5
7.88786e-55	0.360122	0.382	0.129	1.67333e-50	Tprolif	Aspm
3.5691e-54	0.468459	0.963	0.877	7.57149e-50	Tprolif	Atpif1
9.38609e-54	0.465794	0.947	0.814	1.99117e-49	Tprolif	Mdh1
1.05984e-52	0.281552	0.998	0.998	2.24834e-48	Tprolif	Cox8a
5.9927e-52	0.382779	1	0.999	1.27129e-47	Tprolif	Gapdh
2.73003e-50	0.382834	0.628	0.337	5.7915e-46	Tprolif	Anapc15
3.57537e-50	0.322882	0.429	0.157	7.58479e-46	Tprolif	Knl1
1.94313e-49	0.381556	1	1	4.12216e-45	Tprolif	Ptma
2.13802e-49	0.480193	0.908	0.695	4.53559e-45	Tprolif	Anp32e
3.07543e-48	0.366081	0.998	0.986	6.52422e-44	Tprolif	Myl12a
9.12222e-48	0.389843	0.988	0.957	1.93519e-43	Tprolif	Cox6a1
2.09978e-47	0.390582	0.99	0.938	4.45447e-43	Tprolif	Gnb2
7.74456e-47	0.295001	0.48	0.216	1.64293e-42	Tprolif	Mpp1
9.03376e-47	0.345153	1	1	1.91642e-42	Tprolif	H2-D1
2.08705e-46	0.352451	1	0.996	4.42748e-42	Tprolif	Arhgdib
3.47162e-46	0.409675	0.998	0.975	7.36471e-42	Tprolif	Myl12b
8.21423e-46	0.35915	1	0.999	1.74257e-41	Tprolif	Hnrnpa2b1
1.30655e-45	0.352886	0.994	0.979	2.77171e-41	Tprolif	Ppp1ca
6.7814e-45	0.297675	0.329	0.116	1.43861e-40	Tprolif	Ccnb1
6.41977e-44	0.381038	0.994	0.978	1.36189e-39	Tprolif	Psma7
9.04941e-44	0.500928	0.565	0.298	1.91974e-39	Tprolif	Racgap1
1.00259e-43	0.292004	0.998	0.995	2.12689e-39	Tprolif	Cox6b1
1.46583e-43	0.445765	0.932	0.793	3.10961e-39	Tprolif	Cdk2ap2
1.5161e-43	0.381772	1	1	3.21625e-39	Tprolif	Actb
9.90241e-43	0.508907	0.83	0.585	2.1007e-38	Tprolif	Lmnb1
1.06741e-42	0.462406	0.936	0.785	2.26441e-38	Tprolif	AI662270
1.4805e-42	0.435903	0.446	0.202	3.14074e-38	Tprolif	Dlgap5
7.4056e-42	0.256086	0.283	0.095	1.57102e-37	Tprolif	Kif20a
4.10824e-41	0.391447	0.947	0.883	8.71522e-37	Tprolif	Psmb6
6.24138e-41	0.401115	0.875	0.734	1.32405e-36	Tprolif	Ciao2a
8.27348e-41	0.3425	0.994	0.978	1.75514e-36	Tprolif	Atp5pb
1.35341e-40	0.376659	0.992	0.941	2.87113e-36	Tprolif	Ndufb11
1.36041e-40	0.352725	0.994	0.978	2.88598e-36	Tprolif	Snrpf
2.34938e-40	0.420927	0.889	0.724	4.98398e-36	Tprolif	Banf1
2.47877e-40	0.357311	0.981	0.926	5.25847e-36	Tprolif	Psma4
5.55983e-40	0.292384	1	1	1.17946e-35	Tprolif	Pfn1
1.90381e-39	0.37123	0.996	0.954	4.03874e-35	Tprolif	Ywhae
2.11418e-39	0.264665	1	0.999	4.48502e-35	Tprolif	Psmb8
2.69837e-39	0.315933	0.998	0.998	5.72431e-35	Tprolif	Tpm3
1.49515e-38	0.376273	0.986	0.962	3.17182e-34	Tprolif	Psmb3
4.38375e-38	0.45923	0.967	0.933	9.29968e-34	Tprolif	Ndufa4
8.62219e-38	0.282397	0.339	0.133	1.82911e-33	Tprolif	Bub1b
1.00509e-37	0.304517	0.591	0.334	2.1322e-33	Tprolif	Ppih
1.5528e-37	0.374823	1	0.989	3.29411e-33	Tprolif	S100a11
1.85536e-37	0.301014	1	0.994	3.93595e-33	Tprolif	Cdc42
2.60545e-37	0.356455	0.973	0.894	5.5272e-33	Tprolif	Psmb4
5.59503e-37	0.335482	0.992	0.96	1.18693e-32	Tprolif	Pomp
6.29746e-37	0.331789	0.99	0.966	1.33594e-32	Tprolif	Hnrnpm
1.20294e-36	0.260147	1	0.998	2.55192e-32	Tprolif	Cox6c
1.57016e-36	0.357332	0.981	0.929	3.33093e-32	Tprolif	Smdt1
6.32102e-36	0.334732	0.996	0.975	1.34094e-31	Tprolif	Anp32b
6.45142e-36	0.358912	0.988	0.946	1.3686e-31	Tprolif	Psma3
4.47191e-35	0.268687	0.998	0.994	9.48671e-31	Tprolif	Sem1
7.40761e-35	0.313107	0.536	0.27	1.57145e-30	Tprolif	Ccdc34
1.33006e-34	0.364399	0.811	0.599	2.82159e-30	Tprolif	Rars
2.70404e-34	0.33411	0.977	0.917	5.73634e-30	Tprolif	Atp5o.1
1.07247e-33	0.293523	0.994	0.981	2.27513e-29	Tprolif	Atp5md
1.22162e-33	0.329236	0.981	0.935	2.59153e-29	Tprolif	Atp5a1
1.641e-33	0.31729	0.992	0.985	3.48122e-29	Tprolif	Psmb9
1.48087e-32	0.301218	0.994	0.984	3.14153e-28	Tprolif	Cox5a
4.77789e-32	0.357986	0.94	0.837	1.01358e-27	Tprolif	Mrps14
4.76947e-31	0.288763	0.99	0.971	1.0118e-26	Tprolif	Psma2
5.89633e-31	0.357374	0.844	0.674	1.25085e-26	Tprolif	Ccdc124
6.01613e-31	0.346429	0.988	0.926	1.27626e-26	Tprolif	Sfpq
6.29531e-31	0.337605	0.791	0.617	1.33549e-26	Tprolif	Mpc1
8.96941e-31	0.268781	0.998	0.99	1.90277e-26	Tprolif	Ubl5
1.11762e-30	0.319364	0.994	0.962	2.37092e-26	Tprolif	Cd48
2.02794e-30	0.319115	0.996	0.98	4.30207e-26	Tprolif	Tmbim6
2.71045e-30	0.32805	0.94	0.86	5.74994e-26	Tprolif	Sdhb
3.04843e-30	0.331343	0.963	0.9	6.46695e-26	Tprolif	Eloc
3.72648e-30	0.332929	0.881	0.71	7.90536e-26	Tprolif	Ndufs8
1.37364e-29	0.310303	0.957	0.904	2.91404e-25	Tprolif	Sf3b6
1.77677e-29	0.264691	0.998	0.986	3.76924e-25	Tprolif	Snrpe
1.8826e-29	0.300661	0.632	0.394	3.99374e-25	Tprolif	Sun2
2.89099e-29	0.327464	0.889	0.707	6.13295e-25	Tprolif	Exosc8
4.58668e-29	0.278748	0.998	0.983	9.73017e-25	Tprolif	Pdia3
7.00445e-29	0.273869	0.996	0.981	1.48592e-24	Tprolif	Cox7b
8.66497e-29	0.296914	0.996	0.994	1.83819e-24	Tprolif	Ybx1
1.23163e-28	0.330813	0.891	0.761	2.61277e-24	Tprolif	Snrpc
1.70144e-28	0.333724	0.842	0.691	3.60943e-24	Tprolif	Oga
3.32493e-28	0.299824	0.953	0.885	7.05351e-24	Tprolif	Lamtor4
5.41145e-28	0.268852	0.441	0.231	1.14798e-23	Tprolif	2810001G20Rik
6.14475e-28	0.372646	0.988	0.961	1.30355e-23	Tprolif	Gmfg
1.29118e-27	0.28132	0.719	0.493	2.7391e-23	Tprolif	Snrpa
1.48452e-27	0.291457	0.992	0.919	3.14926e-23	Tprolif	Jpt1
2.00277e-27	0.310499	0.988	0.946	4.24868e-23	Tprolif	Ezr
4.35202e-27	0.363474	0.78	0.573	9.23237e-23	Tprolif	Tuba1a
4.86649e-27	0.265453	0.998	0.991	1.03238e-22	Tprolif	Actr3
6.08526e-27	0.347603	0.398	0.218	1.29093e-22	Tprolif	Reep4
8.94402e-27	0.315244	0.951	0.891	1.89738e-22	Tprolif	Hnrnpc
1.1889e-26	0.26352	0.996	0.987	2.52213e-22	Tprolif	Hnrnpf
1.29471e-26	0.271908	0.992	0.984	2.7466e-22	Tprolif	Arpc5
1.76351e-26	0.318269	0.998	0.974	3.7411e-22	Tprolif	Ly6e
2.99304e-26	0.295243	0.965	0.899	6.34944e-22	Tprolif	Taldo1
3.26917e-26	0.279129	0.982	0.958	6.93523e-22	Tprolif	Ndufb9
3.40206e-26	0.290314	0.994	0.99	7.21714e-22	Tprolif	Hnrnpa3
4.50902e-26	0.302923	0.945	0.864	9.56543e-22	Tprolif	Fundc2
4.83951e-26	0.333953	0.936	0.847	1.02665e-21	Tprolif	Pnn
5.17926e-26	0.288564	0.965	0.904	1.09873e-21	Tprolif	Psmb5
6.20569e-26	0.279637	0.68	0.485	1.31648e-21	Tprolif	Bak1
8.87215e-26	0.303107	0.821	0.635	1.88214e-21	Tprolif	Psmc1
2.54824e-25	0.298191	0.745	0.516	5.40584e-21	Tprolif	Sdf2l1
5.06674e-25	0.286651	0.733	0.497	1.07486e-20	Tprolif	Lsm2
5.56708e-25	0.299157	1	0.997	1.181e-20	Tprolif	Crip1
6.822e-25	0.299876	0.945	0.874	1.44722e-20	Tprolif	Ndufs5
1.41852e-24	0.535049	0.984	0.988	3.00926e-20	Tprolif	Ifi27l2a
1.75446e-24	0.338041	0.965	0.904	3.72191e-20	Tprolif	Tagln2
2.12534e-24	0.380844	0.895	0.732	4.5087e-20	Tprolif	BE692007
2.15694e-24	0.279366	0.717	0.512	4.57572e-20	Tprolif	Prpf38a
3.15359e-24	0.295815	0.963	0.899	6.69002e-20	Tprolif	Sugt1
3.32201e-24	0.285591	0.988	0.96	7.04732e-20	Tprolif	Bzw1
7.34971e-24	0.27106	0.899	0.768	1.55917e-19	Tprolif	Ndufv2
9.08985e-24	0.274592	0.825	0.661	1.92832e-19	Tprolif	Pfdn6
1.00253e-23	0.336483	0.979	0.938	2.12676e-19	Tprolif	H2-T22
1.06852e-23	0.273334	0.955	0.91	2.26676e-19	Tprolif	Mrps21
1.24093e-23	0.312375	0.977	0.938	2.63251e-19	Tprolif	Prdx1
1.70061e-23	0.270216	0.893	0.745	3.60767e-19	Tprolif	Psmd13
3.46309e-23	0.327611	0.924	0.804	7.3466e-19	Tprolif	Odc1
4.06345e-23	0.27058	0.934	0.834	8.6202e-19	Tprolif	Mrps33
4.32357e-23	0.25156	0.988	0.933	9.17202e-19	Tprolif	Snrpb
6.67046e-23	0.285662	0.977	0.958	1.41507e-18	Tprolif	Cbx3
8.2125e-23	0.264025	0.969	0.923	1.7422e-18	Tprolif	Srp9
8.84507e-23	0.302209	0.906	0.813	1.87639e-18	Tprolif	Ssu72
9.14581e-23	0.288231	0.784	0.619	1.94019e-18	Tprolif	Dazap1
1.25858e-22	0.282846	1	0.986	2.66994e-18	Tprolif	Tspo
1.2793e-22	0.279685	0.772	0.566	2.71392e-18	Tprolif	Phgdh
1.36185e-22	0.297908	0.914	0.795	2.88904e-18	Tprolif	Etfb
1.68698e-22	0.284148	0.965	0.884	3.57876e-18	Tprolif	Cst3
2.52231e-22	0.304511	0.998	0.977	5.35083e-18	Tprolif	Eif5a
2.82652e-22	0.271193	0.996	0.978	5.99618e-18	Tprolif	Ywhaz
3.00094e-22	0.274399	0.86	0.719	6.36619e-18	Tprolif	Mtpn
5.31337e-22	0.286802	0.92	0.827	1.12718e-17	Tprolif	Eif4e2
9.80323e-22	0.345925	0.852	0.725	2.07966e-17	Tprolif	Lbr
1.5933e-21	0.285221	0.893	0.771	3.38002e-17	Tprolif	Magoh
2.16782e-21	0.250653	0.998	0.984	4.59881e-17	Tprolif	Reep5
2.89349e-21	0.273857	0.906	0.855	6.13826e-17	Tprolif	Tmem14c
3.05345e-21	0.296912	0.965	0.894	6.47759e-17	Tprolif	Paip2
4.35257e-21	0.2851	0.889	0.759	9.23355e-17	Tprolif	Ssr2
4.9157e-21	0.270886	0.912	0.82	1.04282e-16	Tprolif	Psmc6
5.16047e-21	0.277163	0.869	0.76	1.09474e-16	Tprolif	Nudt21
8.44074e-21	0.264032	0.965	0.898	1.79062e-16	Tprolif	Supt4a
8.99888e-21	0.270431	0.875	0.745	1.90902e-16	Tprolif	Psma6
9.28817e-21	0.279604	0.879	0.765	1.97039e-16	Tprolif	Psmd12
2.10685e-20	0.297888	0.881	0.733	4.46947e-16	Tprolif	Luc7l3
2.59948e-20	0.27592	0.922	0.82	5.51453e-16	Tprolif	Cacybp
3.29037e-20	0.25175	0.821	0.675	6.9802e-16	Tprolif	Akr1b3
3.90076e-20	0.270805	0.869	0.725	8.27507e-16	Tprolif	Ebp
4.00507e-20	0.250316	0.977	0.952	8.49636e-16	Tprolif	Tmem258
4.4018e-20	0.264306	0.967	0.936	9.33797e-16	Tprolif	Atp5g3
4.99665e-20	0.261417	0.589	0.41	1.05999e-15	Tprolif	AI506816
7.70972e-20	0.268655	0.957	0.901	1.63554e-15	Tprolif	Ube2l3
9.08841e-20	0.261955	0.92	0.821	1.92801e-15	Tprolif	Ywhaq
2.10779e-19	0.267193	0.725	0.536	4.47146e-15	Tprolif	Vars
2.53849e-19	0.391874	0.741	0.599	5.38515e-15	Tprolif	Rad21
2.76474e-19	0.308866	0.864	0.769	5.86511e-15	Tprolif	Pdia6
3.3261e-19	0.256529	0.947	0.89	7.056e-15	Tprolif	Pdap1
4.02896e-19	0.268479	0.889	0.784	8.54703e-15	Tprolif	Ube2n
5.77241e-19	0.264108	0.92	0.83	1.22456e-14	Tprolif	Srp19
7.19932e-19	0.256499	0.938	0.856	1.52726e-14	Tprolif	Psmc3
1.19396e-18	0.295689	0.957	0.921	2.53286e-14	Tprolif	Dnajc15
2.0035e-18	0.391961	0.916	0.776	4.25023e-14	Tprolif	AC160336.1
2.01299e-18	0.272981	0.955	0.918	4.27035e-14	Tprolif	Cotl1
2.89418e-18	0.251689	0.879	0.749	6.1397e-14	Tprolif	Psmc2
3.54905e-18	0.25448	0.901	0.803	7.52894e-14	Tprolif	Uqcrfs1
9.69689e-18	0.255837	0.815	0.675	2.0571e-13	Tprolif	Anapc13
1.14421e-17	0.25216	0.963	0.901	2.42732e-13	Tprolif	Ywhah
1.36208e-17	0.321742	0.996	0.977	2.88951e-13	Tprolif	H2-T23
2.62335e-17	0.266436	0.93	0.892	5.56518e-13	Tprolif	Pdcd5
1.4174e-16	0.25709	0.92	0.85	3.00687e-12	Tprolif	Acadl
1.90715e-16	0.261757	0.852	0.758	4.04583e-12	Tprolif	Pttg1
3.72085e-16	0.260135	0.901	0.836	7.8934e-12	Tprolif	Eif3j1
5.89583e-16	0.319361	0.942	0.863	1.25074e-11	Tprolif	Gm19585
1.65846e-15	0.251224	0.7	0.546	3.51826e-11	Tprolif	Polr2a
1.14598e-14	0.269086	0.938	0.864	2.43108e-10	Tprolif	Serinc3
3.0787e-14	0.268126	0.78	0.637	6.53116e-10	Tprolif	Tubb4b
6.6637e-14	0.251934	0.865	0.739	1.41364e-09	Tprolif	Rbbp6
2.27837e-13	0.306379	0.869	0.701	4.83334e-09	Tprolif	Nrgn
2.27879e-11	0.27175	0.575	0.434	4.83422e-07	Tprolif	Dbf4
1.32218e-08	0.515264	0.702	0.671	0.000280487	Tprolif	Plac8
0	1.24589	0.535	0.038	0	Tpex	Ccr7
1.84657e-274	0.659959	0.393	0.026	3.9173e-270	Tpex	Tcf7
2.3525e-161	0.337425	0.294	0.027	4.9906e-157	Tpex	Slamf6
4.0181e-156	1.81403	0.617	0.167	8.524e-152	Tpex	Dapl1
5.57717e-107	0.60168	0.315	0.053	1.18314e-102	Tpex	Cd74
1.9095e-97	1.01461	0.653	0.257	4.05082e-93	Tpex	Emb
8.60085e-82	0.282086	0.26	0.046	1.82458e-77	Tpex	1700019D03Rik
8.12754e-79	0.954977	0.78	0.396	1.72418e-74	Tpex	Ms4a4c
4.50175e-78	0.567721	0.605	0.238	9.55e-74	Tpex	Gpm6b
2.75309e-67	1.01787	0.854	0.596	5.84041e-63	Tpex	Tnfrsf4
3.58471e-65	1.11436	0.803	0.447	7.60461e-61	Tpex	Xcl1
1.58801e-59	0.386534	1	0.999	3.36881e-55	Tpex	Eef1b2
1.65879e-59	0.681553	0.886	0.619	3.51897e-55	Tpex	Il18r1
1.0944e-58	0.281146	1	1	2.32167e-54	Tpex	Rps29
5.96809e-58	1.07914	0.915	0.789	1.26607e-53	Tpex	Nfkbia
2.92625e-57	0.710715	0.909	0.768	6.20775e-53	Tpex	Traf1
4.51551e-57	0.393014	0.463	0.174	9.57919e-53	Tpex	Bach2
1.00649e-54	0.421325	0.383	0.133	2.13516e-50	Tpex	Bmyc
2.06796e-54	0.640745	0.609	0.297	4.38696e-50	Tpex	Ifi211
1.00565e-51	0.2828	0.283	0.079	2.13339e-47	Tpex	Fas
2.63863e-51	0.318065	1	1	5.59759e-47	Tpex	Rplp1
1.2212e-50	0.292669	1	1	2.59065e-46	Tpex	Rps27a
6.38987e-50	0.658036	0.979	0.914	1.35555e-45	Tpex	Hif1a
2.15601e-49	0.300518	1	1	4.57376e-45	Tpex	Rps18
2.37828e-49	0.578068	0.856	0.675	5.04529e-45	Tpex	Nfat5
3.17215e-49	0.333953	1	1	6.7294e-45	Tpex	Rps12
6.74138e-48	0.380807	0.52	0.238	1.43012e-43	Tpex	Zc3h12d
1.27229e-47	0.486734	0.994	0.995	2.69904e-43	Tpex	Gas5
3.80058e-47	0.319007	0.302	0.096	8.06256e-43	Tpex	Ccdc148
1.38587e-45	0.412031	0.573	0.298	2.93999e-41	Tpex	Ptprs
1.08125e-44	0.284027	1	1	2.29375e-40	Tpex	Rps28
4.09647e-44	0.888883	0.67	0.413	8.69025e-40	Tpex	Nrn1
1.61486e-43	0.272699	1	0.999	3.42576e-39	Tpex	Rpl34
3.33253e-42	0.269716	1	1	7.06963e-38	Tpex	Rps20
4.32506e-42	0.263609	1	1	9.17518e-38	Tpex	Rpl13
1.30062e-41	0.56083	0.535	0.271	2.75913e-37	Tpex	Pou2f2
1.41904e-41	0.528541	0.918	0.82	3.01036e-37	Tpex	4930523C07Rik
3.46366e-41	0.256147	1	1	7.34781e-37	Tpex	Rpl18
1.42956e-40	0.556233	0.797	0.583	3.03267e-36	Tpex	Kdm2b
5.55017e-40	0.391481	0.503	0.247	1.17741e-35	Tpex	Cpne3
1.21434e-39	0.633428	0.647	0.413	2.5761e-35	Tpex	2310001H17Rik
3.99753e-39	0.252696	1	1	8.48035e-35	Tpex	Rpl22
4.70723e-39	0.340696	0.41	0.176	9.98591e-35	Tpex	Crtam
6.71132e-39	0.29939	0.998	1	1.42374e-34	Tpex	Rpl36a
1.29346e-38	0.307365	1	1	2.74396e-34	Tpex	Rpl12
1.41971e-38	0.366596	0.537	0.29	3.01177e-34	Tpex	Gramd1b
1.74408e-38	0.343458	0.262	0.087	3.6999e-34	Tpex	Myb
3.46355e-38	0.401194	0.539	0.288	7.34758e-34	Tpex	Tgif1
3.81889e-38	0.266381	1	1	8.10139e-34	Tpex	Rpsa
2.01542e-37	0.46123	0.683	0.432	4.27551e-33	Tpex	Gramd3
9.43754e-37	0.571645	0.59	0.36	2.00208e-32	Tpex	Cd200
2.10412e-36	0.655284	0.672	0.449	4.46367e-32	Tpex	Igfbp7
8.02622e-36	0.274452	1	1	1.70268e-31	Tpex	Rack1
8.86759e-35	0.422535	0.958	0.9	1.88117e-30	Tpex	Limd2
2.9941e-34	0.521585	0.901	0.773	6.35169e-30	Tpex	Sat1
6.38314e-34	0.489702	0.436	0.214	1.35412e-29	Tpex	Tnfsf11
8.92521e-34	0.536362	0.772	0.602	1.89339e-29	Tpex	Orai1
1.0937e-33	0.42983	0.586	0.346	2.32018e-29	Tpex	Relb
1.31018e-33	0.46935	0.638	0.409	2.77941e-29	Tpex	Nfkb2
3.36896e-33	0.491648	0.975	0.953	7.1469e-29	Tpex	Sdf4
4.852e-33	0.324934	0.431	0.217	1.0293e-28	Tpex	Lysmd2
1.23793e-32	0.522608	0.283	0.107	2.62614e-28	Tpex	Ttn
2.61274e-32	0.364529	0.393	0.184	5.54267e-28	Tpex	Tbc1d4
1.07012e-31	0.549768	0.729	0.531	2.27015e-27	Tpex	Cd160
1.71513e-31	0.418204	0.569	0.342	3.63848e-27	Tpex	Pkp4
1.99719e-31	0.32896	0.431	0.212	4.23683e-27	Tpex	Creb3l2
2.50876e-31	0.38548	0.973	0.896	5.32209e-27	Tpex	Stat4
3.95934e-31	0.412418	0.693	0.468	8.39935e-27	Tpex	Sesn3
4.35355e-31	0.447005	0.793	0.63	9.23562e-27	Tpex	Mrps6
6.4374e-31	0.366751	0.564	0.333	1.36563e-26	Tpex	Dusp4
1.39814e-30	0.423977	0.465	0.237	2.96602e-26	Tpex	Tnfsf8
2.54398e-30	0.543369	0.96	0.897	5.39681e-26	Tpex	Ccnd2
6.05263e-30	0.263239	1	1	1.28401e-25	Tpex	Rpl10a
7.89773e-30	0.461425	0.905	0.801	1.67542e-25	Tpex	Zfas1
8.32062e-30	0.496626	0.958	0.898	1.76514e-25	Tpex	Bhlhe40
9.26022e-30	0.303194	0.4	0.191	1.96446e-25	Tpex	Nfkbiz
8.63999e-29	0.396053	0.848	0.719	1.83289e-24	Tpex	Nfkb1
2.43796e-28	0.329157	0.998	0.998	5.17189e-24	Tpex	Npm1
4.30777e-28	0.277997	0.345	0.159	9.1385e-24	Tpex	St6galnac3
7.9498e-28	0.416889	0.901	0.799	1.68647e-23	Tpex	Vgll4
9.92525e-28	0.434744	0.801	0.648	2.10554e-23	Tpex	Nrip1
1.31745e-27	0.362714	0.495	0.275	2.79483e-23	Tpex	Tespa1
3.99548e-27	0.303809	0.438	0.236	8.47602e-23	Tpex	Etv6
4.02461e-27	0.306696	0.268	0.108	8.5378e-23	Tpex	A530083M17Rik
6.8184e-27	0.463917	0.829	0.675	1.44646e-22	Tpex	Il7r
8.11871e-27	0.273937	1	1	1.7223e-22	Tpex	Rps2
1.38988e-26	0.33058	0.552	0.34	2.94849e-22	Tpex	Fam53b
1.70689e-26	0.463639	0.624	0.423	3.621e-22	Tpex	Alcam
4.83676e-26	0.264954	0.471	0.265	1.02607e-21	Tpex	Stx11
7.30948e-26	0.329011	0.507	0.304	1.55063e-21	Tpex	Sdhaf1
7.54086e-26	0.25722	0.421	0.216	1.59972e-21	Tpex	Gm20186
9.60011e-26	0.274927	0.446	0.239	2.03657e-21	Tpex	Samd3
4.99121e-25	0.457253	0.894	0.765	1.05884e-20	Tpex	Zfp36l1
2.01489e-24	0.422467	0.759	0.578	4.27438e-20	Tpex	Il18rap
3.29237e-24	0.584433	0.535	0.311	6.98444e-20	Tpex	Slc17a6
4.50254e-24	0.377041	0.987	0.962	9.55169e-20	Tpex	mt-Co1
4.86808e-24	0.496023	0.803	0.681	1.03271e-19	Tpex	Filip1l
6.02948e-24	0.357323	0.543	0.355	1.27909e-19	Tpex	Hivep1
6.65669e-24	0.302879	0.556	0.344	1.41215e-19	Tpex	Zeb2
1.47641e-23	0.342442	0.981	0.976	3.13205e-19	Tpex	mt-Nd4
2.08985e-23	1.38775	0.311	0.147	4.43341e-19	Tpex	Ccl1
2.24052e-23	0.257057	0.998	0.998	4.75305e-19	Tpex	Rpl4
2.44458e-23	0.421398	0.835	0.732	5.18593e-19	Tpex	Cd82
3.00097e-23	0.387429	0.943	0.881	6.36625e-19	Tpex	mt-Nd5
5.33846e-23	0.544124	0.704	0.568	1.1325e-18	Tpex	Rel
2.41881e-22	0.563093	0.507	0.304	5.13127e-18	Tpex	Slfn5
6.66853e-22	0.33956	0.992	0.979	1.41466e-17	Tpex	mt-Nd2
1.49791e-21	0.364466	0.998	0.988	3.17766e-17	Tpex	Ltb
1.88461e-21	0.260499	0.404	0.222	3.99801e-17	Tpex	Camk2d
2.09407e-21	0.285401	0.573	0.38	4.44235e-17	Tpex	Itpr1
3.20778e-21	0.255277	0.459	0.27	6.80499e-17	Tpex	Jade2
4.00795e-21	0.367261	0.761	0.623	8.50248e-17	Tpex	Map4k4
9.94083e-21	0.261754	0.497	0.311	2.10885e-16	Tpex	Tnip1
1.12067e-20	0.394859	0.888	0.78	2.37738e-16	Tpex	Nrp1
3.16178e-20	0.430565	0.958	0.95	6.7074e-16	Tpex	2410006H16Rik
6.99652e-20	0.65227	0.748	0.622	1.48424e-15	Tpex	Ikzf2
1.09278e-19	0.304168	0.632	0.468	2.31823e-15	Tpex	1110038B12Rik
9.51244e-19	0.280442	0.651	0.486	2.01797e-14	Tpex	Tcf12
1.34909e-18	0.378404	0.844	0.717	2.86197e-14	Tpex	Tnfaip3
1.46263e-18	0.414223	0.964	0.913	3.10283e-14	Tpex	Tnfrsf18
1.56149e-18	0.262049	0.983	0.976	3.31253e-14	Tpex	Eef1g
3.99338e-18	0.259536	0.512	0.335	8.47157e-14	Tpex	Irf2bp2
9.44496e-18	0.279858	0.97	0.932	2.00365e-13	Tpex	Apobec3
1.05958e-17	0.440707	0.719	0.601	2.24778e-13	Tpex	Eea1
1.86923e-17	0.28541	0.839	0.746	3.96538e-13	Tpex	Nt5c
2.16994e-17	0.275645	0.558	0.395	4.60331e-13	Tpex	Trps1
3.19825e-17	0.416047	0.605	0.417	6.78477e-13	Tpex	Gm12840
2.10117e-16	0.264982	0.455	0.298	4.45742e-12	Tpex	Slc7a1
1.08007e-15	0.266477	0.672	0.535	2.29126e-11	Tpex	Hmox2
1.84607e-15	0.257647	0.594	0.428	3.91626e-11	Tpex	Ar
2.10649e-15	0.546421	0.782	0.708	4.46872e-11	Tpex	Nrgn
2.7922e-15	0.283902	0.681	0.54	5.92337e-11	Tpex	Msi2
2.93297e-15	0.312451	0.93	0.868	6.222e-11	Tpex	Stat3
2.96241e-15	0.468921	0.873	0.809	6.28446e-11	Tpex	Odc1
8.27089e-15	0.388169	0.607	0.481	1.75459e-10	Tpex	Ifrd1
1.04328e-14	0.263744	0.879	0.795	2.21321e-10	Tpex	Snhg8
2.23646e-14	0.308179	0.983	0.982	4.74443e-10	Tpex	Itgb1
1.25614e-13	0.368389	0.996	1	2.66477e-09	Tpex	mt-Rnr2
2.48569e-13	0.390484	0.594	0.457	5.27314e-09	Tpex	Gm47283
2.57392e-13	0.588918	0.573	0.46	5.46032e-09	Tpex	Gadd45b
3.14365e-13	0.331281	0.958	0.946	6.66893e-09	Tpex	Ybx3
6.5791e-13	0.443362	0.761	0.693	1.39569e-08	Tpex	Snhg1
9.1269e-13	0.399068	0.953	0.892	1.93618e-08	Tpex	AC149090.1
5.5354e-12	0.28146	0.495	0.371	1.17428e-07	Tpex	Uap1
7.34115e-12	0.284853	0.391	0.256	1.55735e-07	Tpex	Furin
9.0234e-12	0.382955	0.738	0.66	1.91422e-07	Tpex	Sqstm1
1.4967e-11	0.267275	0.892	0.798	3.17511e-07	Tpex	Ogt
1.52115e-11	0.260708	0.651	0.536	3.22697e-07	Tpex	Zfp445
2.91883e-11	0.30866	0.812	0.721	6.19201e-07	Tpex	Arap2
5.57916e-11	0.344437	0.672	0.583	1.18356e-06	Tpex	Sh2d1a
6.66208e-11	0.271249	0.328	0.21	1.41329e-06	Tpex	Slc16a11
9.75818e-11	0.473956	0.607	0.526	2.0701e-06	Tpex	Tent5a
3.48631e-10	0.276729	0.996	0.993	7.39585e-06	Tpex	mt-Rnr1
3.62703e-10	0.353634	0.765	0.696	7.69439e-06	Tpex	Grap
4.17298e-10	0.410427	0.332	0.217	8.85255e-06	Tpex	Iigp1
4.72863e-10	0.263171	0.723	0.606	1.00313e-05	Tpex	Arid5b
1.99824e-09	0.28862	0.74	0.665	4.23906e-05	Tpex	Ifi27
3.43836e-09	0.368179	0.438	0.329	7.29413e-05	Tpex	Icam1
8.78103e-09	0.252453	0.791	0.742	0.000186281	Tpex	Plscr1
1.39317e-08	0.274201	0.442	0.349	0.000295548	Tpex	Fam129a
4.39851e-08	0.297225	0.634	0.521	0.0009331	Tpex	Nr4a3
6.75325e-08	0.288142	0.767	0.735	0.00143263	Tpex	Aebp2
1.1911e-07	0.372733	0.482	0.395	0.0025268	Tpex	Il2ra
3.45407e-07	0.291529	0.715	0.667	0.00732746	Tpex	Serpina3g
1.63663e-06	0.277904	0.315	0.231	0.0347194	Tpex	Snhg15
2.4824e-05	0.259047	0.552	0.471	0.526617	Tpex	Kcnq1ot1
6.90135e-05	0.287128	0.347	0.267	1	Tpex	Xist
6.57208e-268	1.24319	0.773	0.088	1.3942e-263	Tex-early-prolif	Esco2
3.67217e-233	0.875239	0.754	0.096	7.79014e-229	Tex-early-prolif	Pbk
6.48045e-226	0.843905	0.707	0.089	1.37476e-221	Tex-early-prolif	Neil3
3.67596e-221	2.10807	0.871	0.159	7.79817e-217	Tex-early-prolif	Nusap1
5.77727e-215	1.28271	0.832	0.138	1.22559e-210	Tex-early-prolif	Fbxo5
2.55246e-212	0.667113	0.652	0.076	5.4148e-208	Tex-early-prolif	Mxd3
3.03347e-209	1.11969	0.797	0.129	6.43521e-205	Tex-early-prolif	Spc25
1.64053e-208	0.819113	0.754	0.111	3.48021e-204	Tex-early-prolif	Shcbp1
2.92906e-207	0.562411	0.602	0.066	6.21372e-203	Tex-early-prolif	Kif14
7.75129e-207	1.05052	0.773	0.122	1.64436e-202	Tex-early-prolif	Sgo1
1.71835e-206	0.963276	0.777	0.12	3.6453e-202	Tex-early-prolif	Kif4
1.64067e-203	0.739525	0.695	0.093	3.48052e-199	Tex-early-prolif	Nuf2
3.06598e-201	1.26492	0.781	0.128	6.50416e-197	Tex-early-prolif	Ccna2
3.60097e-200	1.35004	0.84	0.151	7.6391e-196	Tex-early-prolif	Knl1
4.8664e-192	0.624706	0.641	0.082	1.03236e-187	Tex-early-prolif	E2f8
5.76293e-191	1.03029	0.73	0.114	1.22255e-186	Tex-early-prolif	Sgo2a
4.45424e-190	0.569015	0.633	0.08	9.44922e-186	Tex-early-prolif	Foxm1
3.42924e-189	1.12758	0.691	0.093	7.2748e-185	Tex-early-prolif	H2ac10
2.24379e-188	1.62993	0.863	0.189	4.75998e-184	Tex-early-prolif	Kif11
6.42583e-188	0.658842	0.621	0.079	1.36318e-183	Tex-early-prolif	Ccnf
2.54885e-185	1.07943	0.801	0.15	5.40712e-181	Tex-early-prolif	Cit
1.45755e-183	0.771091	0.73	0.116	3.09204e-179	Tex-early-prolif	Bub1
4.60821e-180	0.983526	0.73	0.119	9.77586e-176	Tex-early-prolif	Ckap2l
1.75453e-179	0.908221	0.703	0.111	3.72205e-175	Tex-early-prolif	Mis18bp1
2.04322e-179	1.33626	0.75	0.124	4.33449e-175	Tex-early-prolif	Hmmr
2.94471e-179	0.606998	0.648	0.091	6.24692e-175	Tex-early-prolif	Stil
3.08404e-179	1.28126	0.836	0.175	6.54249e-175	Tex-early-prolif	Cdk1
4.75472e-179	0.797666	0.758	0.133	1.00867e-174	Tex-early-prolif	Ncaph
8.89559e-178	0.916567	0.773	0.139	1.88711e-173	Tex-early-prolif	Aurkb
8.65025e-177	0.902913	0.738	0.126	1.83506e-172	Tex-early-prolif	Bub1b
2.80851e-174	0.919003	0.777	0.14	5.95797e-170	Tex-early-prolif	Rad51ap1
1.83041e-172	0.697779	0.699	0.11	3.88302e-168	Tex-early-prolif	Ska1
1.86106e-172	1.68279	0.828	0.175	3.94805e-168	Tex-early-prolif	Rrm2
6.98801e-171	0.538782	0.609	0.082	1.48244e-166	Tex-early-prolif	Cdca5
3.47791e-170	0.805615	0.707	0.119	7.37804e-166	Tex-early-prolif	Kif22
1.01644e-169	1.01714	0.711	0.119	2.15628e-165	Tex-early-prolif	Kif23
2.64906e-169	0.741171	0.668	0.105	5.61972e-165	Tex-early-prolif	Depdc1a
2.3081e-167	0.681471	0.598	0.08	4.89641e-163	Tex-early-prolif	Pimreg
3.24132e-163	0.696526	0.695	0.118	6.87613e-159	Tex-early-prolif	Cdca2
1.9102e-162	1.10226	0.824	0.179	4.0523e-158	Tex-early-prolif	Asf1b
2.86373e-162	2.16063	0.773	0.159	6.07511e-158	Tex-early-prolif	Cenpf
4.09836e-162	0.613824	0.617	0.089	8.69427e-158	Tex-early-prolif	Ttk
2.7123e-161	0.498695	0.531	0.066	5.75387e-157	Tex-early-prolif	E2f7
5.26889e-161	1.46907	0.828	0.185	1.11774e-156	Tex-early-prolif	Tpx2
6.46724e-161	1.72974	0.805	0.162	1.37196e-156	Tex-early-prolif	Hist1h2an
4.55325e-160	0.821936	0.617	0.092	9.65926e-156	Tex-early-prolif	Plk1
2.05436e-158	0.904025	0.734	0.133	4.35812e-154	Tex-early-prolif	Cep55
6.14694e-157	0.352897	0.488	0.055	1.30401e-152	Tex-early-prolif	Espl1
1.87701e-155	1.22543	0.695	0.127	3.98188e-151	Tex-early-prolif	Aspm
9.61824e-155	1.51526	0.75	0.138	2.04041e-150	Tex-early-prolif	H2ac4
1.90432e-154	0.658269	0.582	0.084	4.03983e-150	Tex-early-prolif	Anln
2.16838e-152	0.54085	0.602	0.091	4.60001e-148	Tex-early-prolif	Kifc1
3.48042e-152	1.94399	0.805	0.175	7.38337e-148	Tex-early-prolif	H3c3
5.91029e-152	0.529091	0.574	0.083	1.25381e-147	Tex-early-prolif	Gen1
1.43157e-151	1.38967	0.855	0.212	3.03693e-147	Tex-early-prolif	Cdca8
1.50597e-150	1.89386	0.84	0.227	3.19477e-146	Tex-early-prolif	Prc1
1.39784e-148	0.740825	0.598	0.086	2.96538e-144	Tex-early-prolif	H3c2
4.73775e-148	1.02186	0.82	0.195	1.00507e-143	Tex-early-prolif	Tacc3
1.11579e-147	0.761446	0.672	0.122	2.36703e-143	Tex-early-prolif	Brca1
4.36654e-147	1.69629	0.836	0.205	9.26319e-143	Tex-early-prolif	Birc5
7.00101e-147	1.0757	0.816	0.203	1.4852e-142	Tex-early-prolif	Ncapg2
9.59472e-147	1.06594	0.844	0.218	2.03542e-142	Tex-early-prolif	Diaph3
1.69805e-146	0.964464	0.824	0.203	3.60225e-142	Tex-early-prolif	Ncapd2
2.71874e-146	0.709583	0.691	0.129	5.76753e-142	Tex-early-prolif	Brip1
9.60705e-146	0.531455	0.52	0.069	2.03804e-141	Tex-early-prolif	Prr11
2.86005e-145	0.573758	0.52	0.069	6.06731e-141	Tex-early-prolif	Nek2
3.67557e-145	0.474061	0.598	0.093	7.79736e-141	Tex-early-prolif	Zwilch
4.76766e-145	0.752468	0.773	0.171	1.01141e-140	Tex-early-prolif	Ncapg
1.05057e-143	2.35999	0.895	0.288	2.22868e-139	Tex-early-prolif	Pclaf
9.18307e-142	2.12722	0.844	0.215	1.9481e-137	Tex-early-prolif	H1f5
3.76171e-141	0.528554	0.652	0.115	7.9801e-137	Tex-early-prolif	Cenpp
1.21071e-140	1.13469	0.805	0.206	2.56839e-136	Tex-early-prolif	Arhgap11a
1.22181e-140	1.22717	0.84	0.233	2.59195e-136	Tex-early-prolif	Spc24
1.14071e-139	0.818685	0.746	0.159	2.41991e-135	Tex-early-prolif	Ndc80
1.19433e-139	0.917535	0.629	0.105	2.53365e-135	Tex-early-prolif	H2bc15
3.26573e-138	0.423367	0.547	0.08	6.92792e-134	Tex-early-prolif	Ska3
7.24515e-137	0.842573	0.645	0.11	1.53699e-132	Tex-early-prolif	H2bc3
3.98531e-136	0.578029	0.57	0.091	8.45443e-132	Tex-early-prolif	Kif20a
5.41295e-135	0.433877	0.551	0.084	1.1483e-130	Tex-early-prolif	Melk
4.92875e-134	1.19464	0.801	0.201	1.04559e-129	Tex-early-prolif	Kif20b
1.13008e-133	0.523183	0.594	0.1	2.39735e-129	Tex-early-prolif	Mcm10
2.89372e-133	1.36864	0.82	0.228	6.13874e-129	Tex-early-prolif	Clspn
7.91972e-133	1.03785	0.746	0.175	1.68009e-128	Tex-early-prolif	Cdca3
4.92946e-132	1.48073	0.781	0.19	1.04574e-127	Tex-early-prolif	Cenpe
8.08467e-132	0.826842	0.746	0.167	1.71508e-127	Tex-early-prolif	Rad51
6.37622e-129	0.873494	0.617	0.107	1.35265e-124	Tex-early-prolif	H2bc14
8.18371e-128	1.74191	0.898	0.382	1.73609e-123	Tex-early-prolif	Smc2
8.28546e-128	0.403285	0.52	0.078	1.75768e-123	Tex-early-prolif	Spag5
5.03081e-127	0.311618	0.391	0.043	1.06724e-122	Tex-early-prolif	Kif18b
1.3665e-126	2.25959	0.934	0.426	2.89889e-122	Tex-early-prolif	Mki67
1.3039e-125	0.383376	0.453	0.06	2.7661e-121	Tex-early-prolif	Parpbp
4.1682e-125	0.892592	0.676	0.145	8.84242e-121	Tex-early-prolif	Ckap2
1.67042e-123	0.291118	0.406	0.048	3.54362e-119	Tex-early-prolif	Gtse1
8.76809e-123	2.53784	0.941	0.52	1.86006e-118	Tex-early-prolif	Top2a
3.56143e-122	1.02645	0.762	0.199	7.55522e-118	Tex-early-prolif	Dlgap5
4.54448e-122	0.409014	0.395	0.047	9.64067e-118	Tex-early-prolif	Gas2l3
4.66962e-122	0.535389	0.566	0.1	9.90613e-118	Tex-early-prolif	Ect2
5.96056e-120	0.760828	0.629	0.12	1.26447e-115	Tex-early-prolif	H2ac15
1.18136e-119	0.767873	0.727	0.169	2.50614e-115	Tex-early-prolif	Cenph
2.78094e-119	0.560801	0.582	0.108	5.89948e-115	Tex-early-prolif	Cip2a
5.53703e-119	0.528264	0.504	0.079	1.17463e-114	Tex-early-prolif	Kif2c
8.7792e-119	0.339648	0.473	0.069	1.86242e-114	Tex-early-prolif	Eme1
1.00427e-118	0.586327	0.559	0.101	2.13045e-114	Tex-early-prolif	Spdl1
3.39682e-118	1.77616	0.762	0.199	7.20601e-114	Tex-early-prolif	Hist1h2ap
5.14411e-116	0.65089	0.746	0.184	1.09127e-111	Tex-early-prolif	Cenpm
7.70598e-115	2.11236	0.914	0.416	1.63475e-110	Tex-early-prolif	Stmn1
1.42061e-114	0.302332	0.438	0.061	3.01368e-110	Tex-early-prolif	Cenpn
2.6004e-114	1.17531	0.836	0.26	5.5165e-110	Tex-early-prolif	Cks1b
2.37656e-113	1.19463	0.879	0.351	5.04164e-109	Tex-early-prolif	Incenp
3.92754e-113	0.424568	0.508	0.083	8.33189e-109	Tex-early-prolif	Kntc1
1.5134e-112	0.954502	0.766	0.222	3.21052e-108	Tex-early-prolif	Uhrf1
1.18961e-111	0.465255	0.527	0.094	2.52363e-107	Tex-early-prolif	Rad54l
1.27183e-110	1.03249	0.875	0.324	2.69806e-106	Tex-early-prolif	Rrm1
1.62918e-110	0.624649	0.473	0.077	3.45614e-106	Tex-early-prolif	Aurka
2.05471e-110	0.783881	0.785	0.22	4.35885e-106	Tex-early-prolif	Cenpk
2.81285e-110	0.503733	0.629	0.13	5.96718e-106	Tex-early-prolif	Trip13
8.7551e-109	1.00443	0.762	0.189	1.85731e-104	Tex-early-prolif	Ccnb2
2.20326e-106	1.0671	0.844	0.297	4.674e-102	Tex-early-prolif	Racgap1
2.80454e-106	0.372197	0.453	0.072	5.94956e-102	Tex-early-prolif	Mybl2
1.57265e-105	0.271483	0.363	0.045	3.33622e-101	Tex-early-prolif	Fam83d
4.79169e-105	0.672398	0.648	0.154	1.01651e-100	Tex-early-prolif	Brca2
8.58804e-103	0.419259	0.449	0.071	1.82187e-98	Tex-early-prolif	Ccdc18
8.62578e-102	1.30511	0.883	0.398	1.82987e-97	Tex-early-prolif	Hjurp
1.55588e-101	2.05556	0.949	0.704	3.30065e-97	Tex-early-prolif	Tuba1b
1.945e-101	0.862117	0.812	0.258	4.12613e-97	Tex-early-prolif	Tk1
1.20194e-100	0.678997	0.668	0.167	2.54981e-96	Tex-early-prolif	Kif18a
2.97495e-100	0.395107	0.434	0.068	6.31106e-96	Tex-early-prolif	Sapcd2
4.25951e-100	0.258675	0.387	0.054	9.03612e-96	Tex-early-prolif	Cenpi
9.41573e-99	0.747222	0.805	0.273	1.99745e-94	Tex-early-prolif	Plk4
2.25615e-98	1.86533	0.824	0.289	4.7862e-94	Tex-early-prolif	H2ac8
1.4943e-97	1.01736	0.84	0.344	3.17001e-93	Tex-early-prolif	Ncapd3
3.68835e-97	1.18027	0.699	0.193	7.82446e-93	Tex-early-prolif	H1f3
2.88193e-94	0.782682	0.621	0.148	6.11372e-90	Tex-early-prolif	H3c11
3.11125e-94	0.723174	0.582	0.139	6.6002e-90	Tex-early-prolif	Tcf19
3.40273e-94	0.314666	0.453	0.078	7.21855e-90	Tex-early-prolif	Ticrr
1.03937e-93	0.309779	0.434	0.072	2.20491e-89	Tex-early-prolif	Chtf18
8.69895e-93	0.516566	0.664	0.168	1.8454e-88	Tex-early-prolif	Blm
2.55793e-92	1.31622	0.941	0.656	5.42639e-88	Tex-early-prolif	Tmpo
2.90265e-92	0.290122	0.355	0.049	6.15768e-88	Tex-early-prolif	Cdc25c
4.15538e-91	0.826755	0.535	0.117	8.81523e-87	Tex-early-prolif	Ccnb1
4.50516e-89	0.369359	0.473	0.087	9.55725e-85	Tex-early-prolif	H2bc9
1.34969e-88	1.02803	0.672	0.183	2.86324e-84	Tex-early-prolif	H2bc11
1.52509e-88	1.97315	0.945	0.868	3.23533e-84	Tex-early-prolif	Tubb5
3.89192e-88	0.60672	0.656	0.181	8.25631e-84	Tex-early-prolif	Ska2
5.60533e-87	0.260823	0.324	0.043	1.18911e-82	Tex-early-prolif	Mybl1
8.22382e-87	0.265003	0.387	0.062	1.7446e-82	Tex-early-prolif	Lrr1
1.16292e-86	1.13564	0.891	0.47	2.46701e-82	Tex-early-prolif	Ezh2
4.77369e-86	0.297424	0.414	0.072	1.01269e-81	Tex-early-prolif	Aunip
5.89359e-86	0.308274	0.34	0.049	1.25027e-81	Tex-early-prolif	Troap
6.61579e-86	1.28115	0.973	0.827	1.40347e-81	Tex-early-prolif	Smc4
5.31042e-85	0.837912	0.777	0.271	1.12655e-80	Tex-early-prolif	Ccdc34
1.10612e-84	1.05553	0.613	0.182	2.34651e-80	Tex-early-prolif	Ccne2
4.49664e-84	0.615	0.633	0.174	9.53916e-80	Tex-early-prolif	Dck
4.89436e-84	0.52702	0.672	0.194	1.03829e-79	Tex-early-prolif	Bard1
2.44422e-83	1.29223	0.91	0.592	5.18517e-79	Tex-early-prolif	Lmnb1
3.92393e-83	0.596084	0.691	0.214	8.32422e-79	Tex-early-prolif	Mad2l1
1.00916e-82	1.71513	0.973	0.957	2.14083e-78	Tex-early-prolif	Hmgb2
2.63436e-81	0.816961	0.762	0.269	5.58854e-77	Tex-early-prolif	Pola1
4.85481e-81	0.429965	0.523	0.119	1.0299e-76	Tex-early-prolif	Cep128
1.74694e-80	0.315524	0.445	0.085	3.70597e-76	Tex-early-prolif	2700099C18Rik
5.78089e-80	1.07885	0.961	0.827	1.22636e-75	Tex-early-prolif	Nucks1
6.73829e-80	0.251933	0.402	0.072	1.42946e-75	Tex-early-prolif	Oip5
1.15941e-79	0.455158	0.547	0.133	2.45957e-75	Tex-early-prolif	Pole
3.73073e-79	0.417289	0.57	0.138	7.91437e-75	Tex-early-prolif	Mastl
4.5153e-79	0.837231	0.5	0.114	9.57876e-75	Tex-early-prolif	Cdc20
7.25648e-79	0.447053	0.602	0.156	1.53939e-74	Tex-early-prolif	Cenpl
7.52153e-79	1.153	0.887	0.393	1.59562e-74	Tex-early-prolif	Mcm7
9.28048e-79	0.670183	0.668	0.207	1.96876e-74	Tex-early-prolif	Atad5
9.67634e-79	0.346628	0.449	0.09	2.05274e-74	Tex-early-prolif	Tbc1d31
1.92027e-78	0.568898	0.727	0.229	4.07367e-74	Tex-early-prolif	Chaf1a
2.54257e-78	0.28956	0.375	0.064	5.39381e-74	Tex-early-prolif	Rad54b
1.07947e-77	0.986741	0.797	0.331	2.28998e-73	Tex-early-prolif	Tyms
1.98942e-77	0.251034	0.395	0.07	4.22036e-73	Tex-early-prolif	Traip
1.06139e-76	0.305937	0.434	0.085	2.25162e-72	Tex-early-prolif	Ercc6l
3.99502e-76	0.665398	0.711	0.23	8.47504e-72	Tex-early-prolif	Hirip3
5.13379e-76	1.02593	0.988	0.996	1.08908e-71	Tex-early-prolif	Hmgb1
1.13787e-75	0.338816	0.41	0.08	2.41388e-71	Tex-early-prolif	Exo1
1.64774e-75	1.56816	0.898	0.638	3.49552e-71	Tex-early-prolif	Tubb4b
1.99994e-75	1.25418	0.926	0.564	4.24267e-71	Tex-early-prolif	Atad2
2.05246e-75	0.528566	0.492	0.114	4.3541e-71	Tex-early-prolif	Cdc6
2.73697e-75	0.438099	0.605	0.161	5.80622e-71	Tex-early-prolif	Ulbp1
8.77234e-75	0.388161	0.426	0.085	1.86096e-70	Tex-early-prolif	Hist1h2br
5.69744e-74	0.597174	0.738	0.25	1.20866e-69	Tex-early-prolif	Mns1
7.06724e-74	1.02404	0.848	0.468	1.49924e-69	Tex-early-prolif	Cenpw
1.68865e-73	1.90185	0.719	0.264	3.58231e-69	Tex-early-prolif	Ube2c
1.91324e-73	0.348338	0.512	0.119	4.05874e-69	Tex-early-prolif	Cdc45
1.58424e-72	1.14947	0.844	0.375	3.36081e-68	Tex-early-prolif	Lig1
1.78331e-72	0.648572	0.52	0.134	3.78311e-68	Tex-early-prolif	Kpna2
1.86247e-72	0.63833	0.559	0.151	3.95105e-68	Tex-early-prolif	Cdc25b
6.23877e-71	0.785749	0.895	0.514	1.32349e-66	Tex-early-prolif	Rangap1
7.18166e-71	0.701711	0.773	0.307	1.52352e-66	Tex-early-prolif	Hmgb3
9.55599e-71	0.419262	0.449	0.094	2.02721e-66	Tex-early-prolif	H1f1
2.38378e-70	0.973487	0.918	0.598	5.05696e-66	Tex-early-prolif	Rad21
4.77812e-70	1.29417	0.957	0.958	1.01363e-65	Tex-early-prolif	H2az1
8.18735e-70	0.308628	0.539	0.135	1.73686e-65	Tex-early-prolif	Ube2t
1.0118e-69	0.301724	0.492	0.114	2.14643e-65	Tex-early-prolif	Polh
2.38881e-69	1.26643	0.77	0.344	5.06763e-65	Tex-early-prolif	H4c8
1.75152e-68	1.38869	0.754	0.325	3.71567e-64	Tex-early-prolif	H3c6
1.91386e-68	1.08529	0.973	0.938	4.06006e-64	Tex-early-prolif	Dek
3.10913e-68	0.407199	0.531	0.138	6.5957e-64	Tex-early-prolif	E2f2
3.49184e-68	0.391066	0.582	0.164	7.40759e-64	Tex-early-prolif	Suv39h1
7.78322e-68	0.703216	0.66	0.216	1.65113e-63	Tex-early-prolif	Knstrn
9.77067e-68	0.995901	0.664	0.233	2.07275e-63	Tex-early-prolif	H3c7
1.00014e-67	0.286252	0.441	0.097	2.1217e-63	Tex-early-prolif	4930579G24Rik
1.06606e-67	0.294844	0.457	0.103	2.26154e-63	Tex-early-prolif	Dsn1
9.84976e-66	0.388756	0.48	0.116	2.08953e-61	Tex-early-prolif	H4c1
1.57546e-65	0.863366	0.867	0.457	3.34219e-61	Tex-early-prolif	Gmnn
1.71753e-65	0.987854	1	1	3.64356e-61	Tex-early-prolif	Ptma
1.01977e-64	0.390225	0.539	0.149	2.16334e-60	Tex-early-prolif	Prim2
1.02906e-64	0.271526	0.398	0.082	2.18306e-60	Tex-early-prolif	H4c12
2.45906e-64	0.444414	0.617	0.19	5.21664e-60	Tex-early-prolif	Sass6
2.92049e-64	0.427173	0.633	0.197	6.19552e-60	Tex-early-prolif	Rad18
3.17781e-64	1.36339	0.789	0.404	6.74141e-60	Tex-early-prolif	H2ax
3.28146e-64	0.783911	0.898	0.5	6.96128e-60	Tex-early-prolif	Topbp1
6.40983e-64	0.315126	0.48	0.116	1.35978e-59	Tex-early-prolif	H3c1
1.56362e-63	0.627744	0.547	0.155	3.31705e-59	Tex-early-prolif	Cdkn3
2.6185e-63	1.0743	0.73	0.308	5.55488e-59	Tex-early-prolif	H2bc6
3.56232e-63	0.635903	0.613	0.209	7.5571e-59	Tex-early-prolif	Dhfr
5.8018e-63	1.01527	0.871	0.514	1.23079e-58	Tex-early-prolif	Lockd
1.62016e-62	0.659668	0.59	0.182	3.437e-58	Tex-early-prolif	H2bc18
2.04086e-62	0.640447	0.762	0.305	4.32949e-58	Tex-early-prolif	Fen1
3.93e-62	0.91752	0.844	0.487	8.33709e-58	Tex-early-prolif	Ckap5
8.39498e-62	0.526046	0.738	0.28	1.78091e-57	Tex-early-prolif	Pmf1
1.69287e-61	0.987889	0.828	0.447	3.59125e-57	Tex-early-prolif	Cks2
3.40526e-61	0.864098	0.926	0.679	7.22391e-57	Tex-early-prolif	Nsd2
8.75499e-61	0.624274	0.715	0.279	1.85728e-56	Tex-early-prolif	Prim1
1.31042e-60	0.374253	0.48	0.126	2.77993e-56	Tex-early-prolif	Ccsap
2.68869e-60	1.44058	0.84	0.544	5.70378e-56	Tex-early-prolif	Tuba1c
3.16819e-60	0.307871	0.391	0.087	6.721e-56	Tex-early-prolif	Slc43a3
9.26733e-60	0.335361	0.406	0.094	1.96597e-55	Tex-early-prolif	Hyls1
1.09206e-59	0.376865	0.523	0.145	2.31671e-55	Tex-early-prolif	Haspin
3.43182e-59	0.773355	0.875	0.508	7.28025e-55	Tex-early-prolif	Cbx5
5.69859e-59	0.754048	0.969	0.959	1.2089e-54	Tex-early-prolif	Cbx3
9.37314e-59	0.766111	0.965	0.788	1.98842e-54	Tex-early-prolif	Smc1a
1.03356e-58	0.638691	0.793	0.329	2.19259e-54	Tex-early-prolif	Mcm5
1.35011e-58	0.445531	0.566	0.175	2.86413e-54	Tex-early-prolif	Zfp367
1.71013e-58	0.320442	0.41	0.096	3.62788e-54	Tex-early-prolif	Skp2
2.64913e-58	0.676124	0.707	0.288	5.61986e-54	Tex-early-prolif	Rfc4
4.45477e-58	1.14032	0.918	0.821	9.45036e-54	Tex-early-prolif	H2az2
5.73615e-58	0.602934	0.805	0.352	1.21687e-53	Tex-early-prolif	Pcnt
7.25779e-58	0.743309	0.828	0.43	1.53967e-53	Tex-early-prolif	Dbf4
7.62918e-58	1.07638	0.887	0.644	1.61846e-53	Tex-early-prolif	Hmgn2
8.72194e-58	0.564764	0.766	0.321	1.85027e-53	Tex-early-prolif	Cep295
1.12595e-57	0.378687	0.441	0.114	2.3886e-53	Tex-early-prolif	Mlf1
1.37027e-57	0.324179	0.508	0.14	2.90689e-53	Tex-early-prolif	Fancm
2.53642e-57	0.471797	0.676	0.24	5.38075e-53	Tex-early-prolif	Haus4
4.44618e-57	0.304576	0.434	0.108	9.43213e-53	Tex-early-prolif	Zgrf1
1.58048e-56	0.733452	0.949	0.726	3.35282e-52	Tex-early-prolif	Lbr
8.67829e-56	0.878625	0.883	0.704	1.84101e-51	Tex-early-prolif	Anp32e
1.25834e-55	1.65756	0.883	0.764	2.66944e-51	Tex-early-prolif	H4c4
2.34423e-55	0.726269	0.883	0.551	4.97305e-51	Tex-early-prolif	Usp1
4.63626e-55	0.441222	0.652	0.236	9.83537e-51	Tex-early-prolif	Rfwd3
7.43312e-55	0.614101	0.699	0.274	1.57686e-50	Tex-early-prolif	Dtl
1.16169e-54	0.610543	0.793	0.38	2.46441e-50	Tex-early-prolif	Cmc2
1.52701e-54	0.442842	0.477	0.131	3.2394e-50	Tex-early-prolif	H2bc8
1.83594e-54	0.296386	0.414	0.104	3.89477e-50	Tex-early-prolif	Dscc1
2.29939e-54	0.544929	0.641	0.236	4.87793e-50	Tex-early-prolif	Cgas
3.38005e-54	0.333202	0.492	0.142	7.17043e-50	Tex-early-prolif	Psmc3ip
3.54537e-54	0.844063	0.863	0.462	7.52116e-50	Tex-early-prolif	Hells
6.26502e-54	0.717399	0.934	0.71	1.32906e-49	Tex-early-prolif	Suz12
5.65674e-53	1.20934	0.777	0.426	1.20002e-48	Tex-early-prolif	H2ac20
8.66843e-53	0.438099	0.668	0.248	1.83892e-48	Tex-early-prolif	Mis12
1.70153e-52	0.399538	0.5	0.15	3.60962e-48	Tex-early-prolif	Bora
3.48211e-52	0.566949	0.688	0.282	7.38695e-48	Tex-early-prolif	Cdkn2c
4.2152e-52	0.382436	0.473	0.134	8.94213e-48	Tex-early-prolif	Cdkn2a
2.56552e-51	0.641503	0.738	0.323	5.4425e-47	Tex-early-prolif	Wdr76
3.43829e-51	0.703119	0.934	0.66	7.29398e-47	Tex-early-prolif	Rbbp7
5.4414e-51	0.325096	0.559	0.176	1.15434e-46	Tex-early-prolif	Fignl1
8.07767e-51	0.786209	0.832	0.506	1.7136e-46	Tex-early-prolif	Kif15
1.1743e-50	0.518144	0.703	0.291	2.49115e-46	Tex-early-prolif	Rfc5
1.57309e-50	0.403093	0.676	0.26	3.33715e-46	Tex-early-prolif	Mis18a
1.61644e-50	0.400929	0.578	0.194	3.42911e-46	Tex-early-prolif	Cdc7
2.48237e-50	0.774296	0.895	0.585	5.26611e-46	Tex-early-prolif	Dnmt1
4.5176e-50	0.405402	0.543	0.182	9.58364e-46	Tex-early-prolif	Tubg1
4.8678e-50	0.659151	0.98	0.976	1.03266e-45	Tex-early-prolif	Anp32b
9.80655e-50	0.743776	0.754	0.37	2.08036e-45	Tex-early-prolif	Rfc3
1.68881e-49	0.611679	1	0.98	3.58264e-45	Tex-early-prolif	Hnrnpu
2.30714e-49	0.313326	0.484	0.145	4.89438e-45	Tex-early-prolif	Rcc1
2.51161e-49	0.345254	0.484	0.144	5.32813e-45	Tex-early-prolif	Chek1
3.02603e-49	0.658404	0.461	0.142	6.41942e-45	Tex-early-prolif	Gm42047
5.65528e-49	0.733889	0.926	0.682	1.19971e-44	Tex-early-prolif	Baz1b
1.52834e-48	0.37813	0.57	0.196	3.24221e-44	Tex-early-prolif	Wdhd1
2.06762e-48	0.308331	0.574	0.185	4.38625e-44	Tex-early-prolif	Lin9
2.30517e-48	0.415885	0.582	0.205	4.89018e-44	Tex-early-prolif	Nrm
2.94588e-48	0.260256	0.344	0.08	6.24939e-44	Tex-early-prolif	Gpsm2
3.10106e-48	0.733282	0.699	0.327	6.57859e-44	Tex-early-prolif	G2e3
8.72363e-48	0.753599	0.887	0.564	1.85063e-43	Tex-early-prolif	Nasp
3.82779e-46	0.481675	0.758	0.358	8.12028e-42	Tex-early-prolif	Ncaph2
4.21959e-46	0.343923	0.605	0.217	8.95145e-42	Tex-early-prolif	Nfatc2ip
4.84611e-46	0.767424	0.926	0.761	1.02805e-41	Tex-early-prolif	Hdgf
4.96065e-46	0.634406	0.613	0.264	1.05235e-41	Tex-early-prolif	Ccne1
5.07559e-46	0.647799	0.988	0.99	1.07673e-41	Tex-early-prolif	Hnrnpa3
7.06793e-46	0.514512	0.578	0.218	1.49939e-41	Tex-early-prolif	Reep4
7.55336e-46	0.51932	0.781	0.397	1.60237e-41	Tex-early-prolif	Csrp1
4.51998e-45	0.62595	0.75	0.374	9.58868e-41	Tex-early-prolif	Orc6
5.93042e-45	0.275372	0.5	0.159	1.25808e-40	Tex-early-prolif	Pold1
1.0689e-44	0.327493	0.473	0.149	2.26757e-40	Tex-early-prolif	Cenps
1.21118e-44	0.463809	0.648	0.258	2.5694e-40	Tex-early-prolif	Sclt1
1.47362e-44	0.458718	0.449	0.139	3.12613e-40	Tex-early-prolif	H2ac18
2.30407e-44	0.698098	0.863	0.685	4.88785e-40	Tex-early-prolif	Alyref
2.3187e-44	0.581858	0.711	0.337	4.91888e-40	Tex-early-prolif	Cenpc1
2.11278e-43	0.582588	0.816	0.43	4.48205e-39	Tex-early-prolif	Tipin
2.36748e-43	0.657851	0.957	0.947	5.02237e-39	Tex-early-prolif	Ran
1.86189e-42	0.568901	0.809	0.453	3.94981e-38	Tex-early-prolif	Eri1
8.25934e-42	0.534201	0.945	0.746	1.75214e-37	Tex-early-prolif	Actn4
1.92117e-41	0.630144	0.812	0.412	4.07557e-37	Tex-early-prolif	Mcm3
3.07433e-41	0.316679	0.551	0.196	6.52189e-37	Tex-early-prolif	Ttf2
8.95497e-41	1.4196	0.871	0.721	1.89971e-36	Tex-early-prolif	H1f4
9.88608e-41	0.608041	0.824	0.503	2.09723e-36	Tex-early-prolif	Lsm2
1.02932e-40	0.437629	0.688	0.302	2.18359e-36	Tex-early-prolif	Rbl1
1.11648e-40	0.614888	0.84	0.485	2.36851e-36	Tex-early-prolif	Dleu2
1.46296e-40	0.304311	0.531	0.19	3.10353e-36	Tex-early-prolif	Mms22l
1.79156e-40	0.717726	0.957	0.883	3.80061e-36	Tex-early-prolif	Hnrnpab
4.94937e-40	0.317899	0.539	0.196	1.04996e-35	Tex-early-prolif	Paxip1
8.3896e-40	0.271169	0.453	0.145	1.77977e-35	Tex-early-prolif	Mtbp
9.80494e-40	0.858001	0.906	0.77	2.08002e-35	Tex-early-prolif	Slbp
1.69732e-39	0.99202	0.867	0.683	3.6007e-35	Tex-early-prolif	Pcna
2.42235e-39	0.689226	0.438	0.147	5.13877e-35	Tex-early-prolif	Cdkn1a
2.7393e-39	0.52302	0.785	0.419	5.81115e-35	Tex-early-prolif	Rbbp8
1.12952e-38	0.680979	0.875	0.681	2.39617e-34	Tex-early-prolif	Selenoh
1.36669e-38	0.643979	0.797	0.449	2.8993e-34	Tex-early-prolif	Mcm4
1.86449e-38	0.684205	0.918	0.812	3.95533e-34	Tex-early-prolif	Smc6
2.57145e-38	0.334996	0.52	0.191	5.45508e-34	Tex-early-prolif	Rmi2
3.14747e-38	0.360598	0.434	0.146	6.67704e-34	Tex-early-prolif	E2f1
3.58866e-38	1.17307	0.832	0.602	7.61299e-34	Tex-early-prolif	Cenpa
4.07751e-38	0.581379	0.809	0.511	8.65004e-34	Tex-early-prolif	Rpa3
4.45268e-38	0.406909	0.75	0.363	9.44592e-34	Tex-early-prolif	Lnpk
1.8369e-37	0.611051	0.938	0.772	3.8968e-33	Tex-early-prolif	Dnajc9
2.37989e-37	0.890347	0.922	0.806	5.0487e-33	Tex-early-prolif	Dut
1.10421e-36	0.616098	0.797	0.455	2.34247e-32	Tex-early-prolif	Trim59
1.38385e-36	0.324129	0.578	0.225	2.93569e-32	Tex-early-prolif	Lin54
1.85693e-36	0.392923	0.57	0.233	3.93928e-32	Tex-early-prolif	Pdik1l
4.2045e-36	0.48486	0.816	0.463	8.91942e-32	Tex-early-prolif	Smc5
1.23002e-35	0.592944	0.969	0.945	2.60937e-31	Tex-early-prolif	Nap1l1
1.26997e-35	0.555742	0.844	0.522	2.6941e-31	Tex-early-prolif	Brd8
1.27323e-35	0.552507	0.922	0.66	2.70103e-31	Tex-early-prolif	Fam111a
1.30556e-35	0.523632	0.863	0.578	2.76961e-31	Tex-early-prolif	Fkbp2
2.32634e-35	0.367599	0.43	0.144	4.93509e-31	Tex-early-prolif	H2ac6
3.15934e-35	0.570394	0.766	0.447	6.70221e-31	Tex-early-prolif	Nelfe
3.589e-35	0.484291	0.812	0.514	7.6137e-31	Tex-early-prolif	Lsm3
4.3189e-35	0.329981	0.641	0.28	9.16212e-31	Tex-early-prolif	Agfg2
6.09543e-35	0.680385	0.836	0.584	1.29308e-30	Tex-early-prolif	Rfc1
6.16567e-35	0.53559	0.836	0.557	1.30798e-30	Tex-early-prolif	Anapc5
1.58128e-34	0.663698	0.977	0.987	3.35452e-30	Tex-early-prolif	Calm2
1.78302e-34	0.336721	0.559	0.23	3.78251e-30	Tex-early-prolif	Gins2
6.144e-34	0.44841	0.648	0.305	1.30339e-29	Tex-early-prolif	Slfn9
6.7902e-34	0.279681	0.504	0.19	1.44047e-29	Tex-early-prolif	Ube2s
9.45233e-34	0.48805	0.91	0.713	2.00522e-29	Tex-early-prolif	Exosc8
2.27115e-33	0.783982	0.742	0.458	4.81802e-29	Tex-early-prolif	H4c3
3.48848e-33	0.518968	0.832	0.512	7.40045e-29	Tex-early-prolif	Rad50
5.12397e-33	0.502348	1	0.977	1.087e-28	Tex-early-prolif	Hsp90b1
5.13524e-33	0.33034	0.535	0.219	1.08939e-28	Tex-early-prolif	Chaf1b
5.51693e-33	0.575343	0.914	0.717	1.17036e-28	Tex-early-prolif	Smc3
9.91375e-33	0.296518	0.574	0.24	2.1031e-28	Tex-early-prolif	Rbmx2
1.02773e-32	0.403395	0.531	0.227	2.18022e-28	Tex-early-prolif	Syce2
1.6818e-32	0.622221	0.719	0.422	3.56777e-28	Tex-early-prolif	Dctpp1
1.98167e-32	0.50974	0.984	0.901	4.20393e-28	Tex-early-prolif	Smchd1
2.63489e-32	0.257811	0.391	0.131	5.58965e-28	Tex-early-prolif	Prdx4
4.2309e-32	0.488597	0.91	0.848	8.97543e-28	Tex-early-prolif	Lsm5
5.36467e-32	0.501672	0.918	0.782	1.13806e-27	Tex-early-prolif	Cbx1
5.7688e-32	0.29988	0.543	0.222	1.22379e-27	Tex-early-prolif	Nup107
7.15252e-32	0.338191	0.602	0.268	1.51734e-27	Tex-early-prolif	Naa40
7.89185e-32	0.596254	0.863	0.585	1.67418e-27	Tex-early-prolif	Rif1
1.18272e-31	0.426336	1	0.999	2.50903e-27	Tex-early-prolif	Hnrnpa2b1
1.48027e-31	0.463838	0.84	0.513	3.14025e-27	Tex-early-prolif	Xpo1
1.82946e-31	0.575012	0.848	0.618	3.88101e-27	Tex-early-prolif	Kmt5a
4.28847e-31	0.258826	0.43	0.153	9.09756e-27	Tex-early-prolif	Ccp110
4.32663e-31	0.494279	0.836	0.504	9.17851e-27	Tex-early-prolif	Taf1
4.89488e-31	0.518454	0.918	0.801	1.0384e-26	Tex-early-prolif	Supt16
5.21717e-31	0.507489	0.809	0.535	1.10677e-26	Tex-early-prolif	Pgp
7.66441e-31	0.535498	0.918	0.75	1.62593e-26	Tex-early-prolif	Hpf1
8.93856e-31	0.602685	0.836	0.664	1.89623e-26	Tex-early-prolif	Bub3
9.32329e-31	0.675496	0.781	0.509	1.97784e-26	Tex-early-prolif	Siva1
1.63506e-30	0.433207	0.84	0.531	3.46863e-26	Tex-early-prolif	Cep57
2.14614e-30	0.445908	0.984	0.969	4.55283e-26	Tex-early-prolif	Srsf3
2.99077e-30	0.313383	0.652	0.302	6.34462e-26	Tex-early-prolif	Tdp2
8.59222e-30	0.533138	0.926	0.872	1.82275e-25	Tex-early-prolif	Snrpd1
1.06785e-29	0.507984	0.898	0.696	2.26533e-25	Tex-early-prolif	Ssrp1
1.22099e-29	0.54968	0.977	0.906	2.5902e-25	Tex-early-prolif	Tagln2
1.34478e-29	0.476888	0.938	0.76	2.85283e-25	Tex-early-prolif	Hnrnpul1
1.76762e-29	0.508923	0.875	0.584	3.74984e-25	Tex-early-prolif	Smarcc1
3.79071e-29	0.445743	0.762	0.444	8.0416e-25	Tex-early-prolif	Nde1
3.90195e-29	0.255794	0.422	0.156	8.2776e-25	Tex-early-prolif	Nup155
8.47906e-29	0.361355	0.57	0.264	1.79875e-24	Tex-early-prolif	Fzr1
1.02089e-28	0.27122	0.523	0.218	2.16571e-24	Tex-early-prolif	D030056L22Rik
1.55115e-28	0.531227	0.965	0.915	3.2906e-24	Tex-early-prolif	Hsp90aa1
2.46233e-28	0.255437	0.461	0.18	5.22359e-24	Tex-early-prolif	Trim37
3.45077e-28	0.503731	0.887	0.634	7.32047e-24	Tex-early-prolif	Stag1
6.49667e-28	0.511667	0.902	0.688	1.3782e-23	Tex-early-prolif	Psip1
6.53892e-28	0.520339	0.926	0.817	1.38717e-23	Tex-early-prolif	Rbbp4
7.003e-28	0.415009	0.746	0.396	1.48562e-23	Tex-early-prolif	Pds5b
7.55546e-28	1.04439	0.992	0.992	1.60281e-23	Tex-early-prolif	Arl6ip1
8.99019e-28	0.3174	0.707	0.359	1.90718e-23	Tex-early-prolif	Cdca4
1.00458e-27	0.256501	0.57	0.252	2.13111e-23	Tex-early-prolif	Cse1l
1.21085e-27	0.495717	0.969	0.925	2.56869e-23	Tex-early-prolif	Smarca5
1.2747e-27	0.592371	0.727	0.492	2.70414e-23	Tex-early-prolif	Cdkn2d
1.72951e-27	0.465575	0.941	0.905	3.66897e-23	Tex-early-prolif	Ywhah
2.25688e-27	0.289217	0.352	0.12	4.78775e-23	Tex-early-prolif	Cep89
2.67448e-27	0.272599	0.52	0.225	5.67364e-23	Tex-early-prolif	Cdc25a
2.79106e-27	0.253968	0.527	0.219	5.92095e-23	Tex-early-prolif	Cep135
3.57107e-27	0.882845	0.762	0.516	7.57567e-23	Tex-early-prolif	H1f2
4.31034e-27	0.418355	0.824	0.549	9.14397e-23	Tex-early-prolif	Fmr1
4.76263e-27	0.454636	0.98	0.943	1.01035e-22	Tex-early-prolif	Hnrnpd
7.59043e-27	0.405104	0.77	0.446	1.61023e-22	Tex-early-prolif	Tfdp1
9.85451e-27	0.353284	0.676	0.362	2.09054e-22	Tex-early-prolif	Gins4
1.14491e-26	0.447006	0.949	0.898	2.42881e-22	Tex-early-prolif	Srsf2
1.50547e-26	0.320815	0.578	0.277	3.19371e-22	Tex-early-prolif	Epb41l2
1.94748e-26	0.296312	0.469	0.197	4.13139e-22	Tex-early-prolif	Tfdp2
2.13636e-26	0.267329	0.484	0.207	4.53208e-22	Tex-early-prolif	Haus6
5.78256e-26	0.275495	0.547	0.247	1.22671e-21	Tex-early-prolif	Cenpj
6.98768e-26	0.306711	0.676	0.341	1.48237e-21	Tex-early-prolif	Ppih
2.44888e-25	0.40297	0.812	0.511	5.19506e-21	Tex-early-prolif	Numa1
2.62782e-25	0.48471	0.895	0.764	5.57467e-21	Tex-early-prolif	Nudc
2.97227e-25	0.258677	0.438	0.179	6.30538e-21	Tex-early-prolif	Zw10
3.35082e-25	0.280902	0.473	0.204	7.10844e-21	Tex-early-prolif	Foxd2os
4.65804e-25	0.282367	0.426	0.18	9.88156e-21	Tex-early-prolif	Tubb6
8.53524e-25	0.376569	0.617	0.32	1.81067e-20	Tex-early-prolif	Cep162
1.06407e-24	0.369473	0.684	0.375	2.25733e-20	Tex-early-prolif	E2f3
1.07101e-24	0.39668	0.805	0.501	2.27204e-20	Tex-early-prolif	Kpnb1
1.15993e-24	0.456319	0.695	0.418	2.46068e-20	Tex-early-prolif	Hat1
1.50774e-24	0.438543	0.84	0.616	3.19853e-20	Tex-early-prolif	Gltp
2.59895e-24	0.411599	0.613	0.328	5.5134e-20	Tex-early-prolif	Odf2
3.64757e-24	0.396097	0.898	0.665	7.73794e-20	Tex-early-prolif	Srsf1
3.9996e-24	0.284014	0.527	0.251	8.48475e-20	Tex-early-prolif	Slc29a1
4.74288e-24	0.486643	0.906	0.783	1.00616e-19	Tex-early-prolif	Ctcf
8.14168e-24	0.250641	0.551	0.245	1.72718e-19	Tex-early-prolif	Pms2
8.65137e-24	0.356177	0.703	0.392	1.8353e-19	Tex-early-prolif	Pold3
1.0029e-23	0.365832	0.82	0.54	2.12754e-19	Tex-early-prolif	Vars
1.75984e-23	0.415321	0.859	0.632	3.73332e-19	Tex-early-prolif	Tcerg1
1.88478e-23	0.450443	0.832	0.564	3.99838e-19	Tex-early-prolif	Casp8ap2
3.55893e-23	0.53321	0.789	0.531	7.54992e-19	Tex-early-prolif	Tfrc
3.65435e-23	0.362213	0.762	0.455	7.75234e-19	Tex-early-prolif	Cep192
3.98864e-23	0.432757	0.82	0.585	8.46151e-19	Tex-early-prolif	Dynll2
4.0733e-23	0.319574	0.594	0.306	8.64109e-19	Tex-early-prolif	Cdk5rap2
4.10482e-23	0.348669	0.688	0.407	8.70797e-19	Tex-early-prolif	Myef2
4.20768e-23	0.347716	0.742	0.457	8.92618e-19	Tex-early-prolif	Mthfd2
4.22088e-23	0.307535	0.633	0.321	8.95418e-19	Tex-early-prolif	Etaa1
4.29265e-23	0.439459	0.941	0.907	9.10642e-19	Tex-early-prolif	Cmtm7
4.37111e-23	0.370221	0.828	0.572	9.27287e-19	Tex-early-prolif	Srrt
4.67345e-23	0.426193	0.883	0.731	9.91425e-19	Tex-early-prolif	Banf1
5.18132e-23	0.353117	0.715	0.412	1.09917e-18	Tex-early-prolif	AI506816
5.23063e-23	0.250471	0.559	0.274	1.10963e-18	Tex-early-prolif	Brip1os
5.40406e-23	0.365506	0.562	0.287	1.14642e-18	Tex-early-prolif	Cntln
5.57005e-23	0.394607	0.828	0.575	1.18163e-18	Tex-early-prolif	Dtymk
6.03865e-23	0.285053	0.559	0.276	1.28104e-18	Tex-early-prolif	Cdk19
7.20561e-23	0.259129	0.516	0.241	1.5286e-18	Tex-early-prolif	Ube2e3
1.20936e-22	0.258902	0.574	0.274	2.56555e-18	Tex-early-prolif	Fgfr1op
1.52924e-22	0.312687	0.656	0.363	3.24413e-18	Tex-early-prolif	Rbm15
1.99851e-22	0.462006	0.965	0.866	4.23963e-18	Tex-early-prolif	Serinc3
2.16614e-22	0.403324	0.848	0.589	4.59525e-18	Tex-early-prolif	Pds5a
2.84148e-22	0.267727	0.57	0.28	6.02791e-18	Tex-early-prolif	Ccng2
2.98111e-22	0.429602	0.816	0.572	6.32412e-18	Tex-early-prolif	Rfc2
3.30438e-22	0.333894	0.707	0.419	7.00991e-18	Tex-early-prolif	Nudt4
4.85717e-22	0.302834	0.629	0.338	1.0304e-17	Tex-early-prolif	Helb
6.33167e-22	0.287063	0.664	0.35	1.3432e-17	Tex-early-prolif	Tubgcp2
7.99961e-22	0.357918	0.902	0.771	1.69704e-17	Tex-early-prolif	Wbp11
1.32128e-21	0.446513	0.98	0.898	2.80297e-17	Tex-early-prolif	Tpm4
1.34052e-21	0.271179	0.602	0.307	2.84379e-17	Tex-early-prolif	Ifi30
1.95442e-21	0.456368	0.957	0.824	4.14611e-17	Tex-early-prolif	Scaf11
2.51083e-21	0.402874	0.957	0.849	5.32647e-17	Tex-early-prolif	Pnn
2.89009e-21	0.361189	0.945	0.823	6.13104e-17	Tex-early-prolif	Mapre1
3.20144e-21	0.294107	0.539	0.274	6.79153e-17	Tex-early-prolif	Jade1
3.91297e-21	0.310941	0.543	0.28	8.30098e-17	Tex-early-prolif	Arl6ip6
4.13784e-21	0.380931	0.797	0.526	8.77802e-17	Tex-early-prolif	Hmgn5
4.5176e-21	0.376044	0.848	0.64	9.58365e-17	Tex-early-prolif	Nsmce4a
6.10105e-21	0.460555	0.574	0.303	1.29428e-16	Tex-early-prolif	Hmgn1
7.32243e-21	0.290625	0.594	0.314	1.55338e-16	Tex-early-prolif	Fkbp5
7.98906e-21	0.30694	0.613	0.334	1.6948e-16	Tex-early-prolif	Rb1
9.43858e-21	0.257952	0.578	0.294	2.0023e-16	Tex-early-prolif	Carhsp1
1.05677e-20	0.331848	1	0.983	2.24184e-16	Tex-early-prolif	Tpr
1.20414e-20	0.440534	0.867	0.723	2.55447e-16	Tex-early-prolif	Anapc11
1.23729e-20	0.388239	0.867	0.696	2.62478e-16	Tex-early-prolif	Rnaseh2c
1.52115e-20	0.291306	0.621	0.335	3.22696e-16	Tex-early-prolif	Slf1
1.68565e-20	0.294981	0.66	0.368	3.57594e-16	Tex-early-prolif	Pole3
1.75862e-20	0.330672	0.719	0.43	3.73073e-16	Tex-early-prolif	Rpa1
2.36707e-20	0.408231	0.93	0.735	5.0215e-16	Tex-early-prolif	Pbrm1
3.06182e-20	0.295064	0.629	0.347	6.49535e-16	Tex-early-prolif	Asxl1
3.59434e-20	0.300469	0.715	0.43	7.62504e-16	Tex-early-prolif	Eif1ad
3.86681e-20	0.384819	1	0.981	8.20305e-16	Tex-early-prolif	Set
4.98075e-20	0.312978	0.582	0.305	1.05662e-15	Tex-early-prolif	Mcm2
5.07202e-20	0.372641	0.68	0.388	1.07598e-15	Tex-early-prolif	Exoc4
9.98027e-20	0.320407	0.738	0.436	2.11721e-15	Tex-early-prolif	Zcchc8
1.03495e-19	0.28735	0.68	0.387	2.19554e-15	Tex-early-prolif	Ppil1
1.25545e-19	0.358245	0.785	0.537	2.66332e-15	Tex-early-prolif	Ctdspl2
1.58409e-19	0.259092	0.695	0.385	3.3605e-15	Tex-early-prolif	Creld2
1.6503e-19	0.31278	0.684	0.403	3.50094e-15	Tex-early-prolif	Crybg3
1.69598e-19	0.403785	0.914	0.722	3.59785e-15	Tex-early-prolif	Hnrnph1
1.83104e-19	0.392721	0.75	0.552	3.88437e-15	Tex-early-prolif	Tceal9
2.59445e-19	0.350259	0.75	0.462	5.50387e-15	Tex-early-prolif	Qk
2.7563e-19	0.332159	0.691	0.413	5.84721e-15	Tex-early-prolif	Tshz1
3.45763e-19	0.364116	0.945	0.881	7.33502e-15	Tex-early-prolif	Atpif1
3.99507e-19	0.344824	0.812	0.58	8.47514e-15	Tex-early-prolif	Sae1
4.18347e-19	0.319248	0.883	0.662	8.8748e-15	Tex-early-prolif	Rtn3
5.15976e-19	0.29077	0.676	0.381	1.09459e-14	Tex-early-prolif	Tuba4a
5.86457e-19	0.321046	1	1	1.24411e-14	Tex-early-prolif	Ppia
9.53154e-19	0.38218	0.887	0.694	2.02202e-14	Tex-early-prolif	P4hb
1.03455e-18	0.33115	0.82	0.576	2.1947e-14	Tex-early-prolif	Cbfb
1.09562e-18	0.483358	0.91	0.846	2.32425e-14	Tex-early-prolif	Hp1bp3
1.4823e-18	0.378176	0.953	0.913	3.14455e-14	Tex-early-prolif	Srsf7
2.13781e-18	0.312454	0.789	0.523	4.53516e-14	Tex-early-prolif	Sdf2l1
2.26755e-18	0.363905	0.945	0.837	4.81037e-14	Tex-early-prolif	Rdx
2.74884e-18	0.376293	0.84	0.611	5.83139e-14	Tex-early-prolif	Ccdc82
3.07002e-18	0.266403	0.582	0.316	6.51273e-14	Tex-early-prolif	Coro1c
3.64234e-18	0.351799	0.82	0.588	7.72686e-14	Tex-early-prolif	Maz
4.90407e-18	0.337031	0.793	0.54	1.04035e-13	Tex-early-prolif	Soat1
5.52953e-18	0.276114	0.566	0.317	1.17303e-13	Tex-early-prolif	Rnf168
8.38008e-18	0.257126	0.723	0.446	1.77775e-13	Tex-early-prolif	Med14
9.97805e-18	0.300751	0.707	0.444	2.11674e-13	Tex-early-prolif	Haus3
1.07268e-17	0.348077	0.613	0.351	2.27559e-13	Tex-early-prolif	Sacs
1.0927e-17	0.485821	0.918	0.957	2.31805e-13	Tex-early-prolif	1810037I17Rik
1.16713e-17	0.297697	0.625	0.376	2.47596e-13	Tex-early-prolif	Pom121
1.53082e-17	0.343642	0.758	0.523	3.24748e-13	Tex-early-prolif	Kpna3
1.54851e-17	0.339012	0.812	0.587	3.285e-13	Tex-early-prolif	Fam76b
1.90491e-17	0.3906	0.918	0.746	4.04107e-13	Tex-early-prolif	Ranbp2
2.02346e-17	0.324229	0.969	0.967	4.29258e-13	Tex-early-prolif	Pcbp2
2.83248e-17	0.268886	0.609	0.338	6.00882e-13	Tex-early-prolif	Rdm1
2.94668e-17	0.320369	0.98	0.94	6.25109e-13	Tex-early-prolif	Sf3b2
2.98979e-17	0.315337	0.828	0.602	6.34254e-13	Tex-early-prolif	Ddx39
3.06832e-17	0.334657	0.922	0.851	6.50914e-13	Tex-early-prolif	Nono
3.34604e-17	0.361564	0.891	0.815	7.0983e-13	Tex-early-prolif	Mrpl18
4.05372e-17	0.498847	0.93	0.925	8.59955e-13	Tex-early-prolif	Jpt1
4.89416e-17	0.275486	0.742	0.505	1.03825e-12	Tex-early-prolif	Ing1
5.88744e-17	0.315065	0.672	0.404	1.24896e-12	Tex-early-prolif	Iqgap2
6.31386e-17	0.334602	0.797	0.66	1.33942e-12	Tex-early-prolif	Lsm8
6.39535e-17	0.302543	0.605	0.367	1.35671e-12	Tex-early-prolif	Ubr7
8.37543e-17	0.278031	0.738	0.46	1.77676e-12	Tex-early-prolif	Uchl5
8.47113e-17	0.259443	0.664	0.393	1.79706e-12	Tex-early-prolif	Meaf6
9.73961e-17	0.257939	0.535	0.283	2.06616e-12	Tex-early-prolif	Haus8
9.88193e-17	0.360495	0.988	0.939	2.09635e-12	Tex-early-prolif	Fus
1.04542e-16	0.28297	0.961	0.989	2.21775e-12	Tex-early-prolif	Hnrnpf
1.1135e-16	0.305203	0.758	0.499	2.36218e-12	Tex-early-prolif	Impdh2
1.22217e-16	0.290924	0.801	0.545	2.5927e-12	Tex-early-prolif	Sf3a3
1.22311e-16	0.296724	0.812	0.607	2.5947e-12	Tex-early-prolif	Usp14
2.38143e-16	0.320121	0.723	0.477	5.05197e-12	Tex-early-prolif	Nt5c3b
2.38317e-16	0.358801	0.988	0.966	5.05565e-12	Tex-early-prolif	Luc7l2
3.1787e-16	0.355278	0.852	0.641	6.74329e-12	Tex-early-prolif	Cnot1
4.87949e-16	0.330966	0.828	0.607	1.03513e-11	Tex-early-prolif	Rsrc1
5.57258e-16	0.291025	0.977	0.993	1.18217e-11	Tex-early-prolif	Sumo2
6.34056e-16	0.272545	0.719	0.474	1.34509e-11	Tex-early-prolif	Smarcc2
8.47316e-16	0.42681	0.922	0.811	1.7975e-11	Tex-early-prolif	Atp8b4
9.22884e-16	0.379287	0.898	0.676	1.95781e-11	Tex-early-prolif	Phip
9.66538e-16	0.299266	0.977	0.996	2.05041e-11	Tex-early-prolif	H3f3a
9.69666e-16	0.327177	0.906	0.695	2.05705e-11	Tex-early-prolif	Mlec
1.15109e-15	0.351311	1	0.99	2.44193e-11	Tex-early-prolif	Ncl
1.6832e-15	0.391142	0.859	0.712	3.57075e-11	Tex-early-prolif	Pa2g4
2.19538e-15	0.272384	0.629	0.37	4.65727e-11	Tex-early-prolif	Uap1
2.20019e-15	0.451463	0.879	0.823	4.66748e-11	Tex-early-prolif	Ranbp1
2.30527e-15	0.318808	0.852	0.636	4.8904e-11	Tex-early-prolif	Impa2
3.06581e-15	0.303289	0.98	0.921	6.5038e-11	Tex-early-prolif	Srrm1
4.1955e-15	0.293081	0.844	0.694	8.90034e-11	Tex-early-prolif	Mrpl51
4.39196e-15	0.265862	0.609	0.362	9.3171e-11	Tex-early-prolif	Ift27
4.44575e-15	0.304555	0.723	0.479	9.43122e-11	Tex-early-prolif	Khsrp
4.46856e-15	0.290869	0.617	0.386	9.4796e-11	Tex-early-prolif	Terf1
5.06169e-15	0.306683	0.918	0.801	1.07379e-10	Tex-early-prolif	Stag2
5.86671e-15	0.314076	0.797	0.598	1.24456e-10	Tex-early-prolif	Hspa14
6.26703e-15	0.2549	0.688	0.415	1.32949e-10	Tex-early-prolif	Strbp
6.94901e-15	0.348661	0.961	0.914	1.47416e-10	Tex-early-prolif	Atrx
7.99444e-15	0.344338	0.883	0.717	1.69594e-10	Tex-early-prolif	Srsf10
1.18372e-14	0.290004	0.812	0.614	2.51114e-10	Tex-early-prolif	Med30
1.22087e-14	0.297007	0.812	0.572	2.58995e-10	Tex-early-prolif	Phgdh
1.36392e-14	0.338628	0.762	0.581	2.89342e-10	Tex-early-prolif	Tuba1a
1.40361e-14	0.262953	0.637	0.384	2.97762e-10	Tex-early-prolif	Nin
1.44261e-14	0.259838	0.703	0.452	3.06036e-10	Tex-early-prolif	Pbdc1
1.47661e-14	0.292819	0.844	0.644	3.13249e-10	Tex-early-prolif	Brd9
1.96553e-14	0.314897	0.91	0.809	4.16967e-10	Tex-early-prolif	Ptges3
2.34187e-14	0.284694	0.953	0.847	4.96805e-10	Tex-early-prolif	Taf1d
2.38171e-14	0.41063	0.969	0.868	5.05255e-10	Tex-early-prolif	Tpi1
2.77676e-14	0.263253	0.602	0.367	5.89062e-10	Tex-early-prolif	Cep83
3.31123e-14	0.311999	0.953	0.823	7.02444e-10	Tex-early-prolif	Bclaf1
3.40624e-14	0.25666	0.734	0.482	7.226e-10	Tex-early-prolif	Mtf2
4.18567e-14	0.292788	0.996	0.994	8.87948e-10	Tex-early-prolif	Ybx1
4.33648e-14	0.298551	0.984	0.929	9.1994e-10	Tex-early-prolif	Sfpq
4.89881e-14	0.305442	0.832	0.698	1.03923e-09	Tex-early-prolif	Dpy30
5.00405e-14	0.340081	0.832	0.607	1.06156e-09	Tex-early-prolif	Setx
6.77623e-14	0.328168	0.855	0.682	1.43751e-09	Tex-early-prolif	Tardbp
7.05383e-14	0.287923	0.828	0.653	1.4964e-09	Tex-early-prolif	Uba2
7.07425e-14	0.298683	0.84	0.643	1.50073e-09	Tex-early-prolif	Pcm1
8.40298e-14	0.280384	0.629	0.381	1.78261e-09	Tex-early-prolif	Slc16a3
1.02889e-13	0.30493	0.805	0.616	2.1827e-09	Tex-early-prolif	Bex3
1.50482e-13	0.422158	0.812	0.639	3.19232e-09	Tex-early-prolif	Mcm6
1.67781e-13	0.263659	0.449	0.242	3.5593e-09	Tex-early-prolif	Cdca7
1.71688e-13	0.26785	0.773	0.518	3.64219e-09	Tex-early-prolif	Iws1
2.16358e-13	0.267883	0.871	0.706	4.58981e-09	Tex-early-prolif	Sf1
2.67773e-13	0.263696	0.684	0.457	5.68054e-09	Tex-early-prolif	Ubap2
3.25421e-13	0.338516	0.758	0.574	6.90348e-09	Tex-early-prolif	Cnot6
3.33076e-13	0.305954	0.809	0.604	7.06588e-09	Tex-early-prolif	Map4
3.86193e-13	0.367806	0.652	0.452	8.19269e-09	Tex-early-prolif	Ccng1
3.89835e-13	0.265409	0.793	0.522	8.26996e-09	Tex-early-prolif	Atp10a
5.09339e-13	0.266753	0.934	0.837	1.08051e-08	Tex-early-prolif	Thrap3
5.25748e-13	0.287566	0.773	0.549	1.11532e-08	Tex-early-prolif	Polr2a
5.40401e-13	0.25282	0.766	0.535	1.14641e-08	Tex-early-prolif	Ppwd1
6.54489e-13	0.324854	0.91	0.778	1.38843e-08	Tex-early-prolif	Hnrnpul2
8.33439e-13	0.296041	0.926	0.817	1.76806e-08	Tex-early-prolif	Dnajb11
1.43407e-12	0.294502	0.82	0.615	3.04224e-08	Tex-early-prolif	Paics
1.44273e-12	0.298747	0.797	0.585	3.0606e-08	Tex-early-prolif	Larp7
1.56326e-12	0.275687	0.902	0.732	3.31629e-08	Tex-early-prolif	Ssr1
2.00577e-12	0.268309	0.918	0.833	4.25505e-08	Tex-early-prolif	Raly
2.33926e-12	0.309386	0.879	0.738	4.9625e-08	Tex-early-prolif	Plp2
2.69869e-12	0.251967	0.77	0.588	5.725e-08	Tex-early-prolif	Elof1
2.94766e-12	0.272867	0.895	0.761	6.25316e-08	Tex-early-prolif	Taf15
3.13464e-12	0.278159	0.828	0.676	6.64983e-08	Tex-early-prolif	Emd
3.42378e-12	0.309533	0.797	0.575	7.2632e-08	Tex-early-prolif	Rock2
4.26667e-12	0.327554	0.938	0.778	9.05132e-08	Tex-early-prolif	Dhx9
5.48057e-12	0.273198	0.77	0.576	1.16265e-07	Tex-early-prolif	Naa50
7.43969e-12	0.252424	0.852	0.641	1.57826e-07	Tex-early-prolif	Matr3
7.94975e-12	0.258014	0.922	0.982	1.68646e-07	Tex-early-prolif	Hint1
7.98823e-12	0.296173	0.82	0.615	1.69462e-07	Tex-early-prolif	P4ha1
8.18299e-12	0.254387	0.926	0.841	1.73594e-07	Tex-early-prolif	Thoc7
8.6672e-12	0.275037	0.805	0.623	1.83866e-07	Tex-early-prolif	Oxct1
9.11043e-12	0.266153	0.926	0.839	1.93269e-07	Tex-early-prolif	G3bp1
1.18695e-11	0.580499	0.348	0.186	2.51799e-07	Tex-early-prolif	Serpine2
1.52844e-11	0.436495	0.809	0.623	3.24243e-07	Tex-early-prolif	Ikzf2
2.28375e-11	0.253278	0.895	0.716	4.84476e-07	Tex-early-prolif	Pcmt1
2.85036e-11	0.251369	0.812	0.597	6.04674e-07	Tex-early-prolif	Sipa1l1
2.98687e-11	0.287205	0.773	0.557	6.33635e-07	Tex-early-prolif	Srgap2
4.89236e-11	0.670821	1	0.998	1.03786e-06	Tex-early-prolif	mt-Cytb
5.79975e-11	0.250139	0.82	0.639	1.23036e-06	Tex-early-prolif	Ptbp1
6.14839e-11	0.350914	0.758	0.594	1.30432e-06	Tex-early-prolif	Smg6
6.80478e-11	0.261588	0.926	0.912	1.44357e-06	Tex-early-prolif	Calm3
6.91505e-11	0.262236	0.852	0.719	1.46696e-06	Tex-early-prolif	Rnps1
8.51325e-11	0.27919	0.793	0.611	1.806e-06	Tex-early-prolif	Nop56
1.40216e-10	0.273014	0.871	0.795	2.97455e-06	Tex-early-prolif	Ppm1g
1.62978e-10	0.270933	0.926	0.825	3.45741e-06	Tex-early-prolif	Cdv3
1.68716e-10	0.260955	0.84	0.639	3.57914e-06	Tex-early-prolif	B230219D22Rik
2.11374e-10	0.254519	0.57	0.364	4.48409e-06	Tex-early-prolif	Cdca7l
2.53977e-10	0.295655	0.902	0.706	5.38786e-06	Tex-early-prolif	Nrgn
2.6344e-10	0.262327	0.973	0.93	5.58862e-06	Tex-early-prolif	Hnrnpa1
2.63989e-10	0.265679	0.887	0.804	5.60025e-06	Tex-early-prolif	Dbi
3.37311e-10	0.3298	0.961	0.887	7.15572e-06	Tex-early-prolif	Cntrl
3.62093e-10	0.272151	0.914	0.831	7.68145e-06	Tex-early-prolif	Ppig
3.78112e-10	0.3121	0.957	0.842	8.02127e-06	Tex-early-prolif	Canx
4.11262e-10	0.270579	0.871	0.739	8.7245e-06	Tex-early-prolif	Hnrnpr
5.15796e-10	0.3217	0.992	0.945	1.09421e-05	Tex-early-prolif	Prpf4b
8.45277e-10	0.276939	0.996	0.983	1.79317e-05	Tex-early-prolif	Ldha
1.15795e-09	0.27432	0.777	0.557	2.45646e-05	Tex-early-prolif	Setd2
1.368e-09	0.264162	0.727	0.521	2.90208e-05	Tex-early-prolif	Raph1
1.42935e-09	0.250349	0.59	0.404	3.03221e-05	Tex-early-prolif	Sun2
1.49354e-09	0.279002	0.652	0.455	3.16839e-05	Tex-early-prolif	Nlrc3
1.672e-09	0.263677	0.836	0.645	3.54699e-05	Tex-early-prolif	Galnt1
1.80479e-09	0.270596	0.617	0.411	3.82869e-05	Tex-early-prolif	Cspp1
2.15821e-09	0.290145	0.773	0.624	4.57843e-05	Tex-early-prolif	Ubald2
2.24984e-09	0.276442	0.855	0.824	4.77281e-05	Tex-early-prolif	Gpx4
3.00529e-09	0.279401	0.738	0.567	6.37542e-05	Tex-early-prolif	Larp4b
3.25001e-09	0.308702	0.641	0.433	6.89457e-05	Tex-early-prolif	Parp1
4.46986e-09	0.256327	0.684	0.513	9.48236e-05	Tex-early-prolif	Stt3b
5.32954e-09	0.251296	0.777	0.611	0.000113061	Tex-early-prolif	Cisd1
5.844e-09	0.261071	0.781	0.58	0.000123975	Tex-early-prolif	Paxbp1
7.85961e-09	0.399252	0.418	0.246	0.000166734	Tex-early-prolif	Exosc2
7.94703e-09	0.27196	0.824	0.664	0.000168588	Tex-early-prolif	Ccar1
8.19539e-09	0.395974	1	0.973	0.000173857	Tex-early-prolif	Myh9
8.55682e-09	0.252985	0.742	0.547	0.000181524	Tex-early-prolif	Atp2a2
1.32886e-08	0.260258	0.84	0.711	0.000281904	Tex-early-prolif	Pole4
2.7917e-08	0.262766	0.703	0.52	0.000592231	Tex-early-prolif	Gabpb2
4.76776e-08	0.253298	0.781	0.572	0.00101143	Tex-early-prolif	Mdm4
1.00993e-07	0.300429	0.859	0.784	0.00214247	Tex-early-prolif	Klrc2
1.24275e-07	0.273397	0.988	0.958	0.00263638	Tex-early-prolif	Iqgap1
1.6651e-07	0.268078	0.93	0.9	0.00353235	Tex-early-prolif	Emp3
7.19123e-07	0.255205	0.742	0.607	0.0152555	Tex-early-prolif	Rbl2
8.95759e-07	0.250115	0.828	0.676	0.0190026	Tex-early-prolif	R3hdm1
3.2333e-06	0.269711	0.934	0.924	0.0685912	Tex-early-prolif	Rps27l
4.27351e-06	0.298092	0.758	0.634	0.0906583	Tex-early-prolif	Atf7ip
9.13057e-06	0.280557	0.914	0.823	0.193696	Tex-early-prolif	Spn
1.01684e-05	0.899045	0.996	0.993	0.215713	Tex-early-prolif	mt-Rnr1
1.16955e-05	0.25012	0.961	0.952	0.248108	Tex-early-prolif	Ankrd11
1.38002e-05	0.25929	0.746	0.617	0.292757	Tex-early-prolif	Sptbn1
1.41678e-05	0.592506	0.992	0.985	0.300556	Tex-early-prolif	mt-Nd1
2.00845e-05	0.551818	0.992	0.98	0.426073	Tex-early-prolif	mt-Nd2
2.77331e-05	0.577416	0.988	0.976	0.588331	Tex-early-prolif	mt-Nd4
0.000136633	0.265537	0.59	0.461	1	Tex-early-prolif	Gm47283
0.00015825	0.385292	0.723	0.687	1	Tex-early-prolif	Fosb
0.000324923	0.353094	0.863	0.747	1	Tex-early-prolif	mt-Atp8
0.000767243	0.480718	0.922	0.884	1	Tex-early-prolif	mt-Nd5
0.00286158	0.378756	0.973	0.964	1	Tex-early-prolif	mt-Co1
0.00316959	1.56119	0.902	0.833	1	Tex-early-prolif	Lars2
0.0059197	0.536628	0.887	0.729	1	Tex-early-prolif	Mir6236
0.00642632	0.33655	0.906	0.848	1	Tex-early-prolif	mt-Atp6
0	1.94107	0.802	0.014	0	Tnaive-like	S1pr1
0	1.00046	0.395	0.003	0	Tnaive-like	Klf3
1.10411e-158	0.544989	0.256	0.004	2.34227e-154	Tnaive-like	Dtx1
2.03434e-153	1.52916	0.651	0.043	4.31564e-149	Tnaive-like	Tcf7
6.19047e-115	1.30028	0.535	0.039	1.31325e-110	Tnaive-like	Slamf6
6.15284e-89	1.04732	0.512	0.047	1.30526e-84	Tnaive-like	Cmah
2.73659e-84	2.73342	0.942	0.22	5.8054e-80	Tnaive-like	Klf2
6.43634e-82	0.691016	0.349	0.022	1.3654e-77	Tnaive-like	Hmgb1-ps8
3.12858e-81	0.676457	0.372	0.026	6.63696e-77	Tnaive-like	Gm26740
3.13758e-67	1.64661	0.837	0.192	6.65605e-63	Tnaive-like	Itgb7
2.2875e-61	2.06112	0.907	0.276	4.8527e-57	Tnaive-like	Emb
4.10201e-56	1.63409	0.791	0.213	8.70201e-52	Tnaive-like	Ripor2
1.13437e-54	1.49532	0.744	0.189	2.40646e-50	Tnaive-like	Gm2682
3.93895e-42	1.26464	0.605	0.15	8.35608e-38	Tnaive-like	Rasgrp2
1.60473e-40	0.601795	0.337	0.043	3.40427e-36	Tnaive-like	Sh3bp5
8.27259e-38	1.49129	0.942	0.63	1.75495e-33	Tnaive-like	Arl4c
1.08139e-35	1.47061	0.86	0.444	2.29406e-31	Tnaive-like	Gramd3
7.09673e-33	1.49736	0.988	0.982	1.5055e-28	Tnaive-like	Itgb1
1.90665e-31	0.90043	0.43	0.089	4.04477e-27	Tnaive-like	Rora
1.43461e-30	1.25773	0.733	0.3	3.04337e-26	Tnaive-like	Slco3a1
3.84389e-30	1.15131	0.686	0.279	8.15442e-26	Tnaive-like	Rasa3
1.29983e-27	2.47509	0.279	0.041	2.75746e-23	Tnaive-like	Gzma
5.2213e-25	1.32961	0.465	0.122	1.10765e-20	Tnaive-like	Ccr2
1.27482e-24	1.29383	0.953	0.901	2.70441e-20	Tnaive-like	Zfp36l2
2.39768e-24	1.03688	0.733	0.356	5.08643e-20	Tnaive-like	Cxcr3
1.01399e-22	1.12813	0.407	0.108	2.15108e-18	Tnaive-like	Cd7
1.29778e-22	1.26583	0.802	0.588	2.7531e-18	Tnaive-like	Stk38
1.11334e-21	1.77157	0.826	0.683	2.36185e-17	Tnaive-like	Il7r
8.34409e-21	1.19588	0.698	0.381	1.77011e-16	Tnaive-like	Ssh2
1.6049e-20	0.79376	0.988	0.994	3.40464e-16	Tnaive-like	Ms4a6b
8.71644e-20	0.478793	0.267	0.053	1.84911e-15	Tnaive-like	Cd55
9.93937e-20	1.13778	0.802	0.64	2.10854e-15	Tnaive-like	Rnf138
8.10884e-18	0.876502	0.988	0.965	1.72021e-13	Tnaive-like	Slfn2
1.15376e-17	0.765149	0.942	0.95	2.4476e-13	Tnaive-like	Saraf
1.87747e-17	0.856794	0.884	0.851	3.98287e-13	Tnaive-like	Bin2
2.51863e-17	0.769421	0.884	0.808	5.34302e-13	Tnaive-like	Klf13
2.52869e-17	0.528158	0.988	0.996	5.36437e-13	Tnaive-like	Arhgdib
4.17861e-17	0.723817	1	0.999	8.8645e-13	Tnaive-like	mt-Rnr2
7.96702e-17	1.22276	0.791	0.592	1.69012e-12	Tnaive-like	Pim1
1.19451e-16	0.752166	0.477	0.19	2.53403e-12	Tnaive-like	Sidt1
1.23733e-16	1.07166	0.826	0.774	2.62488e-12	Tnaive-like	Atp1b3
1.79046e-16	0.577162	0.256	0.057	3.79828e-12	Tnaive-like	Gm11346
2.5653e-16	0.584882	0.337	0.096	5.44202e-12	Tnaive-like	Atp10d
3.10732e-16	0.727462	1	1	6.59186e-12	Tnaive-like	Malat1
5.46191e-16	0.861334	0.837	0.775	1.15869e-11	Tnaive-like	Bcl11b
6.33388e-16	0.444487	0.279	0.068	1.34367e-11	Tnaive-like	Mirt1
7.55212e-16	0.800902	0.988	0.998	1.60211e-11	Tnaive-like	S100a10
9.33654e-16	0.740301	0.884	0.806	1.98065e-11	Tnaive-like	Cdc42se1
1.16633e-15	0.463355	1	1	2.47426e-11	Tnaive-like	Rps27
3.51565e-15	0.616071	0.512	0.227	7.4581e-11	Tnaive-like	Gm20186
3.77229e-15	0.646596	1	0.996	8.00253e-11	Tnaive-like	Mbnl1
6.68106e-15	1.08813	0.523	0.252	1.41732e-10	Tnaive-like	Tagap
3.98095e-14	0.292609	1	1	8.4452e-10	Tnaive-like	Rpl19
1.05692e-13	2.4828	0.814	0.729	2.24216e-09	Tnaive-like	Ccl5
3.01796e-13	1.45939	0.674	0.426	6.4023e-09	Tnaive-like	Gm12840
6.77837e-13	0.478115	1	0.997	1.43796e-08	Tnaive-like	Laptm5
8.95247e-13	0.741682	0.907	0.943	1.89918e-08	Tnaive-like	Pdcd4
9.43218e-13	0.474084	1	1	2.00094e-08	Tnaive-like	Ms4a4b
9.60133e-13	0.908852	0.791	0.636	2.03683e-08	Tnaive-like	Il18r1
1.02976e-12	0.642374	0.988	0.923	2.18453e-08	Tnaive-like	Ppp1r12a
1.08695e-12	0.668124	0.837	0.82	2.30585e-08	Tnaive-like	Smap1
1.53456e-12	0.804122	0.547	0.311	3.25541e-08	Tnaive-like	Kbtbd11
2.14689e-12	0.62452	0.953	0.926	4.55442e-08	Tnaive-like	Cd2
2.72555e-12	0.587446	0.953	0.984	5.78199e-08	Tnaive-like	Selplg
4.75777e-12	0.586928	0.907	0.887	1.00931e-07	Tnaive-like	Rab8a
4.77483e-12	0.571493	0.93	0.984	1.01293e-07	Tnaive-like	Jak1
7.11066e-12	0.472239	0.256	0.073	1.50846e-07	Tnaive-like	Cd9
7.4152e-12	0.857054	0.837	0.826	1.57306e-07	Tnaive-like	4930523C07Rik
1.23591e-11	1.06064	1	0.997	2.62186e-07	Tnaive-like	Crip1
1.42097e-11	0.85403	0.849	0.877	3.01444e-07	Tnaive-like	Cd28
1.48053e-11	0.786748	0.558	0.354	3.14081e-07	Tnaive-like	Klhl6
1.97744e-11	0.692799	0.791	0.687	4.19494e-07	Tnaive-like	Chd3
1.98279e-11	0.71157	0.988	0.98	4.20628e-07	Tnaive-like	Ets1
2.27919e-11	0.591236	0.802	0.7	4.83508e-07	Tnaive-like	Grap
2.76635e-11	0.728107	0.512	0.286	5.86854e-07	Tnaive-like	Zfp36
3.20049e-11	0.489945	0.326	0.121	6.78951e-07	Tnaive-like	Tmem154
3.50472e-11	0.787248	0.616	0.423	7.43491e-07	Tnaive-like	Dgka
5.52078e-11	0.301172	1	1	1.17118e-06	Tnaive-like	Rps21
9.12162e-11	0.717497	0.779	0.783	1.93506e-06	Tnaive-like	Apbb1ip
1.04557e-10	0.400068	0.279	0.093	2.21807e-06	Tnaive-like	Hs3st3b1
1.05201e-10	0.556687	0.477	0.26	2.23173e-06	Tnaive-like	Pdlim1
1.06477e-10	0.638612	0.953	0.937	2.25881e-06	Tnaive-like	Xrn2
1.14917e-10	0.636618	0.453	0.235	2.43785e-06	Tnaive-like	Foxo1
1.15353e-10	0.58291	0.907	0.895	2.4471e-06	Tnaive-like	Hopx
1.75257e-10	0.337534	1	1	3.7179e-06	Tnaive-like	Rpl29
2.80922e-10	0.89281	0.884	0.875	5.95947e-06	Tnaive-like	Samhd1
3.03532e-10	0.68067	0.535	0.34	6.43912e-06	Tnaive-like	Il17ra
3.04831e-10	0.525993	0.977	0.99	6.4667e-06	Tnaive-like	Hcst
4.07248e-10	0.704648	0.872	0.881	8.63935e-06	Tnaive-like	Tut4
4.21733e-10	0.561683	0.616	0.405	8.94665e-06	Tnaive-like	Itpr2
7.72171e-10	0.60067	0.895	0.884	1.63808e-05	Tnaive-like	Clint1
8.74358e-10	0.596767	0.965	0.9	1.85486e-05	Tnaive-like	Emp3
1.32298e-09	0.491201	0.965	0.962	2.80658e-05	Tnaive-like	Ostf1
1.4928e-09	0.66358	0.663	0.584	3.16683e-05	Tnaive-like	Tpst2
2.16755e-09	0.606503	0.942	0.952	4.59825e-05	Tnaive-like	Ankrd11
2.39304e-09	0.751265	0.802	0.805	5.07659e-05	Tnaive-like	Atp11b
2.44338e-09	0.440284	0.349	0.151	5.18338e-05	Tnaive-like	Tcp11l2
3.10116e-09	0.52191	0.919	0.923	6.57879e-05	Tnaive-like	Dnajc15
3.34848e-09	0.57215	0.977	0.98	7.10346e-05	Tnaive-like	Epsti1
4.38206e-09	0.573916	0.465	0.263	9.2961e-05	Tnaive-like	Gm30054
4.81025e-09	0.661097	0.709	0.612	0.000102045	Tnaive-like	Flna
4.86644e-09	0.639486	0.953	0.967	0.000103237	Tnaive-like	Ifngr1
5.45193e-09	0.626037	0.826	0.815	0.000115657	Tnaive-like	Clec2d
8.12111e-09	0.597087	0.488	0.296	0.000172281	Tnaive-like	Slc4a7
8.21252e-09	0.49886	0.907	0.903	0.00017422	Tnaive-like	Supt4a
8.29622e-09	0.764947	0.453	0.257	0.000175996	Tnaive-like	1500009L16Rik
9.46033e-09	0.54348	0.872	0.931	0.000200691	Tnaive-like	Arl6ip5
1.0028e-08	0.516173	1	0.993	0.000212734	Tnaive-like	mt-Rnr1
1.02058e-08	0.57816	0.488	0.287	0.000216506	Tnaive-like	Tespa1
1.13273e-08	0.640093	0.826	0.826	0.000240298	Tnaive-like	Spn
1.16813e-08	0.635804	0.337	0.153	0.000247807	Tnaive-like	Socs3
1.72272e-08	0.62856	0.919	0.948	0.000365457	Tnaive-like	Gimap6
2.01619e-08	0.504553	0.802	0.762	0.000427714	Tnaive-like	Usp15
2.10119e-08	0.648131	0.453	0.262	0.000445746	Tnaive-like	Cpne3
2.15238e-08	0.661178	0.663	0.58	0.000456606	Tnaive-like	Nr3c1
2.33304e-08	0.454438	0.977	0.997	0.00049493	Tnaive-like	Lsp1
2.56044e-08	0.614379	0.942	0.901	0.000543172	Tnaive-like	Ccnd2
2.56937e-08	0.446535	0.291	0.121	0.000545067	Tnaive-like	A930005H10Rik
2.99941e-08	0.495293	0.907	0.907	0.000636294	Tnaive-like	Lat
3.15939e-08	0.473238	0.942	0.962	0.000670233	Tnaive-like	Rap1b
3.30402e-08	0.411741	0.279	0.112	0.000700914	Tnaive-like	Pag1
3.31052e-08	0.473024	0.349	0.163	0.000702294	Tnaive-like	Cdc25b
3.36746e-08	0.545989	0.826	0.795	0.000714373	Tnaive-like	Cdkn1b
3.42508e-08	1.39029	0.663	0.603	0.000726597	Tnaive-like	Itga4
3.43422e-08	0.552473	0.907	0.929	0.000728534	Tnaive-like	Dock2
3.62185e-08	0.418476	0.314	0.137	0.000768338	Tnaive-like	St3gal6
5.84673e-08	1.31268	0.384	0.195	0.00124033	Tnaive-like	Dapl1
6.17764e-08	0.53879	0.849	0.85	0.00131052	Tnaive-like	Zc3hav1
6.65683e-08	0.623863	0.767	0.674	0.00141218	Tnaive-like	A130071D04Rik
7.94605e-08	0.568094	0.547	0.412	0.00168567	Tnaive-like	Mbp
8.3418e-08	0.579101	0.593	0.425	0.00176963	Tnaive-like	Gprin3
9.89881e-08	0.640261	0.57	0.45	0.00209993	Tnaive-like	Cldnd1
1.27648e-07	0.724036	0.64	0.568	0.00270793	Tnaive-like	Nptn
1.60315e-07	0.525502	0.744	0.65	0.00340091	Tnaive-like	Tmem71
1.72006e-07	0.486027	0.826	0.803	0.00364893	Tnaive-like	Cdk2ap2
1.78603e-07	0.428729	0.93	0.908	0.00378889	Tnaive-like	Fam107b
1.91819e-07	0.595817	0.872	0.806	0.00406925	Tnaive-like	Txnip
2.06267e-07	0.45092	0.872	0.905	0.00437575	Tnaive-like	Gm8369
2.08376e-07	0.398876	0.953	0.981	0.00442048	Tnaive-like	Lck
2.12014e-07	0.574833	0.593	0.462	0.00449766	Tnaive-like	Fam189b
2.3808e-07	0.447402	0.849	0.88	0.00505064	Tnaive-like	Scand1
2.53489e-07	0.285661	1	1	0.00537752	Tnaive-like	Trbc2
2.53952e-07	0.582113	0.512	0.359	0.00538734	Tnaive-like	S1pr4
2.63561e-07	0.545565	0.93	0.937	0.00559118	Tnaive-like	Nsd3
3.37359e-07	0.471268	0.86	0.855	0.00715674	Tnaive-like	Stk4
3.37555e-07	0.5533	0.733	0.719	0.00716089	Tnaive-like	Ppp2r5a
3.65036e-07	0.449275	0.953	0.976	0.00774387	Tnaive-like	Ly6e
4.10639e-07	0.51719	0.581	0.439	0.0087113	Tnaive-like	Tecpr1
4.44681e-07	0.334065	1	0.999	0.00943347	Tnaive-like	Rac2
5.69413e-07	0.693479	0.942	0.989	0.0120795	Tnaive-like	Ahnak
9.14888e-07	0.488525	0.709	0.663	0.0194084	Tnaive-like	Glipr2
9.98639e-07	0.428815	0.349	0.182	0.0211851	Tnaive-like	Trp53inp1
1.12003e-06	0.30848	1	0.999	0.0237603	Tnaive-like	Ptprc
1.12368e-06	0.493338	0.895	0.913	0.0238377	Tnaive-like	Elf1
1.27208e-06	0.440287	0.733	0.705	0.0269859	Tnaive-like	Tnrc6c
1.80309e-06	0.623679	0.756	0.77	0.0382508	Tnaive-like	Resf1
2.13928e-06	0.384087	0.36	0.201	0.0453827	Tnaive-like	Arhgap26.1
2.53092e-06	0.517311	0.349	0.198	0.0536909	Tnaive-like	Arhgap31
2.66794e-06	0.61403	0.93	0.96	0.0565977	Tnaive-like	Gm8995
2.66814e-06	0.377043	1	0.997	0.0566019	Tnaive-like	Rbm39
2.85703e-06	0.565308	0.337	0.192	0.060609	Tnaive-like	Pja1
3.13629e-06	0.498807	0.733	0.779	0.0665332	Tnaive-like	Tbc1d10c
3.29754e-06	0.527254	0.721	0.676	0.0699541	Tnaive-like	Irf1
3.35411e-06	0.479272	0.477	0.328	0.071154	Tnaive-like	Abcb1a
3.48479e-06	0.436857	0.907	0.908	0.0739262	Tnaive-like	Cytip
3.54852e-06	0.475597	0.756	0.737	0.0752783	Tnaive-like	Arid4b
4.81207e-06	0.625604	0.512	0.405	0.102083	Tnaive-like	Rnf125
5.22852e-06	0.456565	0.942	0.976	0.110918	Tnaive-like	mt-Nd4
5.8046e-06	0.69038	0.477	0.376	0.123139	Tnaive-like	Tnfaip8l2
5.84375e-06	0.495626	0.721	0.729	0.123969	Tnaive-like	Gsk3b
6.41733e-06	0.505297	0.593	0.505	0.136137	Tnaive-like	Gna13
6.83964e-06	0.485362	0.663	0.624	0.145096	Tnaive-like	Cd5
8.11149e-06	0.419206	0.267	0.133	0.172077	Tnaive-like	Adk
8.62605e-06	0.435238	0.593	0.516	0.182993	Tnaive-like	Snx4
9.31669e-06	0.311284	0.872	0.831	0.197644	Tnaive-like	Tnrc6b
9.59771e-06	0.815262	0.744	0.843	0.203606	Tnaive-like	Atp2b1
9.61702e-06	0.411656	0.291	0.153	0.204016	Tnaive-like	Pik3r5
9.76379e-06	0.445703	0.36	0.22	0.207129	Tnaive-like	Asap1
1.02489e-05	0.570987	0.512	0.419	0.217419	Tnaive-like	Gna15
1.03703e-05	0.409904	0.465	0.311	0.219995	Tnaive-like	Hmgn1
1.07295e-05	0.495702	0.837	0.848	0.227615	Tnaive-like	Fyn
1.09801e-05	0.563382	0.988	0.936	0.232931	Tnaive-like	Slc38a2
1.30865e-05	0.645075	0.663	0.651	0.277617	Tnaive-like	Smad7
1.35191e-05	0.502926	0.605	0.522	0.286794	Tnaive-like	St8sia4
1.4954e-05	0.387008	0.488	0.377	0.317234	Tnaive-like	Fam13b
1.69931e-05	0.630809	0.547	0.507	0.360491	Tnaive-like	Esyt2
1.77303e-05	0.495302	0.5	0.404	0.376131	Tnaive-like	Cdc42ep3
1.84684e-05	0.497892	0.721	0.72	0.391788	Tnaive-like	Themis
1.94665e-05	0.354914	0.919	0.958	0.412963	Tnaive-like	Fyb
2.12639e-05	0.453897	0.86	0.867	0.451093	Tnaive-like	Ddx6
2.15061e-05	0.640002	0.674	0.573	0.45623	Tnaive-like	Gpr183
2.16047e-05	0.426366	0.488	0.365	0.458323	Tnaive-like	Kdm7a
2.29713e-05	0.442728	0.663	0.632	0.487314	Tnaive-like	Map4k4
2.33142e-05	0.402565	0.802	0.795	0.494588	Tnaive-like	Utrn
2.34148e-05	0.392712	0.337	0.204	0.496722	Tnaive-like	Phf1
2.34424e-05	0.430921	0.372	0.233	0.497307	Tnaive-like	Camk2d
2.42251e-05	0.421997	0.605	0.553	0.513912	Tnaive-like	Heca
2.6634e-05	0.361437	0.953	0.991	0.565013	Tnaive-like	Klrk1
2.66405e-05	0.500305	0.581	0.506	0.565151	Tnaive-like	Nfatc3
2.77884e-05	0.324357	1	1	0.589502	Tnaive-like	Ddx5
2.83242e-05	0.458807	0.535	0.459	0.60087	Tnaive-like	Kcnn4
2.98496e-05	0.456482	0.709	0.736	0.633229	Tnaive-like	4932438A13Rik
2.99556e-05	0.340327	0.791	0.799	0.635478	Tnaive-like	Srpk1
3.1989e-05	0.464818	0.872	0.921	0.678614	Tnaive-like	Clk1
3.19982e-05	0.614596	0.872	0.906	0.67881	Tnaive-like	Ier2
3.30161e-05	0.561289	0.791	0.773	0.700403	Tnaive-like	Zfp36l1
3.51946e-05	0.541262	0.384	0.253	0.746619	Tnaive-like	Arhgef18
3.58277e-05	0.561822	0.535	0.481	0.760049	Tnaive-like	Epb41
3.82352e-05	0.337547	0.93	0.979	0.811121	Tnaive-like	Gimap1
3.8504e-05	0.528532	0.895	0.885	0.816823	Tnaive-like	mt-Nd5
4.07648e-05	0.51542	0.581	0.551	0.864785	Tnaive-like	Add3
4.34224e-05	0.485404	0.895	0.909	0.921162	Tnaive-like	Tagln2
4.62549e-05	0.513483	0.547	0.482	0.98125	Tnaive-like	Cd84
4.93477e-05	0.50882	0.43	0.325	1	Tnaive-like	Faah
5.00289e-05	0.553496	0.628	0.606	1	Tnaive-like	Hipk1
5.54242e-05	0.387625	0.907	0.951	1	Tnaive-like	Celf2
5.80788e-05	0.378086	0.953	0.983	1	Tnaive-like	Mcl1
5.84242e-05	0.372983	0.349	0.222	1	Tnaive-like	Ehd3
5.85187e-05	0.275746	1	0.995	1	Tnaive-like	Itm2b
6.00834e-05	0.359434	0.605	0.562	1	Tnaive-like	Myo1g
6.13145e-05	0.344361	0.919	0.963	1	Tnaive-like	Gmfg
6.17044e-05	0.470398	0.907	0.928	1	Tnaive-like	Ptp4a2
6.37342e-05	0.378097	0.651	0.635	1	Tnaive-like	Fcho2
6.67001e-05	0.462244	0.826	0.824	1	Tnaive-like	9930111J21Rik2
6.85298e-05	0.483881	0.581	0.553	1	Tnaive-like	Man2a1
7.29344e-05	0.60844	0.64	0.658	1	Tnaive-like	Grap2
7.51353e-05	0.487828	0.488	0.414	1	Tnaive-like	Acp5
7.53959e-05	0.362258	0.674	0.633	1	Tnaive-like	Stk10
7.93998e-05	0.346983	0.942	0.936	1	Tnaive-like	Ndufa4
8.14718e-05	0.465142	0.488	0.41	1	Tnaive-like	Thap3
8.51978e-05	0.316443	1	0.999	1	Tnaive-like	Coro1a
8.69856e-05	0.354736	0.721	0.761	1	Tnaive-like	Wasf2
8.71762e-05	0.44487	0.558	0.514	1	Tnaive-like	Smad4
9.07972e-05	0.501411	0.93	0.965	1	Tnaive-like	mt-Co1
9.98796e-05	0.331021	0.953	0.977	1	Tnaive-like	Gimap3
0.000100482	0.686556	0.488	0.413	1	Tnaive-like	Iqgap2
0.000102905	0.429574	0.558	0.502	1	Tnaive-like	Cyth1
0.000107563	0.461522	0.558	0.53	1	Tnaive-like	Ngly1
0.000117627	0.343205	0.767	0.803	1	Tnaive-like	Tacc1
0.000127299	0.413613	0.791	0.883	1	Tnaive-like	Arhgap45
0.000130356	0.252646	0.977	0.992	1	Tnaive-like	Msn
0.000137966	0.2867	0.919	0.911	1	Tnaive-like	Cd53
0.000140477	0.355059	0.942	0.971	1	Tnaive-like	Abracl
0.000143358	0.352431	0.895	0.938	1	Tnaive-like	Tra2b
0.000152837	0.590027	0.814	0.855	1	Tnaive-like	Macf1
0.00015579	0.434597	0.907	0.965	1	Tnaive-like	Cd48
0.000165025	0.360751	1	0.998	1	Tnaive-like	mt-Cytb
0.000169731	0.439048	0.733	0.746	1	Tnaive-like	Itpkb
0.000177183	0.408216	0.302	0.189	1	Tnaive-like	Dipk1a
0.000187802	0.301443	0.337	0.217	1	Tnaive-like	Elmsan1
0.000190076	0.329009	0.756	0.795	1	Tnaive-like	Fam32a
0.000202502	0.441799	0.779	0.829	1	Tnaive-like	Ywhaq
0.000204018	0.408717	0.791	0.828	1	Tnaive-like	Tnfaip8
0.000208141	0.445632	0.64	0.643	1	Tnaive-like	Vsir
0.000209294	0.302894	0.267	0.154	1	Tnaive-like	Tob1
0.000212534	0.429228	0.57	0.548	1	Tnaive-like	Gpbp1l1
0.000221723	0.33379	0.64	0.625	1	Tnaive-like	Dennd1c
0.000224114	0.310152	0.953	0.98	1	Tnaive-like	Ube2d3
0.000246738	0.482802	0.523	0.469	1	Tnaive-like	Kif21b
0.000271602	0.327272	0.43	0.328	1	Tnaive-like	Klhl24
0.000292006	0.356144	0.965	0.985	1	Tnaive-like	mt-Nd1
0.000298101	0.335385	0.86	0.924	1	Tnaive-like	Ucp2
0.000305856	0.391524	0.895	0.925	1	Tnaive-like	Gabarapl2
0.000321052	0.381735	0.849	0.848	1	Tnaive-like	Ankrd44
0.000332588	0.483765	0.64	0.639	1	Tnaive-like	Atf7ip
0.000341956	0.355049	0.849	0.846	1	Tnaive-like	Gls
0.000343983	0.342795	1	0.998	1	Tnaive-like	Btg1
0.000344678	0.434556	0.721	0.737	1	Tnaive-like	Klk8
0.000347179	0.553262	0.558	0.515	1	Tnaive-like	P2ry10
0.000350893	0.61922	0.314	0.203	1	Tnaive-like	Nfkbiz
0.000395213	0.396747	0.802	0.82	1	Tnaive-like	Prpf38b
0.000401002	0.407414	0.663	0.659	1	Tnaive-like	Ypel3
0.000441421	0.380821	0.523	0.495	1	Tnaive-like	Cklf
0.000450036	0.355764	0.314	0.211	1	Tnaive-like	Dyrk2
0.000464674	0.48471	0.663	0.712	1	Tnaive-like	Cd247
0.000494309	0.345553	0.384	0.287	1	Tnaive-like	Vrk3
0.000652576	0.368497	0.919	0.916	1	Tnaive-like	Atrx
0.000655091	0.514509	0.767	0.822	1	Tnaive-like	Pycard
0.000686468	0.387532	0.453	0.4	1	Tnaive-like	Pmm2
0.000763616	0.372187	0.349	0.255	1	Tnaive-like	Phf21a
0.000774056	0.431235	0.419	0.337	1	Tnaive-like	AB124611
0.000837576	0.433411	0.733	0.799	1	Tnaive-like	Gimap9
0.000837583	0.375812	0.767	0.851	1	Tnaive-like	mt-Atp6
0.000848529	0.410177	0.5	0.462	1	Tnaive-like	Fam78a
0.000901462	0.345595	0.988	0.983	1	Tnaive-like	Junb
0.000901706	0.415779	0.965	0.98	1	Tnaive-like	mt-Nd2
0.000914916	0.43616	0.64	0.673	1	Tnaive-like	Arid5a
0.000939401	0.325853	0.826	0.897	1	Tnaive-like	Irf2
0.000962343	0.304011	0.349	0.258	1	Tnaive-like	Rnf216
0.000967085	0.589862	0.581	0.581	1	Tnaive-like	Cited2
0.000984469	0.361475	0.535	0.5	1	Tnaive-like	Ccdc85b
0.00102273	0.416221	0.419	0.336	1	Tnaive-like	Arhgap25
0.00103579	0.255243	0.826	0.912	1	Tnaive-like	Ccdc12
0.00104581	0.470418	0.407	0.324	1	Tnaive-like	Lncpint
0.00105405	0.374113	0.628	0.715	1	Tnaive-like	Tprgl
0.00109065	0.333316	0.628	0.652	1	Tnaive-like	Brd9
0.00117595	0.380576	0.395	0.32	1	Tnaive-like	Rap2b
0.00120226	0.328516	0.86	0.94	1	Tnaive-like	Prr13
0.00120801	0.446797	0.395	0.316	1	Tnaive-like	Sntb2
0.00121281	0.293143	0.686	0.696	1	Tnaive-like	Psip1
0.00123501	0.287816	0.384	0.29	1	Tnaive-like	Gm12216
0.00133344	0.454318	0.581	0.626	1	Tnaive-like	Znrf2
0.00135853	0.28643	0.907	0.974	1	Tnaive-like	Stk17b
0.00137015	0.252931	0.698	0.702	1	Tnaive-like	Kdm5a
0.00143116	0.386625	0.744	0.813	1	Tnaive-like	Top2b
0.00143256	0.344264	0.86	0.904	1	Tnaive-like	Limd2
0.0014584	0.488197	0.709	0.739	1	Tnaive-like	Gm1966
0.00148361	0.493706	0.581	0.618	1	Tnaive-like	Ube2h
0.00156491	0.310007	0.651	0.671	1	Tnaive-like	Prrc2b
0.0016111	0.389499	0.814	0.893	1	Tnaive-like	Ablim1
0.00164963	0.366956	0.488	0.436	1	Tnaive-like	Gata3
0.00169848	0.333662	0.942	0.97	1	Tnaive-like	Sp100
0.00178086	0.313206	0.419	0.344	1	Tnaive-like	Atp2a3
0.0017917	0.290537	0.5	0.451	1	Tnaive-like	Rprd2
0.0018785	0.405065	0.558	0.548	1	Tnaive-like	Hivep2
0.00190217	0.499993	0.86	0.84	1	Tnaive-like	Slfn1
0.00202075	0.363079	0.605	0.618	1	Tnaive-like	Cdc42se2
0.00205742	0.363494	0.57	0.577	1	Tnaive-like	Rassf1
0.00217867	0.310508	0.756	0.824	1	Tnaive-like	Rabac1
0.00222529	0.384396	0.523	0.466	1	Tnaive-like	Crebrf
0.00228058	0.299531	0.709	0.786	1	Tnaive-like	Tmod3
0.00233578	0.250428	0.988	0.996	1	Tnaive-like	Son
0.00235361	0.270906	0.744	0.787	1	Tnaive-like	Dnajc3
0.00247837	0.308564	0.721	0.802	1	Tnaive-like	Sys1
0.00253289	0.335317	0.814	0.882	1	Tnaive-like	Phf20l1
0.00271162	0.329565	0.291	0.204	1	Tnaive-like	Fam49a
0.00298431	0.306049	0.814	0.851	1	Tnaive-like	Ankrd12
0.00299834	0.396742	0.465	0.433	1	Tnaive-like	Rcsd1
0.00325564	0.263943	0.837	0.901	1	Tnaive-like	Ube2b
0.0033003	0.529327	0.465	0.424	1	Tnaive-like	Fam169b
0.00331063	0.338636	0.337	0.261	1	Tnaive-like	Zswim6
0.00340671	0.277902	0.651	0.673	1	Tnaive-like	Ppp4r2
0.00340894	0.281663	0.663	0.679	1	Tnaive-like	Nek7
0.00348851	0.395221	0.372	0.305	1	Tnaive-like	Prkx
0.00349193	0.385619	0.581	0.572	1	Tnaive-like	Mxd4
0.00351167	0.32385	0.372	0.308	1	Tnaive-like	Tent4b
0.00371332	0.34878	0.64	0.668	1	Tnaive-like	Trim12a
0.00372589	0.453853	0.384	0.32	1	Tnaive-like	Golm1
0.00373469	0.614119	0.64	0.652	1	Tnaive-like	Gm37033
0.0038107	0.383438	0.523	0.533	1	Tnaive-like	Stim1
0.00391514	0.410694	0.884	0.89	1	Tnaive-like	Cd69
0.00403385	0.407424	0.605	0.625	1	Tnaive-like	Icos
0.00422171	0.329907	0.407	0.356	1	Tnaive-like	Tug1
0.00425195	0.348501	0.349	0.285	1	Tnaive-like	Ankrd54
0.00430221	0.52009	0.872	0.905	1	Tnaive-like	Smchd1
0.00430889	0.260977	0.302	0.214	1	Tnaive-like	Rcbtb2
0.00438955	0.305051	0.616	0.646	1	Tnaive-like	Slc9a3r1
0.00457814	0.934244	0.419	0.316	1	Tnaive-like	Slfn5
0.00464019	0.268553	0.663	0.675	1	Tnaive-like	Pitpnc1
0.00464063	0.352474	0.558	0.564	1	Tnaive-like	Mknk2
0.00519898	0.31731	0.349	0.287	1	Tnaive-like	Mpnd
0.00523595	0.341439	0.267	0.185	1	Tnaive-like	Dnah8
0.00557277	0.307274	0.674	0.729	1	Tnaive-like	Bcl10
0.00565414	0.38878	0.512	0.49	1	Tnaive-like	Ifrd1
0.0057439	0.39414	0.267	0.183	1	Tnaive-like	Card6
0.00578454	0.285444	0.547	0.497	1	Tnaive-like	Dleu2
0.00590705	0.310677	0.326	0.256	1	Tnaive-like	Txndc5
0.00602166	0.295633	0.43	0.377	1	Tnaive-like	Ly9
0.00610002	0.351026	0.326	0.262	1	Tnaive-like	Zbtb44
0.00633141	0.396878	0.465	0.467	1	Tnaive-like	Sike1
0.00637446	0.318473	0.326	0.256	1	Tnaive-like	Cep97
0.00641812	0.302165	0.267	0.188	1	Tnaive-like	Prxl2c
0.0064366	0.272325	0.919	0.969	1	Tnaive-like	Ptpn22
0.00653216	0.305938	0.5	0.499	1	Tnaive-like	Vezf1
0.00681015	0.468182	0.465	0.448	1	Tnaive-like	Lamb3
0.00698502	0.292874	0.802	0.922	1	Tnaive-like	Anxa6
0.00706936	0.467428	0.477	0.451	1	Tnaive-like	Dpp4
0.00733483	0.335446	0.744	0.859	1	Tnaive-like	Rapgef6
0.00749102	0.288241	0.593	0.61	1	Tnaive-like	Azi2
0.00766244	0.250857	0.605	0.649	1	Tnaive-like	Man1a2
0.00768929	0.264114	1	0.996	1	Tnaive-like	Gnas
0.00773698	0.411562	0.384	0.333	1	Tnaive-like	Gch1
0.00778944	0.43033	0.372	0.315	1	Tnaive-like	Plcxd2
0.00822946	0.33	0.64	0.72	1	Tnaive-like	Lfng
0.00889819	0.320839	0.558	0.603	1	Tnaive-like	Keap1
0.00925805	0.815173	0.733	0.819	1	Tnaive-like	Lgals3
0.00933771	0.252489	0.686	0.743	1	Tnaive-like	Cnp
0.00938002	0.332082	0.302	0.24	1	Tnaive-like	Gpcpd1
[truncated: 812 more rows]

## Sheet: 02_dif_geneexpression_Cluster
p_val	avg_log2FC	pct.1	pct.2	p_val_adj	gene	cluster
8.75298e-88	0.526001	1	1	1.85686e-83	Ubb	Tex-prolif
2.50836e-79	0.358899	1	1	5.32124e-75	Serf2	Tex-prolif
1.49103e-77	0.526856	0.978	0.874	3.16306e-73	Gm11808	Tex-prolif
4.02904e-72	-0.251747	1	1	8.5472e-68	Tpt1	Tex-prolif
4.37965e-64	0.318128	1	0.999	9.29099e-60	Rpl15	Tex-prolif
5.37388e-62	0.274512	1	1	1.14001e-57	Rpl27a	Tex-prolif
1.82038e-59	-0.290972	1	1	3.86175e-55	Rack1	Tex-prolif
3.62193e-58	0.234299	1	1	7.68356e-54	Rps10	Tex-prolif
1.18171e-56	-0.292544	1	1	2.50689e-52	Rps15	Tex-prolif
6.51219e-50	-0.288366	1	1	1.3815e-45	Rpl12	Tex-prolif
2.47024e-47	0.347968	0.986	0.946	5.24038e-43	Atp5l	Tex-prolif
2.03325e-45	0.270003	1	0.998	4.31334e-41	Rpl36al	Tex-prolif
1.11244e-44	-0.379166	1	1	2.35994e-40	mt-Rnr2	Tex-prolif
3.74721e-44	-0.49113	0.991	0.992	7.94932e-40	mt-Rnr1	Tex-prolif
4.22736e-43	0.375748	0.949	0.846	8.96793e-39	Rnaset2a	Tex-prolif
6.52976e-41	0.269517	1	0.999	1.38522e-36	Uba52	Tex-prolif
1.75294e-40	-0.195842	1	1	3.71869e-36	Rps14	Tex-prolif
1.80742e-39	-0.452309	0.98	0.993	3.83425e-35	Ahnak	Tex-prolif
2.95054e-38	-0.265922	1	1	6.25927e-34	Rpl23a	Tex-prolif
2.5234e-37	0.386235	0.98	0.963	5.35315e-33	Ndufa4	Tex-prolif
9.06742e-37	0.318368	0.993	0.974	1.92356e-32	Myl12b	Tex-prolif
1.37762e-36	-0.259291	0.999	0.999	2.92247e-32	Rpl4	Tex-prolif
7.61788e-35	0.186258	1	1	1.61606e-30	Rpl27	Tex-prolif
1.41089e-34	0.339237	0.931	0.796	2.99305e-30	Rnaset2b	Tex-prolif
7.58679e-33	-0.208184	1	1	1.60946e-28	Rps19	Tex-prolif
7.89439e-33	-0.239164	0.14	0.356	1.67471e-28	Snx9	Tex-prolif
1.82832e-31	-0.295283	0.999	0.999	3.8786e-27	Ptprc	Tex-prolif
1.8354e-30	-0.215457	1	1	3.89361e-26	Ddx5	Tex-prolif
2.88576e-30	-0.143014	1	1	6.12184e-26	Rplp2	Tex-prolif
3.49218e-30	-0.440456	0.514	0.756	7.40832e-26	Ifitm2	Tex-prolif
4.469e-30	0.300073	1	0.999	9.48054e-26	Hspa8	Tex-prolif
2.82232e-28	-0.171963	1	1	5.98728e-24	Rps18	Tex-prolif
4.11886e-28	-0.183778	1	1	8.73774e-24	Rps27	Tex-prolif
1.69805e-27	0.284403	0.802	0.663	3.60224e-23	Gm10177	Tex-prolif
2.45082e-27	0.428811	0.897	0.785	5.19917e-23	Rn7sk	Tex-prolif
6.21839e-27	-0.211062	1	1	1.31917e-22	Rpl5	Tex-prolif
6.79349e-27	-0.135622	1	1	1.44117e-22	Rps29	Tex-prolif
1.01715e-26	-0.164243	1	1	2.15778e-22	Rpl26	Tex-prolif
1.49875e-26	-0.286997	0.894	0.947	3.17944e-22	Nop53	Tex-prolif
6.05795e-26	-0.538847	0.509	0.72	1.28513e-21	Ifitm3	Tex-prolif
2.54546e-25	0.257877	0.944	0.922	5.39993e-21	Psmb2	Tex-prolif
7.12191e-25	0.270287	0.686	0.5	1.51084e-20	Ubb-ps	Tex-prolif
7.80197e-25	0.205239	1	1	1.65511e-20	Tmsb10	Tex-prolif
2.38822e-24	0.324416	0.979	0.96	5.06636e-20	Prdx1	Tex-prolif
2.85485e-24	-0.423127	0.954	0.985	6.05627e-20	Ctla2a	Tex-prolif
4.40185e-24	0.163282	1	1	9.33808e-20	Pfn1	Tex-prolif
4.41316e-24	-0.302857	0.959	0.979	9.36209e-20	mt-Co1	Tex-prolif
7.3991e-24	-0.140107	1	1	1.56964e-19	Rps9	Tex-prolif
2.86959e-23	0.173709	1	1	6.08754e-19	Oaz1	Tex-prolif
4.17401e-23	-0.21567	0.997	0.998	8.85474e-19	Lcp1	Tex-prolif
8.62636e-23	-0.24861	0.976	0.99	1.83e-18	Cox7a2l	Tex-prolif
9.2859e-23	-0.261709	0.997	0.998	1.96991e-18	Laptm5	Tex-prolif
5.95879e-22	0.161654	1	1	1.2641e-17	Atp5e	Tex-prolif
8.82247e-22	0.15879	1	1	1.8716e-17	Rpl24	Tex-prolif
2.68998e-21	0.21688	1	1	5.70651e-17	Ppia	Tex-prolif
3.33956e-21	-0.143526	1	1	7.08453e-17	Rplp1	Tex-prolif
4.06427e-21	0.233559	0.821	0.688	8.62193e-17	Ndufb4	Tex-prolif
6.30892e-21	-0.359218	0.92	0.948	1.33837e-16	Dennd4a	Tex-prolif
2.51495e-20	-0.297666	0.978	0.988	5.33522e-16	Myh9	Tex-prolif
7.98951e-20	0.215661	0.555	0.388	1.6949e-15	Nme2	Tex-prolif
9.45817e-20	-0.607385	0.536	0.708	2.00646e-15	Ifitm1	Tex-prolif
1.08744e-19	-0.332924	0.443	0.608	2.30689e-15	Satb1	Tex-prolif
1.70091e-19	-0.271168	0.883	0.926	3.60832e-15	Ablim1	Tex-prolif
2.97723e-19	0.206554	0.974	0.963	6.3159e-15	Uqcrb	Tex-prolif
7.51237e-19	0.206152	0.971	0.962	1.59367e-14	Psma3	Tex-prolif
9.17387e-19	0.236037	0.684	0.514	1.94614e-14	Bloc1s1	Tex-prolif
1.61558e-18	0.300006	0.813	0.721	3.42729e-14	Alyref	Tex-prolif
1.84151e-18	0.210278	0.578	0.41	3.90659e-14	Eno1b	Tex-prolif
2.1189e-18	-0.0667188	1	1	4.49503e-14	CT010467.1	Tex-prolif
3.36698e-18	0.167613	0.999	0.998	7.14271e-14	Elob	Tex-prolif
4.48298e-18	-0.242783	0.714	0.82	9.51019e-14	Use1	Tex-prolif
5.91603e-18	-0.307148	0.559	0.706	1.25503e-13	Il7r	Tex-prolif
6.74081e-18	0.128128	1	1	1.42999e-13	Rpl30	Tex-prolif
7.26081e-18	-0.135199	1	1	1.54031e-13	Rpl3	Tex-prolif
1.23837e-17	0.219779	0.388	0.221	2.62708e-13	Cd200r1	Tex-prolif
1.61377e-17	0.303342	0.981	0.97	3.42344e-13	Ran	Tex-prolif
2.2723e-17	0.234462	1	1	4.82047e-13	AW112010	Tex-prolif
3.48795e-17	0.286038	0.808	0.662	7.39935e-13	Tox	Tex-prolif
4.14664e-17	0.177807	1	0.998	8.79669e-13	Rbm3	Tex-prolif
4.94696e-17	0.168206	1	0.998	1.04945e-12	Atp5j2	Tex-prolif
4.99562e-17	0.195781	0.997	0.992	1.05977e-12	Hnrnpf	Tex-prolif
6.73711e-17	0.205134	0.982	0.978	1.42921e-12	Psmb3	Tex-prolif
1.07759e-16	0.199343	0.989	0.985	2.286e-12	Rap1a	Tex-prolif
1.12879e-16	0.219728	0.985	0.971	2.39461e-12	Cd48	Tex-prolif
1.48235e-16	-0.261569	0.848	0.898	3.14466e-12	Macf1	Tex-prolif
1.48418e-16	-0.268157	0.985	0.987	3.14854e-12	mt-Nd2	Tex-prolif
1.80647e-16	0.177563	0.998	0.998	3.83224e-12	Atp5j	Tex-prolif
1.80752e-16	0.178547	1	1	3.83447e-12	Sub1	Tex-prolif
1.89709e-16	-0.122794	1	1	4.02448e-12	Rpl17	Tex-prolif
2.41065e-16	0.147721	0.999	0.998	5.11396e-12	Sem1	Tex-prolif
2.51608e-16	-0.234748	0.925	0.964	5.33761e-12	Diaph1	Tex-prolif
2.89891e-16	-0.331028	0.304	0.459	6.14975e-12	Styk1	Tex-prolif
3.19551e-16	0.1825	0.997	0.995	6.77895e-12	Sumo2	Tex-prolif
3.76536e-16	-0.223421	0.979	0.986	7.98783e-12	Prrc2c	Tex-prolif
4.74027e-16	0.180946	0.997	0.994	1.0056e-11	Cox5b	Tex-prolif
6.40611e-16	0.150212	1	0.999	1.35899e-11	Cox6c	Tex-prolif
6.58347e-16	0.167761	0.526	0.352	1.39662e-11	Tomm6	Tex-prolif
6.9492e-16	-0.274544	0.939	0.965	1.4742e-11	Inpp4b	Tex-prolif
7.54006e-16	-0.235808	0.969	0.982	1.59955e-11	Stk17b	Tex-prolif
8.24168e-16	0.380619	0.976	0.957	1.74839e-11	H2az1	Tex-prolif
8.57207e-16	-0.273824	0.991	0.991	1.81848e-11	mt-Nd1	Tex-prolif
9.71627e-16	0.156307	0.998	0.998	2.06121e-11	Snrpg	Tex-prolif
1.04438e-15	0.165044	0.998	0.996	2.21555e-11	Ndufb1-ps	Tex-prolif
1.11493e-15	0.260347	0.526	0.357	2.36521e-11	Mcm5	Tex-prolif
1.58581e-15	0.212781	0.906	0.873	3.36414e-11	Ndufab1	Tex-prolif
1.75703e-15	-0.12268	1	1	3.72736e-11	Eef1a1	Tex-prolif
2.42316e-15	0.272276	0.997	0.997	5.1405e-11	Hmgb1	Tex-prolif
2.4887e-15	-0.239869	0.59	0.703	5.27953e-11	Ddx3x	Tex-prolif
2.6268e-15	0.178782	0.992	0.983	5.5725e-11	Ndufa3	Tex-prolif
5.35147e-15	0.194579	0.925	0.872	1.13526e-10	Psma5	Tex-prolif
5.55643e-15	-0.101711	1	1	1.17874e-10	Rpl23	Tex-prolif
5.84605e-15	0.17137	0.991	0.975	1.24018e-10	Ndufa1	Tex-prolif
9.70122e-15	-0.193905	0.989	0.992	2.05802e-10	Thy1	Tex-prolif
1.82336e-14	0.220799	0.973	0.959	3.86809e-10	Cbx3	Tex-prolif
2.97712e-14	-0.156406	0.999	1	6.31566e-10	Rpl31	Tex-prolif
3.47938e-14	-0.199599	0.991	0.996	7.38116e-10	Tln1	Tex-prolif
3.57653e-14	0.183744	0.975	0.966	7.58724e-10	Arpp19	Tex-prolif
4.3622e-14	0.200328	0.988	0.976	9.25398e-10	Dynll1	Tex-prolif
4.36992e-14	0.101362	1	1	9.27035e-10	Rpl35a	Tex-prolif
5.45715e-14	0.225569	0.977	0.96	1.15768e-09	Cycs	Tex-prolif
5.93723e-14	0.173412	1	1	1.25952e-09	H2-D1	Tex-prolif
6.2588e-14	0.177905	0.998	0.992	1.32774e-09	Psme2	Tex-prolif
6.63625e-14	-0.100207	1	1	1.40781e-09	Rpl37a	Tex-prolif
8.47389e-14	0.493935	0.598	0.452	1.79765e-09	Stmn1	Tex-prolif
9.00681e-14	-0.222484	0.907	0.926	1.9107e-09	mt-Nd5	Tex-prolif
1.12628e-13	0.175921	0.869	0.804	2.38929e-09	Hypk	Tex-prolif
1.2265e-13	0.250367	0.611	0.492	2.6019e-09	Rpa3	Tex-prolif
1.37917e-13	0.113655	1	1	2.92576e-09	Rps28	Tex-prolif
1.81179e-13	0.223774	0.968	0.945	3.84352e-09	1810037I17Rik	Tex-prolif
2.09977e-13	-0.204294	0.99	0.991	4.45446e-09	mt-Nd4	Tex-prolif
2.18984e-13	0.196225	0.999	1	4.64552e-09	Jund	Tex-prolif
2.28244e-13	-0.124031	1	1	4.84198e-09	Rps12	Tex-prolif
2.75138e-13	-0.232824	0.892	0.922	5.83678e-09	Ptpn6	Tex-prolif
3.22637e-13	-0.251558	0.541	0.679	6.84442e-09	AA467197	Tex-prolif
3.24677e-13	-0.569432	0.505	0.656	6.88769e-09	Xcl1	Tex-prolif
3.46057e-13	-0.397238	0.705	0.779	7.34126e-09	Rgs2	Tex-prolif
3.74332e-13	-0.231146	0.661	0.769	7.94108e-09	Ubl3	Tex-prolif
5.10604e-13	0.179408	0.974	0.965	1.0832e-08	Snrpb	Tex-prolif
5.31012e-13	-0.100828	1	1	1.12649e-08	Rps3	Tex-prolif
5.60382e-13	0.148401	0.995	0.995	1.18879e-08	Cox5a	Tex-prolif
8.31189e-13	0.322684	0.555	0.413	1.76328e-08	Lig1	Tex-prolif
9.521e-13	0.308347	0.893	0.847	2.01978e-08	Dut	Tex-prolif
1.85713e-12	0.153256	0.997	0.995	3.93972e-08	Ubl5	Tex-prolif
2.1558e-12	0.153776	0.992	0.992	4.57332e-08	Cox7a2	Tex-prolif
2.21448e-12	-0.245173	0.693	0.769	4.69779e-08	Dgkh	Tex-prolif
2.72562e-12	-0.226196	0.764	0.836	5.78213e-08	Zfas1	Tex-prolif
2.925e-12	-0.266259	0.882	0.916	6.20509e-08	Irf8	Tex-prolif
5.17903e-12	0.201174	0.937	0.935	1.09868e-07	Snrpd1	Tex-prolif
6.2541e-12	0.162503	0.949	0.926	1.32675e-07	Sf3b6	Tex-prolif
6.42968e-12	0.261986	0.825	0.772	1.36399e-07	Dnajc9	Tex-prolif
7.12147e-12	0.167032	0.973	0.964	1.51075e-07	Ost4	Tex-prolif
8.95618e-12	0.196917	0.794	0.73	1.89996e-07	Erh	Tex-prolif
9.41811e-12	-0.245251	0.682	0.765	1.99796e-07	AU020206	Tex-prolif
9.92883e-12	0.184909	0.805	0.718	2.1063e-07	Cdk4	Tex-prolif
1.04547e-11	-0.190033	0.999	0.996	2.21786e-07	Gas5	Tex-prolif
1.07864e-11	0.195089	0.905	0.873	2.28822e-07	Cacybp	Tex-prolif
1.09362e-11	0.104558	1	1	2.32001e-07	Rps27a	Tex-prolif
1.3071e-11	-0.214554	0.887	0.916	2.77288e-07	Septin11	Tex-prolif
1.37236e-11	0.18415	0.897	0.856	2.91132e-07	U2af1	Tex-prolif
1.74618e-11	0.108141	0.999	1	3.70434e-07	Cox7c	Tex-prolif
1.93991e-11	0.169099	0.973	0.947	4.11532e-07	Atp5g3	Tex-prolif
2.14195e-11	-0.161561	0.945	0.966	4.54393e-07	Srsf5	Tex-prolif
2.33025e-11	0.144037	0.878	0.818	4.94339e-07	Gm11478	Tex-prolif
2.54636e-11	-0.345527	0.843	0.9	5.40185e-07	Ly6c2	Tex-prolif
2.65736e-11	0.132562	0.372	0.248	5.63733e-07	Mrpl23-ps1	Tex-prolif
2.70788e-11	0.114197	1	1	5.7445e-07	Tomm7	Tex-prolif
2.81738e-11	-0.0833071	1	1	5.9768e-07	Rps15a	Tex-prolif
2.98303e-11	-0.207938	0.468	0.578	6.3282e-07	Chn2	Tex-prolif
3.24928e-11	0.0978391	1	1	6.89302e-07	Rps7	Tex-prolif
3.32468e-11	0.0989788	1	1	7.05297e-07	Rpl13	Tex-prolif
3.43124e-11	0.143267	0.569	0.437	7.27903e-07	Rps2-ps10	Tex-prolif
3.75283e-11	0.122777	0.997	0.998	7.96126e-07	Cox6b1	Tex-prolif
4.20695e-11	0.142573	0.993	0.991	8.92462e-07	Atp5md	Tex-prolif
5.46602e-11	-0.158321	0.361	0.494	1.15956e-06	Il12rb2	Tex-prolif
5.97663e-11	-0.170127	0.185	0.301	1.26788e-06	Myo10	Tex-prolif
6.00717e-11	0.10014	1	1	1.27436e-06	Rplp0	Tex-prolif
6.63135e-11	0.312045	0.557	0.441	1.40677e-06	Mcm7	Tex-prolif
7.5387e-11	-0.239434	0.724	0.802	1.59926e-06	Gm4759	Tex-prolif
7.7694e-11	0.158687	0.976	0.968	1.6482e-06	Uqcr10	Tex-prolif
9.60683e-11	0.248809	0.84	0.773	2.03799e-06	H2az2	Tex-prolif
9.62068e-11	0.229886	0.773	0.678	2.04093e-06	Mcm6	Tex-prolif
1.12221e-10	-0.159709	0.373	0.488	2.38065e-06	Gm15500	Tex-prolif
1.22904e-10	-0.154728	1	1	2.60729e-06	Trac	Tex-prolif
1.22999e-10	-0.15953	0.338	0.465	2.6093e-06	Il2ra	Tex-prolif
1.40395e-10	0.154895	1	0.999	2.97834e-06	Nkg7	Tex-prolif
1.41428e-10	0.126332	0.996	0.997	3.00025e-06	Sec61b	Tex-prolif
1.48637e-10	0.202556	0.674	0.573	3.15319e-06	Sdf2l1	Tex-prolif
1.70965e-10	0.173877	0.996	0.989	3.62686e-06	Selenow	Tex-prolif
1.84055e-10	0.173084	0.921	0.88	3.90454e-06	Fundc2	Tex-prolif
2.10792e-10	-0.224184	0.482	0.599	4.47175e-06	Itga1	Tex-prolif
2.22458e-10	-0.0859053	1	1	4.71922e-06	Rpl32	Tex-prolif
2.26509e-10	-0.165155	0.428	0.547	4.80516e-06	Clic4	Tex-prolif
2.78384e-10	0.684099	0.752	0.673	5.90563e-06	Ccl5	Tex-prolif
2.7961e-10	-0.144817	0.331	0.457	5.93164e-06	Tet2	Tex-prolif
3.54225e-10	0.170737	0.99	0.977	7.51453e-06	Tmbim6	Tex-prolif
3.86712e-10	0.181244	0.757	0.672	8.20372e-06	Rnaseh2c	Tex-prolif
3.88498e-10	0.153418	0.999	0.993	8.24159e-06	Ybx1	Tex-prolif
4.08209e-10	0.155227	0.919	0.913	8.65974e-06	Ndufc2	Tex-prolif
4.24605e-10	0.169944	0.812	0.76	9.00758e-06	Sap18	Tex-prolif
4.32623e-10	-0.161117	0.269	0.39	9.17766e-06	C030029H02Rik	Tex-prolif
4.40459e-10	-0.17139	0.329	0.451	9.34391e-06	Zfp318	Tex-prolif
4.45014e-10	-0.111006	0.201	0.315	9.44054e-06	Gm10076	Tex-prolif
4.83805e-10	-0.164571	0.325	0.442	1.02634e-05	Gpr34	Tex-prolif
5.56452e-10	0.141951	1	1	1.18046e-05	Gapdh	Tex-prolif
5.97604e-10	0.133716	0.993	0.993	1.26776e-05	Gng5	Tex-prolif
6.37032e-10	0.165077	0.945	0.907	1.3514e-05	Selenof	Tex-prolif
6.67812e-10	-0.203979	0.417	0.524	1.4167e-05	Rgs10	Tex-prolif
7.04543e-10	0.155643	0.884	0.848	1.49462e-05	Txnl1	Tex-prolif
7.21763e-10	0.166997	0.942	0.925	1.53115e-05	Higd1a	Tex-prolif
7.9744e-10	-0.172679	0.659	0.755	1.69169e-05	Zmiz1	Tex-prolif
8.2184e-10	0.152626	0.748	0.674	1.74345e-05	Uba2	Tex-prolif
8.53165e-10	0.11114	1	1	1.8099e-05	Psmb8	Tex-prolif
8.77732e-10	0.215102	0.607	0.477	1.86202e-05	Mcm3	Tex-prolif
9.17846e-10	-0.182195	0.88	0.916	1.94712e-05	D16Ertd472e	Tex-prolif
9.41881e-10	0.166629	0.689	0.595	1.99811e-05	Gltp	Tex-prolif
1.01672e-09	-0.206763	0.364	0.469	2.15686e-05	2900026A02Rik	Tex-prolif
1.10844e-09	0.15236	0.914	0.896	2.35144e-05	Rbis	Tex-prolif
1.1836e-09	0.136896	0.976	0.962	2.51089e-05	Tmem258	Tex-prolif
1.27123e-09	-0.171798	0.559	0.656	2.69678e-05	Lrrk1	Tex-prolif
1.29775e-09	0.135283	0.994	0.996	2.75304e-05	Snrpe	Tex-prolif
1.33517e-09	0.168551	0.878	0.822	2.83242e-05	Ndufa5	Tex-prolif
1.38234e-09	0.159217	0.992	0.995	2.9325e-05	Pdia3	Tex-prolif
1.38574e-09	-0.160183	0.737	0.797	2.9397e-05	Cd96	Tex-prolif
1.45486e-09	0.12949	0.989	0.992	3.08635e-05	Atp5pb	Tex-prolif
1.58455e-09	-0.216213	0.957	0.977	3.36146e-05	Jaml	Tex-prolif
1.64603e-09	0.112379	0.321	0.209	3.49188e-05	Rmi2	Tex-prolif
1.77247e-09	0.160101	0.995	0.992	3.76012e-05	Hint1	Tex-prolif
1.91277e-09	-0.168613	0.967	0.975	4.05775e-05	Wnk1	Tex-prolif
2.06623e-09	0.14499	0.728	0.64	4.3833e-05	Gtf2b	Tex-prolif
2.10414e-09	0.132266	0.986	0.985	4.46371e-05	Psma2	Tex-prolif
2.12475e-09	-0.223636	0.856	0.877	4.50745e-05	Malt1	Tex-prolif
2.20762e-09	0.175554	0.576	0.458	4.68324e-05	Lsm3	Tex-prolif
2.46783e-09	-0.141853	0.335	0.444	5.23526e-05	Zzef1	Tex-prolif
2.62494e-09	-0.204378	0.598	0.665	5.56855e-05	Fndc3a	Tex-prolif
2.69725e-09	0.142272	0.996	0.99	5.72194e-05	Psma7	Tex-prolif
2.81765e-09	-0.194366	0.614	0.698	5.97736e-05	Sptbn1	Tex-prolif
3.19959e-09	-0.133395	0.997	0.999	6.7876e-05	Nsa2	Tex-prolif
3.3631e-09	0.0978187	0.304	0.19	7.13448e-05	Gm15542	Tex-prolif
3.38472e-09	0.185593	0.662	0.567	7.18035e-05	Siva1	Tex-prolif
3.49224e-09	0.202377	0.459	0.345	7.40844e-05	Tyms	Tex-prolif
3.66015e-09	-0.175201	0.9	0.916	7.76464e-05	Sla	Tex-prolif
3.82671e-09	-0.148762	0.481	0.593	8.11799e-05	Rbm33	Tex-prolif
3.86043e-09	-0.0806961	1	1	8.18953e-05	Rpl18a	Tex-prolif
4.48043e-09	-0.145704	0.985	0.988	9.50478e-05	Eef1g	Tex-prolif
4.79018e-09	0.216432	0.72	0.627	0.000101619	Lmnb1	Tex-prolif
5.04651e-09	-0.1845	0.828	0.864	0.000107057	Atp8b4	Tex-prolif
5.05624e-09	0.143247	0.833	0.782	0.000107263	Dnajc19	Tex-prolif
5.13762e-09	-0.169092	0.793	0.862	0.000108989	Spn	Tex-prolif
6.44489e-09	0.100221	1	1	0.000136722	Cox8a	Tex-prolif
6.47044e-09	0.122258	1	0.999	0.000137264	Clic1	Tex-prolif
6.70259e-09	0.144838	0.871	0.815	0.000142189	Polr2k	Tex-prolif
6.73495e-09	-0.157	0.744	0.817	0.000142875	Sh3bgrl	Tex-prolif
7.89641e-09	0.219141	0.914	0.905	0.000167514	Ranbp1	Tex-prolif
8.50916e-09	-0.166067	0.961	0.969	0.000180513	Mycbp2	Tex-prolif
8.59805e-09	-0.165682	0.525	0.619	0.000182399	Srebf2	Tex-prolif
9.25788e-09	-0.16183	0.432	0.534	0.000196397	Slc2a3	Tex-prolif
9.80182e-09	0.186543	0.761	0.682	0.000207936	Ddx39	Tex-prolif
9.83814e-09	0.102569	0.999	0.999	0.000208706	Chchd2	Tex-prolif
1.00158e-08	0.120884	0.994	0.989	0.000212474	Rbx1	Tex-prolif
1.09954e-08	-0.167348	0.766	0.811	0.000233257	Ddx17	Tex-prolif
1.15554e-08	0.146025	0.542	0.436	0.000245136	Cnih4	Tex-prolif
1.19028e-08	-0.145586	0.866	0.9	0.000252506	Csde1	Tex-prolif
1.20418e-08	0.195001	0.99	0.981	0.000255454	Cxcr6	Tex-prolif
1.34326e-08	0.170304	0.744	0.683	0.000284958	Ppid	Tex-prolif
1.44791e-08	0.134305	0.762	0.672	0.000307159	Nans	Tex-prolif
1.46397e-08	0.133271	0.994	0.991	0.000310567	Atp5k	Tex-prolif
1.58894e-08	0.188094	0.949	0.906	0.000337077	H2-T22	Tex-prolif
1.63025e-08	-0.160197	0.575	0.662	0.000345841	1700017B05Rik	Tex-prolif
1.70344e-08	0.13648	0.991	0.992	0.000361367	Cox17	Tex-prolif
1.79465e-08	0.147494	0.544	0.442	0.000380717	Ppil1	Tex-prolif
1.87502e-08	-0.14832	0.854	0.892	0.000397768	Wipf1	Tex-prolif
2.00737e-08	0.14018	0.865	0.829	0.000425843	Rbbp4	Tex-prolif
2.05586e-08	0.165371	0.715	0.642	0.000436129	Fkbp4	Tex-prolif
2.12707e-08	-0.209784	0.668	0.749	0.000451237	Cd44	Tex-prolif
2.20471e-08	0.134028	0.627	0.522	0.000467708	Usp50	Tex-prolif
2.24764e-08	0.135295	0.946	0.928	0.000476815	Mrps21	Tex-prolif
2.32392e-08	-0.178103	0.693	0.752	0.000492997	Tab2	Tex-prolif
2.81412e-08	0.137541	0.95	0.951	0.000596987	Psmb5	Tex-prolif
2.90815e-08	-0.218411	0.383	0.477	0.000616934	Filip1	Tex-prolif
2.97434e-08	0.145714	0.728	0.65	0.000630976	Sptssa	Tex-prolif
2.9904e-08	-0.123459	1	1	0.000634383	Rps17	Tex-prolif
3.13492e-08	-0.122379	0.264	0.382	0.000665041	Klf7	Tex-prolif
3.19012e-08	0.134992	0.982	0.965	0.000676752	Gimap7	Tex-prolif
3.22705e-08	0.12669	0.427	0.321	0.000684587	mt-Co2	Tex-prolif
3.23414e-08	-0.182098	0.42	0.519	0.000686091	Gm44175	Tex-prolif
3.4083e-08	0.153982	0.939	0.9	0.000723036	Psmb10	Tex-prolif
3.42429e-08	-0.15555	0.865	0.898	0.000726429	Itgal	Tex-prolif
3.4553e-08	0.142163	0.408	0.301	0.000733008	Rfc5	Tex-prolif
3.57236e-08	-0.222234	0.812	0.867	0.000757841	Bcl2l11	Tex-prolif
3.6253e-08	-0.170114	0.935	0.943	0.000769071	Dock10	Tex-prolif
3.7334e-08	0.230758	0.751	0.696	0.000792004	Hmgn2	Tex-prolif
3.94116e-08	0.139956	0.538	0.435	0.000836077	Smco4	Tex-prolif
4.23004e-08	-0.135609	0.997	0.996	0.00089736	Mbnl1	Tex-prolif
4.26658e-08	0.185038	0.987	0.958	0.000905113	H2-T23	Tex-prolif
4.28087e-08	-0.176068	0.83	0.884	0.000908144	Ankrd44	Tex-prolif
4.34307e-08	-0.146477	0.898	0.918	0.000921338	Dock8	Tex-prolif
4.41404e-08	0.111003	0.999	0.998	0.000936395	Arpc1b	Tex-prolif
4.52737e-08	0.182623	0.588	0.486	0.000960436	Gmnn	Tex-prolif
4.61845e-08	0.196569	0.832	0.8	0.000979758	Pa2g4	Tex-prolif
5.11269e-08	0.14615	0.72	0.65	0.00108461	Elavl1	Tex-prolif
5.27444e-08	0.198319	0.598	0.5	0.00111892	Mcm4	Tex-prolif
5.38826e-08	0.152697	0.978	0.985	0.00114307	Eif4a1	Tex-prolif
5.78291e-08	-0.173258	0.833	0.858	0.00122679	Slamf7	Tex-prolif
5.81737e-08	-0.174639	0.761	0.803	0.0012341	Chd7	Tex-prolif
5.87529e-08	-0.197514	0.831	0.868	0.00124638	Odc1	Tex-prolif
6.10046e-08	0.139881	0.91	0.877	0.00129415	Snx3	Tex-prolif
6.40515e-08	-0.152737	0.821	0.88	0.00135879	Ddx6	Tex-prolif
6.50651e-08	0.137805	0.964	0.942	0.00138029	Snrpd3	Tex-prolif
6.57045e-08	0.149659	0.848	0.815	0.00139386	Nudc	Tex-prolif
6.62803e-08	-0.170934	0.918	0.941	0.00140607	Dock2	Tex-prolif
6.7958e-08	-0.181745	0.742	0.814	0.00144166	Utrn	Tex-prolif
6.93271e-08	0.126149	0.972	0.95	0.00147071	Snrpd2	Tex-prolif
7.05531e-08	0.106963	0.993	0.992	0.00149671	Psmb9	Tex-prolif
7.16253e-08	-0.14839	0.609	0.683	0.00151946	Itch	Tex-prolif
7.67479e-08	0.136167	1	0.998	0.00162813	Txn1	Tex-prolif
8.27512e-08	0.150907	0.861	0.796	0.00175548	Wdr83os	Tex-prolif
8.40816e-08	0.188143	0.851	0.783	0.00178371	Slbp	Tex-prolif
8.67192e-08	0.121431	1	1	0.00183966	Actb	Tex-prolif
9.48704e-08	0.206313	0.915	0.873	0.00201258	Ifi47	Tex-prolif
9.55414e-08	0.14249	0.938	0.925	0.00202681	Cct7	Tex-prolif
9.55941e-08	0.180436	0.715	0.634	0.00202793	Dnmt1	Tex-prolif
1.138e-07	-0.117175	0.995	1	0.00241416	Ptprcap	Tex-prolif
1.15908e-07	0.12939	0.997	0.997	0.00245887	Itm2b	Tex-prolif
1.16869e-07	0.127018	0.518	0.406	0.00247926	Hat1	Tex-prolif
1.17275e-07	0.12135	0.948	0.952	0.00248788	Tmed2	Tex-prolif
1.18894e-07	-0.130402	0.869	0.905	0.00252222	Tmem234	Tex-prolif
1.19433e-07	0.1264	0.716	0.641	0.00253365	Nsmce4a	Tex-prolif
1.28478e-07	-0.179296	0.804	0.848	0.00272553	Srpk2	Tex-prolif
1.32711e-07	0.137857	0.971	0.959	0.00281533	Rps27l	Tex-prolif
1.33604e-07	0.16637	0.578	0.482	0.00283429	Dctpp1	Tex-prolif
1.37333e-07	-0.157376	0.641	0.708	0.00291338	Spty2d1	Tex-prolif
1.3757e-07	-0.0891931	1	1	0.00291841	Rpl7a	Tex-prolif
1.39839e-07	-0.133283	0.903	0.934	0.00296655	Cytip	Tex-prolif
1.43512e-07	0.123727	0.498	0.392	0.00304447	Csrp1	Tex-prolif
1.43845e-07	-0.205738	0.658	0.721	0.00305154	Neurl3	Tex-prolif
1.4608e-07	-0.13836	0.762	0.831	0.00309894	Zfp292	Tex-prolif
1.49124e-07	-0.170145	0.853	0.879	0.00316351	Rapgef6	Tex-prolif
1.4989e-07	-0.152723	0.441	0.539	0.00317976	Mical1	Tex-prolif
1.53426e-07	0.0759304	1	1	0.00325477	Rpl7	Tex-prolif
1.54417e-07	0.10796	0.999	0.997	0.0032758	Ndufa13	Tex-prolif
1.54778e-07	0.132008	0.887	0.829	0.00328345	Gtf2h5	Tex-prolif
1.66785e-07	-0.169164	0.715	0.798	0.00353819	Txnip	Tex-prolif
1.73921e-07	0.160445	0.905	0.859	0.00368957	Nop10	Tex-prolif
1.7496e-07	-0.161051	0.786	0.83	0.00371161	Rabgap1l	Tex-prolif
1.76957e-07	-0.148642	0.977	0.981	0.00375397	Cst7	Tex-prolif
1.81281e-07	-0.148954	0.638	0.706	0.00384571	Igbp1	Tex-prolif
1.829e-07	-0.145019	0.69	0.755	0.00388003	Eif4a2	Tex-prolif
1.86449e-07	0.118379	0.988	0.981	0.00395533	Abracl	Tex-prolif
1.90239e-07	0.176572	0.664	0.6	0.00403574	Rfc2	Tex-prolif
2.04502e-07	-0.167349	0.729	0.793	0.0043383	Tnfsf10	Tex-prolif
2.05771e-07	0.132263	0.608	0.502	0.00436523	Tfdp1	Tex-prolif
2.11768e-07	0.111303	0.992	0.988	0.00449245	Ndufb7	Tex-prolif
2.14869e-07	0.142477	0.883	0.853	0.00455824	Lsm6	Tex-prolif
2.15194e-07	0.260512	0.324	0.213	0.00456513	Xist	Tex-prolif
2.21458e-07	0.136606	0.728	0.661	0.00469802	Bcl7c	Tex-prolif
2.26124e-07	-0.144956	0.804	0.837	0.004797	Tacc1	Tex-prolif
2.28502e-07	-0.166975	0.642	0.718	0.00484745	Nek7	Tex-prolif
2.55213e-07	0.114202	0.937	0.912	0.00541409	Ndufs5	Tex-prolif
2.66889e-07	0.128576	0.48	0.366	0.00566177	Mcm2	Tex-prolif
2.68183e-07	0.233191	0.626	0.532	0.00568924	Ier5l	Tex-prolif
2.73025e-07	0.114059	0.991	0.986	0.00579196	Cox7b	Tex-prolif
2.73719e-07	0.123118	0.654	0.563	0.00580668	Mrps7	Tex-prolif
2.78738e-07	0.159568	0.789	0.722	0.00591315	Exosc8	Tex-prolif
2.97738e-07	-0.164054	0.763	0.817	0.00631622	Ogt	Tex-prolif
2.97803e-07	-0.166268	0.964	0.98	0.00631758	Plek	Tex-prolif
3.1632e-07	0.117898	0.944	0.923	0.00671041	Ndufb5	Tex-prolif
3.21192e-07	0.112497	0.641	0.537	0.00681376	Hsph1	Tex-prolif
3.23193e-07	0.118221	0.77	0.705	0.00685621	Zbtb8os	Tex-prolif
3.36153e-07	0.138589	0.992	0.975	0.00713115	Slc25a5	Tex-prolif
3.37247e-07	-0.144219	0.763	0.814	0.00715435	Ccnl1	Tex-prolif
3.38996e-07	0.186105	0.773	0.711	0.00719145	Selenoh	Tex-prolif
3.64039e-07	0.143378	0.638	0.551	0.00772273	Lsm2	Tex-prolif
3.90005e-07	-0.145934	0.487	0.59	0.00827357	Pik3ap1	Tex-prolif
3.93392e-07	-0.12629	0.939	0.951	0.00834542	Sdf4	Tex-prolif
3.99171e-07	0.123129	0.495	0.394	0.00846802	Rnaseh2b	Tex-prolif
4.09892e-07	0.141479	0.427	0.33	0.00869545	Fen1	Tex-prolif
4.21249e-07	0.185595	0.572	0.48	0.00893637	Cenpw	Tex-prolif
4.23019e-07	-0.10901	0.227	0.323	0.00897392	Dkkl1	Tex-prolif
4.39658e-07	0.167722	0.876	0.823	0.00932691	mt-Atp6	Tex-prolif
4.47777e-07	-0.133775	0.427	0.504	0.00949914	Rps10-ps2	Tex-prolif
4.48805e-07	-0.14044	0.689	0.764	0.00952095	Arap2	Tex-prolif
4.72391e-07	0.115733	0.512	0.398	0.0100213	Acp5	Tex-prolif
4.82392e-07	-0.169697	0.666	0.721	0.0102335	Pold4	Tex-prolif
4.87589e-07	0.131452	0.874	0.848	0.0103437	Eif1ax	Tex-prolif
5.07868e-07	0.168297	0.984	0.959	0.0107739	Lag3	Tex-prolif
5.13625e-07	0.12506	0.988	0.974	0.010896	Sec11c	Tex-prolif
5.15773e-07	0.140505	0.815	0.766	0.0109416	Mrps18c	Tex-prolif
5.45174e-07	0.115842	0.962	0.944	0.0115653	Ndufb8	Tex-prolif
5.59807e-07	0.161585	0.472	0.372	0.0118757	Rfc3	Tex-prolif
5.62639e-07	0.174775	1	1	0.0119358	Ptma	Tex-prolif
5.73477e-07	0.119146	0.869	0.791	0.0121657	Scp2	Tex-prolif
6.27013e-07	-0.205165	0.704	0.753	0.0133015	Lyst	Tex-prolif
6.29644e-07	0.136011	0.949	0.93	0.0133573	Taldo1	Tex-prolif
6.47848e-07	0.412559	0.373	0.28	0.0137434	Pclaf	Tex-prolif
6.53575e-07	0.117522	0.774	0.687	0.0138649	Sar1b	Tex-prolif
6.90725e-07	-0.125439	0.828	0.878	0.014653	Tut7	Tex-prolif
6.99491e-07	-0.204186	0.754	0.819	0.014839	Nabp1	Tex-prolif
7.05874e-07	-0.150136	0.708	0.753	0.0149744	Fli1	Tex-prolif
7.62545e-07	0.109249	0.468	0.372	0.0161766	Gtf2e2	Tex-prolif
7.95011e-07	0.104321	0.995	0.994	0.0168654	Atp5d	Tex-prolif
8.04129e-07	-0.195631	0.591	0.668	0.0170588	Coro2a	Tex-prolif
8.25117e-07	0.12449	0.867	0.829	0.017504	Ube2n	Tex-prolif
8.28367e-07	-0.123634	0.407	0.511	0.017573	Nek6	Tex-prolif
9.27657e-07	-0.144799	0.524	0.609	0.0196793	Foxn3	Tex-prolif
9.29669e-07	0.140808	0.707	0.634	0.019722	Bex3	Tex-prolif
9.3209e-07	-0.240782	0.7	0.734	0.0197734	Fosb	Tex-prolif
9.64314e-07	-0.153029	0.938	0.953	0.020457	Prr13	Tex-prolif
1.00424e-06	0.138125	0.408	0.313	0.021304	Rfc4	Tex-prolif
1.01749e-06	0.130158	0.996	0.99	0.021585	Tspo	Tex-prolif
1.04101e-06	-0.0682932	1	1	0.022084	Rps23	Tex-prolif
1.04631e-06	-0.16666	0.623	0.693	0.0221964	Ipcef1	Tex-prolif
1.0668e-06	0.134257	0.431	0.325	0.0226311	Cdca7	Tex-prolif
1.11851e-06	0.123095	0.914	0.884	0.023728	Mrps14	Tex-prolif
1.20487e-06	0.122841	0.881	0.833	0.02556	Med28	Tex-prolif
1.22127e-06	0.130696	0.764	0.693	0.0259081	Cisd1	Tex-prolif
1.22737e-06	-0.105563	1	1	0.0260374	Fxyd5	Tex-prolif
1.24538e-06	-0.169483	0.797	0.848	0.0264196	Dusp5	Tex-prolif
1.24626e-06	-0.113933	0.32	0.422	0.0264382	Pmepa1	Tex-prolif
1.25157e-06	0.125299	0.997	0.995	0.0265507	Snrpf	Tex-prolif
1.28599e-06	-0.160866	0.558	0.628	0.0272811	Plec	Tex-prolif
1.30265e-06	0.130731	0.961	0.96	0.0276345	Srsf7	Tex-prolif
1.30707e-06	0.12415	0.433	0.335	0.0277282	Chst2	Tex-prolif
1.35e-06	0.138616	0.718	0.645	0.028639	Atg3	Tex-prolif
1.42662e-06	-0.0983009	0.397	0.488	0.0302644	Gnl3l	Tex-prolif
1.52803e-06	0.147175	0.65	0.559	0.0324156	Cebpb	Tex-prolif
1.59234e-06	-0.120715	0.493	0.576	0.03378	Gramd1a	Tex-prolif
1.63114e-06	-0.141337	0.443	0.518	0.0346029	Endod1	Tex-prolif
1.65478e-06	0.158336	0.798	0.762	0.0351046	Ppa1	Tex-prolif
1.66338e-06	-0.12303	0.272	0.354	0.035287	Brox	Tex-prolif
1.72212e-06	0.105837	0.368	0.268	0.0365331	Chaf1a	Tex-prolif
1.72862e-06	-0.1272	0.454	0.553	0.036671	Tent5a	Tex-prolif
1.73094e-06	-0.145244	0.885	0.9	0.0367202	Ccdc50	Tex-prolif
1.73975e-06	-0.13845	0.99	0.995	0.036907	Gimap4	Tex-prolif
1.7875e-06	0.119919	0.656	0.569	0.0379201	Rpl10-ps3	Tex-prolif
1.82559e-06	0.117694	0.705	0.629	0.0387281	Mrps12	Tex-prolif
1.84848e-06	0.111215	0.899	0.875	0.0392137	Sf3b5	Tex-prolif
1.85142e-06	-0.1459	0.518	0.597	0.039276	Itih5	Tex-prolif
1.94024e-06	0.133182	0.756	0.7	0.0411602	Akr1b3	Tex-prolif
1.95146e-06	-0.124496	0.935	0.948	0.0413983	Dusp11	Tex-prolif
1.99332e-06	0.0985823	0.475	0.363	0.0422863	Gm9385	Tex-prolif
2.04277e-06	0.156078	0.514	0.423	0.0433353	Orc6	Tex-prolif
2.05555e-06	0.165716	0.602	0.502	0.0436065	Hells	Tex-prolif
2.11555e-06	-0.198851	0.93	0.94	0.0448793	Nr4a2	Tex-prolif
2.13419e-06	-0.153079	0.421	0.499	0.0452746	Clec2i	Tex-prolif
2.15319e-06	0.201206	0.894	0.847	0.0456777	Ifi206	Tex-prolif
2.26982e-06	0.293292	0.956	0.94	0.048152	Hmgb2	Tex-prolif
2.29174e-06	-0.139716	0.841	0.86	0.0486171	Dnajc1	Tex-prolif
2.29751e-06	-0.174675	0.708	0.777	0.0487395	Gm1966	Tex-prolif
2.34915e-06	-0.0894575	0.999	0.998	0.0498348	Tpm3	Tex-prolif
2.38201e-06	0.0979593	1	1	0.050532	Myl6	Tex-prolif
2.4784e-06	-0.185451	0.77	0.822	0.0525767	9930111J21Rik2	Tex-prolif
2.4857e-06	-0.298433	0.815	0.84	0.0527316	Lgals3	Tex-prolif
2.54742e-06	0.126775	0.983	0.967	0.054041	Anp32a	Tex-prolif
2.63725e-06	0.107209	0.734	0.656	0.0559467	Ndufs3	Tex-prolif
2.66863e-06	0.177921	0.757	0.72	0.0566123	Pcna	Tex-prolif
2.67533e-06	0.137467	0.395	0.302	0.0567545	Pola1	Tex-prolif
2.82139e-06	0.0936875	0.531	0.434	0.059853	0610010K14Rik	Tex-prolif
2.85122e-06	-0.192563	0.865	0.909	0.0604857	Bhlhe40	Tex-prolif
2.91953e-06	-0.128153	0.832	0.887	0.061935	Pld3	Tex-prolif
2.9478e-06	-0.130896	0.704	0.778	0.0625346	Cd82	Tex-prolif
2.96802e-06	0.117797	0.926	0.882	0.0629636	Tmem14c	Tex-prolif
3.01468e-06	-0.155656	0.885	0.912	0.0639535	Gm19585	Tex-prolif
3.14352e-06	0.100938	0.716	0.633	0.0666866	Slc9a3r1	Tex-prolif
3.3974e-06	0.129319	0.892	0.859	0.0720724	Mrpl18	Tex-prolif
3.41425e-06	0.130368	0.833	0.786	0.07243	Psmc2	Tex-prolif
3.45729e-06	0.105638	0.623	0.514	0.073343	Prelid3b	Tex-prolif
3.47174e-06	-0.118091	0.981	0.985	0.0736495	Il2rg	Tex-prolif
3.48429e-06	0.0824181	0.332	0.242	0.0739158	Tex30	Tex-prolif
3.52781e-06	0.134564	0.834	0.794	0.074839	Gpx4	Tex-prolif
3.59609e-06	-0.142403	0.853	0.892	0.0762875	Tut4	Tex-prolif
3.6516e-06	-0.175279	0.795	0.825	0.077465	Cish	Tex-prolif
3.78676e-06	0.106655	0.934	0.934	0.0803324	Ndufa11	Tex-prolif
3.84466e-06	0.112315	0.706	0.637	0.0815607	Idh3a	Tex-prolif
3.98676e-06	0.106925	0.72	0.637	0.0845751	Polr2l	Tex-prolif
3.9912e-06	0.100203	0.974	0.971	0.0846693	Taf10	Tex-prolif
4.03046e-06	0.175729	0.706	0.644	0.0855023	Irf1	Tex-prolif
4.12811e-06	0.12444	0.966	0.969	0.0875738	Nme1	Tex-prolif
4.24462e-06	-0.114221	0.342	0.438	0.0900453	Tecpr1	Tex-prolif
4.29352e-06	-0.110269	0.422	0.509	0.0910827	Rps11-ps1	Tex-prolif
4.31732e-06	0.117392	0.663	0.595	0.0915877	Ahsa1	Tex-prolif
4.47066e-06	0.125054	0.428	0.333	0.0948406	Rrm1	Tex-prolif
4.63219e-06	0.115896	0.977	0.965	0.0982674	Atp5g1	Tex-prolif
4.69044e-06	0.105558	0.506	0.42	0.099503	Meaf6	Tex-prolif
4.71171e-06	-0.137063	0.962	0.971	0.0999542	Cotl1	Tex-prolif
4.82671e-06	0.402865	0.876	0.851	0.102394	Tubb5	Tex-prolif
4.82928e-06	0.135271	0.807	0.759	0.102448	Pole4	Tex-prolif
4.92663e-06	0.108425	0.362	0.281	0.104513	Cdkn2c	Tex-prolif
5.12171e-06	-0.12456	0.551	0.629	0.108652	Pbxip1	Tex-prolif
5.124e-06	0.11735	0.901	0.87	0.108701	Sec11a	Tex-prolif
5.14483e-06	0.101127	0.891	0.864	0.109142	Ndufs7	Tex-prolif
5.1871e-06	0.1252	0.881	0.831	0.110039	Ddx39b	Tex-prolif
5.33795e-06	-0.150038	0.854	0.874	0.113239	Fyn	Tex-prolif
5.47618e-06	0.0883288	0.667	0.568	0.116172	Exosc7	Tex-prolif
5.53899e-06	0.0912886	0.994	0.994	0.117504	Arf5	Tex-prolif
5.58027e-06	0.102608	0.964	0.955	0.11838	Eif3i	Tex-prolif
5.68467e-06	-0.118705	0.803	0.848	0.120595	Top2b	Tex-prolif
5.84367e-06	0.188067	0.927	0.925	0.123968	Hspd1	Tex-prolif
5.89459e-06	-0.132708	0.432	0.505	0.125048	Kif21b	Tex-prolif
5.94623e-06	0.120054	0.903	0.875	0.126143	Spcs1	Tex-prolif
6.05158e-06	0.156404	0.591	0.508	0.128378	Gm47283	Tex-prolif
6.22632e-06	-0.112826	0.92	0.952	0.132085	Hnrnpc	Tex-prolif
6.42453e-06	0.116747	0.962	0.948	0.13629	Psma4	Tex-prolif
6.48451e-06	-0.10967	0.988	0.989	0.137562	Akap13	Tex-prolif
6.56639e-06	0.132981	0.875	0.831	0.139299	Mdh1	Tex-prolif
6.60948e-06	-0.108068	1	0.999	0.140214	Malat1	Tex-prolif
6.65291e-06	0.126624	0.911	0.879	0.141135	Zfp706	Tex-prolif
6.77983e-06	-0.117008	0.448	0.526	0.143827	Matk	Tex-prolif
6.91038e-06	-0.104071	0.311	0.398	0.146597	Dnajc10	Tex-prolif
6.91459e-06	-0.112822	0.518	0.59	0.146686	Add3	Tex-prolif
7.21455e-06	-0.116956	0.476	0.56	0.15305	Ubr4	Tex-prolif
7.39262e-06	0.10079	0.995	0.996	0.156827	Actr3	Tex-prolif
7.51217e-06	0.110808	0.954	0.924	0.159363	Prdx2	Tex-prolif
7.52644e-06	0.103181	0.96	0.947	0.159666	Selenok	Tex-prolif
7.54604e-06	0.0843678	0.38	0.291	0.160082	Gabpb1	Tex-prolif
7.68827e-06	-0.0977859	0.276	0.362	0.163099	Dusp4	Tex-prolif
7.76406e-06	-0.12347	0.62	0.681	0.164707	Fnbp4	Tex-prolif
7.81357e-06	0.118597	0.701	0.61	0.165757	Hspa14	Tex-prolif
7.88354e-06	0.111061	0.92	0.894	0.167241	Timm10b	Tex-prolif
8.04974e-06	-0.11221	0.618	0.697	0.170767	Slc44a2	Tex-prolif
8.1448e-06	-0.135676	0.668	0.738	0.172784	Micu2	Tex-prolif
8.24872e-06	0.121185	0.981	0.982	0.174988	Dnaja1	Tex-prolif
8.33385e-06	0.104972	0.93	0.907	0.176794	Mdh2	Tex-prolif
8.38993e-06	0.0933261	0.448	0.362	0.177984	Aven	Tex-prolif
8.47117e-06	-0.136593	0.95	0.955	0.179707	Chd4	Tex-prolif
8.50148e-06	-0.0949654	0.235	0.316	0.18035	mt-Nd6	Tex-prolif
8.5256e-06	-0.151797	0.944	0.964	0.180862	Gm8995	Tex-prolif
8.54913e-06	-0.102508	0.935	0.941	0.181361	Ptbp3	Tex-prolif
8.61778e-06	-0.157182	0.787	0.825	0.182818	Mef2a	Tex-prolif
8.65459e-06	-0.154779	0.997	0.999	0.183598	Btg1	Tex-prolif
8.66492e-06	0.0835638	0.334	0.249	0.183818	Chaf1b	Tex-prolif
8.68966e-06	0.104417	0.987	0.99	0.184342	Spcs2	Tex-prolif
8.70675e-06	0.0653894	1	1	0.184705	Rpl18	Tex-prolif
8.73953e-06	0.0866338	0.376	0.283	0.1854	Slamf1	Tex-prolif
9.10949e-06	0.0996336	0.431	0.342	0.193249	Ppih	Tex-prolif
9.12938e-06	0.13545	0.705	0.646	0.193671	Fkbp2	Tex-prolif
9.25515e-06	0.107644	0.913	0.908	0.196339	Ndufb2	Tex-prolif
9.34012e-06	0.092381	0.481	0.383	0.198141	Ruvbl2	Tex-prolif
9.41469e-06	-0.128996	0.912	0.937	0.199723	Atrx	Tex-prolif
9.56642e-06	0.0952131	0.825	0.761	0.202942	Pcnp	Tex-prolif
9.67146e-06	0.0920535	0.35	0.266	0.20517	Pold2	Tex-prolif
9.72528e-06	-0.0707954	0.999	1	0.206312	Rpl10	Tex-prolif
9.82197e-06	-0.147611	0.883	0.91	0.208363	Cblb	Tex-prolif
9.86541e-06	0.0994284	0.44	0.341	0.209285	Prim1	Tex-prolif
1.00589e-05	0.143944	0.579	0.51	0.213389	Rpa2	Tex-prolif
1.02854e-05	0.182768	0.99	0.995	0.218194	Ifi27l2a	Tex-prolif
1.0335e-05	-0.119046	0.51	0.591	0.219247	Atp10a	Tex-prolif
1.04188e-05	0.106435	0.997	0.996	0.221025	Cyba	Tex-prolif
1.04213e-05	0.141063	0.677	0.615	0.221078	Dynll2	Tex-prolif
1.05268e-05	0.147063	0.579	0.494	0.223315	Tipin	Tex-prolif
1.06715e-05	0.138992	0.793	0.746	0.226386	Prmt1	Tex-prolif
1.07384e-05	-0.122155	0.789	0.844	0.227804	Ttc14	Tex-prolif
1.08386e-05	-0.124232	0.851	0.888	0.229929	Fnbp1	Tex-prolif
1.09014e-05	-0.113632	0.388	0.477	0.231262	Phykpl	Tex-prolif
1.1317e-05	0.0959668	0.795	0.724	0.240079	Erp44	Tex-prolif
1.16951e-05	-0.152372	0.908	0.92	0.248101	Btg2	Tex-prolif
1.18779e-05	-0.109528	0.396	0.486	0.251977	Epb41l4aos	Tex-prolif
1.20016e-05	0.13222	0.76	0.704	0.254601	Uchl3	Tex-prolif
1.22437e-05	-0.121552	0.512	0.591	0.259738	Mapkapk3	Tex-prolif
1.22851e-05	0.0694294	0.323	0.239	0.260615	Atpsckmt	Tex-prolif
1.25801e-05	-0.129632	0.484	0.562	0.266875	Cirbp	Tex-prolif
1.33389e-05	0.110229	0.907	0.877	0.282972	Lamtor2	Tex-prolif
1.33628e-05	-0.105027	0.559	0.644	0.283479	Zc3h7a	Tex-prolif
1.34261e-05	0.121978	0.897	0.866	0.284821	Ndufa12	Tex-prolif
1.36411e-05	-0.114361	0.843	0.878	0.289382	Stk4	Tex-prolif
1.43748e-05	-0.111685	0.923	0.924	0.304947	Tcf25	Tex-prolif
1.44719e-05	0.100762	0.856	0.823	0.307008	Pfdn2	Tex-prolif
1.4609e-05	0.123374	0.929	0.91	0.309915	Atpif1	Tex-prolif
1.47727e-05	0.0907215	0.318	0.234	0.313389	Mns1	Tex-prolif
1.51736e-05	0.056947	1	1	0.321893	Rpl41	Tex-prolif
1.54748e-05	-0.0895402	0.541	0.623	0.328282	Mtmr1	Tex-prolif
1.54822e-05	0.110209	0.957	0.929	0.328439	Vdac2	Tex-prolif
1.57128e-05	0.121349	0.938	0.897	0.333331	Rer1	Tex-prolif
1.57449e-05	0.148827	0.726	0.678	0.334012	Phgdh	Tex-prolif
1.58413e-05	-0.191495	0.799	0.856	0.336058	Rgs16	Tex-prolif
1.59613e-05	-0.139064	0.634	0.69	0.338603	Fam204a	Tex-prolif
1.60918e-05	0.100483	0.549	0.464	0.341372	Gps1	Tex-prolif
1.61172e-05	-0.146369	0.856	0.889	0.341911	Eif5	Tex-prolif
1.62127e-05	0.0651853	1	1	0.343936	Rpl35	Tex-prolif
1.62223e-05	-0.116668	0.679	0.735	0.344139	Oga	Tex-prolif
1.65083e-05	0.106623	0.811	0.764	0.350206	Dpy30	Tex-prolif
1.65664e-05	0.10579	0.662	0.59	0.351439	Nudt5	Tex-prolif
1.65825e-05	0.093208	0.991	0.991	0.351781	Edf1	Tex-prolif
1.6717e-05	-0.118693	0.906	0.912	0.354634	Clk1	Tex-prolif
1.67757e-05	-0.120213	0.681	0.742	0.355879	Xrn1	Tex-prolif
1.72182e-05	0.134051	0.811	0.764	0.365267	Fbl	Tex-prolif
1.75468e-05	0.118525	0.861	0.836	0.372237	Cuta	Tex-prolif
1.75873e-05	0.106508	0.89	0.873	0.373096	Mrps24	Tex-prolif
1.78514e-05	0.118305	0.921	0.875	0.378701	Psma1	Tex-prolif
1.81324e-05	0.12833	0.817	0.794	0.38466	Mrpl12	Tex-prolif
1.8427e-05	0.121027	0.74	0.695	0.390911	Bub3	Tex-prolif
1.85514e-05	0.114863	0.941	0.938	0.393549	Calm3	Tex-prolif
1.91395e-05	-0.116386	0.93	0.937	0.406026	Rock1	Tex-prolif
1.91624e-05	-0.127123	0.903	0.934	0.406511	Sp110	Tex-prolif
1.96857e-05	0.0785041	0.431	0.328	0.417612	Cxcr3	Tex-prolif
2.03213e-05	0.119045	0.444	0.368	0.431095	Cmc2	Tex-prolif
2.04275e-05	0.103241	0.914	0.859	0.433348	Ndufa8	Tex-prolif
2.09429e-05	0.113685	0.934	0.918	0.444283	Ndufc1	Tex-prolif
2.10266e-05	0.130123	0.926	0.915	0.446059	Snu13	Tex-prolif
2.16633e-05	0.112659	0.741	0.656	0.459564	Paics	Tex-prolif
2.17488e-05	-0.129647	0.524	0.582	0.46138	Ino80d	Tex-prolif
2.22159e-05	-0.0932197	0.985	0.981	0.471288	Csnk1a1	Tex-prolif
2.2376e-05	0.10325	0.991	0.984	0.474684	Hsp90b1	Tex-prolif
2.2398e-05	-0.103648	0.392	0.471	0.475152	Gm43065	Tex-prolif
2.25308e-05	-0.127746	0.708	0.772	0.477969	Mdfic	Tex-prolif
2.2579e-05	-0.136983	0.416	0.484	0.478991	Hmgcs1	Tex-prolif
2.27232e-05	-0.097003	0.997	0.999	0.48205	Son	Tex-prolif
2.32723e-05	-0.128146	0.783	0.831	0.493699	Rassf5	Tex-prolif
2.33252e-05	-0.0854171	0.233	0.313	0.494821	Dbt	Tex-prolif
2.33499e-05	-0.100275	0.445	0.513	0.495344	Nckap1l	Tex-prolif
2.36335e-05	-0.0992697	0.862	0.887	0.501361	Zcchc7	Tex-prolif
2.45955e-05	-0.131023	0.572	0.624	0.52177	Bdp1	Tex-prolif
2.49364e-05	-0.129266	0.611	0.659	0.529001	Cdc14a	Tex-prolif
2.60755e-05	0.109917	0.9	0.889	0.553165	Eif2s1	Tex-prolif
2.65565e-05	0.238708	0.411	0.323	0.563369	Ccl3	Tex-prolif
2.69275e-05	0.108027	0.41	0.321	0.571239	Calhm6	Tex-prolif
2.70045e-05	0.154075	0.993	0.994	0.572873	Ly6a	Tex-prolif
2.74053e-05	0.0972433	0.334	0.258	0.581375	Syce2	Tex-prolif
2.78146e-05	0.0841897	0.392	0.314	0.59006	Mrpl23	Tex-prolif
2.80029e-05	0.10731	0.88	0.852	0.594054	Dcun1d5	Tex-prolif
2.81454e-05	0.115491	0.935	0.921	0.597076	Park7	Tex-prolif
2.8662e-05	0.0778629	0.854	0.802	0.608036	Chic2	Tex-prolif
2.88741e-05	0.0885527	0.683	0.599	0.612536	Nfu1	Tex-prolif
2.96128e-05	0.134625	0.993	0.991	0.628205	Mif	Tex-prolif
2.97939e-05	-0.141747	0.705	0.747	0.632048	Hip1	Tex-prolif
3.0113e-05	-0.137564	0.621	0.666	0.638816	Srgap3	Tex-prolif
3.04599e-05	0.120423	0.871	0.846	0.646176	Lsm5	Tex-prolif
3.11862e-05	0.122818	0.688	0.629	0.661584	Dpysl2	Tex-prolif
3.12553e-05	-0.0934093	0.601	0.671	0.66305	Rab1b	Tex-prolif
3.23244e-05	-0.121508	0.38	0.455	0.685729	Xpr1	Tex-prolif
3.24507e-05	-0.107303	0.504	0.585	0.68841	Psd4	Tex-prolif
3.26578e-05	0.106628	0.986	0.989	0.692802	Krtcap2	Tex-prolif
3.41505e-05	-0.11275	0.849	0.869	0.724468	Birc6	Tex-prolif
3.43303e-05	-0.110428	0.876	0.894	0.728283	Brk1	Tex-prolif
3.58169e-05	-0.120323	0.356	0.437	0.75982	Irf4	Tex-prolif
3.64916e-05	0.102424	0.722	0.665	0.774133	Snrnp40	Tex-prolif
3.671e-05	0.118146	0.585	0.522	0.778766	Snhg3	Tex-prolif
3.76568e-05	0.106715	0.724	0.682	0.798852	Mrpl13	Tex-prolif
3.86974e-05	0.106367	0.314	0.235	0.820926	Dhfr	Tex-prolif
3.87055e-05	0.117225	0.865	0.843	0.821098	Pdia6	Tex-prolif
3.88048e-05	0.114062	0.791	0.737	0.823204	Ssbp4	Tex-prolif
3.89816e-05	0.11427	0.868	0.852	0.826955	Ptges3	Tex-prolif
3.93598e-05	-0.110882	0.637	0.701	0.834979	Phf14	Tex-prolif
3.96515e-05	-0.155648	0.617	0.688	0.841167	Napsa	Tex-prolif
3.99635e-05	0.121683	0.956	0.934	0.847785	Atox1	Tex-prolif
4.04467e-05	0.109809	0.559	0.481	0.858037	Ebpl	Tex-prolif
4.06563e-05	0.130546	0.901	0.865	0.862482	Bcl2a1d	Tex-prolif
4.09476e-05	0.113952	0.876	0.863	0.868662	Psmc6	Tex-prolif
4.10977e-05	-0.134768	0.344	0.423	0.871846	Ar	Tex-prolif
4.12228e-05	-0.0860947	0.432	0.516	0.874501	Phc3	Tex-prolif
4.14671e-05	-0.131677	0.716	0.749	0.879684	Zbtb7a	Tex-prolif
4.17025e-05	-0.109438	0.546	0.627	0.884678	Parp4	Tex-prolif
4.21862e-05	0.0984243	0.775	0.712	0.894938	Cenpx	Tex-prolif
4.28939e-05	0.0807047	0.403	0.324	0.90995	Pigf	Tex-prolif
4.37066e-05	-0.102163	0.526	0.598	0.927192	Sbds	Tex-prolif
4.37072e-05	-0.052166	1	1	0.927205	Rps5	Tex-prolif
4.37104e-05	-0.117687	0.736	0.788	0.927272	Evl	Tex-prolif
4.42627e-05	0.110483	0.472	0.378	0.938988	Ccrl2	Tex-prolif
4.43125e-05	0.0845417	0.402	0.326	0.940045	Phpt1	Tex-prolif
4.45435e-05	-0.173323	0.594	0.651	0.944946	Gpr183	Tex-prolif
4.46536e-05	-0.127269	0.762	0.803	0.947282	Bod1l	Tex-prolif
4.51e-05	0.0818157	0.452	0.359	0.956751	Atp5g2	Tex-prolif
4.6415e-05	0.547066	0.351	0.276	0.984649	H2ac8	Tex-prolif
4.67567e-05	-0.152668	0.482	0.546	0.991897	Gm37474	Tex-prolif
4.74942e-05	0.0971958	0.502	0.427	1	Myg1	Tex-prolif
4.75737e-05	-0.0843952	0.277	0.353	1	Gm13611	Tex-prolif
4.76312e-05	-0.109239	0.95	0.963	1	Efhd2	Tex-prolif
4.76715e-05	-0.107992	0.572	0.647	1	Nfe2l1	Tex-prolif
5.05795e-05	0.110928	1	1	1	Actg1	Tex-prolif
5.0723e-05	0.0836323	0.958	0.937	1	Esd	Tex-prolif
5.0859e-05	0.0825354	0.431	0.349	1	Nipsnap3b	Tex-prolif
5.11516e-05	-0.103695	0.809	0.85	1	Tes	Tex-prolif
5.17065e-05	-0.12383	0.682	0.723	1	Prkacb	Tex-prolif
5.17299e-05	-0.106527	0.754	0.802	1	Pnisr	Tex-prolif
5.19414e-05	0.10718	0.807	0.769	1	Timm17a	Tex-prolif
5.2311e-05	0.130623	0.988	0.981	1	Eno1	Tex-prolif
5.24139e-05	0.120347	0.995	0.997	1	Eif5a	Tex-prolif
5.27325e-05	0.0979796	0.931	0.93	1	Sarnp	Tex-prolif
5.38489e-05	0.200462	0.478	0.406	1	H2ax	Tex-prolif
5.48498e-05	-0.13975	0.492	0.55	1	Tob2	Tex-prolif
5.50657e-05	0.110475	0.525	0.449	1	Cldnd1	Tex-prolif
5.56469e-05	-0.110728	0.844	0.889	1	Bptf	Tex-prolif
5.68211e-05	-0.109444	0.961	0.967	1	Iqgap1	Tex-prolif
5.82273e-05	0.106323	0.905	0.881	1	Pitpna	Tex-prolif
5.88762e-05	0.11127	0.769	0.737	1	Psmc4	Tex-prolif
5.89953e-05	-0.113657	0.942	0.959	1	Pdcd4	Tex-prolif
5.97251e-05	0.0923524	0.648	0.575	1	Hikeshi	Tex-prolif
6.14098e-05	-0.0974616	0.993	0.997	1	Msn	Tex-prolif
6.16901e-05	0.0894911	0.83	0.779	1	Grpel1	Tex-prolif
6.29618e-05	0.0981223	0.617	0.532	1	Topbp1	Tex-prolif
6.31469e-05	-0.0746684	1	1	1	Eef1b2	Tex-prolif
6.32557e-05	0.101304	0.776	0.714	1	Lsm7	Tex-prolif
6.34459e-05	0.16609	0.975	0.974	1	Bst2	Tex-prolif
6.47055e-05	-0.082388	0.419	0.504	1	Arhgef2	Tex-prolif
6.76247e-05	0.124973	0.746	0.703	1	Grcc10	Tex-prolif
6.90277e-05	0.115931	0.513	0.44	1	Batf	Tex-prolif
6.9732e-05	0.103852	0.59	0.526	1	Adrm1	Tex-prolif
7.19328e-05	-0.105594	0.802	0.824	1	Tgoln1	Tex-prolif
7.20568e-05	-0.109993	0.968	0.968	1	Lrrfip1	Tex-prolif
7.39158e-05	-0.10956	0.285	0.354	1	Msmo1	Tex-prolif
7.40702e-05	0.0976032	0.944	0.931	1	Eloc	Tex-prolif
7.53104e-05	-0.0922031	0.645	0.704	1	Prrc2b	Tex-prolif
7.72988e-05	-0.0992814	0.75	0.789	1	Atp2b4	Tex-prolif
7.89505e-05	-0.180477	0.777	0.786	1	Samd9l	Tex-prolif
7.90628e-05	0.121705	0.689	0.636	1	Dtymk	Tex-prolif
8.03462e-05	0.0765829	0.494	0.413	1	Ube2g1	Tex-prolif
8.32553e-05	0.116154	0.894	0.858	1	Dbi	Tex-prolif
8.44989e-05	-0.119011	0.603	0.654	1	Dnajc5	Tex-prolif
8.46209e-05	-0.232978	0.646	0.722	1	Plac8	Tex-prolif
8.50766e-05	-0.102121	0.827	0.877	1	Septin6	Tex-prolif
8.5214e-05	-0.137064	0.734	0.761	1	Rasa1	Tex-prolif
8.89775e-05	0.0675669	0.342	0.262	1	Rbms2	Tex-prolif
8.92176e-05	0.104642	0.656	0.6	1	Taf12	Tex-prolif
8.96701e-05	-0.0877365	0.468	0.536	1	Rictor	Tex-prolif
9.13374e-05	0.118216	0.713	0.671	1	Rbmxl1	Tex-prolif
9.22141e-05	-0.179535	0.479	0.554	1	Csf1	Tex-prolif
9.23725e-05	0.12333	0.995	0.984	1	Pkm	Tex-prolif
9.50647e-05	0.103106	0.551	0.485	1	Ilf2	Tex-prolif
9.50792e-05	0.0900073	0.687	0.624	1	Sae1	Tex-prolif
9.57517e-05	0.0779381	0.422	0.342	1	St3gal4	Tex-prolif
9.69438e-05	0.112794	0.943	0.944	1	H2aj	Tex-prolif
9.74587e-05	0.0890379	0.982	0.978	1	Ube2i	Tex-prolif
9.78556e-05	0.0894853	0.876	0.864	1	Rab5if	Tex-prolif
9.98891e-05	-0.133166	0.72	0.762	1	Akap9	Tex-prolif
0.000100183	0.103485	0.656	0.594	1	Lyar	Tex-prolif
0.000100198	0.104004	0.802	0.745	1	Cops6	Tex-prolif
0.000100654	0.019289	0.782	0.838	1	Lars2	Tex-prolif
0.000101735	-0.10626	0.593	0.645	1	Cbl	Tex-prolif
0.000102952	-0.128088	0.97	0.976	1	Gimap3	Tex-prolif
0.000105439	-0.1047	0.583	0.651	1	Arfgef1	Tex-prolif
0.000106355	0.111188	0.841	0.78	1	Agfg1	Tex-prolif
0.000107847	-0.116131	0.506	0.568	1	Gnptab	Tex-prolif
0.000108669	-0.0850513	0.46	0.541	1	Gabarapl1	Tex-prolif
0.000109447	-0.11331	0.488	0.559	1	Rasa2	Tex-prolif
0.000109747	-0.125061	0.444	0.514	1	Smyd3	Tex-prolif
0.000110822	-0.096131	0.475	0.542	1	Edem1	Tex-prolif
0.000112215	0.0990812	0.949	0.935	1	Psmb4	Tex-prolif
0.00011394	0.0553111	0.306	0.225	1	Ncapg2	Tex-prolif
0.000114255	-0.0959651	0.256	0.326	1	Socs2	Tex-prolif
0.000114518	-0.118648	0.841	0.853	1	Nucb1	Tex-prolif
0.000118029	0.111936	0.352	0.275	1	Exosc2	Tex-prolif
0.00011811	-0.0953899	0.512	0.589	1	Prkca	Tex-prolif
0.000118477	0.1081	0.707	0.64	1	Nsun2	Tex-prolif
0.000118507	0.111	0.952	0.925	1	Ech1	Tex-prolif
0.000119946	0.0991025	0.914	0.898	1	Rpl37rt	Tex-prolif
0.000121669	-0.096911	0.526	0.589	1	Med13	Tex-prolif
0.000122403	0.0854699	0.601	0.515	1	Fam50a	Tex-prolif
0.000123486	-0.11311	0.796	0.801	1	Lnpep	Tex-prolif
0.000124721	-0.119883	0.907	0.926	1	Nktr	Tex-prolif
0.000128136	-0.0749565	0.386	0.456	1	Ankrd13a	Tex-prolif
0.000132728	0.102066	0.983	0.963	1	Fkbp1a	Tex-prolif
0.000132893	-0.116252	0.588	0.634	1	Vps54	Tex-prolif
0.000133721	-0.0942344	0.941	0.949	1	Ndufa6	Tex-prolif
0.000133988	0.0878833	0.81	0.79	1	Rnf7	Tex-prolif
0.000134248	0.0851217	0.912	0.902	1	Pcbp1	Tex-prolif
0.000134904	-0.104392	0.578	0.645	1	Grina	Tex-prolif
0.000136593	-0.101976	0.395	0.476	1	Serpinb6b	Tex-prolif
0.000136773	-0.0930627	0.403	0.483	1	Rnf19a	Tex-prolif
0.000138729	0.0825308	0.991	0.983	1	Atp5c1	Tex-prolif
0.000139412	-0.115072	0.803	0.842	1	Ubash3b	Tex-prolif
0.0001409	0.101314	0.992	0.989	1	Klrc1	Tex-prolif
0.000141176	0.0765499	0.47	0.389	1	Ormdl1	Tex-prolif
0.000141777	0.0946133	0.471	0.405	1	Fh1	Tex-prolif
0.000142318	-0.108633	0.998	1	1	Shisa5	Tex-prolif
0.00014348	0.0739303	0.678	0.61	1	Vma21	Tex-prolif
0.000143587	0.18985	0.322	0.249	1	Ifi211	Tex-prolif
0.000144099	0.0949875	0.867	0.851	1	Glrx3	Tex-prolif
0.00014695	-0.0764854	0.29	0.354	1	Gm4332	Tex-prolif
0.000154692	-0.106785	0.678	0.728	1	Trip12	Tex-prolif
0.000155866	0.0824766	0.662	0.603	1	Kdelr2	Tex-prolif
0.000156077	-0.0978995	0.58	0.64	1	Crybg1	Tex-prolif
0.000158423	0.0703258	0.997	0.995	1	Hnrnpk	Tex-prolif
0.000159369	-0.111821	0.957	0.963	1	Ankrd11	Tex-prolif
0.000163527	-0.0823565	0.446	0.534	1	Cyth1	Tex-prolif
0.000166918	0.0903742	0.956	0.934	1	Sumo1	Tex-prolif
0.000167988	0.101571	0.615	0.543	1	Cbx5	Tex-prolif
0.000170574	-0.0990511	0.646	0.706	1	Smim15	Tex-prolif
0.000170984	0.0702564	0.997	0.999	1	Ppib	Tex-prolif
0.00017297	-0.107625	0.442	0.508	1	Zfc3h1	Tex-prolif
0.000173997	0.106002	0.827	0.793	1	Chordc1	Tex-prolif
0.00017896	-0.115153	0.946	0.961	1	Tpm4	Tex-prolif
0.000179354	-0.0997738	0.58	0.636	1	Mysm1	Tex-prolif
0.000182464	-0.10634	0.356	0.427	1	Crebrf	Tex-prolif
0.000184548	0.0951848	0.943	0.899	1	Pdcd5	Tex-prolif
0.000187853	-0.0962383	0.353	0.427	1	Ttc39c	Tex-prolif
0.000195573	-0.100889	0.505	0.563	1	Marchf7	Tex-prolif
0.000198064	0.076863	0.491	0.415	1	Tomm34	Tex-prolif
0.000198067	-0.124469	0.75	0.769	1	Eif4g3	Tex-prolif
0.000201908	0.0853174	0.755	0.696	1	Smarce1	Tex-prolif
0.000205523	-0.105826	0.37	0.439	1	6720464F23Rik	Tex-prolif
0.000206389	-0.149049	0.723	0.755	1	Traf1	Tex-prolif
0.000210154	0.0977219	0.802	0.791	1	Srsf10	Tex-prolif
0.000213504	-0.094106	0.585	0.649	1	Smg1	Tex-prolif
0.000218239	-0.0724419	0.888	0.905	1	Cd53	Tex-prolif
0.00021847	0.0782605	0.451	0.374	1	Pus1	Tex-prolif
0.000219459	-0.140102	0.613	0.655	1	Tfrc	Tex-prolif
0.000220144	-0.114871	0.575	0.624	1	Snhg12	Tex-prolif
0.000222633	-0.107568	0.741	0.786	1	Rbm5	Tex-prolif
0.000223533	0.100535	0.83	0.8	1	Nudt21	Tex-prolif
0.000225172	0.0873642	0.758	0.729	1	Anapc13	Tex-prolif
0.000225628	0.107986	0.891	0.868	1	Raly	Tex-prolif
0.000228735	-0.0993814	0.793	0.832	1	Rabac1	Tex-prolif
0.00022955	-0.0599489	0.756	0.812	1	mt-Atp8	Tex-prolif
0.000231654	-0.105937	0.735	0.767	1	Hnrnph1	Tex-prolif
0.00023168	0.0853404	0.7	0.655	1	Pin1	Tex-prolif
0.000232831	-0.124917	0.588	0.634	1	Dync1h1	Tex-prolif
0.000235467	-0.0857573	0.751	0.803	1	Wasf2	Tex-prolif
0.000238862	0.0617573	1	0.999	1	Rps6	Tex-prolif
0.000240243	-0.0901121	0.603	0.662	1	Rps23-ps1	Tex-prolif
0.000241902	0.0860206	0.84	0.794	1	Chchd1	Tex-prolif
0.000243335	0.0605874	0.307	0.236	1	Pradc1	Tex-prolif
0.000243572	-0.0630039	1	1	1	Rpl14	Tex-prolif
0.000244574	-0.108882	0.775	0.808	1	Bnip2	Tex-prolif
0.00025329	0.0708388	1	1	1	Coro1a	Tex-prolif
0.000254561	-0.134615	0.889	0.912	1	Rrbp1	Tex-prolif
0.000255847	0.0846876	0.4	0.333	1	Dynlt1f	Tex-prolif
0.00025736	-0.155337	0.567	0.623	1	Il18r1	Tex-prolif
0.000258895	-0.119926	0.656	0.696	1	Ktn1	Tex-prolif
0.000258895	0.0804932	0.502	0.419	1	Msh2	Tex-prolif
0.000259551	-0.0854821	0.366	0.437	1	Secisbp2l	Tex-prolif
0.000260688	0.0965888	0.879	0.86	1	Dnajb11	Tex-prolif
0.000260813	-0.106572	0.707	0.74	1	4932438A13Rik	Tex-prolif
0.000261185	0.0943884	0.859	0.847	1	Vdac3	Tex-prolif
0.000272294	0.0964406	0.842	0.795	1	Psmd12	Tex-prolif
0.000278579	-0.106711	0.546	0.605	1	Cflar	Tex-prolif
0.000281285	-0.0972215	0.424	0.494	1	Csnk1g1	Tex-prolif
0.000281499	-0.0834644	0.966	0.969	1	Eif4g2	Tex-prolif
0.000283931	0.078281	0.853	0.829	1	Ssr2	Tex-prolif
0.000284078	0.0801023	0.527	0.46	1	Timm50	Tex-prolif
0.000284229	0.0915867	0.632	0.558	1	Pglyrp2	Tex-prolif
0.000285396	-0.0787845	0.423	0.484	1	Mir703	Tex-prolif
0.000285884	0.0916764	0.891	0.852	1	Grb2	Tex-prolif
0.000287654	0.0867446	0.666	0.602	1	Sdhd	Tex-prolif
0.000288836	-0.0924415	0.426	0.497	1	Bmp2k	Tex-prolif
0.000289436	-0.186366	0.473	0.518	1	Gm26532	Tex-prolif
0.00029089	0.0939511	0.703	0.648	1	Anxa11	Tex-prolif
0.000291029	-0.097827	0.626	0.692	1	Sik1	Tex-prolif
0.000292794	-0.107766	0.773	0.8	1	Trim12c	Tex-prolif
0.000294871	-0.104141	0.887	0.912	1	Rsrc2	Tex-prolif
0.000295897	0.0488938	0.304	0.232	1	Tbcc	Tex-prolif
0.000296376	-0.0882207	0.947	0.96	1	Cdc37	Tex-prolif
0.000296384	-0.0887905	0.395	0.461	1	Kmt5b	Tex-prolif
0.000298313	0.0685866	0.991	0.99	1	Atp5mpl	Tex-prolif
0.000298317	-0.0834066	0.392	0.461	1	Arhgap4	Tex-prolif
0.000302278	-0.100687	0.808	0.826	1	Mob1a	Tex-prolif
0.000310531	0.0876394	0.79	0.737	1	Pam16	Tex-prolif
0.000310599	-0.077282	0.344	0.415	1	Stat5b	Tex-prolif
0.000315635	0.102971	0.539	0.482	1	Sumo3	Tex-prolif
0.000317551	-0.0941578	0.786	0.799	1	Snx5	Tex-prolif
0.000321644	0.0897204	0.769	0.718	1	Strap	Tex-prolif
0.000331406	0.0971781	0.824	0.802	1	Psmd13	Tex-prolif
0.000334475	-0.100296	0.314	0.378	1	Adamts6	Tex-prolif
0.000340909	0.0858113	0.498	0.427	1	Pno1	Tex-prolif
0.00034423	-0.105186	0.877	0.888	1	Phf20l1	Tex-prolif
0.000356902	-0.0788493	0.956	0.961	1	Gng2	Tex-prolif
0.000357073	0.0979561	0.814	0.771	1	Ndufs2	Tex-prolif
0.000358181	-0.0939613	0.674	0.73	1	Ddx42	Tex-prolif
0.000359991	-0.101979	0.926	0.928	1	Mtdh	Tex-prolif
0.000360614	0.0924846	0.606	0.546	1	Psmg2	Tex-prolif
0.000362107	0.0939539	0.83	0.785	1	Ncf4	Tex-prolif
0.000373273	0.114822	0.387	0.319	1	Tk1	Tex-prolif
0.000373329	0.0876117	0.475	0.403	1	Zwint	Tex-prolif
0.000373353	0.0979792	0.84	0.805	1	Hprt	Tex-prolif
0.000374977	0.100425	0.656	0.587	1	Itga4	Tex-prolif
0.000377973	-0.103133	0.517	0.576	1	mt-Nd3	Tex-prolif
0.00037954	-0.0959294	0.377	0.439	1	Psme4	Tex-prolif
0.000388242	-0.0877781	0.97	0.976	1	Capza2	Tex-prolif
0.000388923	-0.101508	0.384	0.444	1	Rap2c	Tex-prolif
0.000391029	-0.0778277	0.391	0.46	1	Pim3	Tex-prolif
0.000392173	0.0844116	1	1	1	H3f3b	Tex-prolif
0.000394568	-0.0708282	0.972	0.975	1	Pcbp2	Tex-prolif
0.000396969	-0.100166	0.949	0.975	1	Fus	Tex-prolif
0.000402314	0.0592911	1	0.999	1	Atp5h	Tex-prolif
0.000402972	-0.100999	0.568	0.626	1	Tbl1xr1	Tex-prolif
0.000403845	0.0890916	0.574	0.516	1	Gsr	Tex-prolif
0.00040866	0.0760382	0.763	0.713	1	Slc25a11	Tex-prolif
0.000408668	0.082531	0.701	0.642	1	Pabpn1	Tex-prolif
0.000411438	-0.098079	0.735	0.775	1	Cdk12	Tex-prolif
0.000412193	-0.081248	0.368	0.434	1	Dynlt3	Tex-prolif
0.000417488	-0.128001	0.898	0.911	1	Trim30a	Tex-prolif
0.000426132	-0.13218	0.68	0.707	1	Chsy1	Tex-prolif
0.000426215	0.0947431	0.981	0.975	1	Chmp4b	Tex-prolif
0.000427949	-0.0919761	0.924	0.931	1	Ptp4a2	Tex-prolif
0.000434341	0.0719022	0.997	1	1	Tle5	Tex-prolif
0.00043612	-0.0780035	0.937	0.944	1	Rab8b	Tex-prolif
0.000441426	0.0869928	0.798	0.778	1	Ciao2a	Tex-prolif
0.000441764	-0.0966365	0.59	0.643	1	Ubr5	Tex-prolif
0.000455991	0.0749745	0.487	0.408	1	Phb	Tex-prolif
0.00046028	-0.084239	0.324	0.387	1	Atp9b	Tex-prolif
0.000462015	0.269186	0.789	0.759	1	Tuba1b	Tex-prolif
0.000471241	-0.102646	0.694	0.729	1	Zc3h13	Tex-prolif
0.000479293	-0.0793544	0.839	0.862	1	Peli1	Tex-prolif
0.000486652	0.0597455	0.314	0.245	1	Uck1	Tex-prolif
0.000494829	0.0701526	0.447	0.381	1	Ints11	Tex-prolif
0.000507702	0.114744	0.759	0.74	1	Rbbp7	Tex-prolif
0.000512006	-0.0861765	0.488	0.55	1	Spag7	Tex-prolif
0.000512515	-0.0884919	0.364	0.426	1	Zeb1	Tex-prolif
0.000513397	0.0951137	0.313	0.242	1	Ccdc34	Tex-prolif
0.000515948	0.0777657	0.988	0.985	1	Mrpl33	Tex-prolif
0.000518282	0.092546	0.707	0.659	1	Ssna1	Tex-prolif
0.000525855	-0.111855	0.598	0.649	1	Chd8	Tex-prolif
0.000532643	0.0997137	0.566	0.504	1	Ppp1r35	Tex-prolif
0.000534118	-0.0568464	0.338	0.404	1	Ankrd13c	Tex-prolif
0.000536522	-0.10263	0.975	0.971	1	Ugcg	Tex-prolif
0.000540261	-0.0994414	0.598	0.653	1	Foxp1	Tex-prolif
0.000542616	0.0914885	0.788	0.74	1	Cyc1	Tex-prolif
0.000547125	-0.109286	0.732	0.775	1	Lat2	Tex-prolif
0.000547155	-0.106529	0.571	0.616	1	Dennd1c	Tex-prolif
0.00054821	0.083161	0.887	0.856	1	Mrfap1	Tex-prolif
0.00055081	-0.072974	0.991	0.995	1	Arpc5	Tex-prolif
0.000557008	-0.0781069	0.284	0.355	1	Plcxd2	Tex-prolif
0.000557274	-0.0776385	0.275	0.336	1	Kri1	Tex-prolif
0.000562344	0.0761971	0.47	0.405	1	Qdpr	Tex-prolif
0.000582327	-0.0977493	0.404	0.466	1	Rasgrp1	Tex-prolif
0.000587387	0.0768599	0.798	0.773	1	Ddost	Tex-prolif
0.000596323	-0.070638	0.306	0.37	1	Gnpat	Tex-prolif
0.000601686	-0.0932144	0.392	0.448	1	Smarca2	Tex-prolif
0.000625152	-0.073598	0.344	0.409	1	Ski	Tex-prolif
0.000625714	-0.120615	0.871	0.909	1	Taf1d	Tex-prolif
0.000627596	-0.0666736	0.993	0.994	1	Srrm2	Tex-prolif
0.000634744	-0.0670874	0.488	0.554	1	Cyfip1	Tex-prolif
0.000651937	-0.0830579	0.352	0.421	1	Zmym4	Tex-prolif
0.000658718	-0.0616189	0.999	1	1	Cd3e	Tex-prolif
0.000665401	0.0856435	0.999	0.999	1	Ndfip1	Tex-prolif
0.000666227	-0.1304	0.436	0.486	1	Trim56	Tex-prolif
0.000674962	0.104372	0.67	0.609	1	Nasp	Tex-prolif
0.000676798	0.0808132	0.47	0.394	1	Mthfsl	Tex-prolif
0.000677507	-0.100873	0.805	0.844	1	Tmem30a	Tex-prolif
0.00067844	-0.0697513	0.37	0.439	1	Colgalt1	Tex-prolif
0.000685469	0.0839964	0.851	0.792	1	Csk	Tex-prolif
0.000686303	0.0919994	0.53	0.461	1	Pon2	Tex-prolif
0.000689138	-0.0723884	0.247	0.307	1	Bmt2	Tex-prolif
0.00068987	0.0748463	0.973	0.974	1	Fis1	Tex-prolif
0.00069145	0.049959	0.362	0.286	1	Cinp	Tex-prolif
0.000697329	0.203113	0.315	0.256	1	H3c7	Tex-prolif
0.000699668	-0.109273	0.487	0.557	1	Camk2n1	Tex-prolif
0.000708434	-0.127002	0.578	0.615	1	Chd2	Tex-prolif
0.00071348	0.0586226	0.337	0.27	1	Maip1	Tex-prolif
0.000713703	0.0580006	0.999	1	1	Btf3	Tex-prolif
0.00071863	0.0937185	0.907	0.868	1	Eif3j1	Tex-prolif
0.000719156	0.0517002	0.48	0.398	1	Syt11	Tex-prolif
0.000722333	-0.0877059	0.719	0.762	1	Pik3cd	Tex-prolif
0.000722903	0.0929457	0.959	0.952	1	Top1	Tex-prolif
0.000725049	-0.0902499	0.775	0.813	1	Tnrc6a	Tex-prolif
0.000727449	-0.0724942	0.413	0.481	1	Otud4	Tex-prolif
0.000731005	0.0676428	0.463	0.396	1	Mif4gd	Tex-prolif
0.000733384	-0.0786241	0.757	0.792	1	Dazap2	Tex-prolif
0.000738093	-0.0766127	0.566	0.634	1	Virma	Tex-prolif
0.000752735	0.0458645	0.322	0.258	1	Noc4l	Tex-prolif
0.000754206	0.0871948	0.626	0.571	1	Mrpl28	Tex-prolif
0.000762359	-0.081851	0.413	0.469	1	Golim4	Tex-prolif
0.000770481	0.0878715	0.751	0.705	1	Anp32e	Tex-prolif
0.00077593	-0.0953529	0.814	0.838	1	Senp6	Tex-prolif
0.00079449	0.0804144	0.329	0.273	1	Msh6	Tex-prolif
0.00079639	-0.117987	0.902	0.908	1	Cntrl	Tex-prolif
0.000800881	0.0547734	0.384	0.315	1	Znhit3	Tex-prolif
0.000801203	-0.0870051	0.876	0.899	1	Glud1	Tex-prolif
0.000803497	-0.356279	0.277	0.329	1	Trdc	Tex-prolif
0.00080966	0.0703757	0.999	1	1	Psme1	Tex-prolif
0.000814502	-0.0767213	0.315	0.381	1	Lysmd3	Tex-prolif
0.000819615	-0.10722	0.934	0.958	1	2410006H16Rik	Tex-prolif
0.000821613	0.12323	0.321	0.262	1	Clspn	Tex-prolif
0.000828277	-0.0619821	0.397	0.467	1	Stat6	Tex-prolif
0.0008334	0.0693734	0.455	0.392	1	Coq2	Tex-prolif
0.000833813	-0.0688802	0.329	0.395	1	Exosc10	Tex-prolif
0.000842631	-0.0957358	0.319	0.377	1	Ptpre	Tex-prolif
0.000844447	0.088707	0.832	0.817	1	Psma6	Tex-prolif
0.000850156	-0.11434	0.923	0.921	1	Cst3	Tex-prolif
0.000853714	-0.0859027	0.667	0.706	1	Lasp1	Tex-prolif
0.000858344	0.0737572	0.644	0.59	1	Sf3a3	Tex-prolif
0.000861578	-0.113402	0.749	0.792	1	Larp1	Tex-prolif
0.000866805	-0.0802507	0.496	0.56	1	Rnf220	Tex-prolif
0.000884426	-0.0784895	0.502	0.558	1	Dcaf1	Tex-prolif
0.000890256	-0.119786	0.786	0.813	1	Ifi214	Tex-prolif
0.000891525	0.0731589	0.907	0.877	1	Dctn3	Tex-prolif
0.000895229	0.0623746	0.496	0.43	1	Mrps28	Tex-prolif
0.000901032	-0.0918343	0.93	0.946	1	Dnajc15	Tex-prolif
0.000906368	0.0871093	0.929	0.911	1	Tmem256	Tex-prolif
0.000911396	-0.103849	0.656	0.695	1	Etnk1	Tex-prolif
0.000911969	-0.0714857	0.43	0.491	1	Araf	Tex-prolif
0.000912154	0.0555569	0.301	0.235	1	Wdr55	Tex-prolif
0.000921925	0.138857	0.814	0.766	1	Nfkbia	Tex-prolif
0.000932401	0.0734279	0.751	0.697	1	Pfdn6	Tex-prolif
0.000936533	0.0821107	0.31	0.254	1	Haus4	Tex-prolif
0.000937588	0.0525811	0.353	0.286	1	Psmd5	Tex-prolif
0.000939981	0.0878007	0.59	0.537	1	Hmox2	Tex-prolif
0.000945496	-0.162456	0.737	0.784	1	Rnf213	Tex-prolif
0.000952444	-0.0559272	0.563	0.621	1	Dock11	Tex-prolif
0.000960687	-0.0494895	0.284	0.351	1	AI837181	Tex-prolif
0.000961058	0.0806376	0.93	0.905	1	Ier3ip1	Tex-prolif
0.000964021	0.0730603	0.92	0.897	1	Dnaja2	Tex-prolif
0.000964164	-0.108005	0.538	0.593	1	Tmem71	Tex-prolif
0.000967276	0.17239	0.6	0.536	1	Cenpa	Tex-prolif
0.000968924	0.0819998	0.929	0.912	1	Pebp1	Tex-prolif
0.000975829	0.0665191	0.35	0.279	1	Hirip3	Tex-prolif
0.000992564	0.0862712	0.909	0.888	1	Ywhaq	Tex-prolif
0.000994906	-0.0681275	0.662	0.731	1	Arcn1	Tex-prolif
0.000995033	-0.0881858	0.849	0.899	1	Tbrg1	Tex-prolif
0.000995292	-0.0871149	0.589	0.645	1	Rfx7	Tex-prolif
0.000996526	-0.0972929	0.486	0.551	1	Trim30d	Tex-prolif
0.00101169	0.0482995	1	1	1	Rps3a1	Tex-prolif
0.0010197	0.0741414	0.402	0.337	1	2410004B18Rik	Tex-prolif
0.00102517	0.0828125	0.919	0.912	1	Sdhb	Tex-prolif
0.00102788	0.0825653	0.74	0.697	1	Mlec	Tex-prolif
0.00103665	-0.0827912	0.521	0.573	1	Pcf11	Tex-prolif
0.00104153	-0.102333	0.817	0.83	1	Spag9	Tex-prolif
0.0010462	-0.102462	0.65	0.7	1	Zfp638	Tex-prolif
0.00104869	-0.0923772	0.748	0.78	1	Rbbp6	Tex-prolif
0.00104997	0.0769151	0.931	0.905	1	Atp6v0c	Tex-prolif
0.00104997	-0.112726	0.679	0.711	1	Sppl2a	Tex-prolif
0.00105177	-0.0662488	0.999	1	1	Cd3d	Tex-prolif
0.00105309	0.0759177	0.615	0.548	1	Ppp6c	Tex-prolif
0.00106012	0.074387	1	1	1	Fth1	Tex-prolif
0.00106127	0.0712215	0.302	0.248	1	Mis18a	Tex-prolif
0.00106898	-0.0557169	0.253	0.316	1	Lrrc8d	Tex-prolif
0.00107244	0.0869889	0.509	0.435	1	Dleu2	Tex-prolif
0.00107756	0.0809854	0.895	0.895	1	Csnk2a1	Tex-prolif
0.0010844	0.0870056	0.652	0.586	1	Psmd3	Tex-prolif
0.00109232	-0.104152	0.521	0.57	1	Trim34a	Tex-prolif
0.00109375	0.0570777	0.386	0.32	1	Gsto1	Tex-prolif
0.00110312	0.0793724	0.821	0.77	1	Frg1	Tex-prolif
0.00110371	0.0715084	0.968	0.958	1	Smdt1	Tex-prolif
0.00110455	0.0719762	0.92	0.912	1	Nmt1	Tex-prolif
0.00110459	0.104146	0.32	0.256	1	Cks1b	Tex-prolif
0.00111101	0.0740058	0.377	0.315	1	Rbl1	Tex-prolif
0.00111333	0.0919097	0.839	0.824	1	Magoh	Tex-prolif
0.00111683	0.0730936	0.612	0.551	1	Yaf2	Tex-prolif
0.00112677	0.0819957	0.555	0.485	1	Uchl5	Tex-prolif
0.00112901	0.0956284	0.843	0.822	1	Rex1bd	Tex-prolif
0.00113689	-0.0646972	0.311	0.373	1	Cmtm6	Tex-prolif
0.0011386	-0.0784218	0.456	0.519	1	Mef2d	Tex-prolif
0.00114156	-0.110956	0.573	0.624	1	Aak1	Tex-prolif
0.00114371	-0.0768242	0.916	0.928	1	Dync1i2	Tex-prolif
0.00114375	-0.0972434	0.254	0.313	1	Slfn5	Tex-prolif
0.00116819	0.0988522	0.943	0.929	1	Arf4	Tex-prolif
0.00116923	0.0603413	0.342	0.277	1	Vrk3	Tex-prolif
0.0011795	0.0846089	0.475	0.42	1	Mrpl22	Tex-prolif
0.00118505	0.0884322	0.606	0.553	1	Rraga	Tex-prolif
0.00119116	-0.0617117	0.991	0.988	1	Jak1	Tex-prolif
0.00119696	-0.098932	0.482	0.533	1	Helz	Tex-prolif
0.00120182	0.0990812	0.915	0.899	1	Tap1	Tex-prolif
0.00120278	-0.0912686	0.957	0.965	1	Xrn2	Tex-prolif
0.00120346	0.0642157	0.644	0.57	1	Cers2	Tex-prolif
0.00120695	0.0863572	0.956	0.945	1	Atp5o.1	Tex-prolif
0.00121456	0.070627	0.752	0.716	1	Polr2c	Tex-prolif
0.00121655	0.0782045	0.842	0.8	1	Ndufv2	Tex-prolif
0.00122086	-0.0914102	0.54	0.599	1	Srgap2	Tex-prolif
0.00122281	-0.0915581	0.476	0.524	1	Usp9x	Tex-prolif
0.00123508	0.0649847	0.422	0.352	1	Tmem183a	Tex-prolif
0.0012367	0.0888474	0.584	0.523	1	Galk1	Tex-prolif
0.00123945	0.0782644	0.679	0.614	1	Gm8624	Tex-prolif
0.0012597	0.0787705	0.949	0.939	1	Tmem167	Tex-prolif
0.00126288	-0.129132	0.701	0.741	1	Adgre5	Tex-prolif
0.00127825	-0.0883551	0.467	0.519	1	Usp19	Tex-prolif
0.00128194	0.046692	0.397	0.329	1	Cd200	Tex-prolif
0.00129317	0.0978492	0.948	0.928	1	Ywhah	Tex-prolif
0.00129359	-0.095372	0.388	0.445	1	Ncoa2	Tex-prolif
0.0012951	0.0704808	0.98	0.977	1	Pomp	Tex-prolif
0.00129611	0.0661887	0.995	0.995	1	Myl12a	Tex-prolif
0.0012983	-0.0737068	0.783	0.827	1	Was	Tex-prolif
0.00130209	-0.0813724	0.984	0.985	1	Ywhaz	Tex-prolif
0.00132007	-0.0691924	0.616	0.671	1	Tmem123	Tex-prolif
0.00132029	0.0806025	0.752	0.703	1	Egln1	Tex-prolif
0.00132772	0.0472474	0.315	0.248	1	Dedd	Tex-prolif
0.00133964	-0.0933578	0.992	0.989	1	Tpr	Tex-prolif
0.00135236	-0.125705	0.88	0.873	1	Ccnd2	Tex-prolif
0.00135531	0.0805124	0.841	0.834	1	Lman2	Tex-prolif
0.00135632	0.0654444	1	1	1	Hsp90ab1	Tex-prolif
0.00137413	0.0900679	0.771	0.73	1	Gmps	Tex-prolif
0.00137851	-0.0720147	0.34	0.403	1	Fbxl5	Tex-prolif
0.00140987	-0.062131	1	1	1	Cd3g	Tex-prolif
0.00143284	-0.0981085	0.59	0.647	1	Ddx58	Tex-prolif
0.00144189	0.100798	0.422	0.364	1	Ncapd3	Tex-prolif
0.0014588	-0.0724092	0.506	0.559	1	Tet3	Tex-prolif
0.00145921	-0.0670236	0.375	0.442	1	Uhmk1	Tex-prolif
0.00147111	0.0882479	0.882	0.872	1	Capza1	Tex-prolif
0.00147363	-0.0871627	0.388	0.446	1	Frmd4a	Tex-prolif
0.00149114	0.0657559	0.526	0.454	1	Pmpcb	Tex-prolif
0.0014913	0.0743279	0.642	0.59	1	Clns1a	Tex-prolif
0.00150042	0.0802556	0.943	0.918	1	Romo1	Tex-prolif
0.00151194	-0.105012	0.768	0.787	1	Hnrnpul1	Tex-prolif
0.00152119	0.0913041	0.781	0.758	1	Ube2a	Tex-prolif
0.00152436	0.0824668	0.893	0.897	1	Tkt	Tex-prolif
0.00153658	0.09068	0.961	0.946	1	Ndufv3	Tex-prolif
0.00153866	0.0781108	0.675	0.631	1	Txnl4a	Tex-prolif
0.00155176	-0.0808549	0.971	0.966	1	H2-Q7	Tex-prolif
0.00156122	0.0720463	0.422	0.354	1	Wdr76	Tex-prolif
0.0015642	0.0920476	0.661	0.617	1	Stip1	Tex-prolif
0.00156894	-0.076076	0.916	0.932	1	Arhgap30	Tex-prolif
0.00156998	0.0878126	0.494	0.44	1	Srm	Tex-prolif
0.00159177	-0.0799655	0.803	0.824	1	Bin1	Tex-prolif
0.00159366	0.0491708	0.403	0.337	1	Isyna1	Tex-prolif
0.00160176	0.130323	0.488	0.439	1	Fabp5	Tex-prolif
0.00160698	-0.0924055	0.704	0.743	1	Sorl1	Tex-prolif
0.00160985	0.078594	0.835	0.799	1	Cfdp1	Tex-prolif
0.00162459	0.0723418	0.846	0.8	1	Srsf9	Tex-prolif
0.00162896	-0.106941	0.581	0.621	1	Ubn2	Tex-prolif
0.00165374	0.077718	0.83	0.8	1	Commd3	Tex-prolif
0.00165454	-0.0828397	0.931	0.948	1	Purb	Tex-prolif
0.00166004	-0.0977126	0.882	0.894	1	Kmt2a	Tex-prolif
0.00166898	-0.075732	0.555	0.613	1	Hipk1	Tex-prolif
0.00168519	0.082405	0.557	0.485	1	Itm2c	Tex-prolif
0.00170034	-0.0966934	0.775	0.818	1	Usp25	Tex-prolif
0.00170704	0.0719682	0.745	0.707	1	Mtch1	Tex-prolif
0.00171049	-0.0511468	0.317	0.383	1	Irf2bp2	Tex-prolif
0.00172469	0.0758706	0.596	0.538	1	Sft2d1	Tex-prolif
0.00173877	-0.091872	0.889	0.911	1	Kmt2e	Tex-prolif
0.00174336	0.0687846	0.62	0.553	1	Exosc4	Tex-prolif
0.00175375	0.0663712	0.999	0.999	1	Calm1	Tex-prolif
0.0017596	0.0542498	0.314	0.251	1	Rpp30	Tex-prolif
0.00177852	-0.0996874	0.716	0.734	1	Suco	Tex-prolif
0.00179675	0.100503	0.776	0.758	1	Ctsc	Tex-prolif
0.00181931	0.0634402	0.337	0.28	1	Ctps	Tex-prolif
0.00182244	0.0740251	0.957	0.953	1	Micos10	Tex-prolif
0.00182648	0.0727156	0.65	0.587	1	Akt1	Tex-prolif
0.00182927	-0.073364	0.444	0.505	1	Stk40	Tex-prolif
0.00183107	-0.0989198	0.673	0.714	1	Eva1b	Tex-prolif
0.00184595	0.0633858	0.356	0.288	1	Cgas	Tex-prolif
0.00185808	0.0746562	0.973	0.966	1	Gdi2	Tex-prolif
0.00187036	-0.0738121	0.449	0.513	1	Aplp2	Tex-prolif
0.00188336	0.078626	0.858	0.828	1	Polr2f	Tex-prolif
0.00188455	-0.0676976	0.335	0.389	1	Gtf3c1	Tex-prolif
0.00189863	0.0854582	0.78	0.739	1	Ciapin1	Tex-prolif
0.00190694	-0.0989062	0.757	0.778	1	Ttc39b	Tex-prolif
0.00191301	-0.0876856	0.338	0.39	1	Nfic	Tex-prolif
0.00191592	0.0661167	0.855	0.831	1	Ube2d2a	Tex-prolif
0.00191596	0.0800026	0.778	0.756	1	Snrpa1	Tex-prolif
0.00191728	-0.0763115	0.331	0.393	1	Chchd10	Tex-prolif
0.00192754	0.0716369	0.489	0.432	1	Ormdl2	Tex-prolif
0.00192985	0.074788	0.716	0.671	1	Mrpl4	Tex-prolif
0.00195243	0.0631129	0.41	0.344	1	Umps	Tex-prolif
0.00195526	-0.0862563	0.5	0.559	1	Erap1	Tex-prolif
0.00195847	0.0687934	0.991	0.982	1	Dad1	Tex-prolif
0.00198736	0.120636	0.928	0.922	1	Emp3	Tex-prolif
0.00200957	0.0669655	0.446	0.385	1	Gins4	Tex-prolif
0.0020153	-0.0898677	0.937	0.942	1	Anxa6	Tex-prolif
0.00202473	0.0535945	0.994	0.997	1	Eef1d	Tex-prolif
0.00202847	0.091116	0.53	0.481	1	Pcbd2	Tex-prolif
0.00203398	-0.0585403	0.422	0.484	1	Lin7c	Tex-prolif
0.00206438	-0.124776	0.651	0.676	1	Themis	Tex-prolif
0.00210576	0.0808848	0.527	0.468	1	Cops3	Tex-prolif
0.00211572	0.0920672	0.629	0.576	1	Atad2	Tex-prolif
0.0021218	-0.0956841	0.925	0.936	1	Mier1	Tex-prolif
0.00212542	0.0722477	0.736	0.697	1	Mrpl34	Tex-prolif
0.00212568	0.077034	0.74	0.685	1	Rsl24d1	Tex-prolif
0.00214367	-0.0676661	0.398	0.457	1	Trp53i11	Tex-prolif
0.00215608	-0.0718603	0.666	0.709	1	Rnf10	Tex-prolif
0.00216773	-0.0816776	0.494	0.546	1	Sec61a1	Tex-prolif
0.00216998	-0.0861492	0.731	0.778	1	Ptk2b	Tex-prolif
0.00221312	-0.0840303	0.722	0.777	1	Nfkb1	Tex-prolif
0.00221809	0.0467197	1	1	1	Rpl9	Tex-prolif
0.00225199	0.0940243	0.902	0.866	1	Dpm3	Tex-prolif
0.0022984	-0.0846164	0.896	0.91	1	Tax1bp1	Tex-prolif
0.00234722	-0.0979746	0.637	0.687	1	Add1	Tex-prolif
0.00234737	0.0680914	0.67	0.62	1	Ccz1	Tex-prolif
0.00236097	0.0525238	0.302	0.244	1	Nrm	Tex-prolif
0.00236867	-0.0897595	0.858	0.88	1	Bin2	Tex-prolif
0.00237351	0.0718278	0.446	0.383	1	1300002E11Rik	Tex-prolif
0.0023769	0.0695699	0.675	0.634	1	Naa50	Tex-prolif
0.00238821	0.0762358	0.673	0.624	1	Rcn1	Tex-prolif
0.00241103	-0.0985792	0.794	0.827	1	Slc3a2	Tex-prolif
0.0024298	0.0905257	0.885	0.887	1	Phb2	Tex-prolif
0.00243151	-0.116902	0.85	0.879	1	Rgs1	Tex-prolif
0.00243532	0.0754733	0.829	0.787	1	Ola1	Tex-prolif
0.00243804	0.0814986	0.916	0.918	1	Ube2m	Tex-prolif
0.00244125	-0.0881586	0.701	0.741	1	Abi1	Tex-prolif
0.00245047	-0.116209	0.548	0.594	1	Hsd11b1	Tex-prolif
0.00245224	-0.0873338	0.692	0.727	1	Wdr26	Tex-prolif
0.00245536	-0.087589	0.43	0.483	1	Kidins220	Tex-prolif
0.00245545	0.0807029	0.855	0.818	1	Pstpip1	Tex-prolif
0.002464	0.14738	0.737	0.709	1	Tmpo	Tex-prolif
0.00246803	-0.104392	0.602	0.643	1	Jarid2	Tex-prolif
0.00246934	0.0717249	0.954	0.944	1	Ndufb10	Tex-prolif
0.00247786	-0.0916897	0.66	0.68	1	Arid5a	Tex-prolif
0.00249324	-0.108124	0.65	0.68	1	A130071D04Rik	Tex-prolif
0.0025037	0.0516507	0.414	0.354	1	Aimp2	Tex-prolif
0.00252383	0.0668571	0.321	0.261	1	Slc22a15	Tex-prolif
0.00253373	0.0745218	0.98	0.977	1	Sri	Tex-prolif
0.002554	0.0668482	0.597	0.546	1	Stoml2	Tex-prolif
0.00256886	-0.08601	0.775	0.794	1	Klk8	Tex-prolif
0.00258151	0.0698959	0.943	0.943	1	Ostc	Tex-prolif
0.00262611	-0.100826	0.435	0.488	1	Gprin3	Tex-prolif
0.00262808	0.132068	0.451	0.389	1	Smc2	Tex-prolif
0.00262975	0.0590211	0.472	0.404	1	Gm7536	Tex-prolif
0.00264487	-0.0934421	0.557	0.602	1	Ppm1h	Tex-prolif
0.00266905	-0.0931635	0.686	0.696	1	Kdm2a	Tex-prolif
0.00267788	0.0538888	0.41	0.346	1	Tank	Tex-prolif
0.00268124	-0.0786274	0.311	0.367	1	Etv3	Tex-prolif
0.00269681	0.0515581	0.336	0.276	1	Gpaa1	Tex-prolif
0.00270859	0.0697355	0.854	0.825	1	Vps29	Tex-prolif
0.00272834	0.0646779	0.43	0.375	1	Mrpl49	Tex-prolif
0.00273428	0.0715699	0.976	0.967	1	Atp6v1f	Tex-prolif
0.00276091	0.0816417	0.813	0.8	1	Eif6	Tex-prolif
0.00276907	0.0887566	0.574	0.512	1	Dapk2	Tex-prolif
0.00278303	-0.141718	0.395	0.438	1	Sema6d	Tex-prolif
0.00278448	-0.0672292	0.433	0.5	1	Ppip5k2	Tex-prolif
0.00278538	0.0444453	1	1	1	Rpl38	Tex-prolif
0.00278907	-0.0832596	0.513	0.568	1	Bscl2	Tex-prolif
0.002838	-0.0741783	0.312	0.36	1	Cd2ap	Tex-prolif
0.00284896	0.0779267	0.708	0.66	1	Pdcl3	Tex-prolif
0.00288006	-0.0726765	0.326	0.382	1	Elk4	Tex-prolif
0.00288579	0.0542738	0.563	0.504	1	Ndufv1	Tex-prolif
0.00289236	-0.0737773	0.357	0.407	1	Mbtps1	Tex-prolif
0.00294398	0.0671491	0.988	0.985	1	Uqcrq	Tex-prolif
0.00294814	0.0681397	0.449	0.389	1	Noa1	Tex-prolif
0.0029783	0.0773446	0.895	0.866	1	Mrps33	Tex-prolif
0.00301226	-0.0606147	0.396	0.454	1	D10Wsu102e	Tex-prolif
0.00302702	-0.0924883	0.731	0.759	1	Pbrm1	Tex-prolif
0.00303586	-0.0679236	0.3	0.353	1	Scaf4	Tex-prolif
0.00307467	-0.0912539	0.536	0.572	1	Ctnna1	Tex-prolif
0.00307967	-0.0649997	0.99	0.992	1	Eif3e	Tex-prolif
0.00308196	0.071678	0.599	0.534	1	Ppat	Tex-prolif
0.00310594	-0.0706547	0.999	1	1	Eef2	Tex-prolif
0.00313362	0.0531561	0.413	0.352	1	Hdac3	Tex-prolif
0.00314548	-0.0768464	0.679	0.718	1	Stk26	Tex-prolif
0.0031623	0.0639687	0.608	0.553	1	Nsfl1c	Tex-prolif
0.00317025	-0.0892732	0.592	0.634	1	Atg12	Tex-prolif
0.00317372	-0.0638111	0.991	0.988	1	Prkar1a	Tex-prolif
0.00318379	-0.058752	0.369	0.433	1	Bcor	Tex-prolif
0.00319012	0.0635005	0.648	0.577	1	Tceal9	Tex-prolif
0.00321931	-0.0664256	0.279	0.335	1	Vav3	Tex-prolif
0.00322	0.0712195	0.653	0.6	1	Mtch2	Tex-prolif
0.00322715	0.0671554	0.406	0.343	1	Aasdhppt	Tex-prolif
0.00325306	0.0653968	0.622	0.568	1	Pgp	Tex-prolif
0.00326279	0.0505316	0.324	0.268	1	Slc29a1	Tex-prolif
0.00328251	0.0636099	0.324	0.266	1	Gins2	Tex-prolif
0.00328274	-0.0942093	0.554	0.595	1	Strn3	Tex-prolif
0.00334269	0.0673784	0.805	0.771	1	Mvb12a	Tex-prolif
0.00334466	0.0828934	0.666	0.612	1	Cd226	Tex-prolif
0.00336393	0.0535925	0.302	0.246	1	Pycrl	Tex-prolif
0.00337314	-0.0666243	0.483	0.552	1	Daxx	Tex-prolif
0.00338178	0.0454594	0.512	0.453	1	Brcc3	Tex-prolif
0.00338307	-0.0842319	0.483	0.539	1	Raph1	Tex-prolif
0.00339596	-0.0913409	0.984	0.996	1	S100a4	Tex-prolif
0.00339789	-0.0549305	1	1	1	B2m	Tex-prolif
0.00341176	0.0630537	0.964	0.955	1	D8Ertd738e	Tex-prolif
0.00341232	0.0550057	0.437	0.368	1	Cebpg	Tex-prolif
0.00342363	-0.0713843	0.607	0.668	1	Trim12a	Tex-prolif
0.00345863	0.0787816	0.608	0.557	1	Rpia	Tex-prolif
0.00349871	-0.0684463	0.581	0.625	1	Larp4b	Tex-prolif
0.00351042	0.265204	0.832	0.788	1	Ccl4	Tex-prolif
0.00352194	-0.0671743	0.698	0.739	1	Trip11	Tex-prolif
0.00355167	-0.0827281	0.292	0.339	1	Slmap	Tex-prolif
0.00357416	0.0644252	0.975	0.981	1	Ndufa7	Tex-prolif
0.00359332	0.0608877	0.314	0.254	1	Uhrf1	Tex-prolif
0.00359644	-0.0833285	0.309	0.357	1	Slc39a10	Tex-prolif
0.00360765	0.0410173	1	1	1	Rps20	Tex-prolif
0.00363934	-0.0828394	0.688	0.727	1	Gpd2	Tex-prolif
0.00364656	0.0416987	0.301	0.241	1	Akip1	Tex-prolif
0.00364767	0.0699645	0.975	0.963	1	Ndufb9	Tex-prolif
0.00364946	-0.0772575	0.531	0.581	1	Cdc37l1	Tex-prolif
0.00367789	0.0651568	0.407	0.353	1	Hmbs	Tex-prolif
0.00371563	-0.0579823	0.615	0.679	1	Tmx3	Tex-prolif
0.0037217	0.133407	0.682	0.627	1	Igtp	Tex-prolif
0.00373575	-0.0556242	0.417	0.489	1	Cdkn2d	Tex-prolif
0.0037463	0.0876891	0.824	0.786	1	Hpf1	Tex-prolif
0.00375187	-0.0601223	0.389	0.443	1	Elf4	Tex-prolif
0.00378116	0.0903418	0.534	0.482	1	Pfkl	Tex-prolif
0.00380745	-0.0637403	0.584	0.631	1	Ppp6r1	Tex-prolif
0.00380787	-0.0893643	0.466	0.53	1	Glmn	Tex-prolif
0.00382386	0.0596208	0.36	0.304	1	Ccdc167	Tex-prolif
0.00383085	0.0566298	0.446	0.385	1	Ift27	Tex-prolif
0.00384621	-0.0790047	0.255	0.302	1	Kbtbd11	Tex-prolif
0.00385533	-0.076886	0.558	0.604	1	Jmjd1c	Tex-prolif
0.00386888	0.0678853	0.504	0.447	1	Mettl16	Tex-prolif
0.00388414	-0.0736855	0.747	0.787	1	Ppp4r3b	Tex-prolif
0.00390077	0.0881884	0.835	0.822	1	Nhp2	Tex-prolif
0.00392506	0.0713866	0.638	0.577	1	Atxn2l	Tex-prolif
0.00395936	0.0670028	0.968	0.967	1	Rtraf	Tex-prolif
0.00396596	0.0668864	0.584	0.525	1	Ubl4a	Tex-prolif
0.00399963	-0.0841688	0.548	0.591	1	Man2a1	Tex-prolif
0.00402019	-0.0620535	0.674	0.711	1	Smndc1	Tex-prolif
0.00402321	-0.0609639	0.509	0.57	1	Gm8430	Tex-prolif
0.00403228	-0.0571684	0.29	0.342	1	Lrch1	Tex-prolif
0.00403737	-0.0765939	0.678	0.706	1	Nufip2	Tex-prolif
0.0040511	0.0727462	0.723	0.689	1	Dazap1	Tex-prolif
0.00405609	-0.0556781	0.599	0.659	1	Map4	Tex-prolif
0.00408495	-0.0811414	0.392	0.438	1	Midn	Tex-prolif
0.00409401	0.0507117	0.482	0.42	1	Tm2d3	Tex-prolif
0.00410793	-0.085683	0.578	0.624	1	Ep400	Tex-prolif
0.00414633	0.0390721	0.367	0.299	1	Gemin2	Tex-prolif
0.00415448	-0.058139	0.249	0.303	1	Chchd5	Tex-prolif
0.00416695	0.0620964	0.41	0.348	1	Tcf3	Tex-prolif
0.00417004	0.0533138	0.326	0.271	1	Nup37	Tex-prolif
0.00418015	0.0744045	0.837	0.799	1	Bola3	Tex-prolif
0.00418379	-0.0763304	0.272	0.322	1	Ptpn4	Tex-prolif
0.00418671	-0.0962013	0.542	0.582	1	Ptp4a3	Tex-prolif
0.00420776	0.0703308	0.576	0.534	1	Hadhb	Tex-prolif
0.00423048	0.066132	0.59	0.535	1	Emc8	Tex-prolif
0.00423461	-0.0662486	0.266	0.315	1	Mlxip	Tex-prolif
0.00424169	0.076626	0.44	0.384	1	Trps1	Tex-prolif
0.00426065	0.0641275	0.523	0.465	1	Psmd9	Tex-prolif
0.00427169	-0.0953568	0.595	0.632	1	Stk10	Tex-prolif
0.00429171	0.0938248	0.976	0.973	1	Nap1l1	Tex-prolif
0.00432448	-0.0954357	0.958	0.964	1	Slfn2	Tex-prolif
0.00433899	0.0831802	0.891	0.873	1	Acadl	Tex-prolif
0.00435606	0.0588253	0.35	0.294	1	H2-T10	Tex-prolif
0.0043618	0.0487548	0.328	0.273	1	Gfm1	Tex-prolif
0.00438772	0.0477758	0.335	0.274	1	Pih1d1	Tex-prolif
0.00442341	-0.0829322	0.606	0.637	1	Setx	Tex-prolif
0.00442606	-0.0599437	0.255	0.305	1	Cog2	Tex-prolif
0.00443928	-0.0775359	0.629	0.664	1	Pten	Tex-prolif
0.00445727	0.0548264	0.507	0.45	1	Rrp7a	Tex-prolif
0.00448208	0.059399	0.487	0.433	1	Hdac2	Tex-prolif
0.00448592	-0.0902244	0.757	0.787	1	Arhgap9	Tex-prolif
0.00451566	-0.0602495	0.596	0.641	1	Map4k4	Tex-prolif
0.0045209	-0.078461	0.972	0.967	1	Cnn2	Tex-prolif
0.00453129	0.0465471	0.596	0.535	1	Yipf4	Tex-prolif
0.0045669	0.0731456	0.979	0.975	1	Tbca	Tex-prolif
0.00456831	0.0823469	0.674	0.607	1	Mrps6	Tex-prolif
0.004569	0.0643592	0.841	0.814	1	Bcas2	Tex-prolif
0.00457471	-0.099337	0.573	0.597	1	Ash1l	Tex-prolif
0.00461645	-0.0683904	0.434	0.491	1	Nsf	Tex-prolif
0.00462055	0.0681071	0.357	0.3	1	Zmynd19	Tex-prolif
0.00462493	-0.0689278	0.421	0.477	1	Calu	Tex-prolif
0.00462731	-0.0618256	0.987	0.981	1	Tsc22d4	Tex-prolif
0.00464039	0.0549168	0.315	0.261	1	Cluap1	Tex-prolif
0.00464814	-0.0757517	0.632	0.67	1	Cdk13	Tex-prolif
0.0046507	-0.0606772	0.482	0.523	1	Smarcc2	Tex-prolif
0.00465795	0.0735071	0.885	0.843	1	Ctla4	Tex-prolif
0.00466629	-0.0728214	0.542	0.586	1	Abcb1b	Tex-prolif
0.00477289	0.046681	0.428	0.363	1	Wdr74	Tex-prolif
0.00478099	0.0621558	0.474	0.419	1	Cdca7l	Tex-prolif
0.00479697	0.053418	0.465	0.4	1	Pold3	Tex-prolif
0.00479775	0.0802849	0.806	0.738	1	Mrpl15	Tex-prolif
0.00479921	-0.0718348	0.46	0.502	1	Kmt2c	Tex-prolif
0.00487155	0.0610135	0.317	0.266	1	Vegfb	Tex-prolif
0.00489987	-0.084393	0.656	0.685	1	Filip1l	Tex-prolif
0.00491537	-0.0477111	0.263	0.321	1	Lyn	Tex-prolif
0.0049368	0.0594104	0.62	0.568	1	Sod2	Tex-prolif
0.00495645	0.0520226	0.586	0.521	1	Med21	Tex-prolif
0.00497488	-0.148219	0.608	0.64	1	Serpinb9	Tex-prolif
0.00497606	-0.0732613	0.998	0.996	1	Rpl13a	Tex-prolif
0.00504573	-0.0744727	0.861	0.889	1	Rsbn1l	Tex-prolif
0.0050863	-0.0845362	0.913	0.929	1	Cd37	Tex-prolif
0.00510043	-0.074778	0.788	0.801	1	Septin9	Tex-prolif
0.0051267	-0.0823384	0.422	0.468	1	Phf12	Tex-prolif
0.00514132	0.175978	0.945	0.973	1	Trbc1	Tex-prolif
0.00514844	-0.0702772	0.454	0.508	1	Otud5	Tex-prolif
0.00516478	-0.0722089	0.26	0.309	1	Scaper	Tex-prolif
0.00518104	0.0828844	0.841	0.828	1	Vdac1	Tex-prolif
0.00518703	0.0715477	0.647	0.591	1	Anapc16	Tex-prolif
0.00520838	-0.0520859	0.339	0.396	1	Man1a	Tex-prolif
0.00522536	0.068908	0.37	0.323	1	Pmf1	Tex-prolif
0.00526205	-0.0903154	0.428	0.47	1	Galnt11	Tex-prolif
0.00526937	0.0727603	0.492	0.437	1	Nde1	Tex-prolif
0.00528673	-0.0721937	0.394	0.452	1	Dph6	Tex-prolif
0.00531809	0.0674442	0.443	0.39	1	Nsmce3	Tex-prolif
0.00533902	-0.0728793	0.359	0.409	1	Eif4ebp1	Tex-prolif
0.00536463	-0.0748041	0.911	0.925	1	Syf2	Tex-prolif
0.00537251	-0.0848437	0.988	0.992	1	Il2rb	Tex-prolif
0.00541879	-0.105821	0.976	0.987	1	Epsti1	Tex-prolif
0.00545233	0.0518057	0.6	0.535	1	Tradd	Tex-prolif
0.00551552	-0.0894497	0.398	0.444	1	Washc2	Tex-prolif
0.00553712	0.0642071	0.959	0.932	1	Tomm22	Tex-prolif
0.00555171	0.0665683	0.736	0.693	1	Rbm17	Tex-prolif
0.00556707	-0.0724103	0.394	0.441	1	Dmtf1	Tex-prolif
0.00556825	0.075182	0.907	0.885	1	Mettl23	Tex-prolif
0.0056004	-0.0839147	0.55	0.602	1	F2r	Tex-prolif
0.00560751	0.0672398	0.853	0.841	1	Ppm1g	Tex-prolif
0.00564409	0.0531064	0.471	0.414	1	Ahsa2	Tex-prolif
0.00567684	0.112187	0.804	0.778	1	Fam133b	Tex-prolif
0.00567846	0.0704555	0.478	0.427	1	Ifnar2	Tex-prolif
0.00568484	-0.0579628	0.394	0.448	1	Tmc6	Tex-prolif
0.00572092	-0.0586405	0.288	0.334	1	Lrrc58	Tex-prolif
0.00572334	-0.0504216	0.926	0.936	1	Dusp2	Tex-prolif
0.00572526	-0.06872	0.562	0.613	1	Ppt1	Tex-prolif
0.00572979	0.062365	0.702	0.66	1	Arpc1a	Tex-prolif
0.00574172	-0.0836587	0.559	0.604	1	Inpp5d	Tex-prolif
0.00574559	0.0786954	0.326	0.275	1	Racgap1	Tex-prolif
0.00575471	0.0679265	0.792	0.766	1	Mrpl42	Tex-prolif
0.00576883	-0.0697146	0.361	0.408	1	Gm8730	Tex-prolif
0.00578862	-0.0711083	0.742	0.789	1	Ppp3ca	Tex-prolif
0.00580089	-0.0943083	0.724	0.756	1	Zfp36l1	Tex-prolif
0.00584072	-0.0744105	0.416	0.461	1	Mllt6	Tex-prolif
0.0058654	-0.0699342	0.506	0.545	1	Gm14303	Tex-prolif
0.00586966	-0.0926157	0.411	0.458	1	Rara	Tex-prolif
0.00587583	-0.0676001	0.591	0.643	1	Adipor2	Tex-prolif
0.00587942	0.044416	0.623	0.556	1	Hmgn5	Tex-prolif
0.00589174	0.0636097	0.801	0.777	1	Pop5	Tex-prolif
0.00589647	0.0653563	0.37	0.324	1	Cltb	Tex-prolif
0.00591886	0.0772737	0.499	0.44	1	Sdcbp2	Tex-prolif
0.00597084	0.06987	0.596	0.548	1	Tgs1	Tex-prolif
0.00600359	-0.0476721	1	1	1	Rps25	Tex-prolif
0.00601254	-0.0704075	0.291	0.338	1	Dync1li2	Tex-prolif
0.00605671	0.0665038	0.466	0.413	1	Cept1	Tex-prolif
0.00607014	-0.0688251	0.501	0.544	1	Trim33	Tex-prolif
0.00607514	0.0464392	0.494	0.439	1	Mrps11	Tex-prolif
0.00610437	0.11922	0.656	0.6	1	Dusp1	Tex-prolif
0.0061316	0.0617117	0.378	0.328	1	Gmppb	Tex-prolif
0.00613776	0.0474257	0.726	0.696	1	Ciao2b	Tex-prolif
0.00617632	-0.0968786	0.609	0.636	1	Galnt3	Tex-prolif
0.00621076	-0.0583913	0.323	0.371	1	Hivep3	Tex-prolif
0.00624946	0.0406892	0.315	0.259	1	Lclat1	Tex-prolif
0.00625021	-0.111549	0.692	0.715	1	Gimap8	Tex-prolif
0.00625825	-0.0608867	0.91	0.922	1	Elf1	Tex-prolif
0.00625923	0.0657573	0.582	0.52	1	Yipf5	Tex-prolif
0.00631494	-0.0767238	0.933	0.947	1	Aimp1	Tex-prolif
0.00635267	0.0597028	0.626	0.55	1	Cnih1	Tex-prolif
0.00642827	0.0730421	0.979	0.973	1	Cox6a1	Tex-prolif
0.00648248	0.0659643	0.698	0.66	1	Psmc1	Tex-prolif
0.00652875	-0.0774737	0.567	0.605	1	Glyr1	Tex-prolif
0.0065807	-0.0607467	0.346	0.395	1	Slc38a10	Tex-prolif
0.00660125	-0.0670805	0.527	0.577	1	Pip4k2a	Tex-prolif
0.0066911	-0.0375452	0.314	0.369	1	Arid1b	Tex-prolif
0.00669886	0.0574766	0.879	0.865	1	Thoc7	Tex-prolif
0.00670367	-0.0613958	0.29	0.339	1	Specc1l	Tex-prolif
0.00670377	-0.0904059	0.32	0.372	1	Map3k8	Tex-prolif
0.00675801	-0.0664338	0.35	0.402	1	Hvcn1	Tex-prolif
0.00676959	-0.082019	0.383	0.433	1	Chd6	Tex-prolif
0.0067752	-0.0628655	0.359	0.408	1	Prrc1	Tex-prolif
0.00682031	-0.0746689	0.535	0.591	1	Setd2	Tex-prolif
0.00691078	0.063445	0.809	0.769	1	Gm16286	Tex-prolif
0.00696369	0.0668045	0.843	0.821	1	Ndufb6	Tex-prolif
0.00699696	-0.0427144	1	1	1	Rps21	Tex-prolif
0.00701982	0.0597833	0.885	0.874	1	Tsn	Tex-prolif
0.00706108	-0.0493843	0.272	0.323	1	Pacs1	Tex-prolif
0.007069	-0.0705156	0.577	0.615	1	R3hdm2	Tex-prolif
0.0070773	0.0483974	0.354	0.299	1	Prps1	Tex-prolif
0.00709128	0.0634417	0.439	0.382	1	Ifi30	Tex-prolif
0.00724044	-0.0472183	0.308	0.358	1	Trappc8	Tex-prolif
0.00724153	0.0737762	0.675	0.646	1	Atf1	Tex-prolif
0.0072558	0.0683017	0.846	0.824	1	Cope	Tex-prolif
0.00726284	0.0870847	0.347	0.295	1	Hmgn1	Tex-prolif
0.00731371	-0.0616888	0.632	0.665	1	Prpf6	Tex-prolif
0.00733654	0.0499192	0.707	0.63	1	Chd3	Tex-prolif
0.00737841	0.067449	0.833	0.802	1	Snf8	Tex-prolif
0.00738191	0.0726089	0.501	0.459	1	Rrp15	Tex-prolif
0.00738884	-0.0814326	0.654	0.7	1	Fam102a	Tex-prolif
0.00740849	0.0932204	0.994	0.995	1	Ldha	Tex-prolif
0.0074582	-0.0699222	0.826	0.868	1	Cggbp1	Tex-prolif
0.00749195	-0.0896204	0.338	0.39	1	Nt5e	Tex-prolif
0.0075082	0.060866	0.522	0.462	1	Ftsj3	Tex-prolif
0.00751989	-0.065068	0.338	0.386	1	Sh2b1	Tex-prolif
0.00752521	0.0420561	0.328	0.272	1	Rbmx2	Tex-prolif
0.00754158	0.0760174	0.793	0.754	1	Psmd6	Tex-prolif
0.00755482	-0.0576276	0.644	0.695	1	Padi2	Tex-prolif
0.00755891	-0.0808813	0.692	0.73	1	Degs1	Tex-prolif
0.00757253	0.0684415	0.951	0.931	1	Trmt112	Tex-prolif
0.0075745	0.0876905	0.922	0.9	1	Smchd1	Tex-prolif
0.00760445	0.0576733	0.37	0.322	1	Smim12	Tex-prolif
0.00763239	0.200023	0.673	0.645	1	Tubb4b	Tex-prolif
0.00765732	0.0635447	0.979	0.979	1	Ywhae	Tex-prolif
0.00766335	0.0652461	0.529	0.48	1	Tpd52l2	Tex-prolif
0.00770409	0.0564884	0.536	0.477	1	Npepl1	Tex-prolif
0.00774226	0.0644711	0.828	0.814	1	Mrps36	Tex-prolif
0.007755	-0.0728969	0.328	0.373	1	Flt3l	Tex-prolif
0.00776341	0.0578407	0.385	0.333	1	Vcpkmt	Tex-prolif
0.00779115	-0.0629959	0.302	0.352	1	Rpl10a-ps1	Tex-prolif
0.00780283	0.0526906	0.513	0.454	1	BC003965	Tex-prolif
0.00783662	0.0372949	0.306	0.249	1	Rnf8	Tex-prolif
0.0078438	0.076595	0.755	0.706	1	Mrpl36	Tex-prolif
0.00785461	-0.0639354	0.995	0.999	1	Gnai2	Tex-prolif
0.00787249	-0.0527873	0.407	0.458	1	Pdzd8	Tex-prolif
0.0078889	0.0601222	0.489	0.439	1	A430005L14Rik	Tex-prolif
0.00789956	0.0461185	0.381	0.322	1	Plekhf2	Tex-prolif
0.00791283	0.0635023	0.866	0.866	1	Cmpk1	Tex-prolif
0.00793391	-0.0755134	0.779	0.799	1	Sbno1	Tex-prolif
0.0079511	-0.0528946	0.269	0.316	1	Sec24c	Tex-prolif
0.0079929	0.0682627	0.956	0.955	1	Fam49b	Tex-prolif
0.00799648	0.0711587	0.975	0.965	1	Prdx6	Tex-prolif
0.00799991	-0.0771135	0.874	0.871	1	Esyt1	Tex-prolif
0.00808731	0.0638401	0.864	0.822	1	Mien1	Tex-prolif
0.00810257	0.0669637	0.983	0.975	1	Bzw1	Tex-prolif
0.00812918	-0.0599896	0.444	0.494	1	Vezf1	Tex-prolif
0.00813853	-0.0756996	0.489	0.525	1	2210016L21Rik	Tex-prolif
0.00824293	0.0586034	0.763	0.708	1	Adh5	Tex-prolif
0.00827082	0.0695936	0.997	0.998	1	Rpl22l1	Tex-prolif
0.00829027	-0.0777649	0.552	0.581	1	Peak1	Tex-prolif
0.00829798	-0.0605678	0.39	0.443	1	Uvrag	Tex-prolif
0.00840116	-0.0735902	0.66	0.705	1	Mark2	Tex-prolif
0.00847091	-0.0671	0.653	0.675	1	Sash3	Tex-prolif
0.00847426	0.0578287	0.459	0.409	1	Snrnp25	Tex-prolif
0.00847451	-0.0849124	0.436	0.484	1	Acbd5	Tex-prolif
0.00855415	-0.0808879	0.732	0.761	1	Skil	Tex-prolif
0.00855872	-0.0574637	0.326	0.371	1	Tubgcp5	Tex-prolif
0.00860386	-0.0711666	0.285	0.336	1	Ddx60	Tex-prolif
0.00868974	-0.0651618	0.646	0.681	1	Snapc5	Tex-prolif
0.00869004	0.0430993	0.469	0.412	1	Wdr18	Tex-prolif
0.0088023	-0.0532867	0.87	0.889	1	Cast	Tex-prolif
0.00884882	0.0539709	0.417	0.36	1	Abhd8	Tex-prolif
0.00892222	0.0605669	0.551	0.5	1	Dnajb1	Tex-prolif
0.00893159	-0.0849082	0.559	0.587	1	Slc6a6	Tex-prolif
0.00893934	-0.0476221	0.356	0.41	1	Trrap	Tex-prolif
0.0089524	-0.0535523	0.59	0.644	1	Crebbp	Tex-prolif
0.00895686	0.0503906	0.374	0.319	1	Farsb	Tex-prolif
0.00895699	-0.0578427	0.3	0.344	1	Zyg11b	Tex-prolif
0.00898459	0.0555805	0.512	0.461	1	Unc50	Tex-prolif
0.00899496	0.0695298	0.834	0.819	1	Tmem126a	Tex-prolif
0.00901975	0.0586293	0.601	0.557	1	Rbm7	Tex-prolif
0.00906123	-0.0909228	0.553	0.587	1	Rlim	Tex-prolif
0.00907097	-0.0816339	0.326	0.369	1	Cysltr2	Tex-prolif
0.0090879	0.0706329	0.819	0.791	1	Banf1	Tex-prolif
0.00909841	0.0672292	0.686	0.633	1	Golga7	Tex-prolif
0.0091233	-0.0568497	0.341	0.394	1	Chd9	Tex-prolif
0.00918842	0.0526446	0.664	0.609	1	Mtrex	Tex-prolif
0.00926849	0.0754181	0.702	0.673	1	Emc10	Tex-prolif
0.00927066	0.0737291	0.913	0.902	1	Limd2	Tex-prolif
0.00929689	-0.075689	0.442	0.486	1	Tbc1d20	Tex-prolif
0.00933295	-0.0530156	0.272	0.315	1	Vps13d	Tex-prolif
0.00941125	0.0576459	0.545	0.488	1	Mrpl55	Tex-prolif
0.0094279	0.0916921	0.951	0.941	1	Dek	Tex-prolif
0.00943708	0.0603388	0.985	0.985	1	Ndufa2	Tex-prolif
0.00944573	0.0652588	0.989	0.983	1	Gpi1	Tex-prolif
0.00946426	0.0849126	0.611	0.578	1	Nifk	Tex-prolif
0.00947043	0.0700949	0.693	0.659	1	Mrpl17	Tex-prolif
0.00947095	-0.0567161	0.382	0.424	1	Kctd2	Tex-prolif
0.00948899	0.0429443	0.384	0.323	1	Ecd	Tex-prolif
0.00949031	-0.0560753	0.453	0.512	1	Desi2	Tex-prolif
0.00950529	-0.0717126	0.418	0.458	1	Zfpm1	Tex-prolif
0.00956677	0.0559112	0.865	0.843	1	Ap2s1	Tex-prolif
0.00958402	-0.051734	0.29	0.337	1	Rabgap1	Tex-prolif
0.00958637	-0.0936606	0.557	0.594	1	Mia3	Tex-prolif
0.0096211	0.0650501	0.678	0.651	1	Commd1	Tex-prolif
0.00968275	-0.0585752	0.757	0.796	1	Cyfip2	Tex-prolif
0.00980887	0.120614	0.358	0.311	1	H2bc6	Tex-prolif
0.00990691	0.0783874	0.441	0.392	1	Nop16	Tex-prolif
0.00996311	0.0612367	0.769	0.739	1	Ufm1	Tex-prolif
0.00997692	0.04458	0.525	0.456	1	St8sia4	Tex-prolif
0.00998356	0.0687191	0.782	0.753	1	Ebp	Tex-prolif
0.0100017	-0.103156	0.885	0.904	1	Isg20	Tex-prolif
0.0100233	0.0515552	0.902	0.89	1	Tcea1	Tex-prolif
0.0100601	0.0688109	0.773	0.74	1	Ap2m1	Tex-prolif
0.0102023	0.0610526	0.943	0.942	1	Ube2l3	Tex-prolif
0.0102504	-0.0661524	0.482	0.519	1	Dpp8	Tex-prolif
0.0102605	0.0657399	0.466	0.418	1	Ap3s1	Tex-prolif
0.0103326	-0.0604114	1	0.999	1	Srgn	Tex-prolif
0.0103632	0.05768	0.355	0.307	1	4930503L19Rik	Tex-prolif
0.0103666	0.0630169	0.745	0.719	1	Rpp21	Tex-prolif
0.0103982	-0.0343995	1	1	1	Rps11	Tex-prolif
0.0104571	0.0718014	0.811	0.783	1	Ebna1bp2	Tex-prolif
0.0104759	0.0570601	0.591	0.545	1	Nt5c3b	Tex-prolif
0.0104859	-0.079393	0.871	0.876	1	Tor1aip1	Tex-prolif
0.0105063	-0.0649168	0.448	0.483	1	Zfp871	Tex-prolif
0.0105186	-0.0594906	0.328	0.376	1	Mctp2	Tex-prolif
0.0105372	0.0471548	0.313	0.264	1	Cars2	Tex-prolif
0.0107608	0.0651945	0.346	0.294	1	Hmgb3	Tex-prolif
0.0108222	0.0660338	0.957	0.952	1	Uqcr11	Tex-prolif
0.0108676	-0.0825528	0.567	0.596	1	Cd244a	Tex-prolif
0.0108735	0.0565528	0.872	0.83	1	Zcrb1	Tex-prolif
0.0108749	-0.0601946	0.481	0.525	1	Polr2b	Tex-prolif
0.0108877	0.0548672	0.71	0.675	1	Tex261	Tex-prolif
0.0109104	-0.104962	0.961	0.961	1	Calr	Tex-prolif
0.0109345	0.0546644	0.438	0.391	1	Abcf2	Tex-prolif
0.0109374	-0.152796	0.627	0.642	1	Gm37033	Tex-prolif
0.010956	-0.0678027	0.693	0.744	1	Atf4	Tex-prolif
0.0111406	-0.0563263	0.452	0.509	1	Zmpste24	Tex-prolif
0.011168	-0.0578531	0.457	0.506	1	Wdr95	Tex-prolif
0.0112604	0.0476391	0.354	0.302	1	Pym1	Tex-prolif
0.0112608	-0.0535233	0.515	0.555	1	Gapvd1	Tex-prolif
0.0112778	0.060688	0.602	0.555	1	Dcps	Tex-prolif
0.0113237	-0.0499816	0.472	0.527	1	Smarcd1	Tex-prolif
0.0113588	0.189548	0.542	0.491	1	H4c3	Tex-prolif
0.0113766	-0.0930415	0.368	0.406	1	Itpr2	Tex-prolif
0.0114182	-0.0473661	0.445	0.493	1	Zfp131	Tex-prolif
0.0114418	-0.0461821	0.352	0.409	1	Mgat1	Tex-prolif
0.011474	-0.0707046	0.495	0.538	1	Zmynd8	Tex-prolif
0.0114925	-0.061099	0.296	0.34	1	Sit1	Tex-prolif
0.0115299	0.0428566	0.364	0.311	1	Minpp1	Tex-prolif
0.0116191	0.241669	0.374	0.332	1	H3c6	Tex-prolif
0.0117478	-0.076646	0.525	0.569	1	Golga4	Tex-prolif
0.0117819	0.0866139	0.952	0.952	1	Jpt1	Tex-prolif
0.0117819	-0.0654139	0.968	0.973	1	Pafah1b1	Tex-prolif
0.0118619	0.0807647	0.59	0.548	1	Prelid2	Tex-prolif
0.0118962	0.070977	0.783	0.756	1	U2af2	Tex-prolif
0.0119332	0.0789738	0.988	0.986	1	Anp32b	Tex-prolif
0.0119517	-0.0716327	0.309	0.348	1	Zc3h4	Tex-prolif
0.0119732	-0.0612554	0.624	0.655	1	Txnrd1	Tex-prolif
0.011985	-0.0753645	0.465	0.507	1	Stard4	Tex-prolif
0.0119862	0.0641383	0.482	0.441	1	Timm10	Tex-prolif
0.0120257	0.0640408	1	1	1	Trbc2	Tex-prolif
0.0120431	-0.0520478	0.338	0.387	1	Acadm	Tex-prolif
0.0120759	0.0602481	0.704	0.658	1	H2-M3	Tex-prolif
0.012115	0.0542837	0.796	0.733	1	Phf5a	Tex-prolif
0.0121857	0.053023	0.914	0.902	1	Cct4	Tex-prolif
0.012225	0.0781637	0.544	0.481	1	AI506816	Tex-prolif
0.0122287	0.0665972	0.844	0.813	1	Plekhj1	Tex-prolif
0.0123015	0.0664255	0.78	0.744	1	Mrpl21	Tex-prolif
0.0123015	-0.101756	0.963	0.969	1	Bcl2	Tex-prolif
0.0123074	-0.083375	0.829	0.843	1	Nsd1	Tex-prolif
0.012344	0.0502042	0.677	0.621	1	Polr2i	Tex-prolif
0.0123709	-0.0451386	0.275	0.323	1	Foxj2	Tex-prolif
0.0124372	-0.0702642	0.515	0.557	1	Gtpbp2	Tex-prolif
0.0124836	0.0905443	0.767	0.759	1	C1qbp	Tex-prolif
0.0126089	-0.0698105	0.648	0.67	1	Nub1	Tex-prolif
0.0126336	-0.0629602	0.649	0.687	1	Gpr68	Tex-prolif
0.0126826	0.0475105	0.322	0.278	1	Urod	Tex-prolif
0.0127033	0.0376733	0.327	0.275	1	Mpnd	Tex-prolif
0.0127151	0.0775921	0.949	0.932	1	Psenen	Tex-prolif
0.012717	0.0399229	0.546	0.485	1	Eri1	Tex-prolif
0.0128273	0.0677873	0.876	0.878	1	Rsl1d1	Tex-prolif
0.0128358	-0.0661411	0.599	0.637	1	Cep250	Tex-prolif
0.0128769	0.049551	0.578	0.521	1	Xpo1	Tex-prolif
0.0129232	-0.0733064	0.52	0.564	1	Il18rap	Tex-prolif
0.012965	0.0432754	0.488	0.44	1	Haus3	Tex-prolif
0.0130189	-0.0654355	0.562	0.61	1	Mark3	Tex-prolif
0.0131079	0.0561814	0.521	0.463	1	Ptcd2	Tex-prolif
0.0131321	0.0580673	0.579	0.529	1	Pigp	Tex-prolif
0.0131531	-0.0576815	0.739	0.793	1	Atp1a1	Tex-prolif
0.0131822	-0.0665653	0.6	0.626	1	Nlrc5	Tex-prolif
0.0131939	-0.070003	0.345	0.39	1	Atp2a3	Tex-prolif
0.013238	-0.0632939	0.386	0.429	1	Lpgat1	Tex-prolif
0.0132818	-0.0644169	0.922	0.924	1	Kif5b	Tex-prolif
0.013326	-0.0587149	0.389	0.435	1	Myo9b	Tex-prolif
0.0135272	-0.0664656	0.356	0.399	1	Ap3d1	Tex-prolif
0.0135387	0.0613181	0.896	0.873	1	Vapa	Tex-prolif
0.0135484	0.0645806	0.445	0.39	1	Psen2	Tex-prolif
0.0135858	0.0689713	0.875	0.848	1	Psmd11	Tex-prolif
0.0136454	-0.0640596	0.519	0.558	1	Ahcyl1	Tex-prolif
0.0137315	0.0777993	0.991	0.995	1	Hnrnpa3	Tex-prolif
0.013735	0.0621253	0.951	0.941	1	Arf1	Tex-prolif
0.0137652	0.0518337	0.564	0.514	1	Mrpl27	Tex-prolif
0.013771	-0.0701738	0.518	0.556	1	Evi2a	Tex-prolif
0.0137972	0.0516858	0.576	0.523	1	Armc1	Tex-prolif
0.0138173	0.0545944	0.998	0.999	1	Slc25a3	Tex-prolif
0.0138231	-0.0498178	0.733	0.77	1	Gstp3	Tex-prolif
0.013884	0.0726144	0.704	0.687	1	Stard3nl	Tex-prolif
0.0138931	0.0747229	0.59	0.572	1	Impdh2	Tex-prolif
0.0138942	0.0577212	0.926	0.944	1	Psmb6	Tex-prolif
0.0139443	-0.134385	0.511	0.54	1	Egr1	Tex-prolif
0.0139931	0.0456352	0.316	0.27	1	Naa40	Tex-prolif
0.014038	-0.0720284	0.332	0.373	1	Cers6	Tex-prolif
0.0140765	-0.0956293	0.657	0.671	1	Hmgcr	Tex-prolif
0.0141346	-0.0722144	0.724	0.741	1	Ggnbp2	Tex-prolif
0.0141526	0.0633572	0.801	0.78	1	Taf15	Tex-prolif
0.0141569	-0.0802935	0.56	0.58	1	B4galt1	Tex-prolif
0.0141829	0.0585187	0.747	0.712	1	Ctbp1	Tex-prolif
0.0141943	0.0626718	0.907	0.88	1	Vps28	Tex-prolif
0.0142372	0.0553814	0.904	0.886	1	Emg1	Tex-prolif
0.0142381	-0.0667327	0.446	0.495	1	Nlrc3	Tex-prolif
0.0143321	-0.0539283	0.33	0.377	1	Mtmr6	Tex-prolif
0.0143491	0.0593041	0.639	0.615	1	Elof1	Tex-prolif
0.0143542	-0.0899038	0.61	0.655	1	Neat1	Tex-prolif
0.0143775	0.0470108	0.533	0.479	1	Naxe	Tex-prolif
0.0143957	-0.0533033	0.284	0.329	1	Lncpint	Tex-prolif
0.0144704	-0.0677389	0.995	0.994	1	Ncl	Tex-prolif
0.0144983	0.0663464	0.715	0.681	1	Mpc1	Tex-prolif
0.0145019	-0.0734673	0.677	0.716	1	Slfn8	Tex-prolif
0.014591	-0.0678102	0.489	0.524	1	Wdr45b	Tex-prolif
0.0146494	0.0447617	0.379	0.323	1	Clpp	Tex-prolif
0.0147343	-0.0831932	0.34	0.387	1	Bnip3	Tex-prolif
0.014742	0.0343895	0.301	0.247	1	Pms2	Tex-prolif
0.0147941	-0.0965272	0.506	0.549	1	Sytl2	Tex-prolif
0.0148169	-0.0567303	0.628	0.658	1	Arih1	Tex-prolif
0.014822	0.0488012	0.822	0.787	1	Rheb	Tex-prolif
0.0148385	-0.0501963	0.476	0.533	1	Spata13	Tex-prolif
0.0149457	-0.0621504	0.359	0.4	1	Usp4	Tex-prolif
0.015007	-0.0623086	0.617	0.661	1	Znrf2	Tex-prolif
0.0150869	0.0521995	0.706	0.663	1	Twistnb	Tex-prolif
0.0151233	0.0624932	0.852	0.823	1	Grk2	Tex-prolif
0.0151431	0.070008	0.91	0.874	1	Dynlrb1	Tex-prolif
0.0152175	-0.0675604	0.372	0.418	1	2900097C17Rik	Tex-prolif
0.0153116	-0.0418917	0.398	0.45	1	Zfp52	Tex-prolif
0.0153648	-0.0410821	1	1	1	Rpl28	Tex-prolif
0.0154464	0.0778748	0.537	0.507	1	Nudt19	Tex-prolif
0.0156117	-0.0930947	0.503	0.532	1	Rc3h1	Tex-prolif
0.0156871	0.0605596	0.634	0.582	1	Fcf1	Tex-prolif
0.0157071	-0.0572859	0.408	0.447	1	Polr3d	Tex-prolif
0.0157249	0.0453205	0.317	0.27	1	Stard7	Tex-prolif
0.0157288	-0.0653885	0.417	0.453	1	Cd38	Tex-prolif
0.0158027	0.0455228	0.386	0.336	1	Lxn	Tex-prolif
0.0158651	0.0634403	0.804	0.777	1	Mpc2	Tex-prolif
0.0159337	-0.050148	0.32	0.362	1	Tnrc18	Tex-prolif
0.0159745	0.0633998	0.956	0.937	1	Bag1	Tex-prolif
0.0160057	0.0674515	0.72	0.685	1	Emc2	Tex-prolif
0.0160089	-0.0642956	0.71	0.735	1	Picalm	Tex-prolif
0.0160097	0.0346971	0.326	0.276	1	Arl6ip6	Tex-prolif
0.0160748	-0.0327135	0.602	0.647	1	Sqstm1	Tex-prolif
0.01608	-0.0514289	0.417	0.459	1	Usp38	Tex-prolif
0.0160921	-0.0604942	0.322	0.364	1	Zranb1	Tex-prolif
0.0161017	-0.050662	0.997	1	1	Cd8a	Tex-prolif
0.0162099	0.0349567	0.374	0.32	1	Xpnpep1	Tex-prolif
0.0162515	-0.0853531	0.697	0.738	1	6820431F20Rik	Tex-prolif
0.0162592	-0.0544421	0.972	0.965	1	Vps37b	Tex-prolif
0.0162704	0.0436469	0.634	0.588	1	Dmac1	Tex-prolif
0.0163177	-0.0647763	0.369	0.41	1	Retreg1	Tex-prolif
0.0164189	-0.0662396	0.388	0.429	1	Fam174a	Tex-prolif
0.0164268	0.0522504	0.734	0.688	1	Polr3k	Tex-prolif
0.0164291	-0.0690751	0.524	0.567	1	Sp140	Tex-prolif
0.0165314	-0.0505927	0.414	0.463	1	Sidt2	Tex-prolif
0.016534	0.0578405	0.536	0.478	1	Ppp2cb	Tex-prolif
0.0165592	-0.0554007	0.463	0.5	1	Ncor2	Tex-prolif
0.016564	0.0679891	0.5	0.452	1	Agpat5	Tex-prolif
0.0166676	-0.086463	0.674	0.697	1	Kdm5a	Tex-prolif
0.0166899	-0.0778378	0.779	0.804	1	Clec2d	Tex-prolif
0.0167188	0.0446523	0.332	0.278	1	Golga5	Tex-prolif
0.016746	0.049265	0.456	0.407	1	Nob1	Tex-prolif
0.0168165	-0.0572763	0.979	0.988	1	Pak2	Tex-prolif
0.0168184	-0.0801107	0.426	0.47	1	Sesn3	Tex-prolif
0.0168783	0.0516176	0.374	0.327	1	Cog8	Tex-prolif
0.0169177	0.0591731	0.821	0.785	1	Polr2j	Tex-prolif
0.0169551	0.0514419	0.438	0.393	1	Mrpl3	Tex-prolif
0.016961	0.0512866	0.763	0.711	1	Mtarc2	Tex-prolif
0.0169845	-0.0833778	0.65	0.673	1	Gm20559	Tex-prolif
0.0169869	-0.0428173	0.434	0.489	1	Mast3	Tex-prolif
0.0170242	0.0707588	0.799	0.757	1	Hsbp1	Tex-prolif
0.0170741	-0.0528126	0.459	0.507	1	Fryl	Tex-prolif
0.0170821	-0.0507536	0.473	0.516	1	Ppfia1	Tex-prolif
0.0171823	-0.0752623	0.885	0.881	1	Clint1	Tex-prolif
0.0171851	-0.0604396	0.47	0.51	1	Prdm2	Tex-prolif
0.0172569	0.0635799	0.732	0.715	1	Glrx5	Tex-prolif
0.017268	-0.0428606	0.287	0.336	1	Atp6v1b2	Tex-prolif
0.0173543	-0.0595678	0.358	0.4	1	Mnat1	Tex-prolif
0.0175844	-0.0403717	1	1	1	Rpl6	Tex-prolif
0.0176496	-0.0682028	0.482	0.533	1	Mxd4	Tex-prolif
0.0177095	-0.056565	0.361	0.405	1	1810030O07Rik	Tex-prolif
0.0177312	0.0380286	0.445	0.39	1	Pgrmc1	Tex-prolif
0.0177706	-0.0539658	0.329	0.37	1	Ube3c	Tex-prolif
0.0177713	0.0525192	0.923	0.925	1	Lsm4	Tex-prolif
0.0178007	-0.0604236	0.484	0.521	1	Galnt6	Tex-prolif
0.0178746	-0.0408563	0.302	0.349	1	Vamp7	Tex-prolif
0.017895	-0.0615351	0.279	0.322	1	Scd2	Tex-prolif
0.0180516	0.0482985	0.412	0.366	1	Gna15	Tex-prolif
0.0180695	0.0617255	0.685	0.638	1	Rfc1	Tex-prolif
0.0180769	0.0472507	0.325	0.279	1	Mad2l2	Tex-prolif
0.018092	0.0366471	0.566	0.505	1	Desi1	Tex-prolif
0.0181384	-0.0827727	0.68	0.692	1	Lrp10	Tex-prolif
0.0181408	-0.072555	0.5	0.531	1	Ankhd1	Tex-prolif
0.0181714	-0.0403245	0.258	0.301	1	Gpr108	Tex-prolif
0.0181815	0.0423906	0.405	0.353	1	Tufm	Tex-prolif
0.0182182	-0.0777707	0.793	0.815	1	Nt5c	Tex-prolif
0.0182925	-0.0731078	0.853	0.886	1	Wdr43	Tex-prolif
0.0184107	-0.134209	0.582	0.607	1	Havcr2	Tex-prolif
0.0184835	0.0758921	0.454	0.409	1	Mcmbp	Tex-prolif
0.0184902	0.065118	0.626	0.589	1	Tuba1a	Tex-prolif
0.0185394	-0.0860818	0.615	0.632	1	Sipa1l1	Tex-prolif
0.0187292	0.0797824	0.975	0.96	1	Rsrp1	Tex-prolif
0.0187398	-0.0660886	0.421	0.461	1	Hint2	Tex-prolif
0.0188805	0.0482429	0.318	0.271	1	Haus8	Tex-prolif
0.018924	0.047463	0.604	0.562	1	Snx17	Tex-prolif
0.018981	-0.0625664	0.299	0.333	1	Capn7	Tex-prolif
0.0189947	0.0845453	0.416	0.37	1	Eno3	Tex-prolif
0.0190124	0.0792142	0.895	0.864	1	Baz1a	Tex-prolif
0.0191934	0.0688689	0.611	0.572	1	Stub1	Tex-prolif
0.0192973	0.0453372	0.763	0.708	1	Emd	Tex-prolif
0.0193444	0.0572291	0.891	0.869	1	Ppp2ca	Tex-prolif
0.0193749	0.0293429	0.362	0.31	1	Gbp3	Tex-prolif
0.0193991	0.0594849	0.816	0.799	1	Ppp1cc	Tex-prolif
0.0194136	-0.055758	0.337	0.375	1	Klhl6	Tex-prolif
0.0194463	-0.0555323	0.753	0.775	1	Sod1	Tex-prolif
0.0194875	-0.0583866	0.297	0.335	1	Vps26b	Tex-prolif
0.0196908	0.0572465	0.657	0.617	1	Otulinl	Tex-prolif
0.0197337	-0.0451831	0.39	0.444	1	Ube2d1	Tex-prolif
0.0198459	-0.0643292	0.751	0.793	1	Ranbp2	Tex-prolif
0.0198542	-0.0553403	0.565	0.602	1	Adcy7	Tex-prolif
0.0198616	0.0397383	0.593	0.539	1	Mknk2	Tex-prolif
0.0199106	0.0499259	0.506	0.463	1	Osgep	Tex-prolif
0.0199412	0.0814369	0.333	0.291	1	Gm29243	Tex-prolif
0.0199938	-0.0695492	0.398	0.439	1	Htt	Tex-prolif
0.02003	0.0631443	0.671	0.643	1	Ddx1	Tex-prolif
0.0201204	-0.0576603	0.391	0.43	1	Mdn1	Tex-prolif
0.0201646	0.0887542	0.935	0.942	1	Hnrnpab	Tex-prolif
0.0203308	0.044001	0.35	0.301	1	Gon7	Tex-prolif
0.0203416	-0.0503282	0.497	0.529	1	Nup153	Tex-prolif
0.0203591	0.0595453	0.79	0.747	1	Puf60	Tex-prolif
0.0204407	-0.0905659	0.729	0.752	1	Pik3r1	Tex-prolif
0.0205114	-0.0847626	0.423	0.453	1	Tasor2	Tex-prolif
0.0205747	0.0543781	0.635	0.579	1	Rassf1	Tex-prolif
0.0205784	0.0711022	0.819	0.794	1	Dph3	Tex-prolif
0.0205898	-0.0854577	0.754	0.76	1	Ankrd17	Tex-prolif
0.020596	-0.0582796	0.779	0.798	1	Hnrnpul2	Tex-prolif
0.0206609	0.0351596	0.332	0.286	1	Med31	Tex-prolif
0.0206726	-0.102319	0.778	0.798	1	Atxn1	Tex-prolif
0.0206734	-0.0627294	0.336	0.376	1	Mir142hg	Tex-prolif
0.0208323	-0.0494951	0.405	0.449	1	Rcn2	Tex-prolif
0.0208343	-0.055074	0.941	0.95	1	Celf2	Tex-prolif
0.0209116	0.0242726	0.382	0.328	1	Fxr2	Tex-prolif
0.0209377	0.0351868	0.302	0.26	1	Mars1	Tex-prolif
0.0210087	-0.0787414	0.488	0.518	1	Ero1l	Tex-prolif
0.021039	-0.0664812	0.445	0.483	1	Surf6	Tex-prolif
0.0210823	0.061201	0.65	0.606	1	Snrpa	Tex-prolif
0.0211394	-0.0509239	0.343	0.383	1	Ccdc88b	Tex-prolif
0.0212519	0.0584381	0.638	0.592	1	Blmh	Tex-prolif
0.0213487	-0.0587412	0.339	0.379	1	Apc	Tex-prolif
0.0213739	0.0648517	0.919	0.887	1	Ndufs6	Tex-prolif
0.021388	0.180725	0.389	0.353	1	H4c8	Tex-prolif
0.0214033	0.0650847	0.636	0.575	1	Ypel3	Tex-prolif
0.0214711	-0.0563474	0.44	0.485	1	Slc20a1	Tex-prolif
0.0215075	0.0486044	0.422	0.374	1	Metrn	Tex-prolif
0.0215239	-0.0812332	0.728	0.76	1	Crot	Tex-prolif
0.0216456	0.0636858	0.901	0.913	1	Cox20	Tex-prolif
0.0216911	-0.0590886	0.859	0.886	1	Npm3	Tex-prolif
0.0217281	0.0477451	0.402	0.358	1	Slc25a17	Tex-prolif
0.021759	-0.0786936	0.545	0.57	1	Tbl1x	Tex-prolif
0.0217915	0.0651744	0.764	0.747	1	Ssrp1	Tex-prolif
0.0218232	0.0480037	0.741	0.692	1	Uqcrc1	Tex-prolif
0.021989	0.0304224	0.318	0.267	1	Wdr46	Tex-prolif
0.0220562	-0.0532692	0.48	0.518	1	Nab2	Tex-prolif
0.0221036	0.0403705	0.319	0.274	1	Slain1	Tex-prolif
0.0221601	0.04558	0.374	0.334	1	Sart3	Tex-prolif
0.022254	0.0853238	0.407	0.364	1	2310001H17Rik	Tex-prolif
0.0223244	-0.0697682	0.428	0.457	1	Mau2	Tex-prolif
0.0223307	0.0790084	0.698	0.681	1	Psmd1	Tex-prolif
0.0223365	-0.0408627	0.428	0.479	1	Dicer1	Tex-prolif
0.0223534	0.044987	0.715	0.652	1	Serp1	Tex-prolif
0.0223786	0.0744233	0.992	0.992	1	Set	Tex-prolif
0.0224825	-0.0639958	0.378	0.418	1	Ubr1	Tex-prolif
0.0225474	0.0339802	0.998	0.999	1	Cdc42	Tex-prolif
0.0225692	-0.0386881	0.372	0.416	1	Gosr2	Tex-prolif
0.0228796	-0.0664083	0.611	0.641	1	Smad7	Tex-prolif
0.022886	-0.0463696	0.264	0.305	1	Dmac2	Tex-prolif
0.0229056	-0.0665753	0.847	0.857	1	Sh3kbp1	Tex-prolif
0.0229624	-0.0724704	0.392	0.438	1	Apobr	Tex-prolif
0.0230548	0.0609327	0.698	0.666	1	Agpat3	Tex-prolif
0.0231141	-0.0504331	0.823	0.843	1	Bcap31	Tex-prolif
0.0231462	0.0593831	0.786	0.737	1	Polr2g	Tex-prolif
0.0231538	-0.0671927	0.841	0.857	1	Nedd9	Tex-prolif
0.0232417	0.0372091	0.983	0.985	1	Hspe1	Tex-prolif
0.0232734	-0.0715318	0.532	0.569	1	Myo1e	Tex-prolif
0.0233631	-0.0476626	0.692	0.714	1	Hk1	Tex-prolif
0.0233884	0.0522716	0.588	0.532	1	1700123O20Rik	Tex-prolif
0.0234298	0.0618748	0.829	0.79	1	Rps27rt	Tex-prolif
0.0234509	0.0392201	0.314	0.268	1	Ints7	Tex-prolif
0.0235163	0.0706952	0.847	0.838	1	Timm23	Tex-prolif
0.0235752	-0.0708851	0.389	0.431	1	Nfkb2	Tex-prolif
0.0235844	0.0464684	0.662	0.624	1	Psph	Tex-prolif
0.0235911	-0.0522579	0.314	0.352	1	Strn	Tex-prolif
0.0236597	-0.0656477	0.701	0.733	1	Aebp2	Tex-prolif
0.0237119	-0.0813912	0.326	0.36	1	Lpp	Tex-prolif
0.0239155	-0.0716103	0.528	0.56	1	Raf1	Tex-prolif
0.0239879	-0.0485272	0.38	0.42	1	Unc119b	Tex-prolif
0.0240892	-0.0586704	0.287	0.327	1	Gcnt1	Tex-prolif
0.0242266	-0.0551683	0.974	0.965	1	Tmed9	Tex-prolif
0.0242273	0.0573979	0.482	0.44	1	Nxt1	Tex-prolif
0.024354	0.0498839	1	1	1	H2-K1	Tex-prolif
0.0243549	-0.0675785	0.766	0.785	1	Ascc3	Tex-prolif
0.0244852	0.0648491	0.677	0.635	1	Knop1	Tex-prolif
0.0244892	-0.0702568	0.797	0.817	1	Sdcbp	Tex-prolif
0.0244925	0.0569338	0.747	0.708	1	Fam104a	Tex-prolif
0.0245694	0.0418516	0.436	0.38	1	Ptrh2	Tex-prolif
0.0245699	0.0569479	0.649	0.619	1	Bccip	Tex-prolif
0.0246515	-0.0654038	0.658	0.697	1	Setd5	Tex-prolif
0.0246795	-0.0683571	0.641	0.666	1	Dennd1b	Tex-prolif
0.0247572	0.0621924	0.757	0.73	1	Mrpl32	Tex-prolif
0.0248185	-0.0718276	0.963	0.968	1	Eif3a	Tex-prolif
0.0248211	-0.0541325	0.471	0.502	1	Pwwp3a	Tex-prolif
0.0248239	-0.0496212	0.32	0.363	1	Golga3	Tex-prolif
0.0248458	-0.0619352	0.857	0.862	1	Cd28	Tex-prolif
0.0248834	0.0411373	0.448	0.398	1	Golt1b	Tex-prolif
0.0249735	0.0534787	0.669	0.624	1	Yipf1	Tex-prolif
0.0250518	-0.0617259	0.398	0.446	1	Rcsd1	Tex-prolif
0.0251158	0.0706121	0.974	0.975	1	Klre1	Tex-prolif
0.0251669	0.0422932	0.41	0.36	1	Mrpl39	Tex-prolif
0.0252197	-0.0595443	0.541	0.574	1	Tbx21	Tex-prolif
0.0252537	-0.0756681	0.605	0.631	1	Clcn3	Tex-prolif
0.0252731	-0.0660682	0.918	0.927	1	Ppp1r12a	Tex-prolif
0.0255606	0.058425	0.857	0.849	1	Uqcrfs1	Tex-prolif
0.0255657	-0.050862	0.554	0.591	1	Fuca1	Tex-prolif
0.0255997	0.047987	0.46	0.415	1	Vamp3	Tex-prolif
0.025607	0.0638131	0.924	0.914	1	Vamp8	Tex-prolif
0.0256632	0.0548236	0.52	0.488	1	Rabggtb	Tex-prolif
0.0258881	0.0694037	0.837	0.808	1	Nop58	Tex-prolif
0.0259438	-0.0926665	0.673	0.692	1	Lgals9	Tex-prolif
0.0260107	0.0411277	0.388	0.34	1	Herc4	Tex-prolif
0.0260117	0.0480687	0.446	0.396	1	Acot13	Tex-prolif
0.0260286	0.0517208	0.43	0.392	1	Ltv1	Tex-prolif
0.0260418	0.0425292	0.381	0.329	1	Metap1	Tex-prolif
0.0260632	-0.0780472	0.852	0.867	1	Fasl	Tex-prolif
0.0260909	0.0468977	0.524	0.48	1	Nae1	Tex-prolif
0.0262018	-0.0521477	0.793	0.828	1	Dctn4	Tex-prolif
0.0263621	-0.0524731	0.294	0.335	1	Zhx1	Tex-prolif
0.0264311	0.0498508	0.959	0.948	1	Mrps16	Tex-prolif
0.026498	-0.0594863	0.487	0.53	1	Inpp5b	Tex-prolif
0.0265286	-0.0630301	0.728	0.737	1	Mat2a	Tex-prolif
0.0266021	0.0476128	0.561	0.513	1	Pdcd2	Tex-prolif
0.0266094	0.0449728	0.499	0.446	1	Eif1ad	Tex-prolif
0.0266583	-0.0532524	0.356	0.4	1	Fchsd2	Tex-prolif
0.0269342	-0.0563195	0.84	0.819	1	Wapl	Tex-prolif
0.0269464	0.03057	0.325	0.273	1	Grhpr	Tex-prolif
0.027059	-0.0537927	0.45	0.491	1	Prpf39	Tex-prolif
0.0271147	0.101474	0.528	0.486	1	Lockd	Tex-prolif
0.0273391	0.0697071	0.734	0.713	1	Hspa9	Tex-prolif
0.0274748	0.091791	0.997	0.996	1	Aldoa	Tex-prolif
0.0274834	0.0658998	0.96	0.943	1	B4galnt1	Tex-prolif
0.0274979	0.0361065	0.416	0.365	1	Pnkp	Tex-prolif
0.0276021	-0.0573104	0.393	0.433	1	Usp24	Tex-prolif
0.0276369	0.0382239	1	1	1	Cfl1	Tex-prolif
0.0277174	-0.0707361	0.313	0.348	1	Slc2a1	Tex-prolif
0.0277232	-0.0725357	0.295	0.329	1	Fyco1	Tex-prolif
0.0278481	-0.055393	0.28	0.319	1	Zfp84	Tex-prolif
0.0278674	-0.0537738	0.744	0.779	1	Cab39	Tex-prolif
0.0279877	0.0538072	0.95	0.938	1	Srp9	Tex-prolif
0.0280316	0.0694817	0.618	0.584	1	Casp8ap2	Tex-prolif
0.0280607	-0.0655932	0.991	0.99	1	Klrk1	Tex-prolif
0.0281098	-0.0598469	0.326	0.363	1	Arhgef3	Tex-prolif
0.0281256	0.0702886	0.724	0.697	1	Lsm8	Tex-prolif
0.028131	-0.0640343	0.501	0.535	1	Rabep1	Tex-prolif
0.0281486	0.0500691	0.639	0.597	1	Mrpl40	Tex-prolif
0.0281543	-0.119095	0.525	0.544	1	Cyp51	Tex-prolif
0.0281656	0.0513836	0.556	0.519	1	Acat1	Tex-prolif
0.0282264	0.087277	0.652	0.609	1	Jun	Tex-prolif
0.0282591	-0.0587537	0.476	0.516	1	Parvg	Tex-prolif
0.0282628	0.0426593	0.614	0.57	1	Mrps18a	Tex-prolif
0.0282671	-0.0523763	0.78	0.808	1	Cul3	Tex-prolif
0.0283262	0.067957	0.871	0.856	1	Ppp1r14b	Tex-prolif
0.0283646	0.0360575	0.406	0.362	1	Mrpl50	Tex-prolif
0.028407	0.0512782	0.654	0.617	1	Btbd1	Tex-prolif
0.02841	0.0474365	0.452	0.405	1	Rabepk	Tex-prolif
0.0285988	-0.0634962	0.554	0.572	1	Rab3gap1	Tex-prolif
0.0286113	0.049715	0.583	0.548	1	Derl1	Tex-prolif
0.02871	-0.073689	0.474	0.501	1	Tcf12	Tex-prolif
0.028778	0.0309075	0.39	0.343	1	Aars	Tex-prolif
0.0288188	-0.0625167	0.366	0.409	1	Gm44694	Tex-prolif
0.0288381	0.0508648	0.847	0.821	1	Txn2	Tex-prolif
0.0289865	0.0531998	0.578	0.542	1	Lage3	Tex-prolif
0.0290712	-0.0525492	0.829	0.837	1	Aopep	Tex-prolif
0.0290734	-0.0412893	0.274	0.316	1	Wipf2	Tex-prolif
0.0291858	-0.0570225	0.315	0.354	1	Chm	Tex-prolif
0.0292055	0.0259453	0.503	0.459	1	Ncoa7	Tex-prolif
0.0292106	-0.0484598	0.524	0.55	1	Rb1cc1	Tex-prolif
0.0293157	-0.0617962	0.568	0.598	1	Riox2	Tex-prolif
0.0293222	0.0448459	0.451	0.403	1	Anapc15	Tex-prolif
0.0293267	-0.088594	0.847	0.857	1	Atp2b1	Tex-prolif
0.0293919	-0.0590962	0.947	0.961	1	Prpf4b	Tex-prolif
0.029394	0.0682018	0.529	0.494	1	Dtd1	Tex-prolif
0.0294478	0.0317859	0.662	0.61	1	Sirt2	Tex-prolif
0.0295093	0.0654602	0.928	0.941	1	Cct8	Tex-prolif
0.0295261	-0.0360362	0.347	0.398	1	Mecp2	Tex-prolif
0.0296177	-0.0571996	0.705	0.723	1	BC005537	Tex-prolif
0.0297034	0.0262794	0.368	0.323	1	Ccm2	Tex-prolif
0.0297043	0.0409976	0.323	0.279	1	Rnf113a2	Tex-prolif
0.0298806	0.0449318	0.971	0.959	1	Sh3glb1	Tex-prolif
0.030057	0.0996873	0.518	0.479	1	Ezh2	Tex-prolif
0.0301038	0.0527305	0.895	0.873	1	Rbm8a	Tex-prolif
0.0301606	0.0417641	0.386	0.343	1	Uxt	Tex-prolif
0.0302295	-0.0510678	0.668	0.693	1	Nudcd3	Tex-prolif
0.0303737	-0.0608485	0.782	0.798	1	Supt5	Tex-prolif
0.0303997	0.0464034	0.524	0.477	1	Dcaf13	Tex-prolif
0.0306052	0.043353	0.326	0.279	1	Itgb3bp	Tex-prolif
0.030636	-0.0449489	0.423	0.465	1	Fam193a	Tex-prolif
0.0307806	0.0437217	0.305	0.264	1	Fam174c	Tex-prolif
0.0308291	-0.0326444	0.27	0.311	1	Skiv2l	Tex-prolif
0.0308704	-0.0632171	0.638	0.65	1	Krcc1	Tex-prolif
0.030875	0.075721	0.928	0.946	1	Tagln2	Tex-prolif
0.0309075	-0.0274869	1	1	1	Rpl8	Tex-prolif
0.0309195	0.0554134	0.343	0.302	1	Zbtb25	Tex-prolif
0.0309371	-0.0701762	0.632	0.666	1	Pkn1	Tex-prolif
0.0309667	-0.056472	0.628	0.659	1	Ogfr	Tex-prolif
0.0309925	0.0506779	0.453	0.411	1	Farsa	Tex-prolif
0.0310337	0.0229581	0.309	0.262	1	Crls1	Tex-prolif
0.0310628	0.0454165	0.496	0.451	1	Nelfb	Tex-prolif
0.0311066	0.063536	0.583	0.529	1	Casp1	Tex-prolif
0.0311169	-0.0559341	0.839	0.853	1	Hp1bp3	Tex-prolif
0.0311789	0.0326567	0.496	0.439	1	Nudt9	Tex-prolif
0.031237	-0.0575877	0.527	0.564	1	Ywhag	Tex-prolif
0.0313358	-0.0687501	0.602	0.641	1	Pde7a	Tex-prolif
0.0314011	0.0472231	0.42	0.377	1	Tubgcp2	Tex-prolif
0.0314042	0.0344313	0.368	0.319	1	Xlr4a	Tex-prolif
0.0314045	-0.061508	0.344	0.38	1	Atr	Tex-prolif
0.0314319	0.0433161	0.969	0.966	1	Ndufb11	Tex-prolif
0.031681	-0.0681721	0.518	0.561	1	Fbxl14	Tex-prolif
0.0317888	0.052948	0.552	0.512	1	Ei24	Tex-prolif
0.0318003	-0.0692031	0.436	0.473	1	Vrk2	Tex-prolif
0.0319802	0.0390418	0.626	0.581	1	Nip7	Tex-prolif
0.0320066	0.0458976	0.967	0.956	1	Atp6v0e	Tex-prolif
0.0320693	0.0248135	0.642	0.581	1	Phax	Tex-prolif
0.0320944	-0.0511914	0.293	0.334	1	Gdi1	Tex-prolif
0.0321217	-0.065188	0.695	0.721	1	Rnf166	Tex-prolif
0.0321535	-0.0503571	0.925	0.942	1	Nsd3	Tex-prolif
0.0323259	-0.037736	0.478	0.52	1	Rab24	Tex-prolif
0.0323345	0.0744398	0.919	0.901	1	Zfp36l2	Tex-prolif
0.032641	0.0481222	0.605	0.56	1	Mfsd14a	Tex-prolif
0.0326427	-0.0515899	0.588	0.627	1	Spop	Tex-prolif
0.0327168	-0.044173	0.331	0.373	1	AB124611	Tex-prolif
0.0327765	0.0470978	0.911	0.891	1	Psmd8	Tex-prolif
0.0329863	-0.0365549	0.286	0.326	1	Kdm7a	Tex-prolif
0.0330042	0.0396379	0.531	0.479	1	Trnau1ap	Tex-prolif
0.0330348	-0.0553944	0.662	0.679	1	Plekha2	Tex-prolif
0.0330505	-0.0593918	0.608	0.626	1	Csnk1g3	Tex-prolif
0.0331855	-0.0404493	0.467	0.515	1	Acly	Tex-prolif
0.0332833	0.050757	0.807	0.781	1	Psmd7	Tex-prolif
0.0335828	-0.0619411	0.702	0.736	1	R3hdm1	Tex-prolif
0.0336017	0.0672579	0.676	0.648	1	Pigx	Tex-prolif
0.0336255	-0.0613325	0.614	0.643	1	Snrnp200	Tex-prolif
0.0336418	0.0564179	0.702	0.663	1	Mbd3	Tex-prolif
0.0336489	0.0353579	0.327	0.284	1	Edem2	Tex-prolif
0.0337328	0.0453427	0.82	0.789	1	Pin4	Tex-prolif
0.0338079	0.0376018	1	1	1	Rps2	Tex-prolif
0.0338536	-0.0505612	0.41	0.455	1	Cnppd1	Tex-prolif
0.0339529	-0.0579399	0.314	0.349	1	Leng8	Tex-prolif
0.0341265	-0.0639804	0.751	0.764	1	Lcp2	Tex-prolif
0.0341975	-0.0549725	0.646	0.67	1	Runx2	Tex-prolif
0.0342026	-0.0781944	0.819	0.835	1	Os9	Tex-prolif
0.0342085	-0.0572295	0.707	0.723	1	Tomm70a	Tex-prolif
0.034218	0.0693305	0.522	0.491	1	Upf1	Tex-prolif
0.0342794	0.0515844	0.377	0.341	1	Abhd2	Tex-prolif
0.0342962	0.0746746	0.881	0.873	1	Canx	Tex-prolif
0.0343255	0.0471434	0.74	0.711	1	Suclg1	Tex-prolif
0.0343307	-0.053216	0.382	0.423	1	Tlk2	Tex-prolif
0.034332	0.137239	0.804	0.776	1	H4c4	Tex-prolif
0.0343618	0.0486227	0.627	0.587	1	Derl2	Tex-prolif
0.0344912	-0.062848	0.329	0.362	1	Herc3	Tex-prolif
0.0345503	-0.0492806	0.317	0.351	1	Ddx49	Tex-prolif
0.0347224	-0.0541679	0.753	0.766	1	Vps4b	Tex-prolif
0.034937	0.0519152	0.689	0.667	1	Ppp4c	Tex-prolif
0.0349923	-0.0594533	0.58	0.603	1	Notch1	Tex-prolif
0.035002	-0.0591184	0.57	0.6	1	Celf1	Tex-prolif
0.0350463	-0.0453207	0.284	0.324	1	Ermp1	Tex-prolif
0.0351174	0.0438934	0.516	0.474	1	Ufd1	Tex-prolif
0.0351191	-0.0625142	0.713	0.725	1	Sema4a	Tex-prolif
[truncated: 47,463 more rows]

## Sheet: 03_proportion_clusters
cells.cluster_names	cells.SampleGroup	Freq
Tex-term	Intergenic	0.346549
Tex-prolif	Intergenic	0.288399
Tex-Prf1	Intergenic	0.115419
Tem	Intergenic	0.0516887
Tprolif	Intergenic	0.0610866
Tpex	Intergenic	0.0778267
Tex-early-prolif	Intergenic	0.0417034
Tnaive-like	Intergenic	0.0140969
Tcytokine	Intergenic	0.00323054
Tex-term	Snx9_KO	0.271595
Tex-prolif	Snx9_KO	0.32309
Tex-Prf1	Snx9_KO	0.0988372
Tem	Snx9_KO	0.119048
Tprolif	Snx9_KO	0.0844408
Tpex	Snx9_KO	0.0575858
Tex-early-prolif	Snx9_KO	0.0315615
Tnaive-like	Snx9_KO	0.0105205
Tcytokine	Snx9_KO	0.00332226

## Sheet: 04_cell_cycle_genes
G2M phase murine	S phase murine
symbol	symbol
Gtse1	Chaf1b
Ckap2	Rad51
Ccnb2	Pcna
Cdca2	Uhrf1
Rangap1	Cdc45
Tpx2	Mcm5
Ndc80	Ubr7
Aurka	Tyms
Mki67	E2f8
Ckap5	Msh2
Cenpa	Dscc1
Ttk	Pola1
Cks2	Pold3
Anln	Hells
Gas2l3	Casp8ap2
Cdca8	Cdc6
G2e3	Wdr76
Dlgap5	Gins2
Tubb4b	Clspn
Ckap2l	Mcm6
Kif11	Usp1
Kif20b	Fen1
Kif23	Slbp
Nusap1	Gmnn
Hmgb2	Ccne2
Anp32e	Blm
Top2a	Dtl
Hjurp	Tipin
Nuf2	Rfc2
Nek2	Ung
Cdk1	Rrm1
Cdc25c	Prim1
Cbx5	Mcm4
Ncapd2	Rrm2
Aurkb	Rpa2
Tacc3	Nasp
Cdca3	Brip1
Smc4	Mcm2
Cenpe	Rad51ap1
Hmmr	Exo1
Kif2c	Cdca7
Ect2
Bub1
Birc5
Ctcf
Cdc20
Lbr
Cks1b
Cenpf
Psrc1

## Sheet: 05_signatures
early_exhausted_Schietinger2016	effector_Schietinger2016	late_exhausted_Schietinger2016	naive_c1_6_Schietinger2016	Tpex_Andreatta2021	Tex_Andreatta2021	earlyActivation_Andreatta2021	effectorMemory_Andreatta2021	naiveLike_Andreatta2021	lcmv_effector_like_Miller2019	lcmv_progenitor_exhausted_Miller2019	lcmv_proliferating_Miller2019	lcmv_terminally_exhausted_Miller2019
Kif11	Ccr5	Rabgap1l	Nme7	Lag3	Lag3	Gzmk	Gzma	Ccr7	1810058I24Rik	2310001H17Rik	0610010K14Rik	2900026A02Rik
Lig1	H2-Ab1	Klra7	Tubb2b	Xcl1	Prf1	Fos	Gzmk	Il7r	Abracl	Arap2	1500009L16Rik	Abi3
Hist1h2ak	Klrk1	Loc100044182	Dapl1	Crtam	Cd8a	Cd69	Nkg7	Sell	Acp5	Asap1	1700097N02Rik	Adam19
Tyms-Ps	Edg8	Klra16	Socs3	Ifng	Havcr2	Zfp36	Cd8a	Tcf7	Actb	Cd28	1810037I17Rik	Akna
Hist1h4c	Aif1	Cd200r2	Rgs10	Ccl4	Gzmb	Fosb	Cd8b1	Txk	Adgre5	Cd9	2010107E04Rik	Apobec3
Cenpk	H2-Aa	Tmem38b	Scn2b	Pdcd1	Nkg7	Ccl5	Ctsw	S1pr1	Ahnak	Crtam	2610318N02Rik	Arhgap9
Nrn1	Loc641240	Osbpl3	Tmem108	Dusp4	Cd8b1	Gzmm	Gzmb	Lef1	AI467606	Ctla2a	2700029M09Rik	Arl6ip1
Hist1h2bj	Id2	Litaf	Amigo2	Cd8a	Ctsd	Dusp2	Ccl5	Satb1	Anxa2	Cxcl10	2700094K13Rik	Armc7
Rrm1	Ccr5	Gcnt1	Slc6a19	Zeb2	Klrd1	Lyar	Cst7		Anxa6	Eef1a1	4930427A07Rik	AW112010
Hist1h2ag	H2-Ab1	Rgs1	Tubb2a	Nr4a2	Id2	Samd3	Prf1		Apbb1ip	Eef1b2	4930579G24Rik	Bcl2a1b
Hist2h2ab	Ccl5	Tyrobp	1190002h23rik	Sla	Cst7	Cxcr4	Abi3		Arhgdib	Eef1g	Abracl	Cbx4
Rad51	Casp1	Ubash3b	Ggt1	Nkg7	Pdcd1	Ctsw	Fasl		Arl4c	Ehd3	Acsl5	Ccl3
Hist1h2bk	Klrk1	Acot7	Igfbp4	Tigit	Tnfrsf9	Cd8a	Itm2c		Arl6ip5	Emb	Actb	Ccl4
Hist1h2bf	Ccr5	Klra20	Ramp1	Ctsw	Tigit	Anxa1	1500009L16Rik		Arpc2	Evl	Actg1	Ccl5
Hist1h4m	Ahnak	Car2	Vangl2	Tnfrsf9	Ctsw	Klrg1	Eomes		Arpc5	Fosb	Actn4	Cd160
Hist2h2ac	Atxn1	Klre1	Atp1b1	Tox	Ccl4	Cd8b1	Chst12		Atp1b3	Gm10020	Actr3	Cd164
Mcm6	Zeb2	Serpina3g	Ampd1	Lyst	Cd63	Aoah	Ccr5		Atp2b1	Gm10073	Aes	Cd27
Hist2h3c1	Cd74	Spry2	Tgfbr3	Tnfsf4	Ccl3	Tagap	Hcst		Atp5h	Gm10126	Agfg2	Cd3e
Nrp1	Smpdl3b	Bhlhb2	Ntrk3	Ccl3	Ifng	Klrd1	Aoah		Bhlhe40	Gm10263	AI662270	Cd3g
Ncapg2	Xist	Fasl	Nme7	Gzmb	Cxcr6	Ier2	Hopx		Bin2	Gm17430	Alyref	Cd7
Bcat1	Itgb1	Plek	Tsc22d3	Rab27a	Fasl	Gzma	Slamf7		Calm1	Gm2000	Anapc11	Cd82
Plk1	Id2	Rabgap1l	Ccr9	Prf1	Rbpj	Cst7	Cxcr3		Capn2	Gm8730	Anapc13	Cd8a
Fignl1	Gzmk	Osbpl3	Igfbp4	Cd70	Chst12	Itm2c	Oasl1		Ccl5	Gm9493	Anapc15	Cst7
Lmnb1	Cd44	Fcer1g	Tmie	Plscr1	Fam3c	Parp8	F2r		Ccnd3	Gnb2l1	Anapc5	Cxcr6
Tacc3	Erdr1	Gm156	Itgae	Cxcl13	Csf1	Btg2	Cxcr6		Cd247	Gpr183	Anp32b	Dapk2
Sgol1	S100a6	Fgl2	Xkrx						Cd48	Hif1a	Anp32e	Dtx1
Cdca3	Lyz	Acot7	Itgae						Cd8b1	Hspe1	Anxa2	Dusp2
Chek1	S100a4	Loc100045268	Oasl2						Cdc42	Icos	Anxa5	Efhd2
Cks1b	Cxcr3	Ccl3	Itgae						Cdkn2d	Id3	Anxa6	Eif4a2
Hist1h3e	H2-Ab1	Asb2	Mgst2						Cmpk1	Ifit3	Ap2s1	Fam189b
Birc5	Plekhg3	Gm156	Dntt						Crip1	Il7r	Apitd1	Fasl
Hist1h2bn	Ahnak	Nr4a2	Lrp12						Ctsd	Itgb1	Arhgdia	Foxn3
Tnfrsf9	Pogk	Kif5c	Itgae						Cx3cr1	Jun	Arhgdib	Fyn
Mad2l1	Tbx21	Klra10	Trib2						Cyba	Kcnn4	Arl6ip1	Gimap1
Hist1h2bb	Ctla2a	Anxa2	Kcna2						Cyth4	Limd2	Arpc4	Gimap6
Hist1h1b	Cd74	Loc100046232	Timp2						Dnajc15	Ltb	Arpc5	Gimap7
Hist1h2ah	Sas	Xcl1	Fam113b						Dusp5	Ly6a	Arsb	Glrx
Gtse1	Samhd1	Cd200r1	Tec						Emp3	Ly6e	Asf1b	Gm12216
Foxm1	Rnf138	Myo6	Hist2h2be						Fam107b	Mif	Atp1a1	Gng2
Hist1h3a	Lrrk2	Eg241041	Idh2						Fam65b	Mrpl23	Atp5b	Gramd1a
Lig1	Loc100048049	Ehd4	Actn1						Flna	Ms4a4c	Atp5c1	Gzma
Cdca2	L3mbtl3	Cd244	Gpr114						Fxyd5	mt-Atp6	Atp5f1	Gzmb
Chaf1a	Phf13	Sh2d2a	Tsc22d3						Glipr2	mt-Co1	Atp5g3	Gzmk
Chst2	Slc9a7	Rgs1	Inadl						Glud1	mt-Co2	Atp5h	H2-Q4
Hist1h2bm	Gzmm	Lat2	Bhlhb9						Gmfg	mt-Co3	Atp5j	Hcst
Psat1	Dmrta1	Fam129a	Pscd3						Gna15	mt-Cytb	Atp5j2	Hspa5
Uhrf1	Ly86	Mmd	Bclaf1						H2-D1	mt-Nd1	Atp5k	Id2
Foxm1	Igf1	Cdh1	Add1						H2-Q7	mt-Nd2	Atp5o	Ifi47
Clspn	Bc094916	Centd3	Ttc3						H2afz	mt-Nd3	Atpif1	Ifit3
Casp3	Grap	Dapk2	Rcan3						H3f3a	mt-Nd4	Aurka	Il21r
Birc5	Loc100047046	Glp1r	Nol6						Hsd11b1	mt-Nd5	Aurkb	Isg15
Stmn1	D12ertd553e	Lat2	Wdr45						Ier2	Naca	Bak1	Itk
Tpx2	Anxa1	Acot7	Spnb2						Ier5	Nek7	Banf1	Itpkb
Hist1h1e	Fcrla	Rgs1	2310044h10rik						Ifngr1	Npm1	BC021614	Lag3
Hist1h4k	Fcgr4	Ccl4	Trfp						Il17ra	Nrp1	Birc5	Lax1
Rrm2	As3mt	Ccl4	Irf9						Il18r1	Pou2f2	Blmh	Lrrk1
Hist1h2ad	Cd163	Cxcr6	Irf2bp1						Itgb2	Ptpn6	Bsg	Mbnl1
Hist1h1a	Fcrla	Loc100038897	Pacsin1						Itgb7	Rilpl2	Bub1b	Mxd4
Cbx5	Arhgap26	Gcnt1	Ifngr2						Kcnab2	Rnf213	Bub3	Nr4a2
Tpi1	Rfx3	Ctnnd2	Tbl1x						Kcnn4	Rpl10-ps3	Bzw1	Pdcd1
Lig1	Cfp	Scamp1	Sipa1l1						Klf2	Rpl10a	Calm1	Pfdn5
Kif22	Marcks	Tnfaip3	Rabgap1						Klf3	Rpl11	Calm2	Pla2g16
Top2a	Faim3	D6wsu176e	Skp1a						Klrc1	Rpl12	Calm3	Plac8
Hist1h2af	Txndc5	Loc100046608	Loc100040592						Klrd1	Rpl13	Calr	Prdx5
Ncapd2	Cd79b	Srxn1	Ihpk1						Klrk1	Rpl13-ps3	Canx	Prkch
Uhrf1	Cd79b	Cd80	Zfp639						Krtcap2	Rpl14	Capg	Psmb10
Ikzf2	Golm1	Lilrb4	1300007f04rik						Lamb3	Rpl15	Capza2	Psmb8
Hist1h2an	Thtpa	Gnb5	Tagap						Laptm5	Rpl17	Capzb	Psme1
Cdc20	Unc93b1	4930539e08rik	Huwe1						Lfng	Rpl18	Carhsp1	Ptger4
Aspm	C130026i21rik	Mtmr1	Drbp1						Lgals1	Rpl18a	Cbfb	Ptpn18
Hist1h3d	Smad3	Cbx6	Tssc1						Lgals3	Rpl21	Cbx1	Ptpn22
Tfdp1	Fcrl1	Mxd4	Ttc3						Lrrc58	Rpl22	Cbx3	Rgs1
Hist1h2bh	Mef2c	Ankrd12	Cd69						Lrrfip1	Rpl22l1	Cbx5	Rgs2
Rrm2	Ebi2	Acadsb	Ttc3						Lsp1	Rpl23	Ccdc34	Rgs3
Hist1h4b	Angptl1	P2rx7	Pigp						Ly6c2	Rpl23a	Ccna2	Rtp4
Slco4a1	Emr1	Plekhf1	Ttc3						Ms4a4b	Rpl23a-ps3	Ccnb1	Runx3
Hist1h2ab	Tnfrsf13c	Ssbp3	Anp32a						Myl6	Rpl24	Ccnb2	Serpina3g
Tpi1	H2-Q10	Klk1b27	Ttc3						Myo1f	Rpl26	Ccne1	Serpinb6b
Mcm5	Epsti1	Optn	Dscr1l2						Myo1g	Rpl27a	Cd47	Sh2d2a
Hist1h4i	1700025g04rik	Sdcbp2	Pnpla8						Neat1	Rpl28	Cd48	Shisa5
Ifng	Vcam1	Hip1	Ai646023						Nfkbia	Rpl29	Cdc20	Sipa1
Endod1	Rora	Smc5l1	Traf6						Nkg7	Rpl3	Cdc25b	Slc3a2
Rad51	Cr2	Itih5	Kras						Nptn	Rpl30	Cdc42	Stat1
Hist1h2ao	Samhd1	Mfsd10	Inadl						Nt5c	Rpl31	Cdc45	Stk17b
Kif4	Blk	Slc16a13	Brd2						Ostf1	Rpl32	Cdca2	Tap2
Rilpl2	Bc028528	Gja8	Dusp10						Pim1	Rpl34	Cdca3	Tapbp
Hist1h4f	Cd24a	Cyln2	Dag1						Ppp1r12a	Rpl35	Cdca4	Tapbpl
Nrp1	Esm1	Pls3	Zfp281						Prex1	Rpl35a	Cdca5	Tnfrsf1b
Clspn	A130038h09rik	Mtap2	Slc44a2						Prkcq	Rpl36	Cdca8	Tox
2810417h13rik	H2-Dmb2	Flot2	2310039h08rik						Prr13	Rpl36a	Cdk1	Ucp2
Rad51	Golm1	Ergic1	2410002f23rik						Psap	Rpl37	Cdk2	Vmp1
Cenpa	Edg8	Sp4	Itgae						Pycard	Rpl37a	Cdk4	Zbp1
Hist2h3b	Spib	2900026a02rik	2610207i05rik						Racgap1	Rpl39	Cdkn2c
Hist2h3c1	Ctsh	Eg654432	Fxyd5						Rap1b	Rpl4	Cdkn2d
Tk1	Car5b	Pear1	Cyb5						Rasa3	Rpl41	Cdkn3
Birc5	Scd1	Trim36	Specc1l						Rasgrp2	Rpl5	Cenpa
Cd200	Aif1	Slc35f5	Atg2b						Reep5	Rpl6	Cenpe
Clspn	Zyx	2310046k01rik	Pdlim4						Rhoa	Rpl6l	Cenpf
Clspn	Arhgap15	Klra12	Rbbp6						Rora	Rpl7a	Cenpl
Kif15	Arfl4	4921511k06rik	Sesn1						S100a10	Rpl8	Cenpm
Irf8	B3gnt5	Sytl3	Rnf34						S100a11	Rpl9	Cenpw
Gpd2	Errfi1	Mcam	Rab6b						S100a13	Rpl9-ps6	Cep55
Ptms	Fcer2a	Dapk2	Paox						S100a4	Rplp0	Cfl1
Klhdc2	B3gnt8	Slc16a11	Ap3m2						S100a6	Rplp1	Chaf1a
Leo1	Epsti1	1700026l06rik	Slc3a2						S1pr4	Rplp2	Chaf1b
Sumo3	Hmox1	Klf8	Gm561						Selplg	Rps10	Cisd1
Ewsr1	Itgax	Magee1	Uspl1						2011-09-01	Rps11	Cisd3
Cnih4	Ly6d	Atp8a2	Hdac2						Sgk1	Rps12-ps3	Cit
Zdhhc6	Klrg1	Sec24d	Txndc15						Sh3bgrl3	Rps14	Ckap2
Med7	Pld4	Prkra	Dusp10						Snx5	Rps15	Ckap2l
Nxt1	Aqp9	Rbl2	Samd9l						Spn	Rps15a	Cks1b
2310031l18rik	Mef2c	Klra21	Loc100047606						Stk24	Rps16	Cks2
D17wsu104e	Syk	Ottmusg00000005737	Slc35b3						Tagln2	Rps17	Clic1
Aaas	Gabarapl2	Klra16	Bc002199						Thy1	Rps18	Clspn
Eif3a	Pou6f1	2022-09-04	A630042l21rik						Tm6sf1	Rps18-ps3	Cmc2
Rpl27a	2810433k01rik	Klra12	Hdlbp						Tmem50a	Rps19	Cmpk1
Rbm14	Loc100046930	Sytl2	Pde4d						Tnfaip8l2	Rps2	Cmtm7
Ccnb1	Rbm47	Lincr	2700038c09rik						Tprgl	Rps20	Commd1
Rad54l	Cd19	Loc100045780	Slc44a2						Tsc22d3	Rps21	Commd3
Depdc1b	Cd180	Pros1	Cyb561d1						Tspo	Rps23	Coro1a
Cenpp	Fcer2a	D16ertd472e	Ssbp2						Tuba1a	Rps24	Coro1c
Baz1a	Cx3cr1	Flot2	Kif1b						Txk	Rps25	Cotl1
Eg665646	H2-Ob	Sec15l1	Aff1						Txndc5	Rps26	Cox20
Sh3rf1	Sdc3	Acot11	Ccdc101						Vim	Rps26-ps1	Cox5a
Rfc5	Hopx	Enpp5	3110001d03rik						Xrn2	Rps27	Cox5b
Cdca1	Ccr2	Vps13c	Setd7						Ywhaq	Rps27a	Cox6b1
Ak2	Ccdc93	Prr15	Rpp21						Zeb2	Rps27rt	Cox7a2
D2ertd750e	Scnn1g	Ankrd12	Ttc3						Zyx	Rps28	Crip1
D330028d13rik	Emp1	Etv5	Parp8							Rps29	Csnk2b
Eg434858	Lmo2	Sytl3	Ilvbl							Rps3	Csrp1
8430427h17rik	Il18r1	Ier5l	Hpcal1							Rps3a1	Cst3
Rfwd3	Eomes	Prkch	B930041f14rik							Rps4x	Ctbp1
Bclaf1	Snx8	Prmt2	Tomm7							Rps5	Cyba
Eif2b5	Pkig	1200002n14rik	Osbpl8							Rps6	Cycs
Ncl	Il18rap	Ela1	Phf2							Rps7	Dap
Xpnpep1	Rnase6	Slc25a34	Arhgef1							Rps8	Dazap1
Ect2	D030013i16rik	Ica1	Hmg20a							Rps9	Dbf4
Ezh2	H2-Eb1	1700023m03rik	Lgals9							Rpsa	Dbi
Ncapg2	2310047o13rik	Bcl2	Rsad2							Slamf6	Dck
Ruvbl1	Ccr6	Hoxa7	Rps25							Socs3	Dctpp1
Mrps7	Emr1	Lincr	Top2b							Tcf7	Ddx39
Ncl	Snn	S100a11	Atp5l							Tmsb10	Ddx39b
Cdk2	Samd3	Apbb1	Traf6							Tnfsf8	Dek
Mcm10	Mef2c	Lims1	Oprs1							Traf1	Depdc1a
Pmvk	Loc100047815	Vps37b	Pigp							Usp18	Dera
E2f2	Sypl	P2rx7	Tbxa2r							Wdr89	Dhfr
Sfrs1	Aif1	3110062m04rik	Setx							Xcl1	Diaph3
Hnrnph3	Sypl	3830406c13rik	Rps19							Xist	Dlgap5
Zfp330	Slc40a1	Ptpn12	Gas5							Zfos1	Dnajc9
Ipo5	Nod1	2610020h08rik	Als2cl							Zfp36l1	Dnmt1
Nup133	Loc100044755	Pear1	Gatad2b								Dpcd
Irf4	2022-03-01	Mtap2	Tha1								Dpy30
Ran	Cybb	Acot11	Nucb2								Dtl
Fkbp4	Itgb1	Map3k7ip2	Mettl9								Dtymk
Hspa9	Il10ra	Camk2n1	Rcsd1								Dut
Loc234374	Cdc42ep3	Trerf1	Cytip								Dynll1
Chek1	Eg574403	Itih5	Prkd3								E2f1
3110082i17rik	Zeb2	Acoxl	N4bp2								E2f2
Fkbp1a	Ahnak	Bcl2	Gbp2								Ebp
Uchl5	Sirpa	Slc41a3	Abtb2								Eif1ax
Eif4g1	9930111j21rik	Gcet2	2410002f23rik								Eif2s1
Kntc1	Ap1g2	Klra19	Atad1								Eif3l
Usp1		Bc023882	Rpl30								Eif4a1
Eif2b5		Egr1	Pdrg1								Eif4h
Ars2		Rbpj	Treml2								Eif5a
Mre11a		Rgs3	Prkd3								Emp3
Ppih		Naip7	Slc12a7								Eno1
Blmh		Rasa1	Msh6								Erh
Sart1		Dusp6	Dctn6								Eri1
Vars		Cetn4	Gpr146								Esco2
Setd8		Clgn	Stat5a								Esyt1
Hmgb1		Gfi1	Id3								Etfa
Kif4		Vwa5a	Bbs9								Etfb
Kdelc2		Glcci1	Fam134b								Ewsr1
Gtse1		Tnfrsf1a	Aldh6a1								Exosc8
Eif3b		Fndc3b	Sbf1								Ezh2
2410015n17rik		Ugp2	Mrpl30								Ezr
Cdc6		Klrb1a	Ifngr2								Fabp5
Aldh16a1		Itgav	Stt3b								Fam96a
Ak2		Loc100038893	Foxk1								Fbxo5
Pole3		Aldob	Cd6								Fen1
Cnot6		Osbpl3	Spnb2								Fignl1
Smc2		Tnfrsf1a	Trak2								Fkbp2
Nudc-Ps1		Pgm2l1	2810403a07rik								Flna
Pask		Acot7	Akap9								Fundc2
Spag5		Ppm1b	Tbcel								Fxn
Ccnb1		Tmem40	Tspan32								Fzr1
Ppid		Eif4e3	Rbm38								G3bp1
Sumo3		Aplp2	Hdac7								Gapdh
Nhedc2		Ngfrap1	Tmod3								Gars
Psmb7		Dst	Lmo4								Gdi2
Ruvbl2		Pitpnc1	Ai662250								Gins2
Nasp		2010002n04rik	Il6ra								Glipr2
Tnfsf11		Ptpn12	Rpl23								Gltp
Crtam		Lilrb4	Ensmusg00000054212								Gm17087
Sgol1		Hic1	Il21r								Gmfg
Ivns1abp		Ptpn12	Rraga								Gmnn
Rap1a		Vps54	Atp6v1d								Gnai2
Apitd1		Loc100048313	Zbp1								Gnas
Prep		Ptpn12	Mark2								Gnb2
3000004c01rik		Nedd9	Fam113b								Gtf2f1
Dcps		Abcb9	Celsr1								H2afv
Mrpl18		Abcb9	Ssbp2								H2afx
Eg433182		Tesk2	Alkbh4								H2afz
Hars		B4galt4	Gpr146								H3f3a
Cct3		Dynlt3	Mgea6								Hat1
Bard1		Ppm1b	Orai2								Haus4
Asnsd1		Cd7	Rpl35								Haus8
Mpp6		Gper	Ctage5								Hdac1
Dhfr		Ptpn12	Entpd5								Hdgf
Nudc		Efcab4b	2022-09-06								Hells
Sfxn1		Efcab4b	Neu1								Hexb
Ube2e3		Mdfic	Zbtb33								Hint1
Cdc25c		Spin2	Ier3ip1								Hist1h1b
Psmd2		Nedd9	Edem1								Hist1h1e
Ung		Loc100046608	Rgs19								Hist1h2ae
6330548g22rik		Klra22	Fntb								Hist1h2ap
Smarcc1		Enpp1	1110038d17rik								Hist1h4i
C330027c09rik		Tnfsf10	Slc30a4								Hjurp
Ube2t		Tmcc3	Lta								Hmgb1
Paics		Repin1	Itprip								Hmgb2
Rpl27a		Ncf1	Scp2								Hmgb3
Capg		Abr	Adrbk1								Hmgn2
Bex2		Sytl2	Rpl31								Hmgn5
Cdc45l		Spred2	Spata6								Hmmr
Arl6ip4		Itga1	Tmsb10								Hn1
Thoc4		Cd200r2	Rbm38								Hnrnpa1
Tk1		Dusp1	Lip1								Hnrnpa2b1
Ssrp1		Ncf1	Pdk1								Hnrnpa3
Hist2h4		Skap2	Loc100039532								Hnrnpab
Vcp		Cd200r1	Stat5a								Hnrnpc
Oxct1		Coro2a	Gadd45g								Hnrnpf
Srpr		Tmed3	Commd8								Hnrnpk
L7rn6		Ccrl2	Arhgef1								Hnrnpu
Dbr1		Cd200r2	Loc100047579								Hp1bp3
Eno3		2022-03-08	Dedd2								Hprt
Asnsd1		Sytl3	Ltv1								Hsd11b1
Marcksl1		Loc100046608	Dnajc3								Hsp90aa1
Dscc1		Ccdc80	Fxyd5								Hsp90b1
Fh1		Serpinb6a	Oasl2								Hspa8
Mrps6		Usp20	Kbtbd2								Idh3a
Luc7l		Klrb1c	Srebf2								Idh3g
Rfc4		Efcab4b	Them2								Ifi27l2a
Creb3l2		Cntln	Gbl								Ifi30
Tnfsf14		Padi2	Sgk3								Ilk
Tpm4		Gem	Glyctk								Impa2
Hsp90ab1		6330403k07rik	Ilvbl								Impdh2
Gtf2f1		Aw555464	Zfp655								Incenp
Hspa4		Chn2	Rps15								Itgb1
Pole		Ppm1b	Aes								Itgb7
Nup62		Klri2	Pecam1								Kif11
Bclaf1		Tnfrsf1a	0610012g03rik								Kif20a
Ddx1		Zbtb38	Cfl1								Kif20b
2310031l18rik		Loc100046608	Usp22								Kif22
Upf3a		Tnfsf8	Prkrir								Kif23
Hspd1		Jazf1	Rreb1								Kifc1
Loc654467		Lass4	Scp2								Knstrn
Ilf3		Loc100046608	Enc1								Krtcap2
Sfxn1		Tsga10	B3galt4								l7Rn6
Ykt6		Sema6d	Mettl9								Lage3
Loc100045887		Ckb	Rps5								Lbr
Atad2		Car2	Notch1								Lcp1
1700071k01rik		Dusp6	Trak2								Ldha
Alg8		P2rx7	Qtrt1								Lgals1
Melk		Dusp6	Bc043934								Lgals3
Mcm10		Osgin1	Mtss1								Lig1
Ilf2		Hspa2	Crlf3								Lmnb1
Eif5a		Sytl2	Cnga1								Lockd
Pold3		Ildr1	Prei4								Lrrc58
Uchl5		Cish	Arhgap4								Lsm2
Rexo2		Prdm1	Ift80								Lsm3
Cdc20		Gabarapl1	Mfng								Lsm4
Sae1		Sdcbp2	A930008g19rik								Lsm5
Pabpc4		Cdk6	Kcnab2								Lsm6
Dnmt1		Pla2g16	Ets2								Lsp1
Pus1		Prr5	Dad1								Mad2l1
Nudcd2		Dscr6	Clec2d								Magoh
Wbscr22		Il2rb	Stk10								Magt1
Mrps7		Cd244	Gbl								Manf
Cdc20		Efhd2	Sgk3								Mapre1
4933424b01rik		1110067d22rik	Ifit2								Maz
Obfc2b		Slc39a4	Sit1								Mcm2
Nkx2-4		Socs2	Pacs2								Mcm3
Mrpl12		Afmid	Fbxo28								Mcm4
Cct3		Akt3	Sh3kbp1								Mcm5
Prdx2		2510002a14rik	Srpk1								Mcm6
Mrpl4		Zfp318	D13ertd608e								Mcm7
Ars2		Appl2	Nfe2l2								Mdh1
Hnrpa1		Ndfip2	Prei4								Mdh2
Sae1		Pelo	Itgae								Melk
Smarca4		Zfp318	Cib1								Mif
Gmds		Grina	Kif1b								Mif4gd
Creld2		Cd38	Crlf3								Minos1
Hist1h3c		Sytl2	Sh3kbp1								Mis18a
Ykt6		Ctsz	Haao								Mki67
Lrrc59		Loc100048589	Pnpo								Mrpl18
Sfrs2		5830482f20rik	Gbp2								Mrpl20
Pold1		Tacc1	Dph5								Mrpl33
Fdxr		Bcl2l1	St8sia1								Mrpl42
Vsig2		Vamp8	0610007c21rik								Mrpl51
Mcm4		Lamc1	Arl5c								Mrps18c
Ttk		Arsb	Sh3kbp1								Msrb1
Exosc9		Srgn	Parp6								Mt1
Tmpo		Mical1	Arid5a								Mtch1
Tcp1		Prkrip1	Zkscan14								Mthfd2
4930547n16rik		Gramd1b	Trappc4								Mtpn
Srfbp1		Far1	Ankrd10								Mxd3
Maz		2310061c15rik	Add3								Myl12a
Tardbp		Foxd3	Loc667370								Myo1g
Smyd2		Aggf1	Mylc2b								Nans
Dnajc2		Hook3	1110032a13rik								Nap1l1
D2ertd750e		Ifnar2	Elf1								Nasp
Fdxr		Capn2	Slc43a2								Ncapd2
Rexo2		Dtnbp1	Limd2								Ncapd3
Odf2		Pacsin2	Arhgap15								Ncapg
Ndufs8		Ahcyl1	Ldb1								Ncaph
Snrpd1		Capns1	Kti12								Ncaph2
Prkca		Carhsp1	Atp10d								Ndc80
Tctex1d2		6330577e15rik	Tnfrsf26								Nde1
Cdc6		Cep110	Dzip1								Ndufa11
Klhdc4		Gbp3	Slamf6								Ndufa4
Orc6l		Cd86	Il6st								Ndufab1
Cdc2a		Pdcd1	Atox1								Ndufb11
Lyar		Ctnna1	Pafah1b1								Ndufb6
Rdbp		Dnajc1	Kif1b								Ndufb7
Ahsa1		Batf	Rhobtb2								Ndufb8
Ruvbl1		B4galt5	Rfx1								Ndufc1
Gpm6b		Pfkp	Phc2								Ndufc2
Mcm4		Cpox	Fas								Ndufs5
Cks2		Prmt7	Il2rg								Ndufs8
Pi4k2b		Nucb1	Smad1								Ndufv2
Tufm		Smyd1	Ifit3								Neil3
Mcm7		Apoa1bp	Rps13								Nfyb
Psma4		Psen2	Rab3ip								Ngfrap1
2610318n02rik		Gsto1	Cd6								Nme1
Tcf19		Cux2	Lrriq2								Nono
Pcna		Dido1	Imp3								Nop58
Nars		Dek	Prkcq								Npm3
Rfc4		Capzb	Oprs1								Nrm
Nup133		Uap1l1	D10ertd641e								Nsmce1
Ftsj3		Ccng1	Cd81								Nsmce2
Phb		Btg3	Fas								Nt5c3b
Lmnb1		Clec7a	Msn								Nubp1
Psmc1		Spag9	Rpl29								Nucks1
Parp1		Ide	M6prbp1								Nudc
St13		Gbp3	Cdk2ap2								Nudt21
Hsp90ab1		Vamp8	Rnf38								Nuf2
Sfrs1		Azi2	Cdc2l6								Nup62
Dgkh		Vrk2	Add3								Nusap1
Kif4		Fndc5	Npc2								Nxt1
Gtse1		Gnas	Cmtm6								Oaz1
5830426i05rik		Ccdc82	Sh3kbp1								Orc6
Loc100047012		4930503l19rik	Piga								Pa2g4
Lsm2		Lasp1	Icam2								Paics
Stil		Nsmaf	Insig1								Pbdc1
Slmo2		Alad	Rnf38								Pbk
Tbrg4		Nfatc1	Il4ra								Pcbd2
Loc100048372		Slc25a24	Lgals9								Pcbp1
Lpgat1		Zc3h13	Tpcn1								Pcna
Siva1		Alx4	Tax1bp1								Pdap1
Odc1		Vav3	Tlr12								Pdia3
Vars		Xist	Rps3								Pdia6
Klhdc4		Rpa2	Rpl39								Pdlim1
Ezh2		Sh3bgrl	Loc100045802								Pfdn6
Pif1		Stap1	Mboat1								Pfn1
Plp2		Cst7	Sit1								Phf11b
Phb2		Tmem49	Rasgrp1								Phf5a
Esco2		Traf1	A030010b05rik								Phgdh
Mnd1		Purb	Insig1								Pih1d1
Csrp2		Sla	Fam158a								Pkm
Loc237877		Ottmusg00000003802	Mylc2b								Pkmyt1
Sap30		Ceacam2	Rnf167								Plk1
Eg622339		Zfp575	Stk4								Plp2
Loc100042777		Cblb	Add3								Pmf1
Egr2		Nktr	Rasl11b								Pmm1
Hist1h4h		Capn2	H2-Oa								Pold1
Fbxo5		Capn2	Smad1								Pole4
Capg		Rbmx	Tapt1								Pomp
Hat1		Casp7	Klf13								Ppia
E2f1		Atrx									Ppib
Cdc7		Rft1									Ppih
Timeless		Dek									Ppil1
Bdh2		Kctd9									Ppp1ca
3200002m19rik		Rpa2									Ppp1cc
Alcam		Nudt4									Ppp2r4
Aarsd1		Ccdc50									Prc1
Nasp		Daam2									Prdx1
Ddx1		Nucb1									Prdx2
Fkbp2		Tmbim1									Prdx4
Espl1		Gyg									Prelid1
Hsp90aa1		Elk3									Prim1
Ezh2		Luc7l2									Psap
Hnrpll		Tnfsf14									Psat1
Dnmt3b		V1rh21									Psma1
Cbx5		9130422g05rik									Psma2
5730419i09rik		Swap70									Psma4
Mcm2		Ctsz									Psma6
Tfrc		Etfb									Psmb2
Metap2		Serpinb6b									Psmb3
Ppa1		Plscr1									Psmb4
Tyms		Ehbp1l1									Psmb5
Hnrnph1		5033414d02rik									Psmb6
Tipin		Tmem38b									Psmb7
Mcm4		Nsmaf									Psmb9
Nasp		Bcl2a1c									Psmc3
Rbbp7		Cep110									Psmc4
2510040d07rik		Igfbp7									Psmd13
0610009o20rik		Txn1									Psmd14
Cenph		Mea1									Psmd8
Sh3rf1		Lgals3									Psme2
Ccdc28b		Rcn1									Ptbp1
Exo1		Olfr1089									Ptma
Nasp		Mfn2									Pycard
Snrp70		Pglyrp1									Rac1
Ccdc28b		Lcmt1									Racgap1
Fen1		Ttf2									Rad21
Dusp4		Xdh									Rad51
Pkm2		Ptpn11									Rad51ap1
Ncapd2		Etfb									Raly
Mcm6		Snx25									Ran
Hist2h2bb		Slbp									Ranbp1
Csda		Gstt3									Rangap1
Smarcc1		Ifng									Rap1a
Galk1		Bcl2a1d									Rasgrp2
Ephx1		Hist1h2bg									Rbbp4
Hist1h3g		Snca									Rbbp7
Kif15		Dut									Rbm3
Cdca3		Cenpl									Rbm8a
Ncapd2		Atrx									Rbmxl1
Fut10		St14									Rbx1
Tra2a		Acadl									Rcc1
Mcm6		Hnrnph1									Rdm1
Phf6		Wbp5									Reep4
Rcc1		Stk39									Reep5
Gapdh		Kns2									Rfc1
Slc29a1		Ptger2									Rfc2
Bub1b		Dek									Rfc3
Ncaph		Spag9									Rfc4
Ptprs		Calcb									Rfc5
Kif15		Phf6									Rhoa
Tipin		Lass6									Ripk3
Nmral1		Zfp219									Rnaseh2b
Loc100043526		Myef2									Rnf26
Rbbp7		Zfp239									Rom1
Spc25		Hdac3									Rpa1
Tmpo		Cenpl									Rpa3
Loc100042427		Hnrph1									Rps27l
Kpna2		Zap70									Rrm1
Lgals1		Skp2									Rrm2
Mcm3		Pex6									Rtn3
Tmpo		Perp									S100a10
Nudc		Ctla4									S100a11
Aurka		Zfp367									S100a13
Incenp		Samsn1									S100a4
Rbbp7		Mns1									S100a6
D2ertd750e		Odf2									Sae1
Hist1h4d		Vav3									Sdf2l1
Ccna2		Plec1									Sdhb
Dtl		Hisppd1									Sdhd
Kif2c		Creld2									Sec11c
Thoc4		Snx25									Sephs1
Spc25		Loc100045542									2007-09-01
Gmnn		D17h6s56e-5									Serinc3
Cdca5		Hnrnph1									Serp2
Ndc80		Csda									Set
4931417g12rik		Ptpn11									Sf3b6
Shcbp1		Lrmp									Sgol1
Hist1h4j		Gpr65									Sh3bgrl3
Rgs16		Hnrnph1									Shcbp1
Lig1		Bcl2l11									Shfm1
Tyms		Kndc1									Siva1
Diap3		Nap1l1									Ska1
Nsbp1		Cd160									Ska2
Hmmr		Bcl2l11									Slbp
Shcbp1		Cdkn2c									Slc25a5
Hmgb3		Akr1e1									Slc29a1
Prc1		Lag3									Slmo2
H2afx		Plec1									Smc1a
Cdca8		Vim									Smc2
Pbk		Zbed3									Smc3
Mcm6		Rdbp									Smc4
Cep55		Ciapin1									Smc6
Ptprs		Snx9									Smdt1
Dusp4		Crem									Sms
Chtf18		C79407									Snrpa
Nusap1		Ptpn11									Snrpa1
Loc100047934		Ube2l6									Snrpb
Tipin		Eif2ak2									Snrpc
Hmgb2		Gpd2									Snrpd1
Cdca7		St14									Snrpe
Cd200		Crem									Snrpf
Pkn3		Sh3bp2									Snx3
Nusap1		Ptpn11									Spc24
Cdc20		Tnfrsf9									Spc25
Twsg1		Mgl1									Spcs1
H2afz		Bcl2l11									Srsf1
Sar1b		Stard3nl									Srsf2
Fhl2		Slc16a10									Srsf3
Ndufs2		Gzmb									Srsf7
											Ssr2
											Ssrp1
											Sub1
											Sumo2
											Sumo3
											Syncrip
											Tacc3
											Taf10
											Taf12
											Tagln2
											Taldo1
											Tceb2
											Tcf19
											Tex30
											Thoc7
											Tipin
											Tk1
											Tkt
											Tmem14c
											Tmem256
											Tmpo
											Tmsb4x
											Top2a
											Tpi1
											Tpm3
											Tpm4
											Tpx2
											Tspo
											Tuba1a
											Tuba1b
											Tuba1c
											Tubb4b
											Tubb5
											Tubg1
											Txn1
											Tyms
											U2af1
											Uba2
											Ube2a
											Ube2c
											Ube2d2a
											Ube2i
											Ube2l3
											Ube2n
											Ube2s
											Ube2t
											Ubl4a
											Uchl3
											Uchl5
											Uhrf1
											Usp1
											Vdac1
											Vdac3
											Vim
											Vps36
											Wbp5
											Wdr1
											Wdr76
											Xist
											Ybx1
											Ywhab
											Ywhae
											Ywhah
											Ywhaq
											Zdhhc2

## Sheet: 06_metadata
	orig.ident	nCount_RNA	nFeature_RNA	Barcode	SampleName	ExternalSampleName	SampleGroup	percent.mt	S.Score	G2M.Score	Phase	old.ident	Histone1	Ifi_Isg1	RNA_snn_res.0.3	seurat_clusters	RNA_snn_res.0.4	RNA_snn_res.0.5	RNA_snn_res.0.6	RNA_snn_res.0.7	early_exhausted_Schietinger2016	earlyActivation_Andreatta2021	effector_Schietinger2016	effectorMemory_Andreatta2021	late_exhausted_Schietinger2016	lcmv_effector_like_Miller2019	lcmv_progenitor_exhausted_Miller2019	lcmv_proliferating_Miller2019	lcmv_terminally_exhausted_Miller2019	naive_c1_6_Schietinger2016	naiveLike_Andreatta2021	Tex_Andreatta2021	Tpex_Andreatta2021	cluster_names	umap1	umap2
BSSE_QGF_203779-AAACCCAAGACATAAC	BSSE	17017	3844	AAACCCAAGACATAAC	BSSE_QGF_203779	MT_OTI_Int_1	Intergenic	0.470118	-0.08615	-0.0840117	G1	Intergenic	-0.0235187	-0.113837	0	1	0	1	1	2	0.0503607	0.156706	0.0608117	0.143226	0.167379	0.489238	1.6584	0.306779	0.26199	0.228075	0.154847	0.266502	0.297691	Tex-prolif	0.287471	-0.384061
BSSE_QGF_203779-AAACGCTCAGCTACCG	BSSE	11854	3254	AAACGCTCAGCTACCG	BSSE_QGF_203779	MT_OTI_Int_1	Intergenic	1.62814	-0.0533715	-0.134574	G1	Intergenic	-0.00804832	0.81303	1	0	1	0	0	0	-0.0816504	0.487673	0.22653	0.512456	0.165691	0.480693	1.53857	0.214515	0.472277	0.193935	-0.0396286	0.444964	0.189261	Tex-term	-0.543562	1.29717
BSSE_QGF_203779-AAACGCTTCCGACGGT	BSSE	15897	4047	AAACGCTTCCGACGGT	BSSE_QGF_203779	MT_OTI_Int_1	Intergenic	0.817764	-0.100036	-0.176767	G1	Intergenic	-0.0454324	-0.0642179	0	2	0	2	3	3	0.0642867	-0.0108123	0.0952506	0.209797	0.196371	0.618152	1.54399	0.419658	0.265135	0.215844	-0.0504753	0.432529	0.315664	Tex-Prf1	1.83824	-1.34361
BSSE_QGF_203779-AAAGAACAGAGTCACG	BSSE	14075	3255	AAAGAACAGAGTCACG	BSSE_QGF_203779	MT_OTI_Int_1	Intergenic	0.923623	-0.156589	-0.108532	G1	Intergenic	-0.00860359	0.227188	0	1	0	1	1	2	0.0216983	0.242594	0.129089	0.332022	0.216701	0.501591	1.81068	0.286505	0.490177	0.22515	0.271851	0.553879	0.471764	Tex-prolif	0.991035	0.0346923
BSSE_QGF_203779-AAAGAACAGCTACTAC	BSSE	15657	3595	AAAGAACAGCTACTAC	BSSE_QGF_203779	MT_OTI_Int_1	Intergenic	0.651466	0.0310666	-0.154645	S	Intergenic	0.0100893	0.00114112	0	1	0	1	1	2	0.0523815	0.123363	0.0265279	0.0621145	0.185941	0.48846	1.69999	0.368504	0.329677	0.222277	0.0311403	0.11341	0.143495	Tex-prolif	0.234985	0.384551
BSSE_QGF_203779-AAAGAACGTCCTTTGC	BSSE	9927	2818	AAAGAACGTCCTTTGC	BSSE_QGF_203779	MT_OTI_Int_1	Intergenic	1.06779	0.00224219	-0.156718	S	Intergenic	0.0956199	0.0894521	2	3	2	3	6	7	-0.0444844	0.190744	0.165967	0.458077	0.0680614	0.799934	1.47611	0.469574	0.444256	0.241931	-0.0523267	0.316488	-0.00342642	Tem	-3.18617	-1.29966
BSSE_QGF_203779-AAAGAACTCATCAGTG	BSSE	9913	2908	AAAGAACTCATCAGTG	BSSE_QGF_203779	MT_OTI_Int_1	Intergenic	0.534651	-0.0946606	-0.165406	G1	Intergenic	0.0293612	0.159089	0	1	0	1	1	2	0.0362065	0.17476	0.080122	0.184102	0.180947	0.663732	1.52301	0.385436	0.330628	0.198344	-0.0888235	0.337175	0.114085	Tex-prolif	1.25724	-1.50186
BSSE_QGF_203779-AAAGGATAGACGCCCT	BSSE	24940	4820	AAAGGATAGACGCCCT	BSSE_QGF_203779	MT_OTI_Int_1	Intergenic	0.669607	0.19242	-0.161583	S	Intergenic	-0.0656631	-0.205067	0	1	0	1	2	1	0.131359	0.285402	0.0589326	0.258811	0.15364	0.529594	1.58634	0.465797	0.245192	0.182315	-0.0894296	0.437834	0.186267	Tex-prolif	-0.890315	-0.762748
BSSE_QGF_203779-AAAGGATAGACGGTTG	BSSE	9808	2818	AAAGGATAGACGGTTG	BSSE_QGF_203779	MT_OTI_Int_1	Intergenic	0.876835	-0.123042	-0.109332	G1	Intergenic	0.0196876	0.51593	1	0	1	0	4	4	0.00619895	0.115336	0.0426697	0.0295152	0.125133	0.390081	1.76947	0.238046	0.335696	0.241778	0.127489	-0.155547	0.0206361	Tex-term	-1.9903	3.22979
BSSE_QGF_203779-AAAGGATAGAGCCATG	BSSE	9514	2884	AAAGGATAGAGCCATG	BSSE_QGF_203779	MT_OTI_Int_1	Intergenic	0.861888	-0.136147	-0.139202	G1	Intergenic	0.0376709	0.775792	0	1	0	1	4	4	-0.0216133	0.0469677	0.082607	0.285506	0.113278	0.617392	1.47208	0.255628	0.49703	0.230388	0.224254	0.377472	0.11415	Tex-prolif	-1.78439	-2.90895
BSSE_QGF_203779-AAAGGATCAACATCGT	BSSE	7527	2446	AAAGGATCAACATCGT	BSSE_QGF_203779	MT_OTI_Int_1	Intergenic	1.40826	-0.197369	-0.0433714	G1	Intergenic	0.029044	0.344822	2	5	2	5	4	4	-0.0402437	0.134538	0.131542	0.180922	0.0977251	0.46557	1.61315	0.26338	0.526851	0.229365	0.251445	-0.0666345	-0.231456	Tpex	-3.50007	1.38407
BSSE_QGF_203779-AAAGGATTCGTCTCAC	BSSE	14040	3491	AAAGGATTCGTCTCAC	BSSE_QGF_203779	MT_OTI_Int_1	Intergenic	1.06838	-0.189961	-0.155231	G1	Intergenic	-0.0172734	0.323626	0	1	0	1	1	2	-0.0157425	0.0972326	0.115141	0.167686	0.227788	0.673305	1.57113	0.346854	0.379332	0.243649	-0.0157	0.3165	0.38337	Tex-prolif	1.46714	-0.544879
BSSE_QGF_203779-AAAGGGCCACCAAAGG	BSSE	22332	4392	AAAGGGCCACCAAAGG	BSSE_QGF_203779	MT_OTI_Int_1	Intergenic	0.806018	-0.168345	-0.165082	G1	Intergenic	-0.0456179	0.0496908	0	1	0	1	1	2	0.0309818	0.0891705	0.0277134	0.0402117	0.164072	0.46525	1.75185	0.326254	0.242201	0.20204	0.106031	0.0844883	0.0671624	Tex-prolif	0.375746	-0.469717
BSSE_QGF_203779-AAAGTCCCACTACCCT	BSSE	53303	7003	AAAGTCCCACTACCCT	BSSE_QGF_203779	MT_OTI_Int_1	Intergenic	0.690393	0.599511	0.380358	S	Intergenic	0.361826	-0.135741	2	3	2	3	5	5	0.355607	-0.0399136	-0.0455292	0.0813942	0.0946478	0.342146	1.45992	0.667835	0.0873754	0.134551	0.0196889	0.144222	-0.0875285	Tem	1.74101	2.3879
BSSE_QGF_203779-AAAGTCCGTGTTGAGG	BSSE	15224	3903	AAAGTCCGTGTTGAGG	BSSE_QGF_203779	MT_OTI_Int_1	Intergenic	0.624015	-0.108303	0.66808	G2M	Intergenic	0.0850296	-0.0507421	3	4	4	4	7	6	0.163398	0.200604	0.119716	0.23759	0.123176	0.771229	1.3798	0.680389	0.174297	0.199072	0.0321318	0.172717	0.0354063	Tprolif	2.39184	-3.93744
BSSE_QGF_203779-AAAGTCCGTTCGATTG	BSSE	8814	2773	AAAGTCCGTTCGATTG	BSSE_QGF_203779	MT_OTI_Int_1	Intergenic	2.21239	0.00450643	-0.0390857	S	Intergenic	-0.0377641	-0.316057	0	2	0	2	3	3	0.0687963	0.131288	0.0537789	0.303275	0.141834	0.380017	1.63466	0.305321	0.345496	0.192596	-0.197215	0.451467	0.206503	Tex-Prf1	1.89236	-0.803964
BSSE_QGF_203779-AAAGTGACATCGGTTA	BSSE	6763	2265	AAAGTGACATCGGTTA	BSSE_QGF_203779	MT_OTI_Int_1	Intergenic	0.502735	-0.149603	-0.196323	G1	Intergenic	0.119325	0.973826	0	1	0	1	2	1	-0.0575735	0.191535	0.163069	0.587453	0.116389	0.639731	1.41079	0.311295	0.616642	0.186897	-0.185462	0.473226	0.068289	Tex-prolif	-0.45784	-2.76727
BSSE_QGF_203779-AAAGTGATCGCAACAT	BSSE	24658	4801	AAAGTGATCGCAACAT	BSSE_QGF_203779	MT_OTI_Int_1	Intergenic	1.0747	-0.0262476	-0.127383	G1	Intergenic	0.0268393	-0.173708	0	1	0	1	1	2	0.0860978	0.119872	0.0518236	0.121746	0.141868	0.492941	1.63514	0.434927	0.304597	0.166884	0.178326	0.331209	0.0656301	Tex-prolif	1.89429	-3.37659
BSSE_QGF_203779-AAATGGAAGTGCTCGC	BSSE	12816	3187	AAATGGAAGTGCTCGC	BSSE_QGF_203779	MT_OTI_Int_1	Intergenic	1.17821	-0.138725	-0.171529	G1	Intergenic	-0.0324044	0.146646	1	0	1	0	1	2	0.00765978	0.197449	0.0507263	0.264415	0.20632	0.576821	1.66076	0.326989	0.370459	0.176277	0.0835439	0.441384	0.286404	Tex-term	0.165118	0.247275
BSSE_QGF_203779-AACAAAGGTTGTAAAG	BSSE	27517	5150	AACAAAGGTTGTAAAG	BSSE_QGF_203779	MT_OTI_Int_1	Intergenic	1.17382	0.084304	-0.231713	S	Intergenic	-0.0270721	0.34979	0	2	3	2	3	3	0.0739872	0.184422	0.0462026	0.370537	0.188663	0.522332	1.44582	0.429857	0.418769	0.212492	0.0836856	0.49991	0.257949	Tex-Prf1	2.73518	0.347438
BSSE_QGF_203779-AACAACCAGAAACACT	BSSE	13424	3711	AACAACCAGAAACACT	BSSE_QGF_203779	MT_OTI_Int_1	Intergenic	3.3969	0.422581	0.63119	G2M	Intergenic	0.380835	-0.234626	0	6	6	6	9	9	0.370696	0.0688942	0.0396445	0.279116	0.135796	0.376548	1.43465	0.627688	0.154396	0.135982	0.132668	0.409375	0.1916	Tex-early-prolif	0.52872	0.779964
BSSE_QGF_203779-AACAACCAGCGTCGAA	BSSE	14832	3448	AACAACCAGCGTCGAA	BSSE_QGF_203779	MT_OTI_Int_1	Intergenic	0.970874	-0.057299	-0.117499	G1	Intergenic	-0.0270408	0.0109354	1	0	1	0	1	2	0.0228662	0.176915	0.119068	0.0977356	0.125318	0.572061	1.79066	0.387819	0.177792	0.234462	-0.0474362	0.225844	-0.0120111	Tex-term	-0.481999	3.74859
BSSE_QGF_203779-AACAACCAGTTAACAG	BSSE	13446	3445	AACAACCAGTTAACAG	BSSE_QGF_203779	MT_OTI_Int_1	Intergenic	0.65447	-0.160813	-0.00421615	G1	Intergenic	0.0426467	0.260054	3	4	4	4	7	6	0.0363878	0.0573484	0.0645225	0.0325701	0.193319	0.660706	1.55461	0.427504	0.356937	0.219535	-0.0178231	0.314901	0.19701	Tprolif	2.87367	-4.22457
BSSE_QGF_203779-AACACACAGTGTACAA	BSSE	10399	3105	AACACACAGTGTACAA	BSSE_QGF_203779	MT_OTI_Int_1	Intergenic	0.432734	-0.0543605	-0.0918668	G1	Intergenic	-0.00639916	-0.132138	1	0	1	0	0	0	0.00932357	0.125324	0.0677745	0.341623	0.197319	0.422381	1.49114	0.277468	0.447896	0.201007	-0.113404	0.801554	0.254417	Tex-term	-0.572113	1.76175
BSSE_QGF_203779-AACACACTCAAATGCC	BSSE	7117	2538	AACACACTCAAATGCC	BSSE_QGF_203779	MT_OTI_Int_1	Intergenic	0.0843052	0.330315	0.648781	G2M	Intergenic	0.328458	-0.161577	0	2	3	2	3	3	0.256067	0.118183	-0.0150791	-0.087602	0.155864	0.318417	1.41347	0.534776	0.228778	0.132477	-0.108595	-0.116544	-0.24371	Tex-Prf1	3.77902	0.518362
BSSE_QGF_203779-AACACACTCGAGTACT	BSSE	48193	6638	AACACACTCGAGTACT	BSSE_QGF_203779	MT_OTI_Int_1	Intergenic	0.910921	-0.08383	0.4079	G2M	Intergenic	0.0423435	-0.0659434	1	0	1	0	0	0	0.172857	0.163155	0.0656912	0.101513	0.177383	0.54084	1.58639	0.461843	0.243118	0.188258	0.0239702	0.276734	0.203231	Tex-term	3.30458	-3.41558
BSSE_QGF_203779-AACAGGGGTATCACCA	BSSE	17483	3919	AACAGGGGTATCACCA	BSSE_QGF_203779	MT_OTI_Int_1	Intergenic	1.08677	-0.136311	-0.137265	G1	Intergenic	-0.0453473	0.165239	1	0	1	0	0	0	-0.0449728	0.327729	0.0728399	0.232876	0.200918	0.315375	1.73046	0.225378	0.435705	0.227326	0.205403	0.296029	0.102516	Tex-term	0.477083	1.51669
BSSE_QGF_203779-AACAGGGGTGCGGATA	BSSE	10199	2618	AACAGGGGTGCGGATA	BSSE_QGF_203779	MT_OTI_Int_1	Intergenic	1.10795	-0.141046	-0.0980929	G1	Intergenic	0.0821539	0.769487	2	3	2	3	6	7	-0.0638436	0.276334	0.222395	0.615627	0.0854328	0.662926	1.5026	0.268822	0.654603	0.254014	0.11897	0.356153	0.0415241	Tem	-3.51504	0.463272
BSSE_QGF_203779-AACCAACAGTACAACA	BSSE	14215	3579	AACCAACAGTACAACA	BSSE_QGF_203779	MT_OTI_Int_1	Intergenic	0.851214	-0.0443657	-0.0154231	G1	Intergenic	0.0718928	0.373588	3	4	4	4	7	6	0.0532059	-0.00149335	0.00820006	0.107332	0.192709	0.52719	1.52601	0.457243	0.280175	0.162744	-0.152181	0.0665003	0.0215721	Tprolif	1.19153	-4.62348
BSSE_QGF_203779-AACCAACAGTAGCCAG	BSSE	21709	4522	AACCAACAGTAGCCAG	BSSE_QGF_203779	MT_OTI_Int_1	Intergenic	1.23912	0.185677	-0.0509394	S	Intergenic	0.00305144	0.499412	1	0	1	0	0	0	0.118309	0.276941	0.0689961	0.131356	0.182182	0.472259	1.64157	0.415896	0.384306	0.208745	-0.0393375	0.209558	0.27787	Tex-term	-1.02635	0.202834
BSSE_QGF_203779-AACCAACCACTGAGTT	BSSE	19114	4060	AACCAACCACTGAGTT	BSSE_QGF_203779	MT_OTI_Int_1	Intergenic	0.71152	-0.122026	-0.129847	G1	Intergenic	0.0770139	0.681893	3	4	4	4	7	6	0.0136236	0.175111	0.104262	0.0428452	0.180983	0.573008	1.59334	0.382545	0.426847	0.212077	0.057176	0.292963	0.19711	Tprolif	2.20736	-4.35858
BSSE_QGF_203779-AACCAACTCGCAGTTA	BSSE	17249	4050	AACCAACTCGCAGTTA	BSSE_QGF_203779	MT_OTI_Int_1	Intergenic	1.21166	-0.146867	-0.123834	G1	Intergenic	0.0582024	0.181175	4	5	5	5	4	4	0.0223498	0.0372406	0.0741494	-0.161234	0.104717	0.361588	1.83994	0.230675	0.23815	0.254735	0.142618	-0.111243	0.0524403	Tpex	-2.37368	3.94063
BSSE_QGF_203779-AACCACAAGAAGGCTC	BSSE	14911	3382	AACCACAAGAAGGCTC	BSSE_QGF_203779	MT_OTI_Int_1	Intergenic	0.576755	-0.138562	-0.111916	G1	Intergenic	0.0143486	-0.119238	0	1	0	1	1	2	0.020229	0.13709	0.166419	0.213462	0.146024	0.673819	1.643	0.390911	0.336097	0.234268	0.164506	0.27072	0.135279	Tex-prolif	1.87413	0.80331
BSSE_QGF_203779-AACCACAAGTCTTCCC	BSSE	30748	5587	AACCACAAGTCTTCCC	BSSE_QGF_203779	MT_OTI_Int_1	Intergenic	1.35944	-0.0836133	-0.19069	G1	Intergenic	-0.0597186	-0.126801	0	2	3	2	3	3	0.0871751	-0.112776	-0.00203129	0.136617	0.135885	0.472137	1.55063	0.429019	0.316786	0.192778	-0.0844332	0.156346	0.179291	Tex-Prf1	3.14517	-0.78324
BSSE_QGF_203779-AACCACATCTACACTT	BSSE	7772	2532	AACCACATCTACACTT	BSSE_QGF_203779	MT_OTI_Int_1	Intergenic	0.437468	-0.0887855	-0.122422	G1	Intergenic	0.0738999	-0.317991	0	2	3	2	3	3	-0.00449476	-0.028981	-0.0285394	-0.00133844	0.154467	0.330068	1.61978	0.238945	0.260477	0.207229	0.12847	0.207933	0.196116	Tex-Prf1	3.45689	0.455899
BSSE_QGF_203779-AACCATGCACGTTCGG	BSSE	19666	4308	AACCATGCACGTTCGG	BSSE_QGF_203779	MT_OTI_Int_1	Intergenic	0.498322	0.404414	0.00986423	S	Intergenic	0.0503323	-0.0372163	0	1	0	1	1	2	0.217797	0.187566	0.0246305	0.0486427	0.171355	0.513166	1.52598	0.574292	0.267288	0.168958	-0.217469	0.201898	0.222946	Tex-prolif	1.80618	-2.41528
BSSE_QGF_203779-AACCCAAAGCAGGCTA	BSSE	17009	3882	AACCCAAAGCAGGCTA	BSSE_QGF_203779	MT_OTI_Int_1	Intergenic	0.476218	0.555216	0.268835	S	Intergenic	0.198655	-0.0649145	1	0	1	0	8	8	0.260128	0.129618	0.00792839	0.227468	0.153955	0.476572	1.57203	0.603307	0.280146	0.142503	0.00747979	0.211147	0.202057	Tex-term	1.96114	3.39155
BSSE_QGF_203779-AACCCAAAGGGCCTCT	BSSE	59268	7773	AACCCAAAGGGCCTCT	BSSE_QGF_203779	MT_OTI_Int_1	Intergenic	0.470743	0.497433	0.715548	G2M	Intergenic	0.863296	-0.0261904	4	5	5	5	5	5	0.304354	-0.114609	-0.0215566	-0.199022	0.148173	0.22687	1.23985	0.472558	0.145382	0.120776	-0.0378032	-0.0120906	0.228523	Tpex	3.01276	2.57338
BSSE_QGF_203779-AACCCAACATGTGCTA	BSSE	10989	3171	AACCCAACATGTGCTA	BSSE_QGF_203779	MT_OTI_Int_1	Intergenic	0.673401	-0.188211	-0.131874	G1	Intergenic	-0.00631658	0.0436268	1	5	1	5	4	4	0.0175658	0.179681	0.19898	0.164834	0.203898	0.510693	1.61757	0.322615	0.459103	0.220022	-0.0534859	0.299766	0.282395	Tpex	-1.4814	3.56905
BSSE_QGF_203779-AACCCAACATTAAGCC	BSSE	8160	2638	AACCCAACATTAAGCC	BSSE_QGF_203779	MT_OTI_Int_1	Intergenic	1.27451	-0.130222	-0.116222	G1	Intergenic	0.0562078	0.292982	2	7	7	7	10	10	-0.0663969	0.32763	0.320168	0.530145	0.0433395	0.953078	1.50384	0.317976	0.4895	0.216896	0.461443	0.0915928	-0.100153	Tnaive-like	-5.36483	0.716534
BSSE_QGF_203779-AACCCAATCTCATTAC	BSSE	18305	4026	AACCCAATCTCATTAC	BSSE_QGF_203779	MT_OTI_Int_1	Intergenic	0.688337	-0.096799	-0.139004	G1	Intergenic	-0.0559504	0.18115	0	2	3	2	3	3	0.0187283	-0.0466208	0.0793003	0.0632138	0.177623	0.535647	1.62758	0.376608	0.23914	0.208551	-0.0468899	0.237974	0.110932	Tex-Prf1	3.16235	0.238111
BSSE_QGF_203779-AACCTGAAGTTAGTAG	BSSE	9051	2858	AACCTGAAGTTAGTAG	BSSE_QGF_203779	MT_OTI_Int_1	Intergenic	0.696056	-0.0736332	-0.139239	G1	Intergenic	0.112606	0.65955	1	0	2	0	4	4	-0.0530649	0.455105	0.166009	0.227288	0.221992	0.751811	1.33233	0.270358	0.694692	0.262293	-0.0111195	0.537092	0.248981	Tex-term	-3.08681	1.17301
BSSE_QGF_203779-AACCTGACAATCGAAA	BSSE	17008	4118	AACCTGACAATCGAAA	BSSE_QGF_203779	MT_OTI_Int_1	Intergenic	0.911336	-0.109492	-0.147903	G1	Intergenic	0.0484485	0.249806	0	1	0	1	1	2	-0.00226853	0.212913	0.10111	0.218942	0.227366	0.594132	1.54571	0.349117	0.414334	0.22941	0.0747126	0.420443	0.301914	Tex-prolif	1.68199	-2.03535
BSSE_QGF_203779-AACCTTTGTGACAGGT	BSSE	24734	5156	AACCTTTGTGACAGGT	BSSE_QGF_203779	MT_OTI_Int_1	Intergenic	1.47166	0.511204	0.140582	S	Intergenic	-0.00998784	-0.0373388	0	1	0	1	8	8	0.288591	0.0535163	-0.0172212	-0.169216	0.149231	0.342247	1.57155	0.547374	0.218243	0.157619	-0.152882	0.0784758	0.0364939	Tex-prolif	1.18873	2.49073
BSSE_QGF_203779-AACCTTTTCCTAGAGT	BSSE	12616	3594	AACCTTTTCCTAGAGT	BSSE_QGF_203779	MT_OTI_Int_1	Intergenic	1.35542	-0.107509	-0.157312	G1	Intergenic	0.0367581	-0.0905658	1	0	1	0	0	0	0.00286011	0.0814445	0.0362374	0.101241	0.217037	0.444317	1.59425	0.222546	0.447735	0.187116	0.112312	0.390459	0.369389	Tex-term	-1.23814	1.30498
BSSE_QGF_203779-AACGAAAAGATAGTCA	BSSE	18641	3993	AACGAAAAGATAGTCA	BSSE_QGF_203779	MT_OTI_Int_1	Intergenic	0.869052	0.36578	-0.0423989	S	Intergenic	0.00955002	0.0556216	1	0	1	0	0	0	0.174746	0.254945	0.0089545	0.229052	0.177959	0.397888	1.69565	0.461254	0.403819	0.167272	0.0405909	0.316165	0.0964352	Tex-term	-1.74182	1.13961
BSSE_QGF_203779-AACGGGACACCCATAA	BSSE	13431	3587	AACGGGACACCCATAA	BSSE_QGF_203779	MT_OTI_Int_1	Intergenic	1.1466	-0.143946	-0.0980963	G1	Intergenic	-0.0300614	0.0683867	1	0	1	0	4	4	0.0119218	0.144538	0.0350796	-0.00306712	0.152884	0.34308	1.69954	0.258709	0.330681	0.224471	0.192441	0.128592	0.144765	Tex-term	-1.53305	2.7316
BSSE_QGF_203779-AACGGGAGTACACGTT	BSSE	9015	2699	AACGGGAGTACACGTT	BSSE_QGF_203779	MT_OTI_Int_1	Intergenic	1.15363	-0.122647	-0.147018	G1	Intergenic	0.0302641	0.419873	0	1	0	1	1	2	0.00543682	0.187733	0.0163151	0.143006	0.186603	0.499468	1.63022	0.271498	0.459683	0.160098	-0.0902433	0.283799	0.222881	Tex-prolif	-0.00897765	0.59599
BSSE_QGF_203779-AACGGGATCCCTATTA	BSSE	12754	3454	AACGGGATCCCTATTA	BSSE_QGF_203779	MT_OTI_Int_1	Intergenic	0.650776	-0.062371	-0.190958	G1	Intergenic	0.00438877	0.651861	1	0	1	0	3	3	-0.0159198	0.173586	0.11282	0.127796	0.153298	0.566406	1.62466	0.284461	0.498633	0.245398	0.0269594	0.363682	0.198378	Tex-term	-0.489625	2.89237
BSSE_QGF_203779-AACGTCAAGAATTTGG	BSSE	11174	3337	AACGTCAAGAATTTGG	BSSE_QGF_203779	MT_OTI_Int_1	Intergenic	1.64668	-0.15458	0.0714265	G2M	Intergenic	-0.00311533	-0.084994	0	6	0	6	1	2	0.0271227	0.0415689	0.126329	0.301788	0.1336	0.578805	1.37594	0.333963	0.209219	0.210418	-0.0139938	0.435265	0.309521	Tex-early-prolif	1.44602	0.44356
BSSE_QGF_203779-AACGTCAAGGACGCAT	BSSE	15814	3762	AACGTCAAGGACGCAT	BSSE_QGF_203779	MT_OTI_Int_1	Intergenic	0.746174	-0.157016	-0.160263	G1	Intergenic	0.00238048	0.254245	0	2	3	2	3	3	-0.00942062	0.126582	0.115815	0.404136	0.228716	0.551444	1.55344	0.336758	0.440833	0.17081	-0.076966	0.503277	0.150413	Tex-Prf1	2.24629	0.0861578
BSSE_QGF_203779-AACGTCAAGTGTAGTA	BSSE	9008	2753	AACGTCAAGTGTAGTA	BSSE_QGF_203779	MT_OTI_Int_1	Intergenic	0.976909	0.0333181	-0.0942304	S	Intergenic	0.0387256	0.314793	1	0	1	0	0	0	-0.0295365	0.301055	0.152447	0.526083	0.203583	0.52116	1.52739	0.267822	0.577047	0.198743	-0.179901	0.615564	0.387442	Tex-term	-1.48866	1.31558
BSSE_QGF_203779-AACTTCTAGCACTCGC	BSSE	18393	4218	AACTTCTAGCACTCGC	BSSE_QGF_203779	MT_OTI_Int_1	Intergenic	1.1363	-0.185943	-0.175409	G1	Intergenic	-0.0473743	0.0110755	1	0	1	0	5	5	0.0337957	0.115176	0.042418	0.037209	0.181102	0.489944	1.6336	0.305743	0.293821	0.216232	0.142371	0.371466	0.33917	Tex-term	0.499584	3.83309
BSSE_QGF_203779-AACTTCTCAGCCCACA	BSSE	17518	4157	AACTTCTCAGCCCACA	BSSE_QGF_203779	MT_OTI_Int_1	Intergenic	1.09031	0.244122	-0.0895282	S	Intergenic	0.0395278	0.498615	0	2	0	2	3	3	0.09629	0.237095	0.104935	0.148431	0.193294	0.493211	1.49582	0.449633	0.432864	0.222858	-0.129562	0.348259	0.165856	Tex-Prf1	2.30936	-0.0997883
BSSE_QGF_203779-AACTTCTGTAGGGAGG	BSSE	27356	5241	AACTTCTGTAGGGAGG	BSSE_QGF_203779	MT_OTI_Int_1	Intergenic	1.03085	-0.0552982	1.08084	G2M	Intergenic	0.483003	0.718768	0	6	6	6	9	9	0.239446	0.362479	0.0764755	0.320679	0.274023	0.540263	1.34393	0.606663	0.599819	0.190968	-0.162581	0.416053	0.325584	Tex-early-prolif	-1.89013	-0.821195
BSSE_QGF_203779-AACTTCTGTATGTCCA	BSSE	9304	2805	AACTTCTGTATGTCCA	BSSE_QGF_203779	MT_OTI_Int_1	Intergenic	0.859845	-0.0904744	-0.148997	G1	Intergenic	0.0959885	0.74536	1	0	1	0	0	0	-0.0256746	0.231847	0.198251	0.503844	0.211336	0.556199	1.53577	0.226747	0.658874	0.20779	-0.118025	0.280765	0.283987	Tex-term	-0.389022	-0.258091
BSSE_QGF_203779-AACTTCTGTCCGCAGT	BSSE	9564	3044	AACTTCTGTCCGCAGT	BSSE_QGF_203779	MT_OTI_Int_1	Intergenic	1.11878	-0.133847	-0.199883	G1	Intergenic	0.065791	-0.154981	0	1	0	1	1	2	-0.0173593	0.36425	0.139145	0.362314	0.160884	0.706274	1.51876	0.368548	0.382574	0.192456	-0.102147	0.554907	0.238437	Tex-prolif	0.915894	-1.89233
BSSE_QGF_203779-AACTTCTTCACAAGGG	BSSE	26334	5087	AACTTCTTCACAAGGG	BSSE_QGF_203779	MT_OTI_Int_1	Intergenic	1.02529	0.207963	-0.0432263	S	Intergenic	-0.0255218	0.554907	1	0	1	0	0	0	0.0914005	0.144039	0.185231	0.180699	0.190634	0.54673	1.63912	0.4361	0.468581	0.198574	0.0829585	0.244442	0.259227	Tex-term	-0.884404	2.522
BSSE_QGF_203779-AACTTCTTCCGGTAGC	BSSE	13802	3488	AACTTCTTCCGGTAGC	BSSE_QGF_203779	MT_OTI_Int_1	Intergenic	1.41284	-0.161395	-0.0793185	G1	Intergenic	-0.00761622	0.496753	4	5	5	5	4	4	-0.0109323	0.299681	0.0738778	0.0766006	0.143253	0.45722	1.74885	0.254726	0.388713	0.235169	0.0723542	-0.0047225	0.157913	Tpex	-1.80671	3.8496
BSSE_QGF_203779-AAGAACAAGCACTAGG	BSSE	33121	5610	AAGAACAAGCACTAGG	BSSE_QGF_203779	MT_OTI_Int_1	Intergenic	0.422693	0.336616	0.475676	G2M	Intergenic	0.390899	0.0974186	4	5	5	5	5	5	0.242462	0.107863	0.0307436	0.0580349	0.199424	0.300755	1.49094	0.579118	0.201419	0.149807	-0.161176	0.25609	0.309919	Tpex	2.93218	2.48882
BSSE_QGF_203779-AAGAACACAGCTACTA	BSSE	13395	3388	AAGAACACAGCTACTA	BSSE_QGF_203779	MT_OTI_Int_1	Intergenic	1.2542	-0.112591	-0.14843	G1	Intergenic	0.078966	0.476482	1	0	1	0	4	4	-0.0125749	0.155208	0.168869	0.171521	0.192999	0.515251	1.73488	0.269022	0.431888	0.253954	-0.0422206	0.117349	0.225581	Tex-term	-3.12132	2.03869
BSSE_QGF_203779-AAGACAACAACAGAGC	BSSE	15977	4080	AAGACAACAACAGAGC	BSSE_QGF_203779	MT_OTI_Int_1	Intergenic	0.913814	-0.174785	-0.193001	G1	Intergenic	-0.00213555	-0.00491296	0	1	0	1	1	2	-0.00304521	0.0479669	0.114669	0.197491	0.220352	0.61677	1.53793	0.334114	0.40508	0.200031	-0.0177117	0.49207	0.271128	Tex-prolif	1.42783	0.0470475
BSSE_QGF_203779-AAGACAAGTCAATGGG	BSSE	15506	3845	AAGACAAGTCAATGGG	BSSE_QGF_203779	MT_OTI_Int_1	Intergenic	1.1286	-0.0743933	-0.0795624	G1	Intergenic	-0.0257223	0.0799781	1	0	1	0	5	5	0.0813171	0.163648	0.0815843	-0.0324234	0.158028	0.570589	1.62457	0.39478	0.273736	0.177271	-0.0109087	0.267523	0.319817	Tex-term	-0.0311924	4.05072
BSSE_QGF_203779-AAGACAAGTTTCACAG	BSSE	21733	4187	AAGACAAGTTTCACAG	BSSE_QGF_203779	MT_OTI_Int_1	Intergenic	0.989279	-0.188925	-0.156494	G1	Intergenic	-0.0425024	0.0580172	1	0	1	0	5	5	0.0677282	0.216173	0.132033	0.333219	0.246639	0.47161	1.70339	0.2719	0.437452	0.184948	0.195189	0.689696	0.544715	Tex-term	0.39414	3.59253
BSSE_QGF_203779-AAGACAATCTACGCAA	BSSE	13427	3581	AAGACAATCTACGCAA	BSSE_QGF_203779	MT_OTI_Int_1	Intergenic	1.30334	-0.106396	-0.0977627	G1	Intergenic	-0.0204063	-0.246617	1	0	1	0	5	5	0.0888473	0.173876	0.134602	0.276677	0.208458	0.508161	1.58248	0.301202	0.39331	0.184049	0.150822	0.756819	0.543233	Tex-term	-0.0954006	3.61138
BSSE_QGF_203779-AAGACTCAGACTTGTC	BSSE	29362	5257	AAGACTCAGACTTGTC	BSSE_QGF_203779	MT_OTI_Int_1	Intergenic	0.53811	-0.195965	-0.213362	G1	Intergenic	0.0542407	-0.185103	4	5	5	5	5	5	0.057885	-0.0374123	0.00701958	0.22404	0.17711	0.42931	1.48832	0.31933	0.295182	0.16298	-0.0499682	0.396862	0.3783	Tpex	3.2344	2.26441
BSSE_QGF_203779-AAGACTCCATGGAATA	BSSE	11654	2963	AAGACTCCATGGAATA	BSSE_QGF_203779	MT_OTI_Int_1	Intergenic	0.80659	-0.160542	-0.114169	G1	Intergenic	-0.00839063	0.13461	0	1	0	1	1	2	0.0317815	0.221396	0.136122	0.247193	0.160626	0.74963	1.56317	0.36806	0.469902	0.239972	-0.038954	0.640217	0.602228	Tex-prolif	1.67594	0.135875
BSSE_QGF_203779-AAGACTCGTTCGATTG	BSSE	19432	4261	AAGACTCGTTCGATTG	BSSE_QGF_203779	MT_OTI_Int_1	Intergenic	0.977769	0.335405	-0.0826057	S	Intergenic	-0.0141761	0.140845	1	0	1	0	0	0	0.170804	0.321489	0.0327771	0.161654	0.196693	0.425701	1.61904	0.469146	0.387251	0.198277	-0.107514	0.49253	0.355652	Tex-term	-0.85143	2.69067
BSSE_QGF_203779-AAGACTCTCGGTTAGT	BSSE	16367	3880	AAGACTCTCGGTTAGT	BSSE_QGF_203779	MT_OTI_Int_1	Intergenic	1.35028	-0.141726	-0.122215	G1	Intergenic	-0.064286	-0.0683898	0	1	0	1	1	2	-0.0206381	0.0887166	0.0928814	0.174743	0.160527	0.517737	1.67563	0.281811	0.34549	0.204405	0.110149	0.106401	0.202327	Tex-prolif	0.521785	0.128567
BSSE_QGF_203779-AAGCATCAGCCTCTGG	BSSE	16824	3830	AAGCATCAGCCTCTGG	BSSE_QGF_203779	MT_OTI_Int_1	Intergenic	1.36709	-0.186271	-0.10841	G1	Intergenic	-0.00858239	-0.093023	0	1	0	1	1	2	0.0206544	0.0510548	0.0594579	-0.00797005	0.137665	0.460435	1.76649	0.302139	0.165862	0.189643	0.246404	0.0319926	-0.0605232	Tex-prolif	0.590692	-0.0440432
BSSE_QGF_203779-AAGCATCGTCACAATC	BSSE	17986	4032	AAGCATCGTCACAATC	BSSE_QGF_203779	MT_OTI_Int_1	Intergenic	0.700545	0.319782	-0.0122229	S	Intergenic	-0.0141666	0.647446	0	1	0	1	2	1	0.218067	0.214894	0.0673268	0.387411	0.168933	0.475686	1.60923	0.559423	0.397793	0.199699	-0.218808	0.65081	0.575911	Tex-prolif	0.147639	-3.38126
BSSE_QGF_203779-AAGCATCTCCGCGATG	BSSE	23096	4421	AAGCATCTCCGCGATG	BSSE_QGF_203779	MT_OTI_Int_1	Intergenic	1.53273	-0.119694	-0.187396	G1	Intergenic	-0.0414168	-0.0363308	0	1	0	1	1	2	0.034429	0.0993411	0.064305	0.372795	0.193672	0.533092	1.65782	0.351775	0.352014	0.164586	0.095099	0.477919	0.132478	Tex-prolif	1.4222	0.0651011
BSSE_QGF_203779-AAGCATCTCTGCATGA	BSSE	11434	3322	AAGCATCTCTGCATGA	BSSE_QGF_203779	MT_OTI_Int_1	Intergenic	0.577226	-0.101646	0.371919	G2M	Intergenic	0.111184	0.510282	3	4	4	4	7	6	0.100905	0.0146702	0.11781	0.0981915	0.125174	0.558907	1.48755	0.558189	0.306398	0.203503	0.0977341	0.109715	0.190826	Tprolif	2.42681	-4.6231
BSSE_QGF_203779-AAGCGAGAGGATGCGT	BSSE	11436	3235	AAGCGAGAGGATGCGT	BSSE_QGF_203779	MT_OTI_Int_1	Intergenic	1.11053	-0.13629	-0.150276	G1	Intergenic	0.0492353	-0.261888	1	0	1	0	0	0	-0.0124932	0.305557	0.159724	0.370836	0.237201	0.634194	1.57369	0.282203	0.473264	0.200187	-0.0444104	0.45198	0.220224	Tex-term	-1.98581	1.04582
BSSE_QGF_203779-AAGCGAGCATGGGATG	BSSE	10020	2509	AAGCGAGCATGGGATG	BSSE_QGF_203779	MT_OTI_Int_1	Intergenic	1.48703	-0.101758	-0.0588432	G1	Intergenic	0.0801962	0.860703	1	0	0	0	4	4	-0.000955012	0.228989	0.142138	0.420363	0.186013	0.679218	1.81263	0.295654	0.475723	0.23569	0.0574786	0.510709	0.283017	Tex-term	0.911312	2.41603
BSSE_QGF_203779-AAGCGAGTCTCCTGTG	BSSE	10171	2639	AAGCGAGTCTCCTGTG	BSSE_QGF_203779	MT_OTI_Int_1	Intergenic	1.00285	-0.165908	-0.130909	G1	Intergenic	0.0324265	0.521255	0	2	3	2	3	3	3.37229e-07	0.392701	0.141938	0.342364	0.171857	0.589895	1.70298	0.314831	0.494708	0.218848	0.0845006	0.534158	0.348521	Tex-Prf1	2.92201	-0.100874
BSSE_QGF_203779-AAGCGTTCAACGGCTC	BSSE	14366	3308	AAGCGTTCAACGGCTC	BSSE_QGF_203779	MT_OTI_Int_1	Intergenic	0.925797	-0.156266	-0.183813	G1	Intergenic	0.0920351	0.755815	0	1	0	1	1	2	-0.015221	0.129038	0.0842561	0.298017	0.171861	0.604465	1.61575	0.352119	0.530311	0.221841	-0.045909	0.396853	0.0382499	Tex-prolif	1.09706	-2.28554
BSSE_QGF_203779-AAGCGTTGTCTGTGTA	BSSE	28769	5384	AAGCGTTGTCTGTGTA	BSSE_QGF_203779	MT_OTI_Int_1	Intergenic	1.05322	0.257049	0.372946	G2M	Intergenic	0.2251	0.236463	1	0	1	0	5	5	0.231841	0.0890011	0.0674729	0.13441	0.172249	0.608959	1.60665	0.551407	0.350295	0.22299	0.0835042	0.338063	0.318537	Tex-term	0.242882	3.19026
BSSE_QGF_203779-AAGGAATGTTCCCACT	BSSE	18584	4259	AAGGAATGTTCCCACT	BSSE_QGF_203779	MT_OTI_Int_1	Intergenic	0.920146	0.0845084	0.479871	G2M	Intergenic	0.118201	-0.120256	3	4	4	4	7	6	0.19097	0.147208	-0.0721391	0.0298778	0.104111	0.418192	1.47672	0.605424	0.219269	0.175751	-0.149405	-0.00153918	0.0525215	Tprolif	2.33041	-5.09346
BSSE_QGF_203779-AAGGTAACACGCTGTG	BSSE	6247	2239	AAGGTAACACGCTGTG	BSSE_QGF_203779	MT_OTI_Int_1	Intergenic	2.01697	-0.12546	-0.12974	G1	Intergenic	-0.0395088	0.455841	2	7	7	7	10	10	-0.0492882	0.153542	0.0612239	0.00483134	-0.00235967	0.465779	1.75308	0.213478	0.425053	0.276992	0.791567	-0.209124	-0.209282	Tnaive-like	-5.15705	1.28836
BSSE_QGF_203779-AAGGTAAGTCGACTGC	BSSE	8225	3436	AAGGTAAGTCGACTGC	BSSE_QGF_203779	MT_OTI_Int_1	Intergenic	9.51976	0.406213	0.75625	G2M	Intergenic	0.115741	-0.271084	0	6	6	6	9	9	0.296905	0.12503	0.0443214	0.00287574	0.141479	0.221337	0.72309	0.343001	0.19189	0.139614	0.0911339	0.107184	0.219898	Tex-early-prolif	0.333681	1.20108
BSSE_QGF_203779-AAGTACCTCACCCTCA	BSSE	12558	3651	AAGTACCTCACCCTCA	BSSE_QGF_203779	MT_OTI_Int_1	Intergenic	1.41742	-0.13373	-0.0590104	G1	Intergenic	0.0577711	0.379334	2	3	2	3	6	7	-0.0673503	0.0162996	0.242044	0.470447	0.170698	0.52704	1.29807	0.239589	0.546508	0.180056	-0.228915	0.273952	0.142309	Tem	-3.11563	0.924053
BSSE_QGF_203779-AAGTGAACAAACTCTG	BSSE	15738	3843	AAGTGAACAAACTCTG	BSSE_QGF_203779	MT_OTI_Int_1	Intergenic	1.18821	-0.198414	-0.0133755	G1	Intergenic	0.02216	0.0900592	0	2	3	2	3	3	0.00934842	-0.0128663	0.0415404	0.20055	0.246876	0.54727	1.47606	0.299129	0.405299	0.197395	0.203349	0.266593	0.0443109	Tex-Prf1	3.60814	0.125689
BSSE_QGF_203779-AAGTGAACACTGGATT	BSSE	13944	3644	AAGTGAACACTGGATT	BSSE_QGF_203779	MT_OTI_Int_1	Intergenic	1.25502	-0.170499	-0.141259	G1	Intergenic	-0.0196452	-0.172182	4	5	5	5	4	4	0.020542	-0.073392	0.0944738	-0.0826091	0.139176	0.515283	1.7178	0.350193	0.262502	0.234898	0.297993	-0.305831	-0.0608636	Tpex	-4.91553	1.51167
BSSE_QGF_203779-AAGTTCGGTTGAGGAC	BSSE	13524	3252	AAGTTCGGTTGAGGAC	BSSE_QGF_203779	MT_OTI_Int_1	Intergenic	0.835552	-0.132149	-0.094522	G1	Intergenic	0.0292438	0.337496	0	1	0	1	1	2	-0.00646768	0.284505	0.0971108	0.366852	0.210298	0.591448	1.68767	0.295864	0.559281	0.201657	-0.0655132	0.539459	0.410728	Tex-prolif	0.888825	0.307522
BSSE_QGF_203779-AAGTTCGTCCATCGTC	BSSE	11112	3067	AAGTTCGTCCATCGTC	BSSE_QGF_203779	MT_OTI_Int_1	Intergenic	1.54788	-0.146744	-0.117782	G1	Intergenic	0.0136764	0.156211	0	2	3	2	3	3	0.0223377	0.0897439	0.0682428	0.128755	0.173724	0.563296	1.63998	0.322529	0.393913	0.224821	0.0365227	0.248758	0.0363725	Tex-Prf1	3.04951	-0.110592
BSSE_QGF_203779-AATAGAGAGCATCGAG	BSSE	31502	5554	AATAGAGAGCATCGAG	BSSE_QGF_203779	MT_OTI_Int_1	Intergenic	0.352359	0.594623	0.480727	S	Intergenic	0.394105	0.203384	5	6	6	6	8	8	0.343275	0.135932	0.0463879	0.275594	0.131225	0.444871	1.46921	0.702534	0.192602	0.168376	0.0380402	0.138917	0.139543	Tex-early-prolif	2.28403	3.25229
BSSE_QGF_203779-AATAGAGCAACAGCCC	BSSE	11884	3365	AATAGAGCAACAGCCC	BSSE_QGF_203779	MT_OTI_Int_1	Intergenic	1.29586	-0.0526934	-0.0991756	G1	Intergenic	-0.00244104	-0.0438253	1	0	1	0	0	0	0.0318269	0.254795	0.0196093	0.211158	0.231214	0.352882	1.67699	0.224803	0.509604	0.229423	0.18322	0.439496	0.433678	Tex-term	-1.39928	2.31016
BSSE_QGF_203779-AATAGAGCAGGTATGG	BSSE	11655	3377	AATAGAGCAGGTATGG	BSSE_QGF_203779	MT_OTI_Int_1	Intergenic	1.78464	-0.161048	-0.15043	G1	Intergenic	-0.0533021	-0.114387	0	1	0	1	1	2	0.0200592	0.219975	0.0254316	0.277704	0.186348	0.432122	1.67392	0.290868	0.338777	0.213975	0.0676429	0.415076	0.267035	Tex-prolif	0.0323108	-0.761711
BSSE_QGF_203779-AATCACGGTATCACGT	BSSE	26674	5011	AATCACGGTATCACGT	BSSE_QGF_203779	MT_OTI_Int_1	Intergenic	0.806028	0.721179	0.547967	S	Intergenic	0.68725	0.272045	1	0	1	0	0	0	0.337732	0.00675859	0.0500984	0.0571235	0.151993	0.454754	1.37059	0.728816	0.218145	0.159764	-0.17871	0.122303	-0.0646737	Tex-term	-0.38639	0.270617
BSSE_QGF_203779-AATCACGGTCAGACTT	BSSE	13218	3561	AATCACGGTCAGACTT	BSSE_QGF_203779	MT_OTI_Int_1	Intergenic	0.643062	-0.208648	0.0899952	G2M	Intergenic	0.050175	0.130762	3	4	4	4	7	6	0.03635	-0.0596043	0.0872942	0.0551919	0.230122	0.654534	1.43838	0.457759	0.290721	0.210773	0.00101994	0.24373	0.110704	Tprolif	2.56063	-4.41233
BSSE_QGF_203779-AATCACGGTGATTAGA	BSSE	15766	3797	AATCACGGTGATTAGA	BSSE_QGF_203779	MT_OTI_Int_1	Intergenic	0.78016	-0.204223	-0.203998	G1	Intergenic	-0.0301351	-0.0356114	0	1	0	1	1	2	0.00118206	0.176555	0.0571094	0.20537	0.228496	0.567601	1.53181	0.349782	0.330231	0.189255	0.100728	0.317477	0.432622	Tex-prolif	1.10944	-0.760911
BSSE_QGF_203779-AATCACGTCTTTACAC	BSSE	14653	3446	AATCACGTCTTTACAC	BSSE_QGF_203779	MT_OTI_Int_1	Intergenic	1.09875	-0.0891524	-0.122024	G1	Intergenic	-0.0224071	-0.0783738	0	1	0	1	1	2	0.0181228	0.15209	0.126808	0.0465211	0.133372	0.593154	1.67857	0.350026	0.363896	0.206569	0.0757658	0.0866654	-0.14732	Tex-prolif	-0.334172	-0.330518
BSSE_QGF_203779-AATCGACAGGGACACT	BSSE	40445	5924	AATCGACAGGGACACT	BSSE_QGF_203779	MT_OTI_Int_1	Intergenic	0.605761	0.408365	0.670623	G2M	Intergenic	0.424945	-0.177576	0	1	0	1	2	1	0.372951	-0.0947092	-0.0470259	-0.125551	0.1059	0.391543	1.47597	0.784745	0.0291412	0.136957	-0.164421	-0.0861525	-0.125854	Tex-prolif	-0.285144	-1.81319
BSSE_QGF_203779-AATCGACCAGCGACCT	BSSE	17581	4062	AATCGACCAGCGACCT	BSSE_QGF_203779	MT_OTI_Int_1	Intergenic	0.938513	-0.183332	0.299733	G2M	Intergenic	0.130979	0.605701	3	4	4	4	7	6	0.0777198	0.256188	0.0614331	0.343294	0.200352	0.501431	1.51773	0.459657	0.501358	0.206758	0.0444986	0.56682	0.488293	Tprolif	3.06543	-4.14327
BSSE_QGF_203779-AATCGACCATGACGTT	BSSE	11536	3283	AATCGACCATGACGTT	BSSE_QGF_203779	MT_OTI_Int_1	Intergenic	0.624133	-0.197752	-0.104622	G1	Intergenic	-0.00871042	-0.137359	1	5	5	5	5	5	0.0513486	0.305207	0.0633963	0.476283	0.208222	0.524494	1.52414	0.307792	0.348391	0.180522	-0.0536494	0.725851	0.387848	Tpex	2.73493	2.82816
BSSE_QGF_203779-AATCGACGTACTAGCT	BSSE	25716	5089	AATCGACGTACTAGCT	BSSE_QGF_203779	MT_OTI_Int_1	Intergenic	1.14715	0.390933	-0.0680161	S	Intergenic	-0.029253	0.0124341	0	1	0	1	2	1	0.218235	0.338792	-0.000491684	0.251428	0.148175	0.404119	1.50938	0.516007	0.237946	0.187075	0.0876743	0.411417	0.32663	Tex-prolif	1.99485	-1.41629
BSSE_QGF_203779-AATCGACGTGTTACAC	BSSE	57371	6965	AATCGACGTGTTACAC	BSSE_QGF_203779	MT_OTI_Int_1	Intergenic	1.09637	0.141854	0.851918	G2M	Intergenic	0.0477053	-0.0812887	0	6	6	6	9	9	0.34027	0.0458805	0.0451773	-0.020785	0.13412	0.451132	1.54862	0.659687	0.212284	0.169595	-0.166599	0.200723	0.153361	Tex-early-prolif	-2.23671	-1.11624
BSSE_QGF_203779-AATCGACTCAGCTAGT	BSSE	9141	2779	AATCGACTCAGCTAGT	BSSE_QGF_203779	MT_OTI_Int_1	Intergenic	0.656383	-0.0968938	-0.204974	G1	Intergenic	-0.0150036	0.321448	0	1	0	1	1	2	0.00280373	0.199598	0.110994	0.446022	0.16056	0.437427	1.57486	0.310396	0.468452	0.210721	-0.00165707	0.769813	0.36143	Tex-prolif	0.694619	-1.26906
BSSE_QGF_203779-AATCGTGAGAGGTATT	BSSE	15519	3531	AATCGTGAGAGGTATT	BSSE_QGF_203779	MT_OTI_Int_1	Intergenic	1.18564	0.0514499	-0.0305233	S	Intergenic	-0.00018919	-0.0563855	1	0	1	0	5	5	0.0838768	0.16876	0.075126	0.136827	0.14935	0.437952	1.78672	0.339828	0.311962	0.190184	0.253227	0.388716	0.213785	Tex-term	-0.357343	3.56472
BSSE_QGF_203779-AATCGTGGTACAAGCG	BSSE	12660	3364	AATCGTGGTACAAGCG	BSSE_QGF_203779	MT_OTI_Int_1	Intergenic	0.900474	-0.162429	0.878161	G2M	Intergenic	0.114066	0.0869716	0	1	0	1	2	1	0.171443	0.205181	0.0855151	0.028049	0.139881	0.548945	1.59969	0.57991	0.228549	0.160377	-0.0179564	0.0863473	-0.0842021	Tex-prolif	2.40724	-4.59352
BSSE_QGF_203779-AATGAAGCAGAGATGC	BSSE	12143	3101	AATGAAGCAGAGATGC	BSSE_QGF_203779	MT_OTI_Int_1	Intergenic	1.56469	-0.0989092	-0.102673	G1	Intergenic	-0.00298755	-0.0896174	0	2	3	2	3	3	0.0266201	0.289249	0.0336802	0.232775	0.129802	0.391667	1.64992	0.263843	0.229564	0.225328	0.100798	0.0908017	0.0559395	Tex-Prf1	3.24881	-0.0237719
BSSE_QGF_203779-AATGAAGCATAACGGG	BSSE	13471	3381	AATGAAGCATAACGGG	BSSE_QGF_203779	MT_OTI_Int_1	Intergenic	1.00215	0.138686	-0.199022	S	Intergenic	0.0148589	0.0189389	0	1	0	1	2	1	0.0795244	0.0691793	0.0175863	-0.227295	0.098833	0.375574	1.83001	0.312796	0.132594	0.239114	0.393616	-0.0343199	-0.108857	Tex-prolif	-0.856881	3.38735
BSSE_QGF_203779-AATGAAGGTCGATTTG	BSSE	13010	3246	AATGAAGGTCGATTTG	BSSE_QGF_203779	MT_OTI_Int_1	Intergenic	1.05304	-0.0902239	-0.0973362	G1	Intergenic	0.0136651	-0.0365379	1	0	1	0	0	4	0.0359306	0.145541	0.06211	0.0756183	0.119781	0.459892	1.78964	0.304637	0.338043	0.204443	0.0725435	0.311999	0.191848	Tex-term	-2.12492	2.81867
BSSE_QGF_203779-AATGACCAGTCAGCCC	BSSE	20496	4657	AATGACCAGTCAGCCC	BSSE_QGF_203779	MT_OTI_Int_1	Intergenic	0.858704	0.0465523	0.706028	G2M	Intergenic	0.115916	-0.223573	3	4	4	4	7	6	0.224994	0.0907317	0.0960953	-0.0651441	0.171484	0.572696	1.49338	0.553303	0.285432	0.139918	-0.0789583	0.126053	0.0739735	Tprolif	3.17987	-4.15723
BSSE_QGF_203779-AATGACCAGTCGCCCA	BSSE	11079	2975	AATGACCAGTCGCCCA	BSSE_QGF_203779	MT_OTI_Int_1	Intergenic	1.44417	-0.0990413	-0.14793	G1	Intergenic	0.0425469	0.474338	1	0	1	0	4	4	-0.00789697	0.298652	0.146381	0.17351	0.151845	0.581147	1.66636	0.315952	0.50222	0.224857	0.026308	0.122618	0.0124981	Tex-term	-2.15748	2.73638
BSSE_QGF_203779-AATGCCACACCGGCTA	BSSE	12317	3526	AATGCCACACCGGCTA	BSSE_QGF_203779	MT_OTI_Int_1	Intergenic	1.161	-0.18541	-0.162969	G1	Intergenic	-0.0487564	-0.205085	1	0	1	0	0	0	-0.071132	0.102793	0.0677625	0.249302	0.166475	0.552074	1.54691	0.25789	0.354036	0.217379	0.0692574	0.170094	0.0815526	Tex-term	0.0550691	0.422826
BSSE_QGF_203779-AATGCCACATGCAGGA	BSSE	17182	3965	AATGCCACATGCAGGA	BSSE_QGF_203779	MT_OTI_Int_1	Intergenic	0.995228	-0.166073	-0.0965553	G1	Intergenic	-0.0571928	-0.271723	1	0	1	0	0	0	0.0269993	0.142593	0.10545	0.263537	0.156523	0.581371	1.69867	0.332774	0.321812	0.21593	0.0389338	0.30817	0.15329	Tex-term	-2.39921	2.55285
BSSE_QGF_203779-AATGGAAAGCAATAAC	BSSE	10128	2882	AATGGAAAGCAATAAC	BSSE_QGF_203779	MT_OTI_Int_1	Intergenic	0.631912	-0.123274	-0.156847	G1	Intergenic	0.0101611	0.186425	0	1	0	1	1	2	-0.00266141	0.128656	0.0866914	0.223275	0.1339	0.587869	1.69756	0.301118	0.242586	0.208859	0.0888063	0.244108	0.0843452	Tex-prolif	0.77154	-0.470923
BSSE_QGF_203779-AATGGAAAGCTCCACG	BSSE	23214	4637	AATGGAAAGCTCCACG	BSSE_QGF_203779	MT_OTI_Int_1	Intergenic	1.27509	-0.146944	-0.155117	G1	Intergenic	-0.0273533	-0.0406874	1	0	1	0	0	0	-0.00430234	0.252825	0.113544	0.419687	0.191932	0.549121	1.66788	0.296189	0.364954	0.187134	0.0675203	0.473495	0.135322	Tex-term	0.104153	0.669635
BSSE_QGF_203779-AATGGCTAGCCTAGGA	BSSE	22448	4547	AATGGCTAGCCTAGGA	BSSE_QGF_203779	MT_OTI_Int_1	Intergenic	0.86422	0.627581	0.766264	G2M	Intergenic	0.641576	-0.079951	1	0	1	0	0	0	0.331563	0.0402996	-0.0287739	-0.0512736	0.131625	0.347707	1.60311	0.680746	0.140006	0.169849	0.180138	0.0362728	0.130732	Tex-term	1.60888	3.61445
BSSE_QGF_203779-AATGGCTAGTAAACGT	BSSE	13319	3246	AATGGCTAGTAAACGT	BSSE_QGF_203779	MT_OTI_Int_1	Intergenic	0.81838	-0.147499	-0.181773	G1	Intergenic	0.0126925	0.409507	0	1	0	1	1	2	0.00802999	0.150538	0.0764522	0.414513	0.184154	0.443902	1.67748	0.2825	0.452412	0.178335	0.0248669	0.468606	0.296683	Tex-prolif	1.01678	-0.571458
BSSE_QGF_203779-AATGGCTCATGTGGTT	BSSE	16091	3791	AATGGCTCATGTGGTT	BSSE_QGF_203779	MT_OTI_Int_1	Intergenic	1.25536	0.0615212	-0.198375	S	Intergenic	0.0197486	0.330963	0	1	0	1	2	1	0.109117	0.0843786	0.0556267	0.134033	0.164828	0.453863	1.69279	0.429311	0.341122	0.208785	0.0371913	0.149935	0.360301	Tex-prolif	-0.667997	-3.50907
BSSE_QGF_203779-AATGGCTGTTCATCGA	BSSE	6228	2298	AATGGCTGTTCATCGA	BSSE_QGF_203779	MT_OTI_Int_1	Intergenic	1.09184	-0.0879677	-0.18447	G1	Intergenic	-0.0371741	0.0613118	0	1	0	1	1	2	0.00820084	0.165852	0.131051	0.335988	0.225972	0.655056	1.4866	0.346883	0.48914	0.179324	-0.199989	0.805881	0.501637	Tex-prolif	0.233572	0.424817
BSSE_QGF_203779-AATTCCTGTCGCAACC	BSSE	54403	6881	AATTCCTGTCGCAACC	BSSE_QGF_203779	MT_OTI_Int_1	Intergenic	0.487105	0.315119	0.2213	S	Intergenic	0.345968	0.295435	1	0	1	0	0	0	0.245685	0.113067	0.0915835	0.283465	0.164472	0.399842	1.51981	0.521576	0.281288	0.191159	-0.0565966	0.41523	0.339964	Tex-term	-2.0229	1.67272
BSSE_QGF_203779-AATTCCTGTTGACTAC	BSSE	34572	5863	AATTCCTGTTGACTAC	BSSE_QGF_203779	MT_OTI_Int_1	Intergenic	1.02395	0.538228	0.391064	S	Intergenic	0.271107	-0.0841916	5	6	6	6	8	8	0.371239	-0.0779729	0.0100084	-0.152377	0.126729	0.281185	1.57454	0.671151	-0.00424696	0.157664	-0.100837	-0.104937	0.0525047	Tex-early-prolif	1.68443	3.2803
BSSE_QGF_203779-AATTCCTTCAGCCTTC	BSSE	6317	2313	AATTCCTTCAGCCTTC	BSSE_QGF_203779	MT_OTI_Int_1	Intergenic	0.490739	-0.229162	-0.100497	G1	Intergenic	-0.0257495	-0.0173018	0	1	0	1	1	2	-0.012418	0.416558	0.139779	0.446358	0.183385	0.549434	1.60297	0.267922	0.508109	0.225191	0.0480607	0.465205	0.387428	Tex-prolif	0.117653	-0.0595295
BSSE_QGF_203779-AATTTCCAGGATTCCT	BSSE	37271	5879	AATTTCCAGGATTCCT	BSSE_QGF_203779	MT_OTI_Int_1	Intergenic	0.332698	-0.0277029	1.1718	G2M	Intergenic	0.0180765	-0.276163	0	6	6	6	9	9	0.32252	0.1301	0.0519393	-0.0332628	0.163556	0.533491	1.46401	0.681323	0.184364	0.162169	-0.141641	0.316043	0.228762	Tex-early-prolif	-2.23604	-1.03636
BSSE_QGF_203779-AATTTCCCACGGTAGA	BSSE	22512	4379	AATTTCCCACGGTAGA	BSSE_QGF_203779	MT_OTI_Int_1	Intergenic	1.41702	0.15332	-0.0977608	S	Intergenic	-0.0284885	-0.271509	0	1	0	1	2	1	0.136778	-0.04862	0.0142689	0.0289048	0.159953	0.321931	1.68068	0.487486	0.163539	0.171204	-0.0366214	0.343962	0.192175	Tex-prolif	0.983746	-3.69561
BSSE_QGF_203779-AATTTCCCAGCCCACA	BSSE	9205	2848	AATTTCCCAGCCCACA	BSSE_QGF_203779	MT_OTI_Int_1	Intergenic	0.347637	-0.0754229	-0.133653	G1	Intergenic	0.0793725	0.139603	1	0	2	0	4	4	-0.0678513	0.152202	0.237736	0.292538	0.101087	0.567396	1.52345	0.21628	0.461748	0.209144	0.117754	0.191332	0.0564367	Tex-term	-3.18793	1.71285
BSSE_QGF_203779-AATTTCCGTAAGTTGA	BSSE	26517	5047	AATTTCCGTAAGTTGA	BSSE_QGF_203779	MT_OTI_Int_1	Intergenic	1.19169	0.568914	0.541832	S	Intergenic	0.375175	-0.269849	0	2	3	2	3	3	0.363857	-0.0318233	0.0173749	-0.140025	0.133889	0.330746	1.59691	0.669452	0.0952057	0.15486	-0.0421089	-0.172611	-0.0235089	Tex-Prf1	2.14716	2.38774
BSSE_QGF_203779-AATTTCCTCCGTCACT	BSSE	10630	3226	AATTTCCTCCGTCACT	BSSE_QGF_203779	MT_OTI_Int_1	Intergenic	3.48071	-0.1427	-0.111714	G1	Intergenic	-0.0260403	-0.164261	4	5	5	5	4	4	-0.00111228	0.157197	0.0917207	-0.0149823	0.104009	0.413174	1.5138	0.208606	0.280959	0.225473	0.163232	-0.0655806	-0.00920236	Tpex	-1.63005	3.626
BSSE_QGF_203779-ACAAAGATCTCCGATC	BSSE	19678	4450	ACAAAGATCTCCGATC	BSSE_QGF_203779	MT_OTI_Int_1	Intergenic	1.43815	0.204447	-0.0696555	S	Intergenic	-0.0541975	-0.266796	1	0	1	0	0	0	0.131261	0.0885629	0.108791	0.0557386	0.172683	0.44116	1.66214	0.432703	0.23469	0.181655	0.0885243	0.201841	0.0736356	Tex-term	-1.75724	1.99556
BSSE_QGF_203779-ACAACCACACTGAGTT	BSSE	12258	3379	ACAACCACACTGAGTT	BSSE_QGF_203779	MT_OTI_Int_1	Intergenic	0.840268	-0.180555	-0.121525	G1	Intergenic	0.053443	0.138517	0	1	0	1	1	2	0.0230844	0.157576	0.0381254	0.183916	0.18095	0.647196	1.51511	0.417682	0.289011	0.198972	-0.0709004	0.331864	0.389998	Tex-prolif	1.43093	-3.36568
BSSE_QGF_203779-ACAACCATCGGCTGGT	BSSE	16989	3972	ACAACCATCGGCTGGT	BSSE_QGF_203779	MT_OTI_Int_1	Intergenic	0.81229	-0.124914	-0.133814	G1	Intergenic	-0.0153282	-0.0505745	0	1	0	1	1	2	0.0310909	0.190038	0.047751	-0.00256546	0.179801	0.493005	1.6675	0.375257	0.285726	0.232296	0.00369132	0.238136	0.30925	Tex-prolif	0.328979	-1.10211
BSSE_QGF_203779-ACAAGCTAGACATCCT	BSSE	19046	3938	ACAAGCTAGACATCCT	BSSE_QGF_203779	MT_OTI_Int_1	Intergenic	1.08159	-0.106326	-0.172946	G1	Intergenic	-0.00673962	0.243474	1	0	1	0	5	5	0.0236695	0.341422	0.143721	0.49818	0.285628	0.606832	1.5855	0.293534	0.489596	0.189691	0.122465	1.09997	0.86766	Tex-term	0.623571	2.58189
BSSE_QGF_203779-ACAAGCTAGCTGCGAA	BSSE	32644	5558	ACAAGCTAGCTGCGAA	BSSE_QGF_203779	MT_OTI_Int_1	Intergenic	0.735204	0.42385	0.156091	S	Intergenic	0.136078	0.0351529	1	0	1	0	0	0	0.230673	0.145749	0.0477136	0.0335242	0.172256	0.423183	1.64576	0.536659	0.248374	0.192536	-0.0713558	0.135952	0.173944	Tex-term	1.25648	3.35328
BSSE_QGF_203779-ACAAGCTAGGAGATAG	BSSE	16160	3628	ACAAGCTAGGAGATAG	BSSE_QGF_203779	MT_OTI_Int_1	Intergenic	0.383663	-0.0833314	-0.1035	G1	Intergenic	-0.0137839	0.0412141	0	2	3	2	3	3	0.0264863	0.287753	0.0807338	0.29628	0.175108	0.564028	1.59558	0.402081	0.359467	0.202542	-0.129107	0.386338	0.131384	Tex-Prf1	2.64711	-0.933358
BSSE_QGF_203779-ACAAGCTGTTTACGTG	BSSE	21670	4229	ACAAGCTGTTTACGTG	BSSE_QGF_203779	MT_OTI_Int_1	Intergenic	0.844485	-0.108029	-0.121478	G1	Intergenic	0.0088176	-0.0610172	4	5	5	5	4	4	0.0391247	0.0883479	0.062608	0.0847665	0.113884	0.49054	1.76584	0.315158	0.226977	0.236557	0.13085	0.172175	0.0439027	Tpex	-1.33139	4.55287
BSSE_QGF_203779-ACAAGCTTCCACGTCT	BSSE	19777	4368	ACAAGCTTCCACGTCT	BSSE_QGF_203779	MT_OTI_Int_1	Intergenic	0.69778	0.613084	0.651766	G2M	Intergenic	0.356676	0.428023	5	6	6	6	8	8	0.313913	0.142197	0.0742057	0.143021	0.106391	0.568251	1.33432	0.765873	0.212376	0.184633	-0.0830497	0.0488591	-0.0769071	Tex-early-prolif	2.27306	3.80213
BSSE_QGF_203779-ACAAGCTTCCATTCAT	BSSE	15373	3719	ACAAGCTTCCATTCAT	BSSE_QGF_203779	MT_OTI_Int_1	Intergenic	0.793599	-0.135915	-0.138363	G1	Intergenic	-0.00441205	-0.400667	0	2	3	2	3	3	0.01123	0.0811962	0.049817	0.0395219	0.153914	0.436529	1.66569	0.301677	0.289774	0.203653	-0.195136	0.0561962	0.0282349	Tex-Prf1	3.01881	0.119523
BSSE_QGF_203779-ACAAGCTTCCGTCAAA	BSSE	11810	3152	ACAAGCTTCCGTCAAA	BSSE_QGF_203779	MT_OTI_Int_1	Intergenic	1.65114	-0.0972797	-0.103605	G1	Intergenic	-0.000332248	0.467312	4	5	5	5	4	4	-0.00891935	0.1329	0.0224791	-0.102938	0.0995054	0.286912	1.92661	0.168954	0.297288	0.230065	0.226007	-0.0339043	0.0580247	Tpex	-2.49724	3.83212
BSSE_QGF_203779-ACACAGTAGGTAAACT	BSSE	13324	3490	ACACAGTAGGTAAACT	BSSE_QGF_203779	MT_OTI_Int_1	Intergenic	0.870609	-0.215908	-0.224329	G1	Intergenic	0.0216097	0.735136	0	1	0	1	2	1	0.0251994	0.0613519	0.10854	0.175093	0.177675	0.560465	1.58587	0.314691	0.428104	0.243621	0.027021	0.360501	0.332602	Tex-prolif	-1.00342	-2.94519
BSSE_QGF_203779-ACACAGTGTCCGAAAG	BSSE	26512	5054	ACACAGTGTCCGAAAG	BSSE_QGF_203779	MT_OTI_Int_1	Intergenic	0.452625	0.3022	0.981286	G2M	Intergenic	0.628918	0.108096	1	0	1	0	0	0	0.316748	0.1113	0.11615	0.176024	0.167942	0.533617	1.44466	0.676484	0.279304	0.184624	0.00418232	0.251596	0.103398	Tex-term	-0.521627	2.28479
BSSE_QGF_203779-ACACCAAGTACTAGCT	BSSE	13147	3389	ACACCAAGTACTAGCT	BSSE_QGF_203779	MT_OTI_Int_1	Intergenic	0.547653	-0.197245	-0.192499	G1	Intergenic	0.030744	0.024722	0	1	0	1	2	1	0.0439954	0.104875	0.020574	0.063895	0.13899	0.495055	1.61902	0.374534	0.327406	0.191362	0.176883	0.0705533	0.102095	Tex-prolif	0.529521	-2.21509
BSSE_QGF_203779-ACACCAATCGATAACC	BSSE	31807	5437	ACACCAATCGATAACC	BSSE_QGF_203779	MT_OTI_Int_1	Intergenic	1.03122	0.536653	-0.012718	S	Intergenic	0.0195252	-0.0396138	0	1	0	1	2	1	0.303914	-0.0997385	-0.0271979	-0.22886	0.0885295	0.326597	1.57073	0.616906	0.142798	0.168796	-0.0935923	-0.127853	-0.0970216	Tex-prolif	-0.4738	-3.00729
BSSE_QGF_203779-ACACCAATCTCCGAAA	BSSE	13721	3340	ACACCAATCTCCGAAA	BSSE_QGF_203779	MT_OTI_Int_1	Intergenic	1.1005	-0.0284249	-0.0945985	G1	Intergenic	-0.0160421	0.110297	1	0	1	0	0	0	-0.0266062	0.185216	0.151553	0.196296	0.136265	0.678077	1.6888	0.345211	0.293588	0.248406	-0.0295451	0.24727	-0.168509	Tex-term	0.106441	0.44428
BSSE_QGF_203779-ACACGCGAGTTAGAAC	BSSE	13045	3154	ACACGCGAGTTAGAAC	BSSE_QGF_203779	MT_OTI_Int_1	Intergenic	1.36451	-0.178311	-0.162472	G1	Intergenic	0.0370229	0.701341	4	5	5	5	4	4	-0.0354914	0.246057	0.0687983	0.0572314	0.0992435	0.345691	1.84463	0.184831	0.368525	0.303499	0.333854	0.126819	0.0702218	Tpex	-2.25862	3.75922
BSSE_QGF_203779-ACACGCGCAAATACGA	BSSE	23410	4789	ACACGCGCAAATACGA	BSSE_QGF_203779	MT_OTI_Int_1	Intergenic	0.935498	-0.130605	-0.0898816	G1	Intergenic	-0.0296804	-0.352024	4	5	5	5	4	4	0.0421652	-0.0744853	-0.0328169	-0.194939	0.0925389	0.412493	1.67912	0.390382	0.119619	0.196534	0.315438	-0.269061	-0.118277	Tpex	-3.03289	3.81853
BSSE_QGF_203779-ACACGCGTCCTTCTTC	BSSE	20137	4288	ACACGCGTCCTTCTTC	BSSE_QGF_203779	MT_OTI_Int_1	Intergenic	0.804489	-0.0907447	-0.181802	G1	Intergenic	-0.0850492	-0.143858	0	2	3	2	3	3	0.0499223	0.218501	0.087364	0.192606	0.2044	0.620766	1.56802	0.367444	0.349638	0.198355	0.178763	0.51608	0.323709	Tex-Prf1	2.63544	0.858796
BSSE_QGF_203779-ACACTGAAGCCAGAGT	BSSE	25211	4832	ACACTGAAGCCAGAGT	BSSE_QGF_203779	MT_OTI_Int_1	Intergenic	1.22566	0.219372	-0.0179064	S	Intergenic	0.00254067	-0.118528	3	4	4	4	7	6	0.169392	0.15417	0.0678123	0.232242	0.181814	0.501172	1.5335	0.535285	0.280403	0.177661	-0.231632	0.438813	0.462759	Tprolif	0.995265	-3.97575
BSSE_QGF_203779-ACACTGACAATCCTTT	BSSE	6768	2337	ACACTGACAATCCTTT	BSSE_QGF_203779	MT_OTI_Int_1	Intergenic	1.43322	-0.0952441	0.0219333	G2M	Intergenic	0.0163364	0.298156	0	2	0	2	1	2	9.06332e-05	0.233926	0.111234	0.456976	0.169055	0.735476	1.56953	0.374618	0.440435	0.202443	0.0488471	0.757249	0.431477	Tex-Prf1	2.0027	-0.258772
BSSE_QGF_203779-ACAGAAAAGGTATAGT	BSSE	28100	5038	ACAGAAAAGGTATAGT	BSSE_QGF_203779	MT_OTI_Int_1	Intergenic	1.07117	-0.154335	0.072118	G2M	Intergenic	0.0606903	-0.0333904	3	4	4	4	7	6	0.0671041	0.157183	0.11079	0.0511672	0.150778	0.63512	1.60702	0.461134	0.281655	0.192056	0.101362	0.15588	0.101323	Tprolif	2.82006	-4.48572
BSSE_QGF_203779-ACAGAAAAGTGGTGAC	BSSE	13466	3236	ACAGAAAAGTGGTGAC	BSSE_QGF_203779	MT_OTI_Int_1	Intergenic	0.579237	-0.159054	-0.196894	G1	Intergenic	-0.013448	0.109315	0	1	0	1	1	2	-0.0299526	0.142979	0.110176	0.323739	0.184251	0.63836	1.5755	0.373129	0.343017	0.1913	0.125179	0.372152	0.16845	Tex-prolif	1.31517	-0.425288
BSSE_QGF_203779-ACAGAAACATCATCCC	BSSE	11233	3183	ACAGAAACATCATCCC	BSSE_QGF_203779	MT_OTI_Int_1	Intergenic	0.98816	-0.193434	-0.183325	G1	Intergenic	0.0200896	0.562392	1	0	1	0	0	0	-0.0417827	0.288642	0.113212	0.405728	0.213698	0.605692	1.51699	0.255259	0.564886	0.268712	0.0237335	0.574178	0.302974	Tex-term	-1.6291	0.944067
BSSE_QGF_203779-ACAGAAAGTCTCCTGT	BSSE	16011	3953	ACAGAAAGTCTCCTGT	BSSE_QGF_203779	MT_OTI_Int_1	Intergenic	1.14296	-0.170182	-0.182933	G1	Intergenic	0.0681062	0.588699	0	1	0	1	1	2	-0.0329369	0.327143	0.148946	0.520467	0.229193	0.664562	1.5621	0.302723	0.576687	0.214401	-0.110149	0.475163	0.361114	Tex-prolif	1.01224	0.473325
BSSE_QGF_203779-ACAGAAAGTCTGCATA	BSSE	17794	3980	ACAGAAAGTCTGCATA	BSSE_QGF_203779	MT_OTI_Int_1	Intergenic	0.769922	-0.161137	-0.18737	G1	Intergenic	0.0669948	0.192019	0	1	0	1	1	2	-0.0125958	0.232021	0.130929	0.133519	0.195238	0.616371	1.66964	0.334655	0.40153	0.226864	-0.0131837	0.250472	0.0292231	Tex-prolif	1.81982	-0.163345
BSSE_QGF_203779-ACAGAAATCCTCGCAT	BSSE	8674	2666	ACAGAAATCCTCGCAT	BSSE_QGF_203779	MT_OTI_Int_1	Intergenic	0.484206	-0.0913139	-0.101651	G1	Intergenic	0.00659666	-0.197064	0	1	0	1	1	2	0.00926887	0.1308	0.137736	0.533888	0.224089	0.527121	1.57398	0.291255	0.570889	0.13481	0.00317386	0.889099	0.661804	Tex-prolif	-0.707195	0.00500163
BSSE_QGF_203779-ACAGCCGCAATGAACA	BSSE	36053	6240	ACAGCCGCAATGAACA	BSSE_QGF_203779	MT_OTI_Int_1	Intergenic	0.81824	0.627299	0.653517	G2M	Intergenic	0.279465	0.0392886	5	6	6	6	8	8	0.403977	0.0272189	0.0103466	0.0870881	0.152101	0.374747	1.36906	0.748218	0.219468	0.162414	-0.12272	0.164885	0.0737132	Tex-early-prolif	1.77469	3.83927
BSSE_QGF_203779-ACAGCCGCACGACGTC	BSSE	18175	4040	ACAGCCGCACGACGTC	BSSE_QGF_203779	MT_OTI_Int_1	Intergenic	0.605227	-0.11238	-0.106496	G1	Intergenic	-0.00996021	0.121284	1	0	1	0	0	0	-0.00946229	0.171528	0.121072	0.335909	0.184196	0.55309	1.6367	0.331177	0.381609	0.235592	0.0157773	0.339657	0.170187	Tex-term	-1.08381	0.656597
BSSE_QGF_203779-ACAGCCGGTCATAGTC	BSSE	9661	3027	ACAGCCGGTCATAGTC	BSSE_QGF_203779	MT_OTI_Int_1	Intergenic	2.02878	-0.0950502	1.07347	G2M	Intergenic	0.0665147	-0.108019	0	1	0	1	1	2	0.253205	-0.0284559	0.114343	0.221971	0.115135	0.603117	1.42178	0.690533	0.199197	0.184025	-0.0690625	0.384057	0.103933	Tex-prolif	0.281101	-1.38364
BSSE_QGF_203779-ACAGGGAAGGAATCGC	BSSE	12797	3504	ACAGGGAAGGAATCGC	BSSE_QGF_203779	MT_OTI_Int_1	Intergenic	1.21122	-0.132458	-0.0527338	G1	Intergenic	5.98503e-05	-0.0317437	1	0	1	0	0	0	-0.0086594	0.388766	0.171012	0.316813	0.223623	0.500131	1.70454	0.267152	0.426006	0.211321	0.151083	0.314066	0.0797967	Tex-term	-1.43294	3.23226
BSSE_QGF_203779-ACAGGGAAGTGCAGCA	BSSE	40736	5631	ACAGGGAAGTGCAGCA	BSSE_QGF_203779	MT_OTI_Int_1	Intergenic	1.39189	0.483227	0.100452	S	Intergenic	0.259808	-0.25138	0	1	0	1	2	1	0.339884	-0.116505	-0.0210546	-0.216417	0.080592	0.283284	1.72053	0.620615	-0.080404	0.173101	0.0274237	-0.107948	-0.0341043	Tex-prolif	-0.682244	-2.32918
BSSE_QGF_203779-ACAGGGACAAGGTCGA	BSSE	37425	5696	ACAGGGACAAGGTCGA	BSSE_QGF_203779	MT_OTI_Int_1	Intergenic	0.839011	-0.156227	-0.193376	G1	Intergenic	-0.0465103	-0.282984	2	3	2	3	5	5	0.0378723	0.0204594	0.0598452	0.302885	0.160481	0.570847	1.6403	0.398388	0.255958	0.198295	-0.0427958	0.55465	0.355936	Tem	1.99245	1.43002
BSSE_QGF_203779-ACAGGGAGTGCATCTA	BSSE	21924	4320	ACAGGGAGTGCATCTA	BSSE_QGF_203779	MT_OTI_Int_1	Intergenic	0.570151	-0.0595074	-0.118466	G1	Intergenic	0.0502367	0.574204	0	1	0	1	2	1	0.0488276	0.203632	0.0944927	0.369059	0.146215	0.505606	1.66125	0.386571	0.496654	0.210398	0.00128807	0.381426	0.259215	Tex-prolif	0.147154	-2.80986
BSSE_QGF_203779-ACATCCCAGTCTGGTT	BSSE	11399	3300	ACATCCCAGTCTGGTT	BSSE_QGF_203779	MT_OTI_Int_1	Intergenic	0.991315	-0.0591286	-0.13498	G1	Intergenic	0.0175084	-0.0378566	1	0	1	0	5	5	0.0358316	0.191331	0.0982607	0.118867	0.216424	0.475138	1.54993	0.323045	0.438279	0.196015	-0.138089	0.340224	0.338218	Tex-term	0.0945188	3.42486
BSSE_QGF_203779-ACATCCCTCCGGACGT	BSSE	13875	3384	ACATCCCTCCGGACGT	BSSE_QGF_203779	MT_OTI_Int_1	Intergenic	0.864865	-0.151587	-0.121078	G1	Intergenic	-0.0297671	-0.034558	1	0	1	0	1	2	-0.00755955	0.165548	0.0799803	-0.0741514	0.192325	0.526485	1.6722	0.325189	0.273559	0.20488	-0.13168	0.125558	0.131578	Tex-term	0.761455	0.891173
BSSE_QGF_203779-ACATCCCTCGGCGATC	BSSE	7646	2600	ACATCCCTCGGCGATC	BSSE_QGF_203779	MT_OTI_Int_1	Intergenic	0.82396	-0.196252	-0.176016	G1	Intergenic	0.0651575	0.379494	0	1	0	1	2	1	-0.0420189	0.202834	0.140761	0.226338	0.197403	0.530217	1.56874	0.279298	0.531015	0.227698	-0.0769916	0.464929	0.166881	Tex-prolif	-0.0650793	-0.602997
BSSE_QGF_203779-ACATCGAGTCGAGCAA	BSSE	7742	2720	ACATCGAGTCGAGCAA	BSSE_QGF_203779	MT_OTI_Int_1	Intergenic	1.76957	-0.101002	0.58691	G2M	Intergenic	0.22529	0.271574	3	4	4	4	7	6	0.152429	0.122971	0.137031	0.274686	0.146977	0.569985	1.3855	0.471649	0.423149	0.166101	0.213007	0.292582	0.128769	Tprolif	2.92426	-3.92249
BSSE_QGF_203779-ACATCGATCACTCTTA	BSSE	17143	3968	ACATCGATCACTCTTA	BSSE_QGF_203779	MT_OTI_Int_1	Intergenic	0.647495	-0.161993	-0.118502	G1	Intergenic	-0.00244184	0.319331	0	1	0	1	1	2	-0.0397105	0.184187	0.0916601	0.288283	0.232915	0.604428	1.55236	0.330272	0.337792	0.18732	-0.145923	0.500393	0.252082	Tex-prolif	0.945844	0.165188
BSSE_QGF_203779-ACATCGATCCGGTAAT	BSSE	17165	3831	ACATCGATCCGGTAAT	BSSE_QGF_203779	MT_OTI_Int_1	Intergenic	0.757355	0.31627	-0.0711508	S	Intergenic	0.0227091	0.373054	0	1	0	1	2	1	0.103386	0.0607397	0.0642932	-0.0536236	0.070268	0.421919	1.69375	0.498677	0.302758	0.18311	0.0812471	-0.246376	-0.405193	Tex-prolif	-1.57827	-2.93661
BSSE_QGF_203779-ACATCGATCGCAGTTA	BSSE	29232	5317	ACATCGATCGCAGTTA	BSSE_QGF_203779	MT_OTI_Int_1	Intergenic	1.05022	0.611333	0.499921	S	Intergenic	0.539001	-0.35142	0	1	0	1	2	1	0.412522	0.0147321	-0.00275436	-0.0991188	0.139913	0.342789	1.4718	0.691221	0.0467245	0.132674	-0.180877	-0.0635429	-0.00390627	Tex-prolif	-0.962964	-1.65897
BSSE_QGF_203779-ACATGCAGTACAAGTA	BSSE	9149	2703	ACATGCAGTACAAGTA	BSSE_QGF_203779	MT_OTI_Int_1	Intergenic	0.240463	-0.043972	-0.103288	G1	Intergenic	0.0622741	0.0484588	2	3	2	3	6	7	-0.00130633	0.303476	0.15835	0.487797	0.146271	0.575014	1.50409	0.329931	0.458305	0.224858	-0.174626	0.436581	0.0850508	Tem	-3.03983	0.292178
BSSE_QGF_203779-ACCAAACGTAACCCTA	BSSE	16491	3974	ACCAAACGTAACCCTA	BSSE_QGF_203779	MT_OTI_Int_1	Intergenic	0.751925	-0.102449	-0.1368	G1	Intergenic	0.00140313	-0.124018	1	0	1	0	5	5	0.0533366	0.0994478	0.0668744	0.176422	0.173697	0.602974	1.52725	0.354597	0.343818	0.186648	-0.0986617	0.375238	0.203446	Tex-term	0.584383	3.59112
BSSE_QGF_203779-ACCAAACTCCATCCGT	BSSE	18651	4095	ACCAAACTCCATCCGT	BSSE_QGF_203779	MT_OTI_Int_1	Intergenic	0.949011	-0.0506846	-0.14229	G1	Intergenic	-0.0485357	-0.0340597	1	0	1	0	0	0	0.0130903	0.149688	0.0784868	0.132719	0.152488	0.494764	1.57412	0.374298	0.291436	0.229636	0.00528391	0.289575	0.113382	Tex-term	-0.490773	-0.0898497
BSSE_QGF_203779-ACCAAACTCTAACACG	BSSE	27451	5489	ACCAAACTCTAACACG	BSSE_QGF_203779	MT_OTI_Int_1	Intergenic	1.10378	0.374891	-0.0975345	S	Intergenic	-0.107591	-0.2704	1	0	1	0	0	0	0.205442	0.202076	0.0590822	0.144493	0.171948	0.389021	1.52523	0.485508	0.232498	0.164943	-0.0220378	0.329553	0.214028	Tex-term	0.334355	0.801429
BSSE_QGF_203779-ACCAACAAGTTACGAA	BSSE	13988	3534	ACCAACAAGTTACGAA	BSSE_QGF_203779	MT_OTI_Int_1	Intergenic	1.4012	-0.118212	-0.130324	G1	Intergenic	-0.00706376	-0.0823718	4	5	5	5	4	4	0.0258111	0.197287	0.043597	0.027307	0.0989714	0.411159	1.82094	0.222441	0.246275	0.244339	0.49173	0.0524869	-0.0173932	Tpex	-2.32762	3.8464
BSSE_QGF_203779-ACCAACAGTATCACCA	BSSE	11943	3338	ACCAACAGTATCACCA	BSSE_QGF_203779	MT_OTI_Int_1	Intergenic	1.59926	-0.214725	-0.154982	G1	Intergenic	0.0133612	-0.0473801	1	0	1	0	0	0	-0.0630834	0.0940698	0.158391	0.310122	0.214175	0.547206	1.49547	0.221305	0.485364	0.235954	-0.0510016	0.451029	0.19269	Tex-term	-0.0408868	1.18904
BSSE_QGF_203779-ACCAACATCCTAAGTG	BSSE	19753	4244	ACCAACATCCTAAGTG	BSSE_QGF_203779	MT_OTI_Int_1	Intergenic	1.12894	-0.139289	-0.125772	G1	Intergenic	-0.0278261	0.137868	0	1	0	1	1	2	0.047113	0.0454784	0.0720318	-0.018364	0.168969	0.54175	1.73673	0.349214	0.302514	0.192139	0.015658	-0.00546043	0.0148622	Tex-prolif	2.04665	-0.721631
BSSE_QGF_203779-ACCACAACACATCATG	BSSE	23411	4662	ACCACAACACATCATG	BSSE_QGF_203779	MT_OTI_Int_1	Intergenic	0.555295	-0.0408864	1.28916	G2M	Intergenic	0.0195406	-0.143456	0	0	1	0	0	0	0.257835	-0.0756058	0.0616799	0.0865428	0.158717	0.590788	1.34203	0.653729	0.183736	0.152235	0.00847961	0.0751563	-0.144677	Tex-term	-1.6825	-0.436922
BSSE_QGF_203779-ACCACAATCATTTCCA	BSSE	17974	4308	ACCACAATCATTTCCA	BSSE_QGF_203779	MT_OTI_Int_1	Intergenic	0.784466	-0.178385	0.108845	G2M	Intergenic	0.0420499	-0.00554505	3	4	4	4	7	6	0.0421273	-0.117501	0.0800794	-0.1963	0.0961	0.573493	1.54043	0.508997	0.139241	0.189107	0.116236	-0.21237	-0.221422	Tprolif	2.15747	-4.71526
BSSE_QGF_203779-ACCATTTAGTGATCGG	BSSE	10907	3102	ACCATTTAGTGATCGG	BSSE_QGF_203779	MT_OTI_Int_1	Intergenic	1.2194	-0.140391	-0.142483	G1	Intergenic	-0.0117072	0.0196671	0	1	0	1	1	2	-0.0174116	0.191121	0.0646487	0.117138	0.146412	0.656169	1.60771	0.3756	0.307218	0.196086	-0.130842	0.106517	-0.0253204	Tex-prolif	0.7033	-1.20625
BSSE_QGF_203779-ACCATTTGTATCGCTA	BSSE	12771	3361	ACCATTTGTATCGCTA	BSSE_QGF_203779	MT_OTI_Int_1	Intergenic	1.08057	-0.101533	-0.146981	G1	Intergenic	0.0125838	0.0427432	0	1	0	1	3	3	0.0379204	0.261354	0.0178826	0.289931	0.164072	0.545669	1.51685	0.450839	0.293188	0.216453	-0.0127701	0.377346	0.232519	Tex-prolif	2.21529	-2.13635
BSSE_QGF_203779-ACCCAAAAGTCATAGA	BSSE	56984	6860	ACCCAAAAGTCATAGA	BSSE_QGF_203779	MT_OTI_Int_1	Intergenic	1.14945	0.499857	0.321291	S	Intergenic	0.253986	-0.200276	1	0	1	0	0	0	0.303723	-0.0904102	-0.00152029	-0.0769141	0.114289	0.377963	1.66824	0.600117	0.115491	0.168608	-0.0444883	0.0461438	-0.0268545	Tex-term	-1.84344	2.20397
BSSE_QGF_203779-ACCCAAACATAATGCC	BSSE	40447	5934	ACCCAAACATAATGCC	BSSE_QGF_203779	MT_OTI_Int_1	Intergenic	0.944446	0.0802617	1.01008	G2M	Intergenic	0.377154	-0.0619771	0	6	6	6	9	9	0.315585	0.0464886	0.0295708	-0.0716224	0.0973905	0.44453	1.52904	0.718199	0.188445	0.163701	-0.0713653	-0.022563	0.0134729	Tex-early-prolif	-1.99555	-1.30416
BSSE_QGF_203779-ACCCAAAGTCCCACGA	BSSE	18465	3880	ACCCAAAGTCCCACGA	BSSE_QGF_203779	MT_OTI_Int_1	Intergenic	0.465746	0.404757	-0.0761169	S	Intergenic	-0.03102	0.028073	0	1	0	1	2	1	0.193293	0.241727	0.0394109	0.436819	0.172653	0.529674	1.59205	0.507823	0.408468	0.156132	-0.193286	0.613829	0.560279	Tex-prolif	-1.10015	-1.82324
BSSE_QGF_203779-ACCCTCACACGGCGTT	BSSE	29009	5135	ACCCTCACACGGCGTT	BSSE_QGF_203779	MT_OTI_Int_1	Intergenic	1.52711	0.405758	-0.0481848	S	Intergenic	-0.0584161	-0.0503927	0	1	0	1	1	2	0.252538	-0.0245022	-0.0227794	0.036362	0.124255	0.350533	1.56738	0.578024	0.158652	0.158322	-0.21241	0.26445	0.151514	Tex-prolif	0.311116	-1.84004
BSSE_QGF_203779-ACCCTCACACTAGTAC	BSSE	12420	3316	ACCCTCACACTAGTAC	BSSE_QGF_203779	MT_OTI_Int_1	Intergenic	1.5942	-0.0825421	-0.103196	G1	Intergenic	-0.00911836	-0.174027	1	0	1	0	0	0	-0.0493363	0.416684	0.20734	0.432556	0.209788	0.616211	1.65053	0.241426	0.428007	0.212147	-0.00941297	0.76555	0.652718	Tex-term	-0.413842	2.37903
BSSE_QGF_203779-ACCCTCACATATAGCC	BSSE	21307	4510	ACCCTCACATATAGCC	BSSE_QGF_203779	MT_OTI_Int_1	Intergenic	1.00906	-0.134747	-0.1289	G1	Intergenic	-0.0318672	-0.156787	1	0	1	0	5	5	0.0180374	0.254917	0.0948906	0.330569	0.214418	0.543261	1.68211	0.284184	0.355782	0.236742	0.216466	0.369821	0.38785	Tex-term	2.22418	2.07153
BSSE_QGF_203779-ACCCTCATCTTCCTAA	BSSE	11205	3447	ACCCTCATCTTCCTAA	BSSE_QGF_203779	MT_OTI_Int_1	Intergenic	0.464079	-0.163015	-0.144897	G1	Intergenic	-0.0086705	-0.183075	2	7	7	7	10	10	-0.0599709	0.11781	0.260713	0.193072	0.117482	1.00533	1.35871	0.344514	0.249352	0.26697	0.49206	-0.033077	-0.150029	Tnaive-like	-5.35943	0.718396
BSSE_QGF_203779-ACCCTTGAGACTTGTC	BSSE	14155	3989	ACCCTTGAGACTTGTC	BSSE_QGF_203779	MT_OTI_Int_1	Intergenic	1.0597	-0.136779	-0.173064	G1	Intergenic	-0.0388289	-0.0260231	1	0	1	0	0	0	0.0221205	0.158582	0.0796573	0.0370742	0.173823	0.540169	1.52549	0.30359	0.364761	0.204016	-0.0625838	0.00245357	0.00198822	Tex-term	-0.365393	0.891746
BSSE_QGF_203779-ACCCTTGGTATTTCCT	BSSE	7662	2518	ACCCTTGGTATTTCCT	BSSE_QGF_203779	MT_OTI_Int_1	Intergenic	0.939702	0.00639511	-0.181373	S	Intergenic	0.0367654	0.505803	1	0	0	0	0	0	-0.0213606	0.381212	0.21161	0.405976	0.136417	0.618647	1.55236	0.285244	0.52761	0.205964	0.00252733	0.517511	0.229883	Tex-term	0.13286	0.0204785
BSSE_QGF_203779-ACCCTTGGTCGGCCTA	BSSE	30386	5227	ACCCTTGGTCGGCCTA	BSSE_QGF_203779	MT_OTI_Int_1	Intergenic	0.661489	0.0842539	0.132737	G2M	Intergenic	-0.0156441	-0.423425	3	4	4	4	7	6	0.19413	-0.0295831	0.0139287	-0.0148771	0.137721	0.534953	1.54903	0.594677	0.0879499	0.182701	-0.0508158	0.217986	0.156394	Tprolif	2.28547	-4.20505
BSSE_QGF_203779-ACCCTTGGTTTGAACC	BSSE	22983	4554	ACCCTTGGTTTGAACC	BSSE_QGF_203779	MT_OTI_Int_1	Intergenic	0.804943	-0.115564	-0.216875	G1	Intergenic	-0.0725891	-0.0320448	0	1	0	1	2	1	0.0540809	0.0961339	0.0779134	0.0403786	0.154886	0.633656	1.63694	0.428342	0.192633	0.211785	-0.0922358	0.194268	0.189051	Tex-prolif	0.959009	-2.27651
BSSE_QGF_203779-ACCGTTCGTCATTGCA	BSSE	13826	3506	ACCGTTCGTCATTGCA	BSSE_QGF_203779	MT_OTI_Int_1	Intergenic	1.01982	-0.135141	0.768569	G2M	Intergenic	0.171066	0.272185	3	4	4	4	7	6	0.161269	0.140809	0.129102	0.237344	0.146114	0.661457	1.46105	0.555582	0.376582	0.185604	-0.144378	0.351513	0.152851	Tprolif	2.34243	-3.65663
BSSE_QGF_203779-ACCTACCAGCTGAGTG	BSSE	17808	3859	ACCTACCAGCTGAGTG	BSSE_QGF_203779	MT_OTI_Int_1	Intergenic	0.387466	-0.0575672	-0.103913	G1	Intergenic	-0.0479788	0.0714548	0	2	3	2	3	3	0.00537593	0.178922	0.105111	0.41072	0.207522	0.563468	1.56139	0.297936	0.367554	0.193649	0.0818851	0.486951	0.259362	Tex-Prf1	2.76474	0.534145
BSSE_QGF_203779-ACCTACCAGTATGGCG	BSSE	22901	4687	ACCTACCAGTATGGCG	BSSE_QGF_203779	MT_OTI_Int_1	Intergenic	0.978123	-0.179036	-0.158771	G1	Intergenic	0.00447958	-0.339709	1	0	1	0	5	5	0.0450598	0.0336521	0.136653	0.346061	0.272793	0.541191	1.54177	0.303859	0.345474	0.173895	-0.0459377	0.675017	0.483839	Tex-term	1.27493	2.58497
BSSE_QGF_203779-ACCTACCCACATATGC	BSSE	16471	3708	ACCTACCCACATATGC	BSSE_QGF_203779	MT_OTI_Int_1	Intergenic	0.613199	-0.0812588	-0.13989	G1	Intergenic	-0.0428308	-0.198213	1	0	1	0	5	5	0.0764353	0.0754979	0.0251556	0.0129973	0.15171	0.406226	1.74409	0.381549	0.128758	0.20836	-0.0392265	0.0834981	0.0710268	Tex-term	-0.330284	4.1559
BSSE_QGF_203779-ACCTACCGTCGATTAC	BSSE	12826	3255	ACCTACCGTCGATTAC	BSSE_QGF_203779	MT_OTI_Int_1	Intergenic	0.810853	-0.0572019	-0.149287	G1	Intergenic	-0.00640988	-0.231259	1	0	1	0	0	5	0.0719714	0.237448	0.107396	0.215169	0.139667	0.453847	1.68418	0.325063	0.34957	0.20833	0.186632	0.371358	0.11761	Tex-term	-0.510716	3.98557
BSSE_QGF_203779-ACCTACCTCGAACACT	BSSE	25025	5259	ACCTACCTCGAACACT	BSSE_QGF_203779	MT_OTI_Int_1	Intergenic	1.15085	0.333663	-0.0739654	S	Intergenic	-0.0281808	0.144762	1	0	1	0	0	0	0.140648	0.183526	0.0716913	0.251075	0.203896	0.405472	1.48976	0.422796	0.397301	0.18327	-0.221572	0.432297	0.245355	Tex-term	-1.25823	0.37073
BSSE_QGF_203779-ACCTACCTCGAAGTGG	BSSE	13502	3286	ACCTACCTCGAAGTGG	BSSE_QGF_203779	MT_OTI_Int_1	Intergenic	1.11095	-0.012665	-0.123618	G1	Intergenic	0.00577555	0.382756	4	5	5	5	4	4	0.0173088	0.21975	0.147548	0.119898	0.158977	0.352407	1.86901	0.238555	0.427969	0.180927	0.226143	0.283002	0.382021	Tpex	-1.39674	3.72632
BSSE_QGF_203779-ACCTACCTCGCTGTCT	BSSE	12149	3543	ACCTACCTCGCTGTCT	BSSE_QGF_203779	MT_OTI_Int_1	Intergenic	1.16882	-0.10652	-0.123783	G1	Intergenic	0.0505137	0.14271	1	0	1	0	5	5	-0.0170352	0.549057	0.210671	0.26043	0.201194	0.686927	1.33218	0.249409	0.589035	0.203119	-0.225858	0.559636	0.47077	Tex-term	-0.364438	2.74653
BSSE_QGF_203779-ACCTGAAAGAAGGCTC	BSSE	15651	3980	ACCTGAAAGAAGGCTC	BSSE_QGF_203779	MT_OTI_Int_1	Intergenic	0.920069	-0.167926	0.722366	G2M	Intergenic	0.0843072	-0.207139	3	4	4	4	7	6	0.172577	0.267376	0.0775796	0.0210731	0.141351	0.595079	1.47257	0.582302	0.178195	0.194831	-0.0584737	0.153524	0.205528	Tprolif	3.08566	-4.27419
BSSE_QGF_203779-ACCTGAAGTGACTAAA	BSSE	30125	5443	ACCTGAAGTGACTAAA	BSSE_QGF_203779	MT_OTI_Int_1	Intergenic	0.388382	0.368523	0.0604466	S	Intergenic	0.0577018	0.123964	2	5	5	5	4	4	0.184971	0.0876367	0.074085	-0.0811519	0.0923322	0.521026	1.6776	0.503066	0.170891	0.234317	0.021324	-0.0646932	-0.0992866	Tpex	-3.30175	2.77595
BSSE_QGF_203779-ACCTGTCCAAGCACAG	BSSE	10978	3312	ACCTGTCCAAGCACAG	BSSE_QGF_203779	MT_OTI_Int_1	Intergenic	1.2024	-0.11685	-0.1605	G1	Intergenic	0.026966	-0.123907	1	0	1	0	0	4	0.0142289	0.258593	0.117908	0.120376	0.123521	0.422651	1.67738	0.208209	0.378577	0.212371	0.24541	0.0853324	0.167846	Tex-term	-1.64801	2.88295
BSSE_QGF_203779-ACGATCAAGACTCTAC	BSSE	32574	5342	ACGATCAAGACTCTAC	BSSE_QGF_203779	MT_OTI_Int_1	Intergenic	1.35691	0.396345	0.523041	G2M	Intergenic	0.390751	-0.247985	0	1	0	1	2	1	0.375678	-0.0564454	-0.0376553	-0.0122751	0.105665	0.32951	1.51744	0.651034	0.0773062	0.13489	0.0967615	0.101908	-0.000569565	Tex-prolif	-0.0258266	-1.29021
BSSE_QGF_203779-ACGATCAAGCGTATAA	BSSE	44225	6183	ACGATCAAGCGTATAA	BSSE_QGF_203779	MT_OTI_Int_1	Intergenic	0.341436	0.284927	0.674364	G2M	Intergenic	0.5912	-0.339238	0	1	0	1	1	2	0.351797	-0.0635154	0.0204598	0.0540123	0.107964	0.388144	1.48503	0.72496	0.0492004	0.138824	-0.120478	0.0534911	-0.0608112	Tex-prolif	0.0123738	-0.750979
BSSE_QGF_203779-ACGATCACAGTTGGTT	BSSE	7903	2674	ACGATCACAGTTGGTT	BSSE_QGF_203779	MT_OTI_Int_1	Intergenic	0.771859	-0.151301	-0.169139	G1	Intergenic	0.0271677	0.379535	0	1	0	1	1	2	-0.022775	0.053899	0.10485	-0.0938259	0.101655	0.483573	1.68391	0.280654	0.288954	0.215919	0.25912	-0.174631	-0.203662	Tex-prolif	-2.86295	3.05434
BSSE_QGF_203779-ACGATCACATGACGTT	BSSE	41468	5729	ACGATCACATGACGTT	BSSE_QGF_203779	MT_OTI_Int_1	Intergenic	0.887431	0.314625	0.73291	G2M	Intergenic	0.582992	0.251401	0	1	0	1	1	2	0.319915	0.0041047	0.0151803	-0.100198	0.0946992	0.479316	1.43357	0.749331	0.168525	0.175897	-0.0726839	-0.0783878	-0.128251	Tex-prolif	0.752469	-1.31141
BSSE_QGF_203779-ACGATCATCGGTCATA	BSSE	15688	3721	ACGATCATCGGTCATA	BSSE_QGF_203779	MT_OTI_Int_1	Intergenic	2.66446	-0.0617115	-0.0576331	G1	Intergenic	0.0315974	0.146054	4	5	5	5	4	4	0.00511608	0.171425	0.0719144	0.0970859	0.144587	0.441288	1.80158	0.263315	0.385108	0.243298	0.548648	0.122653	0.039298	Tpex	-2.28809	4.06916
BSSE_QGF_203779-ACGATCATCTATCGGA	BSSE	16783	3919	ACGATCATCTATCGGA	BSSE_QGF_203779	MT_OTI_Int_1	Intergenic	1.50152	-0.221437	-0.015717	G1	Intergenic	0.0190552	-0.245841	0	2	3	2	3	3	0.0485046	0.0417416	0.0566684	0.20804	0.16231	0.47408	1.58156	0.399924	0.185508	0.183713	0.117918	0.361988	0.290036	Tex-Prf1	3.22371	-1.67875
BSSE_QGF_203779-ACGATGTAGCACCCAC	BSSE	30933	5758	ACGATGTAGCACCCAC	BSSE_QGF_203779	MT_OTI_Int_1	Intergenic	1.14118	0.530462	0.571695	G2M	Intergenic	0.246207	0.0487433	5	6	6	6	8	8	0.394046	0.0451422	0.00264249	-0.0685083	0.181568	0.423345	1.46092	0.712776	0.0733047	0.179738	-0.260277	0.179833	0.0747158	Tex-early-prolif	1.93679	3.58907
BSSE_QGF_203779-ACGATGTGTATCGTAC	BSSE	13707	3418	ACGATGTGTATCGTAC	BSSE_QGF_203779	MT_OTI_Int_1	Intergenic	1.01408	-0.157693	-0.11017	G1	Intergenic	-0.02305	0.111279	0	1	0	1	1	2	0.0344218	0.312222	0.0695549	0.153631	0.156788	0.5823	1.6829	0.331885	0.281603	0.190936	0.0609436	0.273984	0.291155	Tex-prolif	0.897138	0.421952
BSSE_QGF_203779-ACGATGTTCAGTAGGG	BSSE	14979	3542	ACGATGTTCAGTAGGG	BSSE_QGF_203779	MT_OTI_Int_1	Intergenic	2.1163	-0.163157	-0.189431	G1	Intergenic	-0.00253738	0.314451	0	1	0	1	1	2	0.00599075	-0.0410544	0.0921052	0.20833	0.173917	0.604418	1.68274	0.349715	0.282777	0.162486	0.0959422	0.245481	0.176569	Tex-prolif	1.20557	-0.339663
BSSE_QGF_203779-ACGCACGAGATAGCAT	BSSE	24823	4768	ACGCACGAGATAGCAT	BSSE_QGF_203779	MT_OTI_Int_1	Intergenic	1.16424	0.212009	-0.106565	S	Intergenic	-0.0354543	0.0544324	0	1	0	1	1	2	0.137872	0.0929455	0.103949	0.0463647	0.154428	0.494045	1.71039	0.453783	0.28664	0.189695	0.080349	0.152534	-0.00709881	Tex-prolif	0.37421	0.11531
BSSE_QGF_203779-ACGCACGAGATTCGCT	BSSE	37237	5862	ACGCACGAGATTCGCT	BSSE_QGF_203779	MT_OTI_Int_1	Intergenic	0.706287	0.634836	0.471909	S	Intergenic	0.238406	-0.176444	5	6	6	6	8	8	0.39944	-0.155676	-0.0319857	-0.112505	0.142159	0.321569	1.61658	0.634295	0.016848	0.167008	0.0123052	0.0957554	0.0387983	Tex-early-prolif	2.17452	2.95835
BSSE_QGF_203779-ACGCACGAGCATTTCG	BSSE	10837	3076	ACGCACGAGCATTTCG	BSSE_QGF_203779	MT_OTI_Int_1	Intergenic	1.33801	-0.132751	-0.0655739	G1	Intergenic	-0.0356063	-0.0796453	0	2	3	2	3	3	-0.0271974	0.393758	0.113145	0.281043	0.143629	0.623326	1.67491	0.279671	0.356345	0.271611	0.105438	0.165998	-0.0340357	Tex-Prf1	1.79061	1.51229
BSSE_QGF_203779-ACGCACGGTGATAGTA	BSSE	10620	2899	ACGCACGGTGATAGTA	BSSE_QGF_203779	MT_OTI_Int_1	Intergenic	1.29944	-0.153081	-0.120907	G1	Intergenic	0.0225466	0.239197	1	0	1	0	0	0	-0.0270107	0.390922	0.0933369	0.319766	0.20824	0.533982	1.65493	0.209682	0.520976	0.262175	-0.0204898	0.507714	0.29157	Tex-term	-0.707725	1.63321
BSSE_QGF_203779-ACGGAAGAGTGTTGTC	BSSE	13164	3504	ACGGAAGAGTGTTGTC	BSSE_QGF_203779	MT_OTI_Int_1	Intergenic	1.21544	-0.134006	-0.145828	G1	Intergenic	-0.0490802	0.384925	0	2	3	2	3	3	0.0179436	0.30553	0.117291	0.425715	0.235769	0.588636	1.58028	0.313088	0.424605	0.217753	-0.0735952	0.590691	0.501504	Tex-Prf1	1.69944	-0.95738
BSSE_QGF_203779-ACGGAAGCAGCTGGTC	BSSE	14739	3500	ACGGAAGCAGCTGGTC	BSSE_QGF_203779	MT_OTI_Int_1	Intergenic	1.62833	-0.151022	-0.177793	G1	Intergenic	0.0491694	0.562158	1	0	1	0	0	0	-0.0226179	0.424572	0.134282	0.755937	0.215773	0.480461	1.57548	0.237415	0.688254	0.218148	-0.135902	0.696464	0.427167	Tex-term	-0.672384	1.10521
BSSE_QGF_203779-ACGGAAGTCATCGTAG	BSSE	14017	3369	ACGGAAGTCATCGTAG	BSSE_QGF_203779	MT_OTI_Int_1	Intergenic	1.20568	-0.140102	-0.160916	G1	Intergenic	-0.00177817	0.0445673	4	5	5	5	4	4	-0.00640224	0.0756734	0.102279	0.0240805	0.159251	0.513674	1.87485	0.310331	0.206558	0.233682	0.451735	0.0492797	0.141572	Tpex	-1.72242	4.46456
BSSE_QGF_203779-ACGGAAGTCCGGACTG	BSSE	21532	4438	ACGGAAGTCCGGACTG	BSSE_QGF_203779	MT_OTI_Int_1	Intergenic	0.552666	-0.143056	-0.138435	G1	Intergenic	-0.0487107	-0.0465933	0	2	3	2	3	3	0.0544014	0.157103	0.131849	0.494142	0.262961	0.572619	1.52948	0.377472	0.47476	0.203087	-0.170637	1.06875	0.843405	Tex-Prf1	2.75773	0.91504
BSSE_QGF_203779-ACGGAAGTCTCGTGAA	BSSE	18958	4011	ACGGAAGTCTCGTGAA	BSSE_QGF_203779	MT_OTI_Int_1	Intergenic	0.564406	0.151525	-0.0793892	S	Intergenic	0.050499	-0.137814	3	4	0	4	2	1	0.122098	0.0757507	-0.015133	-0.0228626	0.113762	0.482553	1.65515	0.549844	0.152485	0.192056	0.0416904	-0.118551	-0.126391	Tprolif	0.780457	-3.96572
BSSE_QGF_203779-ACGGTCGAGGGTGAAA	BSSE	13858	3462	ACGGTCGAGGGTGAAA	BSSE_QGF_203779	MT_OTI_Int_1	Intergenic	1.50815	-0.223251	-0.126845	G1	Intergenic	-0.0618184	-0.0680597	0	1	0	1	1	2	-0.0127954	0.39007	0.0637018	0.31616	0.177798	0.407841	1.78011	0.276452	0.429205	0.20148	0.0683138	0.131311	-0.0758097	Tex-prolif	0.42251	-0.502621
BSSE_QGF_203779-ACGGTTAAGGCCTTCG	BSSE	13885	3663	ACGGTTAAGGCCTTCG	BSSE_QGF_203779	MT_OTI_Int_1	Intergenic	1.38999	-0.133554	-0.130404	G1	Intergenic	-0.00760568	0.188647	1	0	1	0	0	0	0.00698874	0.240741	0.133732	0.263503	0.167531	0.527545	1.59506	0.265212	0.418347	0.212265	-0.0490303	0.512994	0.331795	Tex-term	-0.501731	1.74638
BSSE_QGF_203779-ACGGTTACAAAGCGTG	BSSE	15056	3738	ACGGTTACAAAGCGTG	BSSE_QGF_203779	MT_OTI_Int_1	Intergenic	0.730606	0.0449719	-0.181293	S	Intergenic	0.00267762	0.283176	0	1	0	1	2	1	0.0870943	0.205703	0.118099	-0.0138126	0.125399	0.501079	1.71588	0.3797	0.297997	0.200392	0.110938	0.168067	0.145784	Tex-prolif	-0.894262	-3.43687
BSSE_QGF_203779-ACGTAACGTAGTGTGG	BSSE	18499	3892	ACGTAACGTAGTGTGG	BSSE_QGF_203779	MT_OTI_Int_1	Intergenic	0.994648	0.371223	-0.0261096	S	Intergenic	-0.024484	-0.0897514	0	1	0	1	1	2	0.192392	0.304556	0.0413712	0.333859	0.18383	0.50392	1.6477	0.486334	0.385939	0.159273	-0.125075	0.547526	0.404476	Tex-prolif	-0.792988	-1.09894
BSSE_QGF_203779-ACGTACAAGGGAGAAT	BSSE	8256	2545	ACGTACAAGGGAGAAT	BSSE_QGF_203779	MT_OTI_Int_1	Intergenic	0.775194	-0.0399962	-0.07895	G1	Intergenic	0.0253085	0.874417	2	3	2	3	6	7	-0.0761938	0.480124	0.224902	0.456735	0.105009	0.487668	1.58281	0.201293	0.572918	0.227692	0.00473571	0.0834508	-0.239569	Tem	-4.26916	0.191059
BSSE_QGF_203779-ACGTACACAGGTTCAT	BSSE	11070	2996	ACGTACACAGGTTCAT	BSSE_QGF_203779	MT_OTI_Int_1	Intergenic	1.21048	-0.142467	-0.11984	G1	Intergenic	0.064292	0.272221	1	0	1	0	0	0	0.00508049	0.273883	0.0720084	0.246783	0.115447	0.452228	1.65671	0.233247	0.343263	0.222715	0.111299	0.346882	0.127063	Tex-term	-0.554095	1.30842
BSSE_QGF_203779-ACGTACAGTAATGTGA	BSSE	14140	3675	ACGTACAGTAATGTGA	BSSE_QGF_203779	MT_OTI_Int_1	Intergenic	0.799151	0.0927934	0.00645869	S	Intergenic	0.0667664	-0.195967	3	4	4	4	7	6	0.127158	0.171483	0.0809964	0.0611993	0.143041	0.601096	1.54387	0.541941	0.236193	0.233156	-0.206324	0.0694929	0.0140511	Tprolif	2.26308	-4.15336
BSSE_QGF_203779-ACGTACATCCACAAGT	BSSE	17714	4108	ACGTACATCCACAAGT	BSSE_QGF_203779	MT_OTI_Int_1	Intergenic	1.26454	0.00376392	-0.121275	S	Intergenic	-0.0296339	-0.0788796	1	0	1	0	5	5	0.0486447	0.0773352	0.11113	0.0961479	0.188185	0.522577	1.70577	0.29951	0.323352	0.208277	0.157699	0.263797	0.101835	Tex-term	0.321573	2.5239
BSSE_QGF_203779-ACGTACATCGCTCTCA	BSSE	11762	3376	ACGTACATCGCTCTCA	BSSE_QGF_203779	MT_OTI_Int_1	Intergenic	1.19878	-0.214676	-0.0722354	G1	Intergenic	0.0147516	0.596011	1	0	1	0	4	4	0.0107706	0.309996	0.13077	0.254161	0.264622	0.455312	1.42595	0.167312	0.560689	0.247231	-0.138361	0.536304	0.51988	Tex-term	-0.538621	3.46254
BSSE_QGF_203779-ACGTAGTAGTCCGCGT	BSSE	14377	3487	ACGTAGTAGTCCGCGT	BSSE_QGF_203779	MT_OTI_Int_1	Intergenic	1.07116	-0.00703284	-0.154369	G1	Intergenic	-0.0543759	0.157384	0	2	0	2	3	3	0.0771807	0.179298	0.00175827	0.394109	0.172829	0.4719	1.60261	0.371959	0.402825	0.1799	-0.13611	0.579491	0.284749	Tex-Prf1	2.00512	-0.947222
BSSE_QGF_203779-ACGTAGTGTCGATTTG	BSSE	7051	2184	ACGTAGTGTCGATTTG	BSSE_QGF_203779	MT_OTI_Int_1	Intergenic	0.567295	-0.101731	-0.0694116	G1	Intergenic	0.0432112	0.543065	1	0	1	0	0	0	-0.03007	0.304571	0.0858014	0.486094	0.1215	0.418608	1.59259	0.177648	0.603909	0.23862	-0.0453737	0.629884	0.409109	Tex-term	-1.78441	0.294942
BSSE_QGF_203779-ACGTAGTGTCGTCATA	BSSE	11198	3093	ACGTAGTGTCGTCATA	BSSE_QGF_203779	MT_OTI_Int_1	Intergenic	0.964458	-0.11274	-0.140747	G1	Intergenic	-0.021389	-0.078114	0	2	3	2	3	3	-0.0134907	0.112605	0.0955631	0.263468	0.185623	0.658467	1.63444	0.34174	0.339425	0.182225	0.121635	0.288718	0.010372	Tex-Prf1	2.53164	0.441626
BSSE_QGF_203779-ACGTCCTAGGCGTTGA	BSSE	9635	2730	ACGTCCTAGGCGTTGA	BSSE_QGF_203779	MT_OTI_Int_1	Intergenic	0.8822	-0.112588	-0.11906	G1	Intergenic	0.0138189	0.119733	1	0	1	0	0	0	-0.0126979	0.322726	0.162497	0.413069	0.206082	0.708557	1.61946	0.285103	0.422072	0.171363	0.0127405	0.469973	0.355584	Tex-term	0.261036	1.93717
BSSE_QGF_203779-ACGTCCTGTTCCGGTG	BSSE	8972	2881	ACGTCCTGTTCCGGTG	BSSE_QGF_203779	MT_OTI_Int_1	Intergenic	1.54926	-0.220479	-0.0961194	G1	Intergenic	0.0235581	-0.0192408	4	5	5	5	4	4	0.00615513	0.0599804	0.0815241	-0.00155522	0.161187	0.528102	1.75096	0.280686	0.333645	0.207912	0.0449577	0.00130381	0.106162	Tpex	-1.77646	4.05794
BSSE_QGF_203779-ACGTTCCCAACTGATC	BSSE	37611	5943	ACGTTCCCAACTGATC	BSSE_QGF_203779	MT_OTI_Int_1	Intergenic	1.21773	0.510102	0.372067	S	Intergenic	0.26175	-0.18168	5	6	6	6	8	8	0.344983	0.00550911	-0.0590039	-0.193078	0.124394	0.286296	1.59062	0.646613	0.0617453	0.172163	-0.0256732	-0.0672934	0.0292112	Tex-early-prolif	1.34072	2.90445
BSSE_QGF_203779-ACGTTCCCATGGAGAC	BSSE	14655	3494	ACGTTCCCATGGAGAC	BSSE_QGF_203779	MT_OTI_Int_1	Intergenic	0.873422	-0.109069	-0.119978	G1	Intergenic	0.00197827	-0.247206	0	1	0	1	2	1	0.0330261	0.0448862	0.0150887	0.156654	0.138758	0.51822	1.64513	0.425717	0.275466	0.197216	-0.196528	0.233128	0.0593746	Tex-prolif	-0.113498	-2.3788
BSSE_QGF_203779-ACGTTCCGTCTCAGAT	BSSE	10021	2983	ACGTTCCGTCTCAGAT	BSSE_QGF_203779	MT_OTI_Int_1	Intergenic	0.878156	-0.0947745	-0.0628592	G1	Intergenic	-0.0156788	-0.123298	1	0	1	0	0	0	0.0163326	0.166223	0.1501	0.26674	0.230715	0.617883	1.56612	0.298149	0.50864	0.201013	-0.106453	0.574018	0.580465	Tex-term	-0.343464	2.17869
BSSE_QGF_203779-ACGTTCCTCGCTTACC	BSSE	8220	2747	ACGTTCCTCGCTTACC	BSSE_QGF_203779	MT_OTI_Int_1	Intergenic	1.19221	-0.0910254	-0.124795	G1	Intergenic	0.0121276	0.498529	2	3	2	3	6	7	-0.0353422	0.157254	0.1912	0.327627	0.19578	0.699902	1.39861	0.345512	0.369545	0.20505	0.00874469	0.278953	0.0295651	Tem	-3.22193	-0.467013
BSSE_QGF_203779-ACTATCTAGAAAGTCT	BSSE	21425	4704	ACTATCTAGAAAGTCT	BSSE_QGF_203779	MT_OTI_Int_1	Intergenic	0.919487	0.535854	0.679249	G2M	Intergenic	0.645181	-0.0642422	1	0	1	0	4	4	0.316933	0.079673	-0.0607451	-0.237807	0.135896	0.251474	1.56112	0.626559	0.161688	0.179226	-0.185289	-0.07843	-0.0807049	Tex-term	-1.25583	2.21177
BSSE_QGF_203779-ACTATCTAGGTAGGCT	BSSE	11578	3198	ACTATCTAGGTAGGCT	BSSE_QGF_203779	MT_OTI_Int_1	Intergenic	1.10554	0.00788313	-0.0858033	S	Intergenic	0.0313445	-0.196527	1	0	1	0	0	0	0.0103506	0.144872	0.112205	0.158961	0.215833	0.642258	1.56552	0.304673	0.410818	0.191687	0.104348	0.491657	0.276941	Tex-term	-0.465276	2.55205
BSSE_QGF_203779-ACTATCTCAAACTGCT	BSSE	10999	3336	ACTATCTCAAACTGCT	BSSE_QGF_203779	MT_OTI_Int_1	Intergenic	1.34558	-0.158655	-0.092762	G1	Intergenic	0.016742	0.063958	1	0	1	0	0	0	-0.011438	0.224178	0.167913	0.231372	0.234808	0.668385	1.48123	0.292593	0.397385	0.204902	-0.220959	0.298538	0.102948	Tex-term	0.0661043	0.746154
BSSE_QGF_203779-ACTATGGAGACGTCCC	BSSE	12842	3179	ACTATGGAGACGTCCC	BSSE_QGF_203779	MT_OTI_Int_1	Intergenic	0.996729	-0.0957824	-0.103133	G1	Intergenic	0.00424518	-0.0841046	0	1	0	1	1	2	-0.00569911	0.0909055	0.149414	0.404116	0.173979	0.656618	1.6564	0.358749	0.381636	0.208285	-0.0120534	0.353313	0.106892	Tex-prolif	0.520994	0.382288
BSSE_QGF_203779-ACTATGGAGGTCCAGA	BSSE	10679	3150	ACTATGGAGGTCCAGA	BSSE_QGF_203779	MT_OTI_Int_1	Intergenic	0.730405	-0.200819	-0.194359	G1	Intergenic	0.00465276	0.228688	0	1	0	1	1	2	-0.0259832	0.153966	0.0344643	0.0785966	0.179303	0.530972	1.56904	0.301425	0.340746	0.215522	-0.0931925	0.188239	-0.0998347	Tex-prolif	0.262298	-1.69035
BSSE_QGF_203779-ACTATGGAGGTCGTAG	BSSE	20347	4359	ACTATGGAGGTCGTAG	BSSE_QGF_203779	MT_OTI_Int_1	Intergenic	1.52357	0.467426	0.0485895	S	Intergenic	-0.0254439	-0.0914338	0	1	0	1	1	2	0.268388	0.0228717	-0.0248659	-0.180884	0.0873344	0.399058	1.67635	0.591151	0.0636189	0.179952	0.102433	0.0411469	0.0751277	Tex-prolif	-1.03505	3.96334
BSSE_QGF_203779-ACTATGGTCTTGAACG	BSSE	19519	4252	ACTATGGTCTTGAACG	BSSE_QGF_203779	MT_OTI_Int_1	Intergenic	0.886316	-0.116603	-0.142296	G1	Intergenic	-0.0078737	-0.00490542	1	0	1	0	4	4	0.0420905	0.194058	0.102255	-0.0342579	0.134574	0.528504	1.69022	0.343765	0.271093	0.218029	-0.0152811	0.0167301	0.274769	Tex-term	-1.91178	3.25719
BSSE_QGF_203779-ACTATTCGTTAGGCTT	BSSE	26831	4972	ACTATTCGTTAGGCTT	BSSE_QGF_203779	MT_OTI_Int_1	Intergenic	0.64105	-0.162352	-0.197203	G1	Intergenic	0.0208855	0.284541	0	1	0	1	1	2	0.0614474	0.155258	0.104223	0.30302	0.184327	0.628714	1.48394	0.429311	0.27611	0.201275	-0.0319492	0.512528	0.344501	Tex-prolif	1.07611	-1.80649
BSSE_QGF_203779-ACTATTCTCTGGAGAG	BSSE	48301	6382	ACTATTCTCTGGAGAG	BSSE_QGF_203779	MT_OTI_Int_1	Intergenic	0.898532	0.430976	0.24458	S	Intergenic	0.255201	-0.179327	0	1	0	1	2	1	0.360955	-0.0942805	0.00792856	0.0977323	0.133746	0.328257	1.58564	0.646486	0.131185	0.14823	-0.0782422	0.402443	0.236463	Tex-prolif	-1.1895	-3.38949
BSSE_QGF_203779-ACTCCCAAGGTAGCAC	BSSE	19820	4454	ACTCCCAAGGTAGCAC	BSSE_QGF_203779	MT_OTI_Int_1	Intergenic	1.01917	0.608632	0.195882	S	Intergenic	0.125974	0.016702	0	1	0	1	1	2	0.334702	0.00267317	-0.0131193	0.145514	0.126809	0.387362	1.47369	0.636596	0.187545	0.172569	-0.201565	0.248326	-0.119503	Tex-prolif	1.99236	3.14588
BSSE_QGF_203779-ACTCCCACACTATCGA	BSSE	27411	5170	ACTCCCACACTATCGA	BSSE_QGF_203779	MT_OTI_Int_1	Intergenic	0.926635	0.295501	-0.0141289	S	Intergenic	0.0341007	-0.174263	3	4	4	4	7	6	0.204174	0.00434209	0.0391845	0.0544177	0.172567	0.439294	1.47423	0.595462	0.247912	0.155946	-0.173049	0.345746	0.281123	Tprolif	1.55217	-4.51074
BSSE_QGF_203779-ACTCCCAGTACACGCC	BSSE	8089	2650	ACTCCCAGTACACGCC	BSSE_QGF_203779	MT_OTI_Int_1	Intergenic	1.52058	0.00194588	-0.118103	S	Intergenic	0.0221627	0.491443	2	7	7	7	10	10	-0.0209584	0.582298	0.326148	0.593804	0.0703906	0.910775	1.40594	0.274161	0.437294	0.243089	0.16518	0.188872	-0.0300315	Tnaive-like	-5.13492	0.405981
BSSE_QGF_203779-ACTCCCAGTCATACCA	BSSE	30797	5393	ACTCCCAGTCATACCA	BSSE_QGF_203779	MT_OTI_Int_1	Intergenic	0.331201	-0.173301	-0.219697	G1	Intergenic	0.0303478	0.142056	4	5	5	5	5	5	0.0113199	0.448331	0.0374417	0.389123	0.244385	0.492984	1.3918	0.229764	0.559934	0.167737	0.239576	0.996967	0.804961	Tpex	2.38051	2.6431
BSSE_QGF_203779-ACTCCCATCCTGGGAC	BSSE	9393	2850	ACTCCCATCCTGGGAC	BSSE_QGF_203779	MT_OTI_Int_1	Intergenic	1.20302	-0.158783	-0.115668	G1	Intergenic	-0.0375984	0.0717466	4	5	5	5	4	4	0.0118651	0.0396846	0.00471766	-0.214962	0.0780901	0.226728	1.84461	0.137996	0.215094	0.256252	0.471334	-0.109645	0.0786045	Tpex	-2.19703	3.5418
BSSE_QGF_203779-ACTGATGGTTCCGGTG	BSSE	18095	4046	ACTGATGGTTCCGGTG	BSSE_QGF_203779	MT_OTI_Int_1	Intergenic	0.983697	-0.0235849	0.202693	G2M	Intergenic	-0.0121219	-0.218918	3	4	4	4	7	6	0.176089	0.0780668	0.0190154	0.045298	0.169814	0.450387	1.56295	0.501692	0.321682	0.204734	0.0998449	0.461395	0.490771	Tprolif	2.19021	-4.43127
BSSE_QGF_203779-ACTGCAACACCTCGTT	BSSE	14156	3704	ACTGCAACACCTCGTT	BSSE_QGF_203779	MT_OTI_Int_1	Intergenic	1.30687	-0.142739	-0.129727	G1	Intergenic	0.0473234	0.41531	1	0	1	0	0	0	-0.0301346	0.049714	0.186287	0.265572	0.191436	0.698015	1.4136	0.333283	0.476859	0.175825	-0.099796	0.320457	0.102422	Tex-term	-1.86138	0.341171
BSSE_QGF_203779-ACTGCAAGTTAAGACA	BSSE	11719	3223	ACTGCAAGTTAAGACA	BSSE_QGF_203779	MT_OTI_Int_1	Intergenic	1.00691	-0.159672	-0.17741	G1	Intergenic	0.0548905	0.889347	1	0	1	0	5	5	-0.0341364	0.227377	0.140074	0.13337	0.203136	0.567972	1.66794	0.278039	0.48653	0.185692	-0.0653696	0.359057	0.415418	Tex-term	1.56145	0.272617
BSSE_QGF_203779-ACTGCAATCGAGAAAT	BSSE	35001	5853	ACTGCAATCGAGAAAT	BSSE_QGF_203779	MT_OTI_Int_1	Intergenic	1.21139	0.621578	0.483697	S	Intergenic	0.274598	-0.069793	5	6	6	6	8	8	0.400127	-0.0953968	-0.0154691	-0.0358606	0.107693	0.314362	1.47194	0.697742	0.13471	0.140911	-0.164219	0.00608627	-0.0606925	Tex-early-prolif	1.94576	3.62274
BSSE_QGF_203779-ACTGTCCAGTTAGAAC	BSSE	11411	3503	ACTGTCCAGTTAGAAC	BSSE_QGF_203779	MT_OTI_Int_1	Intergenic	1.86662	-0.195941	-0.132489	G1	Intergenic	-0.0400303	-0.123926	1	0	1	0	0	0	0.0408401	0.41079	0.16303	0.0762326	0.144585	0.552427	1.52776	0.211841	0.280807	0.201831	0.25998	0.00819882	0.154331	Tex-term	-1.08477	3.0779
BSSE_QGF_203779-ACTGTCCGTACCCGCA	BSSE	10703	3358	ACTGTCCGTACCCGCA	BSSE_QGF_203779	MT_OTI_Int_1	Intergenic	1.51359	-0.121928	-0.144625	G1	Intergenic	0.0656428	0.439724	2	3	2	3	6	7	-0.043647	0.277854	0.166435	0.319859	0.11865	0.599857	1.31483	0.264118	0.505975	0.226455	-0.206601	0.390942	0.0411486	Tem	-3.22067	0.385996
BSSE_QGF_203779-ACTGTCCGTCACTTAG	BSSE	10500	3096	ACTGTCCGTCACTTAG	BSSE_QGF_203779	MT_OTI_Int_1	Intergenic	0.809524	-0.212604	-0.216855	G1	Intergenic	-0.0523333	0.13556	0	1	0	1	1	2	-0.0203066	0.0869572	0.057213	0.115523	0.15859	0.478257	1.63731	0.331206	0.340295	0.175939	0.0133928	0.465225	0.21501	Tex-prolif	0.709784	-1.44054
BSSE_QGF_203779-ACTGTCCTCGCTACAA	BSSE	10855	3277	ACTGTCCTCGCTACAA	BSSE_QGF_203779	MT_OTI_Int_1	Intergenic	2.28466	-0.160233	-0.158783	G1	Intergenic	-0.000324047	-0.0677332	1	0	1	0	0	0	-0.0184396	0.195058	0.109839	0.101203	0.178769	0.505069	1.60211	0.260491	0.379144	0.234441	0.0811579	0.271347	0.128975	Tex-term	-0.554242	2.07129
BSSE_QGF_203779-ACTGTGACAGAAACCG	BSSE	16616	4188	ACTGTGACAGAAACCG	BSSE_QGF_203779	MT_OTI_Int_1	Intergenic	1.36013	-0.0620279	0.669032	G2M	Intergenic	0.0728734	0.233899	3	4	4	4	7	6	0.137958	0.0925705	0.0725355	0.217148	0.153946	0.636453	1.4385	0.542399	0.267004	0.212236	-0.060043	0.299836	0.03114	Tprolif	2.90005	-4.16456
BSSE_QGF_203779-ACTGTGATCTTTACAC	BSSE	20023	4586	ACTGTGATCTTTACAC	BSSE_QGF_203779	MT_OTI_Int_1	Intergenic	0.329621	0.682072	0.384275	S	Intergenic	0.373128	-0.33252	0	6	0	6	8	8	0.393618	-0.0731513	0.0059086	-0.235902	0.106538	0.34052	1.46104	0.674036	0.043127	0.136143	-0.107047	-0.118402	-0.0874878	Tex-early-prolif	1.29574	2.88193
BSSE_QGF_203779-ACTTAGGCATACAGCT	BSSE	25332	5009	ACTTAGGCATACAGCT	BSSE_QGF_203779	MT_OTI_Int_1	Intergenic	1.17243	0.675757	0.27352	S	Intergenic	0.187392	-0.0477733	1	0	1	0	0	0	0.327145	0.0234648	0.0419635	0.025179	0.106171	0.378918	1.6747	0.592989	0.139451	0.187192	-0.0715532	-0.0822728	-0.0166597	Tex-term	-0.595132	2.294
BSSE_QGF_203779-ACTTAGGGTTCGGTAT	BSSE	43122	5821	ACTTAGGGTTCGGTAT	BSSE_QGF_203779	MT_OTI_Int_1	Intergenic	1.06906	0.20073	0.699368	G2M	Intergenic	0.580559	-0.341341	0	1	0	1	5	5	0.344293	-0.0206669	-0.0402885	0.0123869	0.114688	0.410013	1.54089	0.691038	0.0449446	0.12941	-0.0714668	0.24588	0.0970456	Tex-prolif	1.27753	-0.459706
BSSE_QGF_203779-ACTTAGGTCCAGTACA	BSSE	9310	2861	ACTTAGGTCCAGTACA	BSSE_QGF_203779	MT_OTI_Int_1	Intergenic	0.655209	-0.119672	-0.167948	G1	Intergenic	-0.00142314	-0.0264952	2	5	2	5	4	4	0.0361276	0.0496201	0.0798292	0.122229	0.101759	0.54812	1.62443	0.2858	0.327168	0.199093	-0.0132563	0.039208	0.0579853	Tpex	-3.55782	2.10088
BSSE_QGF_203779-ACTTAGGTCTTCTTCC	BSSE	19148	3986	ACTTAGGTCTTCTTCC	BSSE_QGF_203779	MT_OTI_Int_1	Intergenic	0.255901	-0.135728	-0.121391	G1	Intergenic	-0.000842339	0.797379	0	2	3	2	3	3	-0.00289689	0.287992	0.136607	0.595928	0.248847	0.523358	1.50424	0.318511	0.624078	0.214642	0.0897274	0.798425	0.608237	Tex-Prf1	2.81979	0.223326
BSSE_QGF_203779-ACTTATCTCTCATTGT	BSSE	14346	3558	ACTTATCTCTCATTGT	BSSE_QGF_203779	MT_OTI_Int_1	Intergenic	1.05256	-0.145519	-0.0894674	G1	Intergenic	-0.0077619	-0.203688	1	5	1	5	4	4	0.0140507	0.245145	0.102492	-0.00471064	0.171851	0.570268	1.73584	0.327797	0.223722	0.223153	0.00136229	0.210545	0.243011	Tpex	-1.37427	3.98332
BSSE_QGF_203779-ACTTCCGCATCTGGGC	BSSE	17933	4087	ACTTCCGCATCTGGGC	BSSE_QGF_203779	MT_OTI_Int_1	Intergenic	1.26582	-0.14148	-0.172716	G1	Intergenic	-0.0341365	-0.00644798	0	1	0	1	1	2	0.0599015	0.068769	0.0654721	0.038513	0.145941	0.406824	1.73336	0.34557	0.283972	0.195499	0.232447	0.186105	0.249369	Tex-prolif	-0.321985	-1.96182
BSSE_QGF_203779-ACTTCGCCACACCAGC	BSSE	22436	4594	ACTTCGCCACACCAGC	BSSE_QGF_203779	MT_OTI_Int_1	Intergenic	1.26582	-0.109725	-0.209163	G1	Intergenic	-0.0639754	0.357956	1	0	0	0	4	4	0.0538639	0.135562	0.0573695	0.0413659	0.159615	0.42704	1.76746	0.301755	0.239154	0.238504	-0.0158349	0.147116	0.136546	Tex-term	-2.33	2.48769
BSSE_QGF_203779-ACTTCGCGTGCTCGTG	BSSE	6747	2492	ACTTCGCGTGCTCGTG	BSSE_QGF_203779	MT_OTI_Int_1	Intergenic	4.14999	-0.00550306	0.156526	G2M	Intergenic	0.0257114	-0.130944	0	6	0	6	1	2	0.0660997	0.0175705	0.0583578	0.0987818	0.141241	0.37484	1.59805	0.380571	0.286609	0.179255	0.241338	0.136938	0.0595175	Tex-early-prolif	0.380626	0.7529
BSSE_QGF_203779-ACTTTCAAGCGTTGTT	BSSE	19251	4130	ACTTTCAAGCGTTGTT	BSSE_QGF_203779	MT_OTI_Int_1	Intergenic	1.34019	0.101576	-0.0819691	S	Intergenic	-0.0498663	-0.121031	0	1	0	1	1	2	0.150412	0.114812	0.0277342	-0.00989749	0.128822	0.536988	1.76251	0.476906	0.230453	0.213113	0.0165082	-0.037397	0.00948574	Tex-prolif	-0.213241	-0.760339
BSSE_QGF_203779-ACTTTCAGTTATGTCG	BSSE	8875	2780	ACTTTCAGTTATGTCG	BSSE_QGF_203779	MT_OTI_Int_1	Intergenic	0.935211	-0.0662082	-0.115375	G1	Intergenic	-0.0143035	-0.165903	1	0	1	0	5	5	0.0544686	0.354027	0.156459	0.567646	0.169263	0.632992	1.49946	0.325408	0.379096	0.184249	0.133562	0.933257	0.573478	Tex-term	0.735461	3.47754
BSSE_QGF_203779-ACTTTCATCCGCATAA	BSSE	25097	4775	ACTTTCATCCGCATAA	BSSE_QGF_203779	MT_OTI_Int_1	Intergenic	2.33494	0.124463	-0.112316	S	Intergenic	-0.0268296	0.0422838	0	2	3	2	3	3	0.103419	0.152952	0.0750211	0.264277	0.192206	0.450069	1.56281	0.377003	0.357103	0.162834	0.141156	0.511618	0.254729	Tex-Prf1	1.11668	0.813408
BSSE_QGF_203779-ACTTTGTAGAAGGCTC	BSSE	40079	5755	ACTTTGTAGAAGGCTC	BSSE_QGF_203779	MT_OTI_Int_1	Intergenic	1.0105	0.540506	0.139334	S	Intergenic	0.0154733	-0.402655	0	1	0	1	5	5	0.333625	-0.0848926	0.0208933	0.100752	0.133991	0.419301	1.49612	0.693888	0.22072	0.147515	-0.211454	0.517173	0.408392	Tex-prolif	2.54891	-2.95864
BSSE_QGF_203779-ACTTTGTAGACATAAC	BSSE	20362	4278	ACTTTGTAGACATAAC	BSSE_QGF_203779	MT_OTI_Int_1	Intergenic	0.672822	0.363006	-0.141182	S	Intergenic	-0.0273184	0.0571655	0	1	0	1	0	0	0.157553	0.153844	0.0642714	0.287455	0.147966	0.567861	1.48122	0.559715	0.370204	0.195625	-0.179516	0.327205	0.194945	Tex-prolif	0.361892	-1.34027
BSSE_QGF_203779-ACTTTGTGTACGAGCA	BSSE	26694	4863	ACTTTGTGTACGAGCA	BSSE_QGF_203779	MT_OTI_Int_1	Intergenic	0.265977	0.572349	0.728168	G2M	Intergenic	0.522418	0.523152	5	6	6	6	8	8	0.379918	0.168576	-0.03273	-0.0980637	0.10767	0.414313	1.55285	0.751847	0.208284	0.189173	-0.0191278	-0.0874422	0.0637239	Tex-early-prolif	2.35479	3.83282
BSSE_QGF_203779-ACTTTGTGTTTGAACC	BSSE	18976	3894	ACTTTGTGTTTGAACC	BSSE_QGF_203779	MT_OTI_Int_1	Intergenic	0.405776	0.142845	0.0323162	S	Intergenic	0.073352	-0.203873	3	4	4	4	7	6	0.10008	0.175215	0.13664	0.176549	0.12426	0.55088	1.68651	0.483726	0.197969	0.187799	-0.039971	0.0800468	-0.0981496	Tprolif	2.58606	-3.82084
BSSE_QGF_203779-AGAAATGAGATGTTGA	BSSE	10548	3392	AGAAATGAGATGTTGA	BSSE_QGF_203779	MT_OTI_Int_1	Intergenic	1.57376	-0.148576	-0.160341	G1	Intergenic	0.00968412	-0.189136	1	5	1	5	4	4	0.00114346	0.340975	0.0552817	0.186102	0.203113	0.526276	1.56668	0.2497	0.333847	0.175434	0.208041	0.561781	0.536233	Tpex	-1.00404	4.08809
BSSE_QGF_203779-AGAAATGAGCCAGTAG	BSSE	11532	3057	AGAAATGAGCCAGTAG	BSSE_QGF_203779	MT_OTI_Int_1	Intergenic	0.598335	-0.100824	-0.186943	G1	Intergenic	0.0293936	0.483317	0	1	0	1	2	1	0.0127952	0.313858	0.112638	0.420749	0.183008	0.553765	1.50846	0.324394	0.620464	0.229662	0.0145323	0.91569	0.58857	Tex-prolif	-0.246469	-2.00149
BSSE_QGF_203779-AGAAATGGTCAGTTTG	BSSE	10365	2499	AGAAATGGTCAGTTTG	BSSE_QGF_203779	MT_OTI_Int_1	Intergenic	0.463097	0.0369927	-0.189821	S	Intergenic	0.057617	0.655407	1	0	1	0	3	5	-0.00928713	0.347973	0.113325	0.328353	0.189256	0.551588	1.7822	0.239932	0.561081	0.237757	0.0185406	0.558512	0.304024	Tex-term	1.08233	2.32167
BSSE_QGF_203779-AGAACAACATAGATGA	BSSE	10553	3341	AGAACAACATAGATGA	BSSE_QGF_203779	MT_OTI_Int_1	Intergenic	1.00445	-0.115795	-0.119425	G1	Intergenic	-0.0613908	0.0880037	0	1	0	1	1	2	0.0224154	0.180728	0.103521	0.303357	0.189307	0.601394	1.38386	0.394288	0.450317	0.200851	-0.0605469	0.42337	0.10297	Tex-prolif	0.874689	-1.49826
BSSE_QGF_203779-AGAACCTTCAAGTCTG	BSSE	20272	4494	AGAACCTTCAAGTCTG	BSSE_QGF_203779	MT_OTI_Int_1	Intergenic	1.31709	0.39074	0.0187408	S	Intergenic	-0.0661371	-0.26833	1	0	1	0	0	0	0.194405	0.241365	0.0219213	0.0713066	0.192152	0.468817	1.65468	0.467323	0.288787	0.171771	-0.107921	0.348685	0.321607	Tex-term	-0.868983	1.73437
BSSE_QGF_203779-AGAAGCGAGAGGTCAC	BSSE	12476	3285	AGAAGCGAGAGGTCAC	BSSE_QGF_203779	MT_OTI_Int_1	Intergenic	1.07406	-0.109229	-0.129085	G1	Intergenic	0.0175734	0.0244858	4	5	5	5	4	4	0.0504935	0.0486168	0.0412582	0.0599991	0.1471	0.508779	1.70896	0.362334	0.321705	0.17472	0.327421	0.287459	0.214468	Tpex	-0.606967	4.38733
BSSE_QGF_203779-AGAAGCGAGATCGCTT	BSSE	16324	4038	AGAAGCGAGATCGCTT	BSSE_QGF_203779	MT_OTI_Int_1	Intergenic	0.845381	-0.135139	-0.171091	G1	Intergenic	-0.0628028	-0.234627	0	1	0	1	1	2	0.0393331	0.215854	0.0532001	0.211181	0.169698	0.49902	1.55347	0.38231	0.269156	0.193647	0.0267324	0.305072	0.175659	Tex-prolif	0.0848773	-0.974267
BSSE_QGF_203779-AGAAGCGAGCCTCTCT	BSSE	11348	3021	AGAAGCGAGCCTCTCT	BSSE_QGF_203779	MT_OTI_Int_1	Intergenic	1.32182	-0.0512688	-0.140052	G1	Intergenic	0.00747303	0.00236861	0	1	0	1	1	2	0.00618348	0.222593	0.062819	0.404833	0.134087	0.396351	1.7555	0.227528	0.352054	0.242846	0.155773	0.439024	0.133482	Tex-prolif	0.402485	0.123851
BSSE_QGF_203779-AGAAGCGAGTTCCGTA	BSSE	9707	2582	AGAAGCGAGTTCCGTA	BSSE_QGF_203779	MT_OTI_Int_1	Intergenic	0.885959	-0.0773251	-0.124912	G1	Intergenic	0.0172565	0.339703	0	1	0	1	1	2	-0.0306622	0.429308	0.180975	0.490139	0.134515	0.758575	1.6204	0.363492	0.460417	0.228269	0.0482664	0.473703	0.116872	Tex-prolif	0.961417	0.189812
BSSE_QGF_203779-AGAAGCGAGTTGCTGT	BSSE	11022	2993	AGAAGCGAGTTGCTGT	BSSE_QGF_203779	MT_OTI_Int_1	Intergenic	1.1341	-0.124324	-0.160217	G1	Intergenic	-0.0389063	-0.146611	1	0	1	0	5	5	0.0465793	0.332507	0.101984	0.0655026	0.201525	0.600265	1.73576	0.359387	0.230891	0.199308	0.026291	0.365447	0.415344	Tex-term	-0.183187	3.7838
BSSE_QGF_203779-AGAAGTAAGGCCCAAA	BSSE	10353	2831	AGAAGTAAGGCCCAAA	BSSE_QGF_203779	MT_OTI_Int_1	Intergenic	1.00454	-0.0735055	-0.130157	G1	Intergenic	-0.0282433	-0.133969	0	2	3	2	3	3	0.0220042	0.185937	0.084635	0.148154	0.134014	0.437555	1.71101	0.315156	0.303223	0.193593	-0.0915659	0.377792	0.219244	Tex-Prf1	3.49772	0.984591
BSSE_QGF_203779-AGAAGTACAAAGTGTA	BSSE	12784	3359	AGAAGTACAAAGTGTA	BSSE_QGF_203779	MT_OTI_Int_1	Intergenic	0.836984	-0.0320365	-0.110045	G1	Intergenic	0.0196916	0.393828	0	2	3	2	3	3	0.0591667	-0.0298328	-0.0170298	0.133178	0.208206	0.345812	1.50517	0.325474	0.346331	0.144301	0.288403	0.230757	0.102698	Tex-Prf1	3.69858	0.166963
BSSE_QGF_203779-AGAAGTACAGCTTCCT	BSSE	12265	3226	AGAAGTACAGCTTCCT	BSSE_QGF_203779	MT_OTI_Int_1	Intergenic	0.407664	0.238734	-0.113841	S	Intergenic	0.0177953	0.0105862	2	3	2	3	6	7	0.0826794	-0.013746	0.168872	0.332733	0.0832304	0.64659	1.56703	0.477435	0.327801	0.184727	0.118254	0.0989401	-0.149257	Tem	-3.2121	-1.16498
BSSE_QGF_203779-AGAAGTACATGGAAGC	BSSE	19185	4297	AGAAGTACATGGAAGC	BSSE_QGF_203779	MT_OTI_Int_1	Intergenic	0.787073	0.337206	-0.0677911	S	Intergenic	-0.0444125	0.230437	0	2	3	2	0	3	0.136229	0.339758	0.0762967	0.429244	0.222575	0.591456	1.53679	0.467491	0.488449	0.196683	-0.227002	0.642523	0.478892	Tex-Prf1	1.64357	0.0248804
BSSE_QGF_203779-AGAAGTATCACTTTGT	BSSE	13258	3532	AGAAGTATCACTTTGT	BSSE_QGF_203779	MT_OTI_Int_1	Intergenic	1.10122	-0.0668107	-0.122948	G1	Intergenic	-0.0239174	-0.141642	1	0	1	0	4	5	0.0831462	0.186445	0.137276	0.115077	0.177717	0.482793	1.67065	0.393041	0.247095	0.196776	0.203407	0.259439	0.279445	Tex-term	-0.200696	4.12134
BSSE_QGF_203779-AGAAGTATCCTGCCAT	BSSE	11722	2970	AGAAGTATCCTGCCAT	BSSE_QGF_203779	MT_OTI_Int_1	Intergenic	1.00665	-0.125237	-0.168621	G1	Intergenic	0.0661637	0.920994	1	0	1	0	4	4	-0.0469984	0.182931	0.116705	0.251611	0.170476	0.484684	1.65708	0.226577	0.491816	0.248283	0.0355816	0.239602	0.134357	Tex-term	-2.67078	2.19893
BSSE_QGF_203779-AGACAAACAGAGGTAC	BSSE	16020	3691	AGACAAACAGAGGTAC	BSSE_QGF_203779	MT_OTI_Int_1	Intergenic	2.68414	-0.184082	-0.0707548	G1	Intergenic	-0.0381544	-0.110495	0	1	0	1	1	2	0.0120673	-0.0290083	0.0522984	0.0780302	0.135587	0.485523	1.75377	0.270383	0.136579	0.20912	0.186131	0.0636563	0.0297536	Tex-prolif	0.44	-0.0664555
BSSE_QGF_203779-AGACAAAGTAGACAGC	BSSE	33185	5477	AGACAAAGTAGACAGC	BSSE_QGF_203779	MT_OTI_Int_1	Intergenic	0.916077	0.330428	-0.0547364	S	Intergenic	-0.0240898	-0.171421	1	0	1	0	5	5	0.199562	0.0530459	0.0509408	0.272065	0.232292	0.616607	1.58798	0.576176	0.273008	0.153995	0.194717	0.638889	0.468226	Tex-term	1.90131	1.77988
BSSE_QGF_203779-AGACACTGTCTTGAGT	BSSE	12839	3318	AGACACTGTCTTGAGT	BSSE_QGF_203779	MT_OTI_Int_1	Intergenic	1.20726	-0.0887869	-0.150952	G1	Intergenic	0.0190934	0.37664	1	0	1	0	0	0	2.3827e-05	0.274639	0.104313	0.44811	0.219365	0.487572	1.71715	0.223057	0.587249	0.198475	0.306102	0.60199	0.316388	Tex-term	0.147283	1.85969
BSSE_QGF_203779-AGACAGGCAGAGTCTT	BSSE	9095	2611	AGACAGGCAGAGTCTT	BSSE_QGF_203779	MT_OTI_Int_1	Intergenic	1.40737	-0.117389	-0.247473	G1	Intergenic	-0.00511536	0.411103	1	0	0	0	4	4	-0.0271053	0.274997	0.098958	0.337513	0.180722	0.550525	1.6134	0.301417	0.584808	0.231092	-0.0736393	0.431595	0.480895	Tex-term	-2.16985	1.29398
BSSE_QGF_203779-AGACAGGGTACTTCCC	BSSE	19365	4745	AGACAGGGTACTTCCC	BSSE_QGF_203779	MT_OTI_Int_1	Intergenic	1.0173	0.641225	0.336324	S	Intergenic	0.342911	-0.284003	0	6	6	6	9	9	0.358959	0.0928238	-0.0303345	-0.209483	0.157106	0.372593	1.48133	0.62867	0.162048	0.16133	0.067544	0.0364362	0.137563	Tex-early-prolif	0.472718	1.16388
BSSE_QGF_203779-AGACAGGTCTGGTGCG	BSSE	13411	3414	AGACAGGTCTGGTGCG	BSSE_QGF_203779	MT_OTI_Int_1	Intergenic	1.31236	-0.13742	-0.122519	G1	Intergenic	0.0104495	0.25098	1	0	1	0	5	5	0.0344747	0.34268	0.165838	0.408359	0.256243	0.627207	1.63119	0.356579	0.586327	0.213685	0.0645927	0.671995	0.783154	Tex-term	-0.224862	4.09117
BSSE_QGF_203779-AGACCATAGACATAGT	BSSE	39350	5761	AGACCATAGACATAGT	BSSE_QGF_203779	MT_OTI_Int_1	Intergenic	1.1385	0.629521	0.257611	S	Intergenic	0.0608118	0.375685	5	2	3	2	3	3	0.295635	-0.103904	0.0269954	0.089679	0.207325	0.505073	1.54745	0.630775	0.334858	0.162709	-0.0652176	0.524814	0.328241	Tex-Prf1	2.21571	2.86862
BSSE_QGF_203779-AGACCATCAAGACCGA	BSSE	14504	4007	AGACCATCAAGACCGA	BSSE_QGF_203779	MT_OTI_Int_1	Intergenic	0.586045	-0.203803	-0.17428	G1	Intergenic	0.0164467	-0.132591	4	5	5	5	5	5	0.0362966	0.218568	-0.0300042	0.154649	0.167621	0.289542	1.49417	0.259195	0.324542	0.192255	0.0894335	0.413136	0.320486	Tpex	3.22213	2.32365
BSSE_QGF_203779-AGACCCGAGAGATTCA	BSSE	16669	3982	AGACCCGAGAGATTCA	BSSE_QGF_203779	MT_OTI_Int_1	Intergenic	1.49979	-0.145821	-0.135929	G1	Intergenic	-0.00607299	-0.177904	1	0	1	0	0	0	0.0495759	0.381257	0.0810198	0.360699	0.226204	0.487018	1.54272	0.362728	0.38272	0.179228	-0.204887	0.67154	0.452074	Tex-term	-0.607058	-0.750202
BSSE_QGF_203779-AGACCCGGTTCGGACC	BSSE	18896	3869	AGACCCGGTTCGGACC	BSSE_QGF_203779	MT_OTI_Int_1	Intergenic	0.635055	-0.0906153	-0.168136	G1	Intergenic	-0.0152299	0.587585	0	1	0	1	2	1	0.0572283	0.125292	0.0192211	0.291985	0.19415	0.465632	1.59922	0.384605	0.373562	0.187057	-0.0480776	0.462525	0.341921	Tex-prolif	1.39774	-2.05121
BSSE_QGF_203779-AGACCCGGTTTCGGCG	BSSE	20078	4599	AGACCCGGTTTCGGCG	BSSE_QGF_203779	MT_OTI_Int_1	Intergenic	0.931368	0.532866	0.443889	S	Intergenic	0.457684	-0.107435	5	6	6	6	8	8	0.322681	-0.0471262	0.0867432	-0.0317627	0.180319	0.368575	1.59682	0.557669	0.0871206	0.182446	-0.178355	0.0142456	-0.0412165	Tex-early-prolif	1.92929	2.6923
BSSE_QGF_203779-AGACCCGTCTACTCAT	BSSE	24198	4760	AGACCCGTCTACTCAT	BSSE_QGF_203779	MT_OTI_Int_1	Intergenic	0.462848	0.308702	-0.028339	S	Intergenic	-0.0167871	-0.128745	1	1	1	1	0	0	0.141091	0.104501	0.0877988	0.0556993	0.189741	0.47882	1.64054	0.47808	0.311494	0.198775	-0.0920775	0.300156	0.173485	Tex-prolif	-1.47763	-0.355597
BSSE_QGF_203779-AGACTCAGTATCGTGT	BSSE	15919	3661	AGACTCAGTATCGTGT	BSSE_QGF_203779	MT_OTI_Int_1	Intergenic	1.09932	0.0431313	-0.120558	S	Intergenic	-0.068762	-0.177735	0	1	0	1	2	1	0.0986287	0.20318	0.0741504	0.035748	0.127217	0.381936	1.81281	0.39701	0.176469	0.237986	-0.00294225	0.0526558	0.0681764	Tex-prolif	-0.885085	-3.10351
BSSE_QGF_203779-AGACTCATCAGATGCT	BSSE	18349	3845	AGACTCATCAGATGCT	BSSE_QGF_203779	MT_OTI_Int_1	Intergenic	0.790234	-0.141368	-0.0747323	G1	Intergenic	0.0393016	0.0734631	0	2	3	2	3	3	0.0785166	-0.0631972	0.0576741	-0.0331335	0.140292	0.360165	1.7893	0.279716	0.205921	0.20219	0.0305184	-0.0874074	0.0157403	Tex-Prf1	3.67334	-0.145078
BSSE_QGF_203779-AGACTCATCCATTGGA	BSSE	14819	3425	AGACTCATCCATTGGA	BSSE_QGF_203779	MT_OTI_Int_1	Intergenic	0.593832	-0.136038	-0.133575	G1	Intergenic	0.0674261	0.594394	0	2	3	2	3	3	0.0476911	0.127319	0.0871837	0.538989	0.237771	0.522085	1.49713	0.316481	0.551075	0.169327	0.201724	0.906919	0.768297	Tex-Prf1	2.71816	-0.398533
BSSE_QGF_203779-AGACTCATCCTCTAAT	BSSE	23766	4657	AGACTCATCCTCTAAT	BSSE_QGF_203779	MT_OTI_Int_1	Intergenic	1.094	-0.101291	-0.147331	G1	Intergenic	-0.00142915	0.308758	0	1	0	1	1	2	-0.00477895	0.298614	0.120268	0.391855	0.239971	0.687834	1.55755	0.381434	0.553445	0.23941	0.0413378	0.683813	0.450082	Tex-prolif	0.639059	0.342166
BSSE_QGF_203779-AGAGAGCAGCACACAG	BSSE	20867	4483	AGAGAGCAGCACACAG	BSSE_QGF_203779	MT_OTI_Int_1	Intergenic	0.551109	0.349674	-0.0964789	S	Intergenic	-0.0117274	-0.0880796	0	1	0	1	2	1	0.182884	0.0644111	0.0128745	0.074732	0.128183	0.455577	1.53784	0.520295	0.179817	0.195411	0.0102701	0.152657	-0.081337	Tex-prolif	1.38289	-2.61436
BSSE_QGF_203779-AGAGAGCGTCAATGGG	BSSE	19899	4312	AGAGAGCGTCAATGGG	BSSE_QGF_203779	MT_OTI_Int_1	Intergenic	0.824162	0.0719378	-0.165485	S	Intergenic	-0.0462161	0.277714	0	1	0	1	1	2	0.0959541	0.00354955	-0.0189024	0.278024	0.212732	0.429131	1.49369	0.468424	0.404136	0.150809	-0.0482	0.663546	0.584582	Tex-prolif	0.66049	-2.16877
BSSE_QGF_203779-AGAGAGCGTCCAGCCA	BSSE	9068	2524	AGAGAGCGTCCAGCCA	BSSE_QGF_203779	MT_OTI_Int_1	Intergenic	1.22408	-0.0802315	-0.0837796	G1	Intergenic	0.0030036	0.469572	0	1	0	1	1	2	0.0188823	0.23314	0.112501	0.217234	0.174415	0.631011	1.77527	0.34831	0.417659	0.177018	0.0450647	0.449287	0.341879	Tex-prolif	0.99521	0.590889
BSSE_QGF_203779-AGAGAGCGTCCCTCAT	BSSE	10405	3051	AGAGAGCGTCCCTCAT	BSSE_QGF_203779	MT_OTI_Int_1	Intergenic	1.09563	-0.169976	-0.0882772	G1	Intergenic	0.0077674	-0.183678	0	2	3	2	3	3	0.0264209	0.0468207	-0.00204761	-0.0527878	0.118401	0.397409	1.58144	0.312822	0.198481	0.204902	0.130756	-0.0749121	0.0879512	Tex-Prf1	3.61706	0.394326
BSSE_QGF_203779-AGAGAGCTCGTTCCCA	BSSE	5846	2030	AGAGAGCTCGTTCCCA	BSSE_QGF_203779	MT_OTI_Int_1	Intergenic	4.82381	-0.126529	-0.178807	G1	Intergenic	0.0954911	-0.241145	0	2	3	2	5	5	0.0357021	0.509578	0.227887	0.332498	0.154992	0.519799	1.628	0.155379	0.187114	0.157328	0.148407	0.361661	0.230485	Tex-Prf1	2.26641	1.83506
BSSE_QGF_203779-AGAGCAGAGCCTGTGC	BSSE	7141	2336	AGAGCAGAGCCTGTGC	BSSE_QGF_203779	MT_OTI_Int_1	Intergenic	0.588153	-0.0850197	-0.0692369	G1	Intergenic	0.0550089	0.029747	2	3	2	3	6	7	0.00670779	0.124064	0.156258	0.282213	0.0806787	0.614901	1.63323	0.328572	0.390848	0.228115	0.0453039	0.159475	-0.203276	Tem	-4.64763	0.54953
BSSE_QGF_203779-AGAGCAGGTGCAACAG	BSSE	11513	3086	AGAGCAGGTGCAACAG	BSSE_QGF_203779	MT_OTI_Int_1	Intergenic	1.15522	-0.0946863	-0.0855164	G1	Intergenic	0.012548	0.132443	0	1	0	1	1	2	-0.00908779	0.265653	0.0855284	0.344191	0.206668	0.505827	1.66937	0.282125	0.385298	0.181009	0.084096	0.220581	0.183469	Tex-prolif	0.1028	-0.0561579
BSSE_QGF_203779-AGAGCAGGTTCTCCAC	BSSE	15808	3504	AGAGCAGGTTCTCCAC	BSSE_QGF_203779	MT_OTI_Int_1	Intergenic	1.15132	-0.110158	-0.172324	G1	Intergenic	-0.0228903	0.180493	0	1	0	1	1	2	0.0396261	0.213241	0.0546848	0.136602	0.14579	0.542033	1.72642	0.356311	0.298032	0.228517	-0.0318954	0.00668388	-0.0246845	Tex-prolif	0.716386	-1.48615
BSSE_QGF_203779-AGAGCAGTCGTCGATA	BSSE	13658	3400	AGAGCAGTCGTCGATA	BSSE_QGF_203779	MT_OTI_Int_1	Intergenic	1.14951	-0.148405	0.231461	G2M	Intergenic	0.0902692	0.0409188	3	4	4	4	7	6	0.0917827	0.0487497	0.00737908	0.0508104	0.124435	0.489082	1.56188	0.496319	0.225812	0.181514	-0.133664	0.128733	-0.005748	Tprolif	2.13013	-4.35202
BSSE_QGF_203779-AGAGCCCAGCCACCGT	BSSE	22317	4500	AGAGCCCAGCCACCGT	BSSE_QGF_203779	MT_OTI_Int_1	Intergenic	0.734866	0.380239	-0.0863931	S	Intergenic	-0.040002	-0.0401952	0	1	0	1	2	1	0.265809	-0.0789506	-0.0198841	-0.0557634	0.11195	0.344797	1.66065	0.556563	0.118313	0.14871	-0.146793	0.000831246	-0.108501	Tex-prolif	-0.352283	-3.33484
BSSE_QGF_203779-AGATAGATCACAGTGT	BSSE	12492	3333	AGATAGATCACAGTGT	BSSE_QGF_203779	MT_OTI_Int_1	Intergenic	1.04067	-0.106867	0.381084	G2M	Intergenic	0.106269	0.00646946	3	4	4	4	7	6	0.12435	0.00457301	0.0440986	0.0939171	0.0868892	0.643945	1.46907	0.628626	0.207728	0.16981	-0.209953	0.119394	-0.0660508	Tprolif	2.14833	-4.40559
BSSE_QGF_203779-AGATAGATCCTACGGG	BSSE	13135	3322	AGATAGATCCTACGGG	BSSE_QGF_203779	MT_OTI_Int_1	Intergenic	0.715645	-0.0984177	-0.100686	G1	Intergenic	0.00977616	-0.107492	1	0	1	0	0	0	-0.047626	0.378389	0.137287	0.549927	0.195913	0.549243	1.5325	0.247687	0.577619	0.200139	-0.00270982	0.601753	0.405557	Tex-term	-0.798507	1.14442
BSSE_QGF_203779-AGATCCAAGTATCTGC	BSSE	26060	5193	AGATCCAAGTATCTGC	BSSE_QGF_203779	MT_OTI_Int_1	Intergenic	1.72295	0.440336	0.383418	S	Intergenic	0.484904	0.0329956	1	0	1	0	4	4	0.345499	-0.00328353	0.0700768	0.0469802	0.141674	0.331846	1.56665	0.548674	0.16754	0.197506	-0.0746019	0.140077	0.280765	Tex-term	-0.480488	3.14871
BSSE_QGF_203779-AGATCCACAGGTATGG	BSSE	12411	3163	AGATCCACAGGTATGG	BSSE_QGF_203779	MT_OTI_Int_1	Intergenic	1.65982	-0.0890558	-0.112305	G1	Intergenic	0.0189842	0.681062	1	0	1	0	4	4	-0.0378212	0.432943	0.128629	0.388077	0.0600366	0.588884	1.65565	0.312803	0.417502	0.230075	0.129205	0.374381	0.120541	Tex-term	-3.03165	1.94078
BSSE_QGF_203779-AGATCCACATGATGCT	BSSE	11313	3447	AGATCCACATGATGCT	BSSE_QGF_203779	MT_OTI_Int_1	Intergenic	1.77672	0.841372	0.853683	G2M	Intergenic	0.388963	0.134257	5	6	6	6	8	8	0.351247	0.409085	0.112203	0.161614	0.0904037	0.455522	1.35551	0.670123	0.237343	0.176342	-0.102969	0.0346096	-0.199892	Tex-early-prolif	1.26255	3.38222
BSSE_QGF_203779-AGATCCATCCTAAACG	BSSE	16209	3658	AGATCCATCCTAAACG	BSSE_QGF_203779	MT_OTI_Int_1	Intergenic	0.567586	-0.0616992	-0.109063	G1	Intergenic	-0.0256162	-0.119442	1	0	1	0	0	0	0.00786024	0.209129	0.137721	0.31026	0.219198	0.555704	1.65706	0.307764	0.395404	0.203797	0.080489	0.524364	0.49992	Tex-term	-0.302602	1.17239
BSSE_QGF_203779-AGATCGTAGCATCAGG	BSSE	8850	2778	AGATCGTAGCATCAGG	BSSE_QGF_203779	MT_OTI_Int_1	Intergenic	1.44633	-0.071848	-0.164093	G1	Intergenic	-0.035005	-0.206045	0	1	0	1	1	2	-0.010961	0.254179	0.0917244	0.372233	0.101556	0.664828	1.5836	0.313883	0.221479	0.16115	0.185764	0.269806	0.0958492	Tex-prolif	0.501438	0.0859813
BSSE_QGF_203779-AGATCGTTCATGCCCT	BSSE	23702	4449	AGATCGTTCATGCCCT	BSSE_QGF_203779	MT_OTI_Int_1	Intergenic	1.40073	0.189007	-0.11896	S	Intergenic	-0.017569	-0.252684	0	1	0	1	2	1	0.177455	-0.0629914	0.0621003	-0.00379631	0.171034	0.475501	1.62878	0.496885	0.226827	0.161398	-0.104129	0.472739	0.472067	Tex-prolif	1.66939	-2.80309
BSSE_QGF_203779-AGATCGTTCTGCTTAT	BSSE	8549	2773	AGATCGTTCTGCTTAT	BSSE_QGF_203779	MT_OTI_Int_1	Intergenic	0.736928	-0.154662	-0.10579	G1	Intergenic	0.0532021	-0.0682637	0	2	3	2	3	3	0.00696783	0.310772	0.0775278	0.571791	0.270018	0.554011	1.47451	0.291775	0.453887	0.221093	-0.169303	0.766267	0.487487	Tex-Prf1	3.2822	0.69119
BSSE_QGF_203779-AGATCGTTCTTAGCTT	BSSE	9739	2823	AGATCGTTCTTAGCTT	BSSE_QGF_203779	MT_OTI_Int_1	Intergenic	0.56474	-0.0547401	-0.134112	G1	Intergenic	-1.81301e-05	0.278994	0	1	0	1	1	2	-0.00457516	0.204073	0.117601	0.244415	0.15048	0.564334	1.56153	0.34721	0.436624	0.221612	-0.102796	0.453237	0.0867402	Tex-prolif	0.59721	-0.330328
BSSE_QGF_203779-AGATGAAAGGTCGTGA	BSSE	21205	4373	AGATGAAAGGTCGTGA	BSSE_QGF_203779	MT_OTI_Int_1	Intergenic	1.44306	0.052448	0.964444	G2M	Intergenic	0.396297	-0.289171	0	1	0	1	1	2	0.272892	0.129576	0.0391569	0.0083645	0.098179	0.550517	1.62414	0.731542	0.118469	0.166864	-0.0725951	0.119591	-0.0555818	Tex-prolif	0.182284	-2.1014
BSSE_QGF_203779-AGATGAACAGTGGGTA	BSSE	15314	3628	AGATGAACAGTGGGTA	BSSE_QGF_203779	MT_OTI_Int_1	Intergenic	1.05133	-0.0686007	-0.1554	G1	Intergenic	0.00135749	-0.131486	0	1	0	1	2	1	0.0668862	0.045382	0.0363887	0.0341084	0.146555	0.557343	1.6097	0.468256	0.212527	0.162884	0.138344	0.195859	0.140722	Tex-prolif	1.41814	-2.65617
BSSE_QGF_203779-AGATGAAGTATTGACC	BSSE	11312	3174	AGATGAAGTATTGACC	BSSE_QGF_203779	MT_OTI_Int_1	Intergenic	1.28182	-0.116076	-0.101683	G1	Intergenic	0.00101914	-0.0888279	1	0	1	0	0	0	0.0136895	0.11438	0.0418275	0.316216	0.162993	0.457158	1.60677	0.268903	0.352225	0.18022	0.0046527	0.306574	0.269414	Tex-term	-0.776968	2.63003
BSSE_QGF_203779-AGATGAATCAATGTCG	BSSE	10856	3147	AGATGAATCAATGTCG	BSSE_QGF_203779	MT_OTI_Int_1	Intergenic	1.65807	-0.128456	-0.173415	G1	Intergenic	0.0998289	0.62234	0	1	0	1	1	2	-0.0161481	0.402274	0.172068	0.506939	0.255634	0.677197	1.38687	0.320455	0.655601	0.217658	-0.0985032	0.620765	0.392859	Tex-prolif	1.82944	-3.06354
BSSE_QGF_203779-AGATGAATCCATTTCA	BSSE	23575	4961	AGATGAATCCATTTCA	BSSE_QGF_203779	MT_OTI_Int_1	Intergenic	1.01803	0.672768	0.66565	S	Intergenic	0.582516	-0.0913555	0	2	3	2	3	3	0.332691	0.123142	-0.000273144	0.262524	0.173045	0.443549	1.38952	0.660364	0.251844	0.138118	-0.121332	0.313783	0.168652	Tex-Prf1	2.04611	2.44277
BSSE_QGF_203779-AGATGCTAGATGCCGA	BSSE	17369	3958	AGATGCTAGATGCCGA	BSSE_QGF_203779	MT_OTI_Int_1	Intergenic	0.403017	-0.155231	-0.1558	G1	Intergenic	-0.00810358	0.0926646	0	2	3	2	3	3	0.0054443	0.219647	0.121478	0.561379	0.241269	0.632366	1.47467	0.342637	0.524532	0.199688	-0.0891125	0.760545	0.430161	Tex-Prf1	1.83705	0.222002
BSSE_QGF_203779-AGATGCTAGTGCTCGC	BSSE	12919	3279	AGATGCTAGTGCTCGC	BSSE_QGF_203779	MT_OTI_Int_1	Intergenic	1.00627	-0.160211	-0.189066	G1	Intergenic	0.00806348	0.183785	0	2	3	2	3	3	0.00328471	0.272818	0.112611	0.543345	0.192488	0.676804	1.50191	0.342552	0.442322	0.180381	0.284316	0.681611	0.252492	Tex-Prf1	2.03697	-0.0856559
BSSE_QGF_203779-AGATGCTGTAACATAG	BSSE	11682	3183	AGATGCTGTAACATAG	BSSE_QGF_203779	MT_OTI_Int_1	Intergenic	1.08714	-0.158114	-0.106761	G1	Intergenic	0.019042	-0.163932	4	5	5	5	4	4	0.0277224	0.146637	-0.0377478	0.0288425	0.0967013	0.296401	1.80531	0.236758	0.208709	0.193872	0.52567	-0.0206007	0.0833213	Tpex	-2.1425	4.47176
BSSE_QGF_203779-AGATGCTTCGTCAGAT	BSSE	16641	3761	AGATGCTTCGTCAGAT	BSSE_QGF_203779	MT_OTI_Int_1	Intergenic	0.88336	-0.16177	-0.143304	G1	Intergenic	0.000645796	0.334507	1	0	1	0	5	5	0.0504476	0.0433621	0.112387	0.0588264	0.242149	0.623038	1.64539	0.338817	0.330093	0.215887	-0.126757	0.403684	0.386163	Tex-term	2.8194	1.27664
BSSE_QGF_203779-AGCCAATGTGATAGAT	BSSE	11617	3365	AGCCAATGTGATAGAT	BSSE_QGF_203779	MT_OTI_Int_1	Intergenic	0.843591	-0.153527	-0.116254	G1	Intergenic	0.096245	0.569754	2	3	2	3	6	7	-0.0508222	0.467043	0.222631	0.417916	0.142993	0.631017	1.42292	0.267326	0.61387	0.245773	0.0988927	0.370634	0.0615633	Tem	-2.88023	1.22338
BSSE_QGF_203779-AGCCAATTCCACTGAA	BSSE	22946	4648	AGCCAATTCCACTGAA	BSSE_QGF_203779	MT_OTI_Int_1	Intergenic	0.379151	-0.225501	-0.163481	G1	Intergenic	0.0122082	0.0817392	0	2	3	2	3	3	-0.00311081	0.370361	0.112959	0.508321	0.264213	0.669584	1.50024	0.329829	0.485084	0.178712	0.00153804	0.628143	0.489963	Tex-Prf1	3.08544	0.70406
BSSE_QGF_203779-AGCCAATTCCCGAAAT	BSSE	20651	4238	AGCCAATTCCCGAAAT	BSSE_QGF_203779	MT_OTI_Int_1	Intergenic	1.40913	-0.0983227	-0.171059	G1	Intergenic	-0.02505	-0.187094	1	5	5	5	5	5	0.0323399	0.197331	-0.00745018	0.030238	0.12237	0.409483	1.80914	0.331691	0.272486	0.239813	0.0499916	0.144085	0.183864	Tpex	2.51085	2.63219
BSSE_QGF_203779-AGCCAATTCTGGGATT	BSSE	22679	4501	AGCCAATTCTGGGATT	BSSE_QGF_203779	MT_OTI_Int_1	Intergenic	0.859826	-0.145666	-0.148347	G1	Intergenic	-0.0555441	-0.147899	1	0	1	0	5	5	0.113546	0.0414052	0.0400279	-0.0155094	0.225087	0.559451	1.54441	0.400592	0.271058	0.193088	0.132927	0.750913	0.730184	Tex-term	0.759749	3.36382
BSSE_QGF_203779-AGCCACGAGTTGAATG	BSSE	18925	4195	AGCCACGAGTTGAATG	BSSE_QGF_203779	MT_OTI_Int_1	Intergenic	1.00396	-0.209167	-0.17558	G1	Intergenic	0.00140562	0.455805	0	1	0	1	1	2	-0.0177154	0.306067	0.142716	0.191523	0.202863	0.623924	1.64278	0.335896	0.538905	0.249249	0.196792	0.563088	0.493848	Tex-prolif	0.306697	-0.371111
BSSE_QGF_203779-AGCCACGGTGTATACC	BSSE	36862	5765	AGCCACGGTGTATACC	BSSE_QGF_203779	MT_OTI_Int_1	Intergenic	0.99018	0.392023	-0.00034167	S	Intergenic	0.0185047	0.0438392	0	1	0	1	2	2	0.173116	0.116595	0.0200807	0.189988	0.113423	0.356332	1.68607	0.461653	0.236619	0.1958	0.0533332	-0.00439595	0.0337625	Tex-prolif	-1.48705	-0.156262
BSSE_QGF_203779-AGCCACGTCTCAGAAC	BSSE	13690	3325	AGCCACGTCTCAGAAC	BSSE_QGF_203779	MT_OTI_Int_1	Intergenic	0.934989	-0.145413	-0.132441	G1	Intergenic	-0.0167151	0.0917365	0	1	0	1	1	2	-0.0490759	0.0292406	0.111936	0.178946	0.196471	0.653012	1.64551	0.322998	0.399249	0.236462	0.0232754	0.290661	0.17339	Tex-prolif	0.811115	-0.0189176
BSSE_QGF_203779-AGCGCCACAATGGGTG	BSSE	11931	3224	AGCGCCACAATGGGTG	BSSE_QGF_203779	MT_OTI_Int_1	Intergenic	0.846534	-0.192946	0.634831	G2M	Intergenic	0.0852129	-0.0951372	3	4	4	4	7	6	0.154791	0.180774	0.123025	0.181279	0.17072	0.680867	1.42528	0.589918	0.491177	0.195339	-0.0291357	0.381866	0.302834	Tprolif	2.17278	-3.72523
BSSE_QGF_203779-AGCGCCACAGGGAATC	BSSE	17974	3948	AGCGCCACAGGGAATC	BSSE_QGF_203779	MT_OTI_Int_1	Intergenic	1.28519	-0.143139	-0.113288	G1	Intergenic	-0.0421711	-0.171441	0	1	0	1	2	1	0.0332719	0.124778	0.059748	0.027559	0.123957	0.416809	1.71321	0.357991	0.268955	0.199604	-0.189216	0.185063	0.187098	Tex-prolif	-0.336988	-1.42106
BSSE_QGF_203779-AGCGCCACATTCGGGC	BSSE	15483	3698	AGCGCCACATTCGGGC	BSSE_QGF_203779	MT_OTI_Int_1	Intergenic	0.865465	-0.175405	-0.141489	G1	Intergenic	-0.0572975	-0.423925	0	1	0	1	2	1	0.0705314	0.0295463	-0.00826273	-0.150766	0.112464	0.37062	1.64888	0.380446	0.119235	0.203167	-0.0531346	-0.0343241	0.0129958	Tex-prolif	-0.69682	-2.02149
BSSE_QGF_203779-AGCGCCAGTAACTGCT	BSSE	17756	4106	AGCGCCAGTAACTGCT	BSSE_QGF_203779	MT_OTI_Int_1	Intergenic	0.901104	-0.0786916	-0.131354	G1	Intergenic	-0.0319929	0.140948	0	1	0	1	1	2	0.0120516	0.110504	0.0881159	0.0732001	0.177437	0.442383	1.63456	0.356844	0.202233	0.214276	-0.075314	0.0639152	0.150715	Tex-prolif	-0.565866	-0.352198
BSSE_QGF_203779-AGCGCCAGTTCTCTAT	BSSE	16738	3912	AGCGCCAGTTCTCTAT	BSSE_QGF_203779	MT_OTI_Int_1	Intergenic	0.949934	-0.195027	-0.123186	G1	Intergenic	-0.023414	-0.0716148	0	1	0	1	1	2	0.0506532	0.0589101	0.0468083	0.238516	0.160791	0.452589	1.63212	0.331429	0.338355	0.191612	-0.0771938	0.379929	0.213731	Tex-prolif	0.551441	-1.22401
BSSE_QGF_203779-AGCGCTGCACCGGAAA	BSSE	19112	4053	AGCGCTGCACCGGAAA	BSSE_QGF_203779	MT_OTI_Int_1	Intergenic	0.784847	-0.129754	-0.185727	G1	Intergenic	0.0568618	0.306262	1	0	1	0	0	0	-0.0233542	0.320777	0.168864	0.465007	0.144673	0.629109	1.63614	0.252677	0.521674	0.234044	0.109428	0.655283	0.282156	Tex-term	1.06007	1.54668
BSSE_QGF_203779-AGCGCTGGTCCTGAAT	BSSE	21527	4068	AGCGCTGGTCCTGAAT	BSSE_QGF_203779	MT_OTI_Int_1	Intergenic	1.40753	0.0285257	0.659267	G2M	Intergenic	0.0365528	-0.241414	4	5	5	5	4	4	0.228195	0.0632971	-0.0114057	-0.0480355	0.066561	0.439998	1.83084	0.573312	0.100752	0.205822	0.257759	0.0488137	0.0358226	Tpex	-1.9211	4.61187
BSSE_QGF_203779-AGCGCTGTCATTCACT	BSSE	16514	3473	AGCGCTGTCATTCACT	BSSE_QGF_203779	MT_OTI_Int_1	Intergenic	1.01732	-0.0948828	-0.165008	G1	Intergenic	0.0313107	0.55979	0	2	3	2	3	3	-0.000747926	0.273467	0.0628249	0.22547	0.196572	0.463419	1.77685	0.301072	0.411346	0.236565	-0.177314	0.504911	0.245643	Tex-Prf1	2.88413	0.777146
BSSE_QGF_203779-AGCGCTGTCTGCGAGC	BSSE	14486	3270	AGCGCTGTCTGCGAGC	BSSE_QGF_203779	MT_OTI_Int_1	Intergenic	1.05619	-0.121286	-0.120557	G1	Intergenic	0.0505632	0.646776	1	5	1	5	4	4	-0.0278854	0.12821	0.0437505	-0.0783018	0.135135	0.442061	1.85116	0.252937	0.302079	0.24014	0.0181363	0.0415445	0.0737974	Tpex	-1.41834	4.28518
BSSE_QGF_203779-AGCGTATAGGTCGAGT	BSSE	20393	4177	AGCGTATAGGTCGAGT	BSSE_QGF_203779	MT_OTI_Int_1	Intergenic	1.22101	-0.111742	-0.132909	G1	Intergenic	-0.00843567	-0.17848	4	5	5	5	4	4	0.0421731	0.190628	0.0686561	-0.0555684	0.140683	0.497318	1.77823	0.39589	0.19067	0.205012	0.0467891	-0.00177658	0.138432	Tpex	-2.92918	3.59355
BSSE_QGF_203779-AGCGTATTCGTAGCCG	BSSE	7940	2600	AGCGTATTCGTAGCCG	BSSE_QGF_203779	MT_OTI_Int_1	Intergenic	0.730479	-0.0925032	-0.12634	G1	Intergenic	0.0890147	1.12455	2	3	2	3	6	7	-0.0802378	0.557118	0.209424	0.548382	0.105088	0.497813	1.53639	0.234014	0.62976	0.303492	0.0444002	0.0704506	0.000523474	Tem	-4.37069	0.480014
BSSE_QGF_203779-AGCGTCGCAACGACAG	BSSE	22218	5243	AGCGTCGCAACGACAG	BSSE_QGF_203779	MT_OTI_Int_1	Intergenic	1.54379	0.527747	0.502803	S	Intergenic	0.297882	0.322137	5	6	6	6	8	8	0.342998	0.0532873	-0.0312129	-0.0699593	0.161024	0.315739	1.45044	0.626791	0.146524	0.17065	-0.138754	-0.0656358	-0.0207927	Tex-early-prolif	1.81425	3.15944
BSSE_QGF_203779-AGCTACACACAAAGCG	BSSE	14089	3671	AGCTACACACAAAGCG	BSSE_QGF_203779	MT_OTI_Int_1	Intergenic	1.32728	-0.0680467	-0.159431	G1	Intergenic	-0.0637399	0.0287434	0	1	0	1	1	2	0.0508659	-0.051675	0.0315893	0.0636596	0.150816	0.49121	1.60618	0.383719	0.258397	0.207089	0.117104	0.201544	-0.0610678	Tex-prolif	0.898393	-1.25153
BSSE_QGF_203779-AGCTCAAAGGAACTAT	BSSE	29250	5630	AGCTCAAAGGAACTAT	BSSE_QGF_203779	MT_OTI_Int_1	Intergenic	1.02906	0.651411	0.594047	S	Intergenic	0.323553	-0.00922348	5	6	6	6	8	8	0.4204	0.0296086	0.00980028	0.106706	0.13476	0.37673	1.42168	0.749419	0.135724	0.154382	-0.0278302	0.0069384	0.00446756	Tex-early-prolif	1.78961	3.08381
BSSE_QGF_203779-AGCTCAATCGTTCCTG	BSSE	17554	3960	AGCTCAATCGTTCCTG	BSSE_QGF_203779	MT_OTI_Int_1	Intergenic	1.17922	-0.191493	-0.146168	G1	Intergenic	-0.0775504	-0.0504622	0	2	3	2	3	3	0.0213323	-0.00934164	-0.0166814	0.0597131	0.192041	0.394761	1.60678	0.2884	0.252998	0.199726	0.0258149	0.131123	0.0428958	Tex-Prf1	3.09094	0.322427
BSSE_QGF_203779-AGGAAATAGATGGGCT	BSSE	21037	4451	AGGAAATAGATGGGCT	BSSE_QGF_203779	MT_OTI_Int_1	Intergenic	1.13134	-0.130282	-0.208282	G1	Intergenic	-0.0039421	0.0758007	0	5	0	5	5	5	0.0388381	0.10581	0.113042	0.333502	0.141068	0.538704	1.69234	0.363848	0.378729	0.164784	-0.0884602	0.394448	0.273619	Tpex	3.04864	2.19551
BSSE_QGF_203779-AGGAAATGTAGCACAG	BSSE	14928	3408	AGGAAATGTAGCACAG	BSSE_QGF_203779	MT_OTI_Int_1	Intergenic	0.890943	-0.0840299	-0.0501099	G1	Intergenic	0.0195523	-0.225841	4	5	5	5	4	4	0.0801559	0.223048	0.0382535	0.0321588	0.125902	0.36902	1.86924	0.299292	0.243804	0.19621	0.21543	0.197411	0.327801	Tpex	-1.66592	4.47368
BSSE_QGF_203779-AGGAATAAGCGTATAA	BSSE	23818	4672	AGGAATAAGCGTATAA	BSSE_QGF_203779	MT_OTI_Int_1	Intergenic	0.885885	0.361211	0.0572136	S	Intergenic	0.027172	-0.0607161	0	1	0	1	1	2	0.204491	0.141543	0.0140178	0.112318	0.121488	0.415245	1.63896	0.50074	0.171954	0.18507	0.0632444	0.115278	0.0119198	Tex-prolif	0.587191	1.9692
BSSE_QGF_203779-AGGAATAAGTACTCGT	BSSE	10308	3031	AGGAATAAGTACTCGT	BSSE_QGF_203779	MT_OTI_Int_1	Intergenic	1.23205	-0.0760492	-0.118069	G1	Intergenic	-0.00809547	0.431668	1	0	1	0	5	5	-0.00231939	0.311061	0.20476	0.300297	0.127819	0.567841	1.63013	0.274582	0.437358	0.226553	-0.0306666	0.31202	0.176854	Tex-term	-0.716818	2.88437
BSSE_QGF_203779-AGGAATAGTGCATACT	BSSE	9097	2653	AGGAATAGTGCATACT	BSSE_QGF_203779	MT_OTI_Int_1	Intergenic	0.736507	-0.0789655	-0.063739	G1	Intergenic	0.0226442	0.214587	0	1	0	1	1	2	0.0247208	0.4121	0.103813	0.276197	0.157025	0.672187	1.55624	0.384307	0.462077	0.226334	-0.0316789	0.554702	0.112375	Tex-prolif	0.861881	-0.517008
BSSE_QGF_203779-AGGAATATCATGCAGT	BSSE	22967	4344	AGGAATATCATGCAGT	BSSE_QGF_203779	MT_OTI_Int_1	Intergenic	1.10158	-0.10611	-0.0643549	G1	Intergenic	-0.00298293	-0.19819	4	5	5	5	4	4	0.111932	-0.118059	-0.0102941	-0.224622	0.0637733	0.408369	1.81284	0.466107	0.0354384	0.209211	0.36744	-0.179804	0.0443819	Tpex	-2.73442	4.119
BSSE_QGF_203779-AGGAATATCCTTCTTC	BSSE	16136	3846	AGGAATATCCTTCTTC	BSSE_QGF_203779	MT_OTI_Int_1	Intergenic	0.768468	-0.070444	-0.104506	G1	Intergenic	0.0366764	0.0208122	0	1	0	1	2	1	0.0644233	0.230869	0.101859	0.278172	0.229217	0.634195	1.55711	0.420707	0.426865	0.201092	0.0294769	0.660886	0.676303	Tex-prolif	1.11945	-3.24747
BSSE_QGF_203779-AGGACGAAGCGCAATG	BSSE	17352	4091	AGGACGAAGCGCAATG	BSSE_QGF_203779	MT_OTI_Int_1	Intergenic	1.16413	-0.192311	-0.141604	G1	Intergenic	0.0451874	-0.281771	3	4	4	4	7	6	0.000982686	0.183593	0.0779488	0.125175	0.156981	0.646902	1.57179	0.456548	0.234143	0.214526	0.082483	0.201105	0.0156992	Tprolif	2.05429	-3.16896
BSSE_QGF_203779-AGGACGACATGCAGCC	BSSE	11767	3017	AGGACGACATGCAGCC	BSSE_QGF_203779	MT_OTI_Int_1	Intergenic	0.662871	-0.0592566	-0.113911	G1	Intergenic	0.0637201	-0.0162056	0	1	0	1	2	1	0.0502613	0.420086	0.0881418	0.553848	0.207477	0.648708	1.5674	0.390184	0.490411	0.199766	-0.169713	0.598907	0.431627	Tex-prolif	1.67134	-1.97306
BSSE_QGF_203779-AGGACGATCAACTACG	BSSE	22248	4722	AGGACGATCAACTACG	BSSE_QGF_203779	MT_OTI_Int_1	Intergenic	1.14617	0.477447	0.780554	G2M	Intergenic	0.623907	0.471643	0	1	0	1	1	2	0.339607	0.203722	-0.0227027	0.0970646	0.185348	0.465875	1.47719	0.690401	0.265621	0.156359	-0.238478	0.211995	-0.0240779	Tex-prolif	0.246523	3.30179
BSSE_QGF_203779-AGGACGATCGCCAGAC	BSSE	17004	3813	AGGACGATCGCCAGAC	BSSE_QGF_203779	MT_OTI_Int_1	Intergenic	0.776288	-0.10919	-0.192482	G1	Intergenic	-0.0184408	0.454324	1	1	1	1	1	2	-0.00442317	0.220928	0.127562	0.349403	0.162048	0.600833	1.62605	0.36229	0.511828	0.206187	-0.0645782	0.409359	0.227509	Tex-prolif	0.241489	-0.321029
BSSE_QGF_203779-AGGACGATCGTTAGAC	BSSE	16723	3725	AGGACGATCGTTAGAC	BSSE_QGF_203779	MT_OTI_Int_1	Intergenic	0.699635	-0.0633418	-0.128813	G1	Intergenic	-0.0134089	0.112124	1	0	1	0	0	0	0.0177699	0.37969	0.0867711	0.45994	0.240662	0.612609	1.57428	0.320352	0.551247	0.206377	0.213951	0.84964	0.670533	Tex-term	-0.0358752	0.88286
BSSE_QGF_203779-AGGACGATCTTAAGGC	BSSE	21646	4547	AGGACGATCTTAAGGC	BSSE_QGF_203779	MT_OTI_Int_1	Intergenic	1.15957	0.237722	-0.067026	S	Intergenic	-0.0582574	-0.203226	0	1	0	1	0	0	0.183101	-0.013247	0.0755641	0.136602	0.174599	0.461573	1.57258	0.466833	0.286762	0.146794	-0.170037	0.301682	0.250186	Tex-prolif	-0.420699	-0.150684
BSSE_QGF_203779-AGGACTTGTCTTTATC	BSSE	8410	2636	AGGACTTGTCTTTATC	BSSE_QGF_203779	MT_OTI_Int_1	Intergenic	0.832342	-0.0354322	-0.136612	G1	Intergenic	-0.00482852	-0.27083	1	0	1	0	0	0	0.0308471	0.236545	0.146248	0.232982	0.173401	0.63944	1.57766	0.344833	0.358376	0.150619	-0.0950165	0.645138	0.265955	Tex-term	-0.199216	2.24359
BSSE_QGF_203779-AGGACTTGTGACCGTC	BSSE	17270	3858	AGGACTTGTGACCGTC	BSSE_QGF_203779	MT_OTI_Int_1	Intergenic	1.11175	-0.101803	-0.206138	G1	Intergenic	-0.0341024	-0.0102179	1	0	1	0	3	3	0.00603596	0.20331	0.0941731	0.0353493	0.159452	0.601222	1.71408	0.318853	0.258565	0.214484	0.17955	0.164675	0.0394847	Tex-term	1.72428	1.10038
BSSE_QGF_203779-AGGAGGTAGCTGGTGA	BSSE	8738	2839	AGGAGGTAGCTGGTGA	BSSE_QGF_203779	MT_OTI_Int_1	Intergenic	1.04143	-0.138277	-0.0900991	G1	Intergenic	0.0612601	0.114966	0	1	0	1	1	2	0.030929	0.229857	0.0474287	0.356817	0.158251	0.425933	1.5833	0.302197	0.438682	0.217804	0.211581	0.54838	0.116883	Tex-prolif	-1.77983	-3.48277
BSSE_QGF_203779-AGGAGGTAGTAGACCG	BSSE	24614	4718	AGGAGGTAGTAGACCG	BSSE_QGF_203779	MT_OTI_Int_1	Intergenic	1.35695	0.22751	-0.0976184	S	Intergenic	-0.0577883	-0.25786	0	2	3	2	3	3	0.160521	-0.0482402	-0.0383459	-0.0473948	0.140722	0.406342	1.65882	0.509445	0.116382	0.20128	-0.104244	0.0216188	0.0297059	Tex-Prf1	2.95444	-1.10219
BSSE_QGF_203779-AGGATAAGTCACTTCC	BSSE	20365	4279	AGGATAAGTCACTTCC	BSSE_QGF_203779	MT_OTI_Int_1	Intergenic	1.17358	-0.14293	-0.105244	G1	Intergenic	-0.0300155	-0.207261	4	5	5	5	4	4	0.0425382	0.0177652	-0.0163265	-0.204898	0.081348	0.386616	1.82801	0.312096	0.23934	0.255655	0.367551	-0.183828	0.0792938	Tpex	-2.642	4.21849
BSSE_QGF_203779-AGGATAAGTGCAACAG	BSSE	11898	3158	AGGATAAGTGCAACAG	BSSE_QGF_203779	MT_OTI_Int_1	Intergenic	1.70617	-0.0935578	-0.126951	G1	Intergenic	-0.0546252	0.11583	1	0	1	0	0	0	0.00307058	0.178536	0.10077	0.121947	0.161385	0.479685	1.77666	0.3083	0.295797	0.214807	0.0442458	0.220246	0.205561	Tex-term	-0.2143	0.793642
BSSE_QGF_203779-AGGATAATCCCGAGTG	BSSE	16912	3996	AGGATAATCCCGAGTG	BSSE_QGF_203779	MT_OTI_Int_1	Intergenic	1.29494	-0.119159	-0.196334	G1	Intergenic	0.00455622	-0.0944999	0	1	0	1	1	2	0.0572181	0.108374	-0.0136118	0.0817306	0.196011	0.5172	1.57408	0.37145	0.35851	0.17518	0.150397	0.227809	0.351114	Tex-prolif	0.796096	-0.934449
BSSE_QGF_203779-AGGATCTCAGGGACTA	BSSE	10442	2971	AGGATCTCAGGGACTA	BSSE_QGF_203779	MT_OTI_Int_1	Intergenic	1.43651	-0.00442676	-0.0715119	G1	Intergenic	0.000283924	0.0175828	1	0	1	0	0	0	0.01732	0.0898007	0.0577778	0.296371	0.153949	0.447762	1.7348	0.218551	0.351259	0.21853	0.131984	0.394921	0.172685	Tex-term	-0.981789	1.81438
BSSE_QGF_203779-AGGATCTGTGGAATGC	BSSE	30364	5086	AGGATCTGTGGAATGC	BSSE_QGF_203779	MT_OTI_Int_1	Intergenic	1.23172	0.470039	0.00738106	S	Intergenic	-0.0329728	-0.277747	4	5	5	5	4	4	0.232989	0.0464595	0.0102499	-0.223925	0.0701337	0.323678	1.85633	0.499999	0.056273	0.20588	0.108105	-0.213223	-0.182406	Tpex	-2.68275	3.81842
BSSE_QGF_203779-AGGCATTAGAGTTGTA	BSSE	8005	2903	AGGCATTAGAGTTGTA	BSSE_QGF_203779	MT_OTI_Int_1	Intergenic	1.82386	0.466598	0.385479	S	Intergenic	0.564701	-0.218949	0	6	0	6	9	9	0.287704	0.120632	0.0179204	-0.0687953	0.142796	0.398574	1.54325	0.55681	0.2111	0.140108	0.118075	0.0825567	0.153881	Tex-early-prolif	1.01714	0.0198647
BSSE_QGF_203779-AGGCCACAGAATTGTG	BSSE	48155	6220	AGGCCACAGAATTGTG	BSSE_QGF_203779	MT_OTI_Int_1	Intergenic	1.36227	0.532239	0.536977	G2M	Intergenic	0.448906	-0.40481	4	5	5	5	4	4	0.357581	-0.110884	-0.065129	-0.37497	0.068092	0.217415	1.79467	0.604833	-0.0857784	0.180612	-0.0228685	-0.361999	-0.213342	Tpex	-2.62137	4.13428
BSSE_QGF_203779-AGGCCACGTAAGCAAT	BSSE	12325	3277	AGGCCACGTAAGCAAT	BSSE_QGF_203779	MT_OTI_Int_1	Intergenic	1.03043	-0.13859	-0.0716736	G1	Intergenic	0.0243846	-0.0415696	1	0	1	0	0	0	-0.0263583	0.503819	0.10851	0.436562	0.127078	0.559242	1.65401	0.256035	0.449364	0.190974	0.182621	0.452087	0.185137	Tex-term	-0.367149	2.11639
BSSE_QGF_203779-AGGCTGCTCGGCTTGG	BSSE	14380	3897	AGGCTGCTCGGCTTGG	BSSE_QGF_203779	MT_OTI_Int_1	Intergenic	1.34214	-0.231702	-0.18201	G1	Intergenic	0.093962	0.0273547	1	5	5	5	4	4	-0.00200216	0.12523	0.0513632	0.126724	0.252481	0.604002	1.553	0.307329	0.343607	0.204356	0.0793224	0.366445	0.218932	Tpex	2.78147	-2.92321
BSSE_QGF_203779-AGGGAGTAGACTAGAT	BSSE	12837	3440	AGGGAGTAGACTAGAT	BSSE_QGF_203779	MT_OTI_Int_1	Intergenic	0.958168	-0.0907092	-0.185531	G1	Intergenic	0.0296595	0.162075	0	1	0	1	1	2	-0.00725782	0.133688	0.087742	0.148589	0.194907	0.619954	1.62631	0.308504	0.39499	0.251885	0.0538415	0.198608	0.0977619	Tex-prolif	0.845978	-0.723908
BSSE_QGF_203779-AGGGAGTCACCATTCC	BSSE	16764	3848	AGGGAGTCACCATTCC	BSSE_QGF_203779	MT_OTI_Int_1	Intergenic	1.10952	0.0315612	-0.173107	S	Intergenic	-0.0328292	0.0232486	1	0	1	0	0	0	0.0723482	0.188571	0.0627772	0.254642	0.202251	0.475047	1.63726	0.350357	0.388907	0.2111	0.209784	0.451827	0.353316	Tex-term	-0.334959	0.615692
BSSE_QGF_203779-AGGGAGTCACTTCTCG	BSSE	26042	4994	AGGGAGTCACTTCTCG	BSSE_QGF_203779	MT_OTI_Int_1	Intergenic	0.503034	0.139844	-0.0909605	S	Intergenic	-0.0703818	0.0357216	0	1	0	1	2	1	0.152712	0.13982	0.0525993	0.148858	0.21612	0.452787	1.59807	0.47794	0.299535	0.187114	0.225894	0.474469	0.292738	Tex-prolif	-1.45745	-1.84397
BSSE_QGF_203779-AGGGAGTCAGCTGCCA	BSSE	7595	2595	AGGGAGTCAGCTGCCA	BSSE_QGF_203779	MT_OTI_Int_1	Intergenic	0.487163	-0.0468213	-0.0793274	G1	Intergenic	0.0432958	-0.0323658	1	0	1	0	0	0	0.0191837	0.205189	0.0370699	0.331752	0.187543	0.510973	1.43481	0.250366	0.39292	0.186584	-0.162021	0.555694	0.510342	Tex-term	-0.829828	1.91766
BSSE_QGF_203779-AGGGAGTGTCTCGGAC	BSSE	14163	3445	AGGGAGTGTCTCGGAC	BSSE_QGF_203779	MT_OTI_Int_1	Intergenic	0.917885	-0.0770669	-0.133828	G1	Intergenic	-0.0110548	-0.152272	1	0	1	0	0	0	0.00361852	0.100921	0.0870123	0.10082	0.127928	0.525943	1.73247	0.334771	0.28108	0.187074	-0.0793145	0.407483	0.115004	Tex-term	-0.815607	0.854638
BSSE_QGF_203779-AGGGAGTGTGGTTTGT	BSSE	19001	3971	AGGGAGTGTGGTTTGT	BSSE_QGF_203779	MT_OTI_Int_1	Intergenic	0.594706	-0.12926	-0.114666	G1	Intergenic	0.0256694	0.115402	1	0	1	0	0	0	0.0139239	0.310705	0.0807555	0.50527	0.260847	0.510695	1.59545	0.299185	0.562511	0.224137	-0.142541	0.838919	0.514284	Tex-term	-0.719964	0.923276
BSSE_QGF_203779-AGGGAGTTCTGCATAG	BSSE	10288	2762	AGGGAGTTCTGCATAG	BSSE_QGF_203779	MT_OTI_Int_1	Intergenic	0.962286	-0.107961	-0.0983997	G1	Intergenic	-0.0088124	-0.0474649	0	1	0	1	1	2	0.0127491	0.270499	0.0375332	0.156816	0.130318	0.506331	1.78549	0.271504	0.289397	0.232415	0.282953	0.405112	0.356012	Tex-prolif	0.580554	-0.304843
BSSE_QGF_203779-AGGGCCTAGGCGCTTC	BSSE	17302	3696	AGGGCCTAGGCGCTTC	BSSE_QGF_203779	MT_OTI_Int_1	Intergenic	0.849613	-0.149685	-0.195384	G1	Intergenic	-0.00716422	-0.0501831	0	1	0	1	1	2	0.0419839	0.0296725	-0.0177741	-0.128606	0.175292	0.505177	1.74714	0.370321	0.2014	0.1794	-0.125318	-0.00901913	0.0159169	Tex-prolif	0.851248	-1.58187
BSSE_QGF_203779-AGGGCCTAGTTTGGCT	BSSE	12993	3346	AGGGCCTAGTTTGGCT	BSSE_QGF_203779	MT_OTI_Int_1	Intergenic	1.04672	-0.142098	-0.158369	G1	Intergenic	0.0164341	0.133938	0	1	0	1	2	1	0.0622979	0.0945878	0.0974888	0.168404	0.211225	0.599125	1.70139	0.325843	0.380383	0.211746	0.105442	0.158423	0.3242	Tex-prolif	-1.54805	-3.18099
BSSE_QGF_203779-AGGGCCTCATCCTTCG	BSSE	9168	2681	AGGGCCTCATCCTTCG	BSSE_QGF_203779	MT_OTI_Int_1	Intergenic	0.4363	-0.163027	-0.168489	G1	Intergenic	0.0112298	-0.00838265	0	2	3	2	3	3	0.00517607	0.261373	0.101512	0.465899	0.197821	0.744779	1.51507	0.359666	0.415179	0.236503	-0.0740648	0.577208	0.247329	Tex-Prf1	2.36335	-0.331117
BSSE_QGF_203779-AGGGCCTGTTGGGCCT	BSSE	20180	4022	AGGGCCTGTTGGGCCT	BSSE_QGF_203779	MT_OTI_Int_1	Intergenic	1.63033	-0.159518	-0.154017	G1	Intergenic	-0.0508676	-0.123773	0	1	0	1	1	2	0.0518154	0.169607	0.0877891	0.205899	0.181953	0.438819	1.77214	0.33892	0.163126	0.172413	0.245202	0.301415	0.22257	Tex-prolif	0.984149	-0.290357
BSSE_QGF_203779-AGGGCCTTCAAGAAAC	BSSE	17037	4149	AGGGCCTTCAAGAAAC	BSSE_QGF_203779	MT_OTI_Int_1	Intergenic	1.07413	-0.0430491	-0.0889926	G1	Intergenic	0.0188891	-0.134123	0	1	0	1	1	2	0.0496389	0.00587063	0.112591	-0.037103	0.198073	0.552279	1.67099	0.377592	0.257452	0.180525	0.163565	-0.104246	0.0509343	Tex-prolif	2.05765	-3.15873
BSSE_QGF_203779-AGGGCCTTCACAACCA	BSSE	21840	4541	AGGGCCTTCACAACCA	BSSE_QGF_203779	MT_OTI_Int_1	Intergenic	1.08059	-0.105587	-0.119312	G1	Intergenic	-0.024832	0.475611	0	2	3	2	3	3	0.0274234	0.102007	0.158909	0.224648	0.212581	0.610308	1.59024	0.377129	0.386638	0.187109	0.0440964	0.439051	0.22295	Tex-Prf1	3.24523	1.22882
BSSE_QGF_203779-AGGGCCTTCCCGTAAA	BSSE	22696	4811	AGGGCCTTCCCGTAAA	BSSE_QGF_203779	MT_OTI_Int_1	Intergenic	0.612443	0.64928	0.462588	S	Intergenic	0.404048	0.275525	5	6	6	6	8	8	0.339851	0.255868	-0.016963	0.123404	0.119882	0.39678	1.43188	0.684326	0.286951	0.182755	-0.00156577	0.292425	0.20653	Tex-early-prolif	1.747	3.02291
BSSE_QGF_203779-AGGGCTCAGGAGAGTA	BSSE	17454	3895	AGGGCTCAGGAGAGTA	BSSE_QGF_203779	MT_OTI_Int_1	Intergenic	0.830755	-0.0921862	-0.199447	G1	Intergenic	-0.0117126	0.0313257	1	0	1	0	5	5	0.043147	0.145749	0.109603	0.283647	0.206584	0.57849	1.68545	0.347854	0.361125	0.191327	0.144813	0.806955	0.683927	Tex-term	0.107992	3.99169
BSSE_QGF_203779-AGGGCTCCAAGGACAC	BSSE	29706	5099	AGGGCTCCAAGGACAC	BSSE_QGF_203779	MT_OTI_Int_1	Intergenic	1.26574	-0.0842417	-0.123063	G1	Intergenic	-0.0153682	0.0596319	1	0	1	0	5	5	0.0588313	0.111035	0.141305	0.256587	0.244618	0.639933	1.6634	0.334181	0.384397	0.226572	0.0349917	0.613193	0.597583	Tex-term	1.15761	2.86985
BSSE_QGF_203779-AGGGCTCGTCATGCAT	BSSE	8566	2505	AGGGCTCGTCATGCAT	BSSE_QGF_203779	MT_OTI_Int_1	Intergenic	0.653747	-0.110879	-0.185848	G1	Intergenic	0.0226981	0.415812	1	0	1	0	0	0	-0.00960094	0.541882	0.125494	0.376854	0.182205	0.552326	1.54373	0.308464	0.547745	0.215853	-0.0429676	0.41806	0.392329	Tex-term	-0.945499	0.213502
BSSE_QGF_203779-AGGGCTCGTCCGACGT	BSSE	14150	3599	AGGGCTCGTCCGACGT	BSSE_QGF_203779	MT_OTI_Int_1	Intergenic	1.35689	-0.0300306	-0.192997	G1	Intergenic	-0.0241769	0.14992	0	1	0	1	1	2	0.0378359	0.243249	0.0754824	0.222267	0.170953	0.506777	1.56262	0.412194	0.451323	0.215011	-0.209367	0.40401	0.31575	Tex-prolif	1.89234	-0.947991
BSSE_QGF_203779-AGGGCTCGTCGTTGGC	BSSE	32304	5140	AGGGCTCGTCGTTGGC	BSSE_QGF_203779	MT_OTI_Int_1	Intergenic	1.00297	-0.0707784	-0.209665	G1	Intergenic	-0.0555434	-0.0998101	0	1	0	1	1	2	0.0891691	0.220613	0.0271652	0.349273	0.194089	0.523894	1.654	0.418779	0.302355	0.205451	0.0420561	0.594164	0.496135	Tex-prolif	0.960775	-0.645047
BSSE_QGF_203779-AGGGCTCGTTCGTAAC	BSSE	16411	3611	AGGGCTCGTTCGTAAC	BSSE_QGF_203779	MT_OTI_Int_1	Intergenic	0.542319	-0.172904	-0.127783	G1	Intergenic	-0.0454785	-0.157735	0	1	0	1	2	1	0.0998534	0.261197	0.028761	0.136802	0.162636	0.440932	1.6725	0.40908	0.205202	0.176624	-0.201977	0.201942	0.0754453	Tex-prolif	0.137888	-2.39953
BSSE_QGF_203779-AGGGCTCTCACCGACG	BSSE	10540	3068	AGGGCTCTCACCGACG	BSSE_QGF_203779	MT_OTI_Int_1	Intergenic	1.31879	-0.0877296	-0.116551	G1	Intergenic	0.0164304	-0.118534	1	0	1	0	0	4	0.00196353	0.155264	0.0370365	0.103579	0.167437	0.474725	1.62377	0.320949	0.347979	0.17167	0.0293506	0.294361	0.0444031	Tex-term	-1.90059	2.40063
BSSE_QGF_203779-AGGGCTCTCGATTGGT	BSSE	11551	3240	AGGGCTCTCGATTGGT	BSSE_QGF_203779	MT_OTI_Int_1	Intergenic	0.796468	-0.148422	-0.172675	G1	Intergenic	-0.0137659	-0.0140819	1	5	5	5	5	5	-0.00985805	0.119414	0.138496	0.367112	0.235509	0.531104	1.54109	0.283359	0.445255	0.19914	-0.00335721	0.389276	0.160895	Tpex	1.89409	2.85457
BSSE_QGF_203779-AGGGTCCCAGCTACTA	BSSE	17739	4133	AGGGTCCCAGCTACTA	BSSE_QGF_203779	MT_OTI_Int_1	Intergenic	0.693387	0.504958	0.198093	S	Intergenic	0.0170389	0.163944	5	6	6	6	8	8	0.225635	-0.0257607	0.0845139	-0.00676031	0.160192	0.432368	1.6091	0.535824	0.320275	0.195824	0.112243	0.156067	0.170569	Tex-early-prolif	1.56776	3.67193
BSSE_QGF_203779-AGGGTCCCATGACTCA	BSSE	11914	3096	AGGGTCCCATGACTCA	BSSE_QGF_203779	MT_OTI_Int_1	Intergenic	1.21706	-0.118446	-0.11894	G1	Intergenic	0.0521589	0.505558	0	1	0	1	1	2	-0.00201983	0.370301	0.102498	0.301409	0.219776	0.608305	1.66025	0.29919	0.537272	0.222054	-0.0846846	0.34641	0.27465	Tex-prolif	1.21931	0.270538
BSSE_QGF_203779-AGGGTGAAGGCATCAG	BSSE	8504	2856	AGGGTGAAGGCATCAG	BSSE_QGF_203779	MT_OTI_Int_1	Intergenic	1.52869	-0.0254887	-0.219166	G1	Intergenic	0.0309071	0.0571921	1	0	1	0	0	0	-0.0279619	0.143197	0.0642867	0.158856	0.139265	0.42888	1.63114	0.250199	0.416731	0.196113	0.149272	0.241086	0.329346	Tex-term	-2.02024	3.66701
BSSE_QGF_203779-AGGGTGACATCCGGTG	BSSE	5015	2031	AGGGTGACATCCGGTG	BSSE_QGF_203779	MT_OTI_Int_1	Intergenic	1.89432	-0.190715	-0.130184	G1	Intergenic	0.0261602	0.777743	0	1	0	1	1	2	-0.0600705	-0.0576703	0.183831	0.230055	0.168782	0.575735	1.48631	0.228404	0.494136	0.24438	-0.0592292	0.246604	0.202054	Tex-prolif	0.41444	0.232641
BSSE_QGF_203779-AGGGTTTAGATGCTAA	BSSE	16149	4146	AGGGTTTAGATGCTAA	BSSE_QGF_203779	MT_OTI_Int_1	Intergenic	0.66258	-0.192646	-0.230242	G1	Intergenic	-0.0366909	0.0289327	0	1	0	1	1	2	0.0323339	0.376252	0.0692031	0.238647	0.171126	0.438395	1.46227	0.333501	0.355938	0.201052	0.087127	0.289868	0.186564	Tex-prolif	0.462395	-1.02624
BSSE_QGF_203779-AGGGTTTCAGCTGAAG	BSSE	26634	4998	AGGGTTTCAGCTGAAG	BSSE_QGF_203779	MT_OTI_Int_1	Intergenic	0.668319	0.533802	0.313329	S	Intergenic	0.292125	-0.0983537	0	1	0	1	1	2	0.315094	0.0637004	0.0776831	0.204356	0.149689	0.477411	1.54437	0.664937	0.190088	0.158236	-0.0972522	0.180157	0.123354	Tex-prolif	0.865428	0.731569
BSSE_QGF_203779-AGGGTTTGTTGCGTAT	BSSE	18122	3898	AGGGTTTGTTGCGTAT	BSSE_QGF_203779	MT_OTI_Int_1	Intergenic	0.584924	-0.102863	-0.0470142	G1	Intergenic	0.0742207	0.0408052	3	4	4	4	7	6	0.086095	0.130931	0.110996	0.242367	0.149302	0.68275	1.57812	0.486533	0.431559	0.167797	0.0764943	0.421298	0.257474	Tprolif	2.50472	-3.53604
BSSE_QGF_203779-AGGGTTTTCTGTCCGT	BSSE	19194	4351	AGGGTTTTCTGTCCGT	BSSE_QGF_203779	MT_OTI_Int_1	Intergenic	1.09409	0.395083	0.0430044	S	Intergenic	-0.0636546	-0.145985	0	1	0	1	1	2	0.253451	0.123092	-0.0164921	0.0726156	0.159759	0.460338	1.60928	0.574484	0.138287	0.157587	-0.111244	0.241203	0.0745669	Tex-prolif	0.38926	-2.84025
BSSE_QGF_203779-AGGTAGGAGACTGTTC	BSSE	11760	2921	AGGTAGGAGACTGTTC	BSSE_QGF_203779	MT_OTI_Int_1	Intergenic	0.816327	-0.0789246	-0.11907	G1	Intergenic	0.0198631	-0.0901823	0	1	0	1	1	2	0.0195358	0.0946302	0.0340699	0.205407	0.211224	0.47589	1.7427	0.316465	0.406553	0.222239	-0.094168	0.401748	0.246375	Tex-prolif	-0.360691	-0.616018
BSSE_QGF_203779-AGGTAGGAGATTAGTG	BSSE	37975	5171	AGGTAGGAGATTAGTG	BSSE_QGF_203779	MT_OTI_Int_1	Intergenic	0.458196	0.459888	0.459805	S	Intergenic	0.390449	-0.254783	0	2	3	2	3	3	0.364064	-0.160342	-0.020484	0.0556515	0.103785	0.302639	1.55296	0.746141	0.0235735	0.0971651	-0.0962433	0.108759	-0.063059	Tex-Prf1	3.2493	-0.831578
BSSE_QGF_203779-AGGTAGGCAAGGACAC	BSSE	19858	3879	AGGTAGGCAAGGACAC	BSSE_QGF_203779	MT_OTI_Int_1	Intergenic	0.997079	-0.108562	-0.206455	G1	Intergenic	0.0136526	0.498289	0	1	0	1	1	2	0.0477653	0.389288	0.0904199	0.41571	0.198038	0.443744	1.76886	0.319322	0.435656	0.198732	0.1938	0.877882	0.859324	Tex-prolif	-1.94205	-3.14063
BSSE_QGF_203779-AGGTAGGGTGTAGTGG	BSSE	8934	2431	AGGTAGGGTGTAGTGG	BSSE_QGF_203779	MT_OTI_Int_1	Intergenic	1.39915	-0.0904372	-0.0828906	G1	Intergenic	0.0485168	-0.00895796	1	0	1	0	0	0	-0.0204145	0.0946934	0.0634082	0.294559	0.172764	0.59202	1.69881	0.340782	0.327565	0.179985	-0.157693	0.605819	0.449485	Tex-term	-0.0840977	2.24251
BSSE_QGF_203779-AGGTCATAGTGGAAAG	BSSE	11355	3140	AGGTCATAGTGGAAAG	BSSE_QGF_203779	MT_OTI_Int_1	Intergenic	1.16248	-0.105776	-0.150559	G1	Intergenic	-0.0484081	-0.0151848	0	1	0	1	1	2	0.0409027	0.124396	0.0755478	0.119576	0.13646	0.500117	1.68484	0.393905	0.274818	0.19058	0.0949645	0.186606	0.0413909	Tex-prolif	0.39648	-1.14899
BSSE_QGF_203779-AGGTCATCATACCGTA	BSSE	27123	5577	AGGTCATCATACCGTA	BSSE_QGF_203779	MT_OTI_Int_1	Intergenic	1.33466	0.710769	0.727018	G2M	Intergenic	0.567087	-0.0201628	1	0	1	0	0	0	0.374704	0.0507911	-0.0300113	-0.137521	0.122381	0.330385	1.47799	0.67594	0.164798	0.168408	-0.0063613	-0.0976553	-0.157231	Tex-term	-0.603054	2.53389
BSSE_QGF_203779-AGGTCTACAGCGCGTT	BSSE	25497	4812	AGGTCTACAGCGCGTT	BSSE_QGF_203779	MT_OTI_Int_1	Intergenic	1.73354	0.131317	-0.0649841	S	Intergenic	0.00542334	-0.121929	0	1	0	1	2	1	0.164329	0.0899965	0.0643422	-0.105277	0.112236	0.504887	1.72665	0.511665	0.151213	0.200222	0.0344449	0.0110702	-0.013698	Tex-prolif	-0.910227	-3.58423
BSSE_QGF_203779-AGGTCTAGTATTTCCT	BSSE	5832	2357	AGGTCTAGTATTTCCT	BSSE_QGF_203779	MT_OTI_Int_1	Intergenic	0.874486	-0.0462186	1.01705	G2M	Intergenic	0.181581	0.542199	3	4	4	4	7	6	0.248666	-0.0136778	0.106284	0.118328	0.163529	0.600523	1.19338	0.638905	0.302703	0.143397	-0.0691264	0.230722	-0.0458638	Tprolif	2.71296	-2.74327
BSSE_QGF_203779-AGGTCTATCCGGACGT	BSSE	21329	4282	AGGTCTATCCGGACGT	BSSE_QGF_203779	MT_OTI_Int_1	Intergenic	1.1768	0.366489	-0.0276149	S	Intergenic	-0.0196966	-0.058912	1	0	1	0	5	5	0.18055	0.000414738	0.0877797	-0.0200095	0.150917	0.426103	1.72335	0.500331	0.144097	0.168956	0.0637934	0.143169	0.215663	Tex-term	-0.263883	3.78821
BSSE_QGF_203779-AGGTGTTAGAAGTGTT	BSSE	17847	3901	AGGTGTTAGAAGTGTT	BSSE_QGF_203779	MT_OTI_Int_1	Intergenic	1.97232	-0.114483	-0.14149	G1	Intergenic	-0.0427195	-0.151099	4	5	5	5	4	4	0.0393996	0.133922	-0.0108841	-0.13427	0.0751263	0.266206	1.85355	0.237172	0.255283	0.210345	-0.0957665	-0.0269456	0.135249	Tpex	-2.72676	3.73858
BSSE_QGF_203779-AGGTTACTCCGCACGA	BSSE	12634	3379	AGGTTACTCCGCACGA	BSSE_QGF_203779	MT_OTI_Int_1	Intergenic	0.419503	-0.0818349	-0.100539	G1	Intergenic	0.0120982	0.274469	1	0	1	0	0	0	-0.00660161	0.0916018	0.0764467	0.149777	0.123548	0.579213	1.47386	0.303716	0.426959	0.242032	0.0124906	0.267992	0.0828646	Tex-term	-2.02472	1.69635
BSSE_QGF_203779-AGGTTACTCGTTCAGA	BSSE	7748	2537	AGGTTACTCGTTCAGA	BSSE_QGF_203779	MT_OTI_Int_1	Intergenic	0.490449	-0.194751	-0.187188	G1	Intergenic	0.0253587	0.311445	0	1	0	1	3	3	-0.0599644	-0.0255824	0.0929178	0.162508	0.113676	0.474395	1.60516	0.308381	0.354743	0.251718	0.0700428	0.070461	-0.07349	Tex-prolif	1.37479	-1.9949
BSSE_QGF_203779-AGGTTACTCTGAGTCA	BSSE	50267	6380	AGGTTACTCTGAGTCA	BSSE_QGF_203779	MT_OTI_Int_1	Intergenic	1.04243	0.00819331	1.00346	G2M	Intergenic	0.0583871	-0.268501	0	6	6	6	9	9	0.294842	0.0255071	0.0834345	-0.0225545	0.135828	0.480155	1.55331	0.685794	0.200243	0.158262	-0.0359245	0.116137	0.0361888	Tex-early-prolif	-2.20333	-1.2203
BSSE_QGF_203779-AGGTTACTCTTCACGC	BSSE	19157	4141	AGGTTACTCTTCACGC	BSSE_QGF_203779	MT_OTI_Int_1	Intergenic	0.203581	-0.0653828	0.932686	G2M	Intergenic	0.142428	-0.11736	2	3	2	3	5	5	0.158756	0.0834593	0.0716063	0.221949	0.185093	0.580388	1.48202	0.530223	0.3254	0.175091	0.0660305	0.290111	0.0528297	Tem	1.77458	1.76216
BSSE_QGF_203779-AGGTTGTGTAGACAAT	BSSE	8549	2522	AGGTTGTGTAGACAAT	BSSE_QGF_203779	MT_OTI_Int_1	Intergenic	2.07042	-0.0759334	-0.141669	G1	Intergenic	0.03809	-0.172994	1	0	1	0	0	0	0.00118379	0.205293	0.0768963	0.219528	0.151915	0.491249	1.75065	0.23352	0.474654	0.2164	0.0750142	0.364092	0.252221	Tex-term	-1.36221	1.01128
BSSE_QGF_203779-AGGTTGTGTGTCTCCT	BSSE	28980	4902	AGGTTGTGTGTCTCCT	BSSE_QGF_203779	MT_OTI_Int_1	Intergenic	0.596963	0.0532091	-0.146538	S	Intergenic	-0.0201303	-0.0277816	0	1	0	1	2	1	0.159509	-0.0197384	-0.0219966	-0.0875383	0.116475	0.402488	1.71052	0.480861	0.0928208	0.19142	-0.042335	0.107301	0.0588346	Tex-prolif	0.64971	-3.26771
BSSE_QGF_203779-AGGTTGTTCTTTGCAT	BSSE	12077	3092	AGGTTGTTCTTTGCAT	BSSE_QGF_203779	MT_OTI_Int_1	Intergenic	0.844581	-0.156355	-0.140263	G1	Intergenic	-0.0247417	0.167172	0	1	0	1	1	2	0.0422531	0.0804346	0.0206673	0.0568238	0.155456	0.438834	1.82654	0.270615	0.206954	0.196433	0.231568	0.0879463	0.092676	Tex-prolif	0.885028	0.0411445
BSSE_QGF_203779-AGTACCAAGCACGGAT	BSSE	13397	3621	AGTACCAAGCACGGAT	BSSE_QGF_203779	MT_OTI_Int_1	Intergenic	0.791222	-0.220193	-0.194851	G1	Intergenic	0.00990444	0.118994	0	1	0	1	1	2	-0.000883088	0.22441	0.132634	0.240497	0.228736	0.666776	1.49851	0.288264	0.430712	0.184764	-0.0751473	0.607888	0.674316	Tex-prolif	1.96328	0.232246
BSSE_QGF_203779-AGTACCACACCTCAGG	BSSE	28480	4805	AGTACCACACCTCAGG	BSSE_QGF_203779	MT_OTI_Int_1	Intergenic	0.863764	0.11014	-0.090247	S	Intergenic	-0.0455682	-0.276766	0	1	0	1	1	2	0.110875	0.062388	0.0202045	0.113291	0.158853	0.433746	1.76932	0.444066	0.239822	0.18694	0.0539926	0.209794	0.157044	Tex-prolif	-1.41008	-1.67074
BSSE_QGF_203779-AGTACTGAGAGTATAC	BSSE	9476	2675	AGTACTGAGAGTATAC	BSSE_QGF_203779	MT_OTI_Int_1	Intergenic	0.517096	-0.145145	-0.204346	G1	Intergenic	0.00134737	0.751108	0	1	0	1	1	2	-0.0347536	0.0322154	0.153478	0.219337	0.185553	0.649368	1.59085	0.345989	0.518489	0.264683	0.00268612	0.237763	0.0668315	Tex-prolif	1.07205	-1.77594
BSSE_QGF_203779-AGTACTGCAGCACACC	BSSE	14771	3421	AGTACTGCAGCACACC	BSSE_QGF_203779	MT_OTI_Int_1	Intergenic	0.961343	-0.129104	-0.0079843	G1	Intergenic	0.0700857	-0.0975844	3	4	4	4	7	6	0.105667	0.227572	0.0850883	0.169989	0.193807	0.660092	1.60354	0.514286	0.260199	0.192148	0.0844084	0.486959	0.228526	Tprolif	2.11478	-4.01401
[truncated: 6,587 more rows]
