# Supplementary material for: Deletion of SNX9 alleviates CD8 T cell exhaustion for effective cellular cancer immunotherapy
Source: Nat Commun. 2023 Feb 2;14:86. doi: 10.1038/s41467-022-35583-w (PMC9895440; doi:10.1038/s41467-022-35583-w)
Supplement: Supplementary file 10 — Source Data [file 41467_2022_35583_MOESM10_ESM.xlsx]

## Sheet: source data
	This file contains all the source data including raw values and statistical tests when applicable to reproduce the figures shown in the manuscript and supplementary figures.

## Sheet: Fig. 1c
GeoMean PD-1 of Vb13.1+ CD8+ live
donor and experiment	Trest	Ttumor	Tex	Teff
HD93 (Exp023)	816	357	1026
HD95 (Exp023)	740	239	2044
HD81 (Exp023)	488	278	1189
HD88 (Exp023)	313	445	2497
HD82 (Exp023)	200	451	2134
HD92 2 (Exp023)	287	504	2393
HD81 (Exp024-1)	318	261	1296	1636
HD92 (Exp024-1)	317	345	2480	2345
HD82 (Exp024-2)	369	662	4061	3563
HD103 (Exp024-2)	613	581	2787	2004
ANOVA summary
F	27.52
P value	<0.0001
P value summary	****
Significant diff. among means (P < 0.05)?	Yes
R squared	0.7335
Holm-Šídák's multiple comparisons test	Mean Diff.	Below threshold?	Summary	Adjusted P Value
Trest vs. Ttumor	33.8	No	ns	0.8964
Trest vs. Tex	-1745	Yes	****	<0.0001
Trest vs. Teff	-1941	Yes	****	<0.0001
Ttumor vs. Tex	-1778	Yes	****	<0.0001
Ttumor vs. Teff	-1975	Yes	****	<0.0001
Tex vs. Teff	-196.3	No	ns	0.8137

## Sheet: Fig. 1d
% CD107a+ of Vb13.1+ CD8+ live
Donor and experiment	Trest	Ttumor	Tex	Teff
HD93 (Exp023)	45.2	15.3	13.6
HD95 (Exp023)	48.7	23.8	19.3
HD81 (Exp023)	22.3	31.8	5.11
HD88 (Exp023)	39	42.1	9.11
HD82 (Exp023)	39.1	31.5	4.83
HD92 2 (Exp023)	32.1	20.4	14.9
HD81 (Exp024-1)	35.3	35.4	14.6	32.6
HD92 (Exp024-1)	43.4	24.7	16.6	55
HD102 (Exp027-1)	20	21.2	3.8	24.5
HD103 (Exp027-1)	27.4	25.8	14.5	42.8
HD91 (Exp027-2)	31.9	19.9	19	30
HD100 (Exp027-2)	43.3	46.1	15.9	39.4
ANOVA summary
F	18.21
P value	<0.0001
P value summary	****
Significant diff. among means (P < 0.05)?	Yes
R squared	0.5898
Holm-Šídák's multiple comparisons test	Mean Diff.	Below threshold?	Summary	Adjusted P Value
Trest vs. Ttumor	7.475	No	ns	0.1114
Trest vs. Tex	23.04	Yes	****	<0.0001
Trest vs. Teff	-1.742	No	ns	0.6878
Ttumor vs. Tex	15.56	Yes	***	0.0003
Ttumor vs. Teff	-9.217	No	ns	0.1114
Tex vs. Teff	-24.78	Yes	****	<0.0001

## Sheet: Fig. 1f
% IFNgamma+ TNFa+ of Vb13.1+ CD8+ live	Trest	Ttumor	Tex	Teff
	HD93	HD93	HD93	HD93
HD93 (Exp023)	8.88	0.87	1.04
HD95 (Exp023)	12.3	1.92	2.6
HD81 (Exp023)	13.6	10.1	1.23
HD88 (Exp023)	2.34	4.13	0.23
HD82 (Exp023)	6.46	5.36	1.55
HD92 2 (Exp023)	8.59	4.88	0.1
HD81 (Exp024-1)	9.17	3.44	1.73	7.13
HD92 (Exp024-1)	5.73	2.82	0.96	9.23
HD82 (Exp024-2)	4.36	2.97	3.81	16.8
HD103 (Exp024-2)	4.6	2.51	2.34	33
HD102 (Exp027-1)	7.85	2.02	0.81	5.66
HD103 (Exp027-1)	7.53	7.76	1.52	10.4
HD91 (Exp027-2)	4.47	0.9	2.37	2.47
HD100 (Exp027-2)	2.28	2.98	0.75	1.95
ANOVA summary
F	6.836
P value	0.0001
P value summary	***
Significant diff. among means (P < 0.05)?	Yes
R squared	0.3167
Holm-Šídák's multiple comparisons test	Mean Diff.	Below threshold?	Summary	Adjusted P Value
Trest vs. Ttumor	3.25	No	ns	0.1869
Trest vs. Tex	5.509	Yes	*	0.0106
Trest vs. Teff	-3.819	No	ns	0.1869
Ttumor vs. Tex	2.259	No	ns	0.1991
Ttumor vs. Teff	-7.069	Yes	**	0.0056
Tex vs. Teff	-9.327	Yes	***	0.0002

## Sheet: Fig. 1g
% Specific Killing of T2
Trest	Tex	Teff
32.8	50.56	97.35
65.07	22.92	98.94
7.68	21.9	93.29
7.38	6.57	98.18
38.04	11.38	33.38
36.2	12.34	50.94
	5.38	97.34
	46.03	97.98
	22.93
	50.57
	11.38
	12.34
	27.64
ANOVA summary
F	22.33
P value	<0.0001
P value summary	****
Significant diff. among means (P < 0.05)?	Yes
R squared	0.6504
Holm-Šídák's multiple comparisons test	Mean Diff.	Below threshold?	Summary	Adjusted P Value
Trest vs. Tex	7.969	No	ns	0.4413
Trest vs. Teff	-52.23	Yes	***	0.0002
Tex vs. Teff	-60.2	Yes	****	<0.0001

## Sheet: Fig. 1h
log10 transformed IFNgamma secretion in pg/ml	10 μg/ml IgG4					10 μg/ml Nivolumab
	HD276	HD280	HD284	HD286	HD287	HD276	HD280	HD284	HD286	HD287
Teff	3.73554	3.10061	3.687	3.88425	3.79761	3.97759	3.49718	3.87386	3.99216	3.86246
Tex	2.83793	2.68233	2.59354	2.7638	2.88714	3.06551	2.85991	2.73366	2.86371	2.97876
Source of Variation	% of total variation	P value	P value summary	Significant?
Row Factor	83.56	0.0011	**	Yes
Column Factor	3.01	0.0114	*	Yes
Row Factor x Column Factor	0.06833	0.2936	ns	No
Subject x Row Factor	4.699
Subject x Column Factor	0.6135
Subject	7.858
Holm-Šídák's multiple comparisons test	Mean Diff.	Below threshold?	Summary	Adjusted P Value
Teff:10 μg/ml IgG4 vs. Teff:10 μg/ml Nivolumab	-0.1996	Yes	**	0.0057
Teff:10 μg/ml IgG4 vs. Tex:10 μg/ml IgG4	0.8881	Yes	****	<0.0001
Teff:10 μg/ml IgG4 vs. Tex:10 μg/ml Nivolumab	0.7407	Yes	****	<0.0001
Teff:10 μg/ml Nivolumab vs. Tex:10 μg/ml IgG4	1.088	Yes	****	<0.0001
Teff:10 μg/ml Nivolumab vs. Tex:10 μg/ml Nivolumab	0.9403	Yes	****	<0.0001
Tex:10 μg/ml IgG4 vs. Tex:10 μg/ml Nivolumab	-0.1474	Yes	**	0.0086

## Sheet: Fig. 1i
scaled centered cpms of transcripts in heatmap with cluster id
HD276_Trest	HD280_Trest	HD286_Trest	HD287_Trest	HD276_Ttumor	HD280_Ttumor	HD286_Ttumor	HD287_Ttumor	HD276_Teff	HD280_Teff	HD286_Teff	HD287_Teff	HD276_Tex	HD280_Tex	HD286_Tex	HD287_Tex	SYMBOL	cluster
-0.0706806	-0.863761	-0.822836	-0.277466	-0.697719	-0.553865	-0.730265	-1.25476	2.05768	1.17162	1.35126	1.56198	0.120345	-0.730119	0.133367	-0.394768	MT-ND4	2
-0.38368	-0.407962	-0.266853	-0.46753	-1.20218	-0.158493	-0.197412	-1.77572	1.04025	1.56255	1.57737	1.51983	-0.46364	-0.545516	0.749904	-0.580928	MT-ATP6	3
-0.557566	-0.119033	-0.0336121	-0.33546	0.828796	0.776915	0.937283	0.761673	-1.88205	-1.37276	-1.0343	-1.47096	0.903994	0.993939	0.977477	0.625668	CCL5	5
0.539664	0.964766	0.913271	1.25008	0.0921527	0.564484	1.01443	-0.0133503	-1.58335	-1.44555	-0.979065	-1.76125	-0.0609838	0.816989	0.412948	-0.725237	B2M	6
-0.466638	0.785188	0.59437	0.0308932	0.675379	1.0611	1.24057	0.555937	-2.17655	-1.02337	-0.813536	-1.63126	-0.188479	0.550523	0.955435	-0.14956	AHNAK	5
-0.702103	-0.670358	-0.564436	-1.03968	-0.560241	-0.464886	-0.730721	-0.2214	2.11218	1.115	1.701	1.37131	-0.523396	-0.869604	-0.109531	0.156865	GAPDH	2
-0.375904	-0.343513	-0.360907	-0.466676	-1.19983	-0.126774	-0.286132	-1.76021	1.01805	1.61577	1.48022	1.61438	-0.484383	-0.596073	0.721409	-0.449437	MT-ATP8	3
-1.6975	-0.155436	-0.732999	-1.19533	0.599032	1.77284	1.21369	1.79203	-0.612278	0.31611	0.0511865	-0.928908	-0.715131	0.172944	0.223021	-0.103266	FLNA	5
0.138112	-0.728354	-0.443007	-0.0130434	-1.17124	-0.568244	-0.526893	-1.75284	1.74069	1.16786	1.42103	1.45624	0.00860463	-0.61632	0.323918	-0.43651	MT-ND4L	3
0.493122	0.963296	0.625099	0.811509	0.782702	0.626218	0.649859	0.921439	-2.27804	-1.0175	-1.50855	-1.36446	0.359385	0.0522765	-0.0222107	-0.0941543	RNF213	6
-0.0875582	0.933203	0.22783	0.482915	0.854057	1.0102	0.615414	1.20092	-2.31102	-1.15235	-1.36078	-0.864745	-0.588422	0.749205	-0.00827105	0.299406	ITGAL	5
-0.426354	-1.41949	-1.3826	-1.36859	-0.12115	0.0603976	-0.128527	0.371795	1.32487	1.12648	1.68637	0.683708	-1.35025	0.214172	-0.0685336	0.7977	EEF2	2
-0.0162075	-0.243184	-0.217423	0.00595626	0.541648	0.583482	0.867889	-0.122189	-1.72844	-1.40337	-1.34029	-1.22073	1.58874	1.16655	1.06942	0.468155	OGT	5
0.462279	0.1249	0.146931	0.652812	0.502214	0.333245	0.867885	-0.107075	-1.80945	-1.60392	-1.57967	-1.32084	1.13053	0.986479	0.852459	0.361211	DDX17	5
-0.11565	-0.163562	-0.0082636	-0.380367	-0.520907	-0.763182	-0.685558	-0.347554	2.23607	1.17011	1.58746	1.30265	-0.730168	-0.990246	-0.847304	-0.743521	ENO1	3
0.0569287	-0.853111	-0.721278	-0.651504	-0.526335	-0.608158	-1.02912	-0.732873	2.17441	1.15342	1.41156	1.40974	-0.962774	-0.305192	0.0381516	0.146139	RPS6	3
-0.113005	-0.88268	-0.769268	-0.579257	-0.380874	-0.444016	-0.683447	-0.0754299	1.8842	1.16912	1.47082	1.31165	-1.79881	-0.468313	-0.0899724	0.449287	RPL3	3
-2.38709	-0.298896	-0.274398	-0.550531	-0.681711	0.808504	0.542916	0.374559	-1.25693	-0.600813	0.789825	-0.476473	1.37439	0.931323	1.22584	0.479478	GNLY	1
0.194318	0.285801	-0.0074775	0.211801	0.88701	0.948248	0.912407	0.824888	-2.05465	-1.33665	-1.22298	-1.63484	0.674199	0.892471	0.45628	-0.0308335	HLA-E	5
-0.0622987	-0.854196	-0.619007	-0.732833	-0.469305	-0.50114	-0.649418	-0.790053	2.05851	1.34203	1.50783	1.34951	-1.26423	-0.283353	0.0751861	-0.10723	RPL4	3
-0.423362	-1.1641	-1.10972	-1.00248	-0.331497	-0.314359	-0.823117	0.0234485	1.90326	1.12553	1.43393	1.37928	-1.13264	-0.0854773	0.0755304	0.445769	RPS3	2
-0.243028	-0.113717	0.0727804	-0.355785	-0.692998	-0.877614	-0.891405	-0.261033	1.98715	1.34851	1.532	1.42125	-1.00384	-1.07369	-0.543037	-0.305539	PKM	3
0.541069	0.49189	0.414826	0.833565	0.52818	0.487296	0.571489	0.614005	-2.2403	-1.4351	-1.74212	-1.03003	0.811337	0.624807	0.352112	0.176972	TXNIP	5
0.545423	-0.011295	0.473418	0.366938	1.0587	0.0717569	0.964143	0.833056	-2.2682	-1.60685	-1.02911	-1.25041	0.99366	0.204903	0.355595	0.298274	EVL	5
-0.443153	-0.931303	-0.730062	-1.16175	-0.458786	-0.403073	-0.820399	-0.527485	1.75855	1.42873	1.58715	1.36198	-0.952087	-0.335135	0.257183	0.369635	RPLP0	2
-1.38007	-1.12124	-1.14756	-1.53296	0.315672	0.185863	-0.254996	0.80048	2.08775	0.807703	0.637525	1.26462	0.0352821	-0.360231	-0.420436	0.0826052	TMSB10	2
0.247389	0.0510105	0.286445	-0.512283	-0.268908	-0.137525	-1.19586	-0.0871879	1.43375	1.23599	0.864024	1.65804	-1.57707	-1.83566	-0.319704	0.157558	TUBB	3
0.536895	1.24176	0.689414	1.58027	-0.21865	0.400705	0.0280232	0.24047	-2.17711	-0.790092	-1.69442	-0.501205	-0.159303	1.16009	-0.257871	-0.0789805	DDX5	6
-0.359894	-0.478904	-0.0422212	0.100329	0.274303	0.649311	1.25456	-0.39316	-2.31212	-1.2577	-1.06195	-0.395334	1.143	0.911632	1.2268	0.741357	ITGA4	5
-0.297007	-0.521568	-0.1519	0.0464579	0.398143	0.0434897	0.926273	-0.0344677	-2.15129	-1.28886	-0.907862	-0.775572	1.47475	0.816484	1.43858	0.984363	KLRK1	5
-0.285699	-0.544206	-0.207649	0.157539	0.365035	-0.00422572	0.850906	0.0304131	-2.16047	-1.31379	-0.958013	-0.680421	1.47621	0.802005	1.38263	1.08974	KLRC4-KLRK1	5
0.139897	0.348847	0.225801	0.148638	1.02071	0.788883	0.666023	1.177	-2.56173	-1.00287	-1.28251	-1.19299	0.472183	0.526462	0.167919	0.35774	AKNA	5
0.775236	0.851854	0.502357	0.851095	1.16486	0.343128	0.770388	0.659921	-1.78944	-1.57517	-1.17901	-1.63738	0.0846816	-0.286529	0.57968	-0.115668	MACF1	6
0.181981	0.136162	0.11063	0.169336	0.833691	0.806309	0.745296	1.05837	-2.22802	-1.32485	-1.42277	-1.34094	0.551694	0.711274	0.39922	0.612607	SUN2	5
-1.52165	-0.862385	-0.889133	-1.20583	0.549065	0.508749	0.254189	0.812606	-0.314617	-0.532072	-0.378396	-0.934238	2.29168	0.586355	0.618244	1.01743	IL2RB	1
0.0382673	0.109521	0.0807801	0.546733	0.542358	0.675577	0.868965	0.564767	-2.76252	-1.16135	-1.30116	-0.699846	0.313737	0.760359	0.752149	0.671663	SLFN5	5
-0.755026	-0.118497	-0.240631	-0.248109	0.876286	1.04507	1.03415	0.788608	-2.03849	-1.06173	-1.35361	-0.993968	1.13387	0.877151	0.651082	0.403852	CD52	5
-0.186621	0.355685	0.0711418	0.11209	0.706111	1.05362	0.835598	0.787157	-1.83977	-1.09819	-1.77836	-1.49124	0.632131	1.11518	0.436761	0.288709	IL10RA	5
0.0262679	-0.00363348	0.052447	-0.218726	-0.674432	-0.947888	-0.895668	-0.667885	1.97038	1.37577	1.51742	1.408	-0.451798	-0.919058	-0.82922	-0.741971	HSP90AB1	3
-1.27438	-0.0984174	-0.287669	-0.597022	0.658845	1.24391	0.766207	1.08697	-1.5281	-0.878068	-0.953722	-1.46432	0.855806	1.14448	0.882463	0.443018	PRF1	5
0.883034	0.471969	1.34433	1.20458	0.145414	-0.735231	0.547425	-0.276708	-2.64328	-1.21264	-0.544672	-0.63039	0.629662	0.129097	0.329575	0.35784	CD96	6
0.239427	0.029027	0.278146	-0.519179	0.059134	-0.136472	-0.860965	-0.00693104	1.21968	1.07348	1.28171	1.22883	-2.12443	-1.86702	-0.0779112	0.18347	MKI67	3
1.03499	-0.256526	0.983142	0.904733	0.977739	-0.345802	1.25199	0.3296	-1.72596	-1.69081	-1.13075	-1.17605	0.284964	-0.285847	0.814214	0.0303722	RBL2	6
1.38946	1.11432	0.66565	1.17417	0.709441	-0.0572554	0.340751	0.215784	-0.84729	-1.62097	-1.66949	-1.60547	0.651219	0.0874956	-0.124378	-0.423442	GOLGA8B	6
-0.505561	-1.12121	-0.966212	-1.27253	-0.220404	-0.22196	-0.753183	-0.253275	1.78891	1.23799	1.32832	1.48942	-0.857902	-0.562024	0.300006	0.58962	RPSAP58	2
0.0485978	0.3128	0.474684	0.00669459	-0.905201	-0.634216	-0.724785	-0.939127	2.35102	0.983185	0.943524	1.35353	-1.13087	-0.762485	-0.58737	-0.789975	HSP90AA1	3
0.0298925	-0.979719	-1.3913	-0.619583	-0.302657	-0.460613	-1.34491	-0.599419	2.00809	1.09024	1.3175	1.40223	-0.0391907	-0.311353	-0.220553	0.421347	RPS18	2
0.970892	0.640121	0.794421	0.96492	0.882936	0.820341	0.982455	0.874726	-1.64758	-1.28076	-1.50228	-1.22446	-0.76285	0.0753356	-0.169793	-0.41842	GBP5	6
0.380031	0.335015	0.488855	-0.314383	-0.110407	-0.0271175	-1.07332	0.037526	1.09914	1.16918	0.780376	1.46915	-2.11742	-1.8272	-0.272566	-0.0168601	TUBA1B	3
-0.218324	-1.10711	-0.946165	-0.63637	-0.414626	-0.623634	-0.706117	-0.855872	2.08041	1.14832	1.27694	1.75942	-0.410123	-0.0150141	-0.303963	-0.0277837	LDHB	2
-0.984331	-0.601548	-0.0156224	-1.22056	-0.807132	-0.1393	0.281199	-0.261664	1.51184	1.15468	1.78555	1.5543	-1.0886	-0.943611	0.0233642	-0.248579	COTL1	3
0.40897	-1.1802	-1.18806	-1.04352	-0.0618422	-0.52923	-1.12736	-0.530237	2.27079	1.04521	1.08633	1.11227	-0.575485	-0.0873173	0.103505	0.296171	RPS8	2
-0.355855	-1.0549	-1.11453	-1.12813	-0.402131	-0.270772	-0.825246	-0.154045	1.92868	1.46745	1.46729	1.27352	-0.45963	-0.404256	-0.359678	0.392239	RPL8	2
-0.206532	-0.956584	-0.668972	-0.856926	-0.52372	-0.607411	-0.771349	-0.415598	1.66555	1.45328	1.86725	1.20636	-0.820847	-0.843621	-0.00666232	0.485786	RPS2	2
0.636818	0.64978	0.118615	0.58087	1.06304	0.565376	0.458371	0.862301	-1.74453	-1.58808	-1.7188	-1.4258	0.12901	0.816876	0.258356	0.337817	CHD3	5
-0.133607	-1.11324	-0.834958	-0.880435	-0.454679	-0.509053	-1.00295	-0.482269	1.77185	1.18616	1.629	1.26832	-1.15257	-0.12122	0.227461	0.602192	EEF1G	2
-0.238034	-0.969779	-0.960011	-0.811377	-0.360737	-0.715396	-1.05607	-0.345171	2.29889	1.18404	1.25514	1.39218	-0.065027	-0.510924	-0.243966	0.14624	RPL37A	2
-0.0732657	0.231367	-0.0356515	0.0603824	0.843787	1.12968	1.06473	0.598694	-1.72256	-1.44486	-1.54454	-1.48014	0.707854	0.962393	0.625787	0.0763454	CDC42SE1	5
-0.115936	-0.201325	0.0147493	-0.308115	-0.628226	-0.673107	-0.649064	-0.669998	2.28721	1.04064	1.66191	1.29159	-0.901855	-0.86707	-0.605969	-0.67543	LDHA	3
-0.135436	-0.193182	-0.121292	-0.226433	-0.6313	-0.807865	-0.742319	-0.535281	2.41137	0.996227	1.59994	1.24961	-0.742606	-0.786696	-0.664574	-0.670156	PGK1	3
-1.77809	0.746568	-0.451728	-0.896973	0.178633	1.87955	0.307265	1.49941	-0.312099	0.0812757	-0.377299	-1.09323	-0.660654	1.47629	-0.0461173	-0.552802	NKG7	5
0.468567	-0.0628629	0.217553	0.420481	0.708146	0.6425	0.931999	0.257702	-1.91813	-1.91553	-1.36374	-1.21081	0.723632	0.736146	0.809523	0.554829	SORL1	5
0.559185	0.096518	0.334287	0.585099	0.795633	0.410184	0.518976	0.838654	-1.72603	-1.98847	-1.7954	-0.854589	0.957179	0.489825	0.162009	0.616938	IL16	5
0.401598	-0.0854445	0.543788	0.631374	0.779306	0.431201	1.15003	0.486792	-2.34213	-1.75105	-0.966178	-1.15328	0.242116	0.512893	0.662532	0.456458	JAK1	5
-0.427326	-0.386353	-0.45069	-0.648354	-0.497256	-0.586474	-0.775963	-0.133821	2.38004	1.1114	1.67027	1.21432	-0.607788	-0.625718	-0.886587	-0.349693	ALDOA	3
-0.2829	-1.32192	-1.05917	-1.66687	-0.507061	-0.195259	-0.980072	0.0552936	0.964891	1.43989	1.58811	0.627264	-0.267697	0.0968219	0.0931476	1.41554	RPLP1	2
-0.979887	-0.326578	-0.0742533	-0.493773	-1.35671	-0.611009	-1.08801	-0.515127	2.20862	1.13722	1.60305	1.06094	-0.298727	-0.0896146	0.0556702	-0.231809	GZMB	2
0.0988718	-0.705768	-0.532743	-0.481723	-0.655783	-0.555357	-0.541556	-1.16601	2.14328	1.14544	1.49108	1.38157	-1.15697	-0.095938	0.0722454	-0.440638	RPL5	3
-0.570465	-0.330946	-0.45603	-0.802306	-0.429771	-0.370462	-0.84288	-0.384313	1.93153	1.46268	1.42927	1.68167	-1.12039	-0.596971	-0.309937	-0.29069	ATP5F1B	3
-0.4117	0.141465	-0.346391	-0.241524	0.947062	1.23959	0.740187	1.11485	-2.26291	-1.00561	-1.23218	-1.10155	0.539427	0.850016	0.491695	0.537558	MYO1F	5
0.212711	0.435918	0.228002	0.275979	1.07848	0.947616	0.883182	1.22745	-1.79106	-1.27581	-1.64685	-1.50633	-0.114454	0.589605	0.28935	0.166223	STK10	5
1.35517	1.30774	1.31882	1.80382	0.13385	-0.187998	0.725409	-0.274427	-1.25544	-1.11946	-1.10099	-1.0048	-0.356252	-0.511986	-0.321843	-0.511622	SOS1	6
0.586086	0.908562	0.553939	0.761979	0.444317	0.626121	0.605248	0.703416	-2.53661	-0.254193	-0.891318	-0.606406	-1.83109	0.592212	0.357555	-0.0198252	IKZF3	6
-0.482678	-0.878291	-0.435602	-0.547845	-1.10148	-0.773205	-0.444154	-1.33429	1.60752	1.2009	1.61631	1.44699	-0.594557	-0.287061	0.647124	0.360317	NAP1L1	2
0.882757	0.70075	0.367689	0.837728	1.051	0.484377	0.684471	1.30486	-1.90563	-1.35993	-1.3428	-1.43452	-0.090958	0.0488589	-0.0712768	-0.157372	PRRC2B	6
1.19557	1.36994	1.13457	1.55484	0.647741	-0.220405	0.284418	0.496512	-1.49098	-0.747031	-1.72758	-0.59646	-0.455151	-0.147235	-0.648618	-0.650127	LCP2	6
-0.340911	-1.13349	-0.970649	-0.733837	-0.326272	-0.502414	-0.931583	-0.319349	1.92907	1.18702	1.43563	1.62361	-0.832592	-0.274809	-0.200735	0.391308	RPL7A	2
-0.445348	-0.143486	-0.309335	-0.447218	-0.834023	-0.703584	-1.29331	-0.297934	2.44891	1.04066	1.73235	0.759435	-0.154534	-0.330898	-0.842637	-0.179046	BHLHE40	3
-0.690165	-0.62793	-0.520591	-0.198437	0.603442	0.772527	0.983139	0.44862	-2.25675	-0.889782	-0.930975	-0.682904	0.529729	1.31218	1.35975	0.78815	GPR15	5
-1.83736	-0.507661	-0.821089	-0.874147	-0.659806	0.204929	0.241384	-0.353546	-1.20419	0.231132	0.525542	-0.259882	1.56566	1.08707	1.68042	0.981545	LYST	1
0.216881	0.0533205	0.222857	0.338106	0.919499	0.616009	0.82135	0.960957	-2.39719	-1.40847	-1.19556	-1.27635	0.388624	0.676627	0.541072	0.522272	PBXIP1	5
-0.094472	-0.154013	-0.08846	-0.118376	0.779288	0.751493	0.658605	0.951271	-2.25321	-1.18548	-1.30856	-1.18862	1.09948	0.775785	0.499229	0.876037	LIMD2	5
0.267603	0.552153	0.446117	0.376911	0.687908	0.83056	1.00268	0.865062	-2.31239	-1.20948	-1.1157	-1.49484	-0.422189	0.712485	0.579666	0.233445	AKAP13	5
-0.0695498	-0.190501	-0.200742	0.057807	1.02001	1.09097	0.923961	1.05828	-1.61573	-1.57312	-1.01641	-1.72438	0.936686	0.761473	0.183037	0.358211	SELPLG	5
0.707167	0.831284	0.869574	0.877389	1.10305	0.395572	1.01729	0.575843	-1.93186	-1.41825	-0.847829	-1.54316	-0.527012	-0.330672	0.490231	-0.268611	KMT2A	6
1.37648	0.602005	1.14345	1.15015	0.488524	0.207909	0.935114	0.458706	-1.79754	-1.4292	-1.05387	-1.17219	-0.911006	-0.199958	0.321197	-0.119758	SYNE2	6
0.0598944	0.376158	0.451911	0.486456	0.879893	0.700636	0.873388	1.37499	-1.63717	-1.58448	-1.51319	-1.59402	0.560711	0.238249	0.00599175	0.320596	PREX1	5
-0.396528	1.16149	0.211441	1.02079	-0.411928	1.23391	0.42354	0.991787	-1.70974	-0.108748	-1.18563	-0.518579	-1.87433	1.11359	-0.281889	0.330826	ARL4C	6
-0.069475	0.0895878	0.135964	-0.515605	0.717624	1.1096	0.96499	0.543926	-1.65692	-1.4587	-1.5599	-1.30734	0.789047	1.16379	0.828444	0.224974	CD8B	5
0.207751	-0.296212	-0.145172	-0.0577008	-0.734439	-0.742691	-1.04305	-0.702085	2.1156	1.11359	1.37259	1.60119	-0.644293	-0.939226	-0.777008	-0.328848	PTMA	3
0.290445	-0.591209	-0.580448	-1.17713	-0.297422	-0.424074	-0.841829	-1.14119	2.18267	1.3806	1.53092	0.972692	-0.200666	-0.283532	-0.138263	-0.681567	RPS17	2
-0.292759	-0.180261	-0.0828344	-0.500147	-0.313247	-0.63464	-0.700655	-0.34863	2.05817	1.24352	1.40844	1.6904	-1.06079	-0.740452	-0.870701	-0.675425	SENP3-EIF4A1	3
-0.558019	-0.803792	-0.604681	-1.06232	-0.381544	-0.296526	-0.657783	-0.499397	1.76827	1.42022	1.21676	1.91995	-1.09408	-0.348505	-0.0519842	0.0334303	ATP5F1A	3
0.258775	-0.180905	0.294191	0.48616	0.945006	0.467258	1.23679	0.673683	-1.47132	-2.31484	-0.90508	-1.00741	-0.239105	-0.239803	1.09138	0.905222	CD44	5
0.54003	0.735926	0.334593	0.613887	0.930205	0.556625	0.686351	1.24996	-1.88867	-1.30482	-1.53909	-1.49797	0.673742	0.259005	-0.224182	-0.125584	MLLT6	5
0.0954429	-0.605698	-0.192742	-0.0219841	0.916468	0.729576	1.09108	0.527539	-1.80903	-1.70104	-1.33208	-1.00554	0.691869	0.730957	0.986241	0.898943	EPB41	5
-0.30547	-0.257309	-0.215996	-0.521621	-0.52837	-0.688836	-0.906937	-0.341497	2.219	1.22791	1.65125	1.35028	-0.657479	-0.769144	-0.760097	-0.495684	TPI1	3
-0.40747	-1.00029	-1.30719	-0.979592	-0.182417	-0.0987064	-1.00213	-0.0624488	1.78274	1.25897	0.940981	1.72217	-0.827108	-0.47384	-0.122462	0.758796	RPSA	2
-0.357758	0.274397	-0.343816	-0.332367	0.841319	1.78697	0.869152	1.01727	-2.01184	-1.02178	-1.27881	-0.904152	-0.23479	1.0124	0.437924	0.245882	CNN2	5
-0.341075	-0.458534	-0.164958	-0.504621	-0.817909	-0.838365	-0.908072	-0.874062	2.02051	1.32603	1.53156	1.58503	-0.343219	-0.679027	-0.34172	-0.191561	HNRNPC	3
1.10718	0.757353	0.548469	1.04219	0.595689	0.00670171	0.892514	-0.211063	-1.49809	-1.58079	-1.44941	-1.60255	0.776896	-0.0802243	0.768197	-0.0730639	SMG1	6
0.626104	0.423504	0.330434	0.72021	0.774839	0.327342	0.552092	0.278893	-1.5212	-1.63087	-1.9708	-1.39713	1.04664	0.746291	0.409407	0.284245	TGOLN2	5
-0.314171	-0.180134	-0.0565288	-0.523445	-0.286732	-0.621581	-0.6764	-0.378992	2.11691	1.19715	1.40806	1.66142	-1.03478	-0.760361	-0.858001	-0.69241	EIF4A1	3
1.17782	-0.210613	0.463475	0.629066	0.958422	-0.0640412	0.568977	0.455528	-1.01446	-2.45686	-1.03802	-1.01333	1.47077	-0.2984	0.105155	0.266508	SPOCK2	6
0.00455792	0.714742	0.555485	0.388705	0.822234	1.04705	0.922977	0.78923	-2.42089	-1.12891	-0.816479	-0.919643	-1.10083	0.716014	0.612684	-0.18693	CCR5	6
-1.16981	-2.17859	-0.826875	-1.41359	0.526621	-0.489528	0.487434	-0.0712304	0.297077	-0.295653	0.896453	0.309586	1.07946	0.451364	1.44975	0.947533	GBP2	1
-0.714153	-0.629132	-0.966532	-1.26053	-0.112784	0.193309	-0.731011	0.822505	1.63887	1.69003	1.28051	1.02442	-1.20848	-0.210824	-0.755132	-0.0610619	OAZ1	2
1.32436	-0.112786	0.319319	1.02182	0.316991	-0.00282886	0.484279	-0.448374	-2.39172	-1.36988	-0.949563	-0.872806	0.303512	0.419851	1.20906	0.748771	PDE3B	6
-0.781508	-0.296037	-0.761082	-0.489298	1.07338	1.29979	0.904139	0.761496	-1.52727	-0.857584	-1.53612	-0.978623	0.617355	1.27334	0.73165	0.566379	GSTK1	5
-0.0461382	0.288206	0.62113	0.234487	0.71669	0.751331	0.888582	0.721809	-2.44345	-1.26286	-1.22047	-1.05771	-0.391628	0.851794	0.923061	0.425169	CXCR6	5
1.4256	1.33569	1.4255	1.50192	0.369129	-0.117902	0.889949	-0.243581	-1.08101	-0.984454	-0.795431	-0.904144	-1.13964	-0.649407	-0.35317	-0.67905	DOCK10	4
-0.419584	-0.159743	-0.312588	-0.614344	-0.576035	-0.490434	-0.813494	-0.239427	2.27528	1.25036	1.63072	1.26976	-0.838285	-0.789209	-0.643498	-0.529482	GPI	3
0.192941	-1.2223	-1.20156	-0.684636	-0.435089	-0.685493	-1.3272	0.152632	1.77235	1.19535	1.28261	1.19186	-0.536481	-0.48117	-0.176204	0.962393	RPS5	2
-0.503184	-1.01854	-0.473997	-0.00307666	-0.549741	-1.58456	-1.08476	-0.219898	1.21237	0.972064	0.890258	2.02951	0.722783	-0.838729	-0.40513	0.854619	ENTPD1	2
0.128068	-0.667233	-0.0109274	-0.0237667	-0.88278	-1.06743	-0.777287	-1.04002	1.65997	1.12297	1.53431	1.58919	-1.04245	-0.929953	0.168329	0.239009	HNRNPA1	3
-1.59498	-0.602356	-0.344786	-0.836598	-0.866588	-0.757674	-0.890604	-0.465253	0.518669	1.65456	1.85901	1.51537	0.208952	0.207897	0.287266	0.1071	SRGN	2
1.50181	1.23873	0.740929	1.18929	0.649197	-0.218609	0.325043	-0.184864	-0.512865	-1.55235	-1.49946	-1.63039	0.760762	-0.00317748	-0.122507	-0.681543	GOLGA8A	6
0.60646	0.698217	0.533604	0.852218	0.77677	0.944971	0.863443	0.761677	-1.94284	-1.34685	-1.78338	-1.04004	-0.429038	0.525168	-0.0304205	0.0100418	SAMHD1	6
-1.75914	-0.743944	-0.78207	-1.65638	-0.330786	0.62901	0.765888	0.29175	-1.05261	0.131643	0.408327	-0.196675	0.565151	1.03136	1.83156	0.866924	FYN	1
1.10139	0.058174	0.356105	0.984856	0.317439	0.31525	0.799061	-0.260657	-2.44283	-1.46145	-1.13546	-0.901713	0.878573	0.4428	0.754269	0.194194	ATM	6
0.441493	0.232048	0.469167	0.693928	0.592245	0.373141	1.30251	0.0695547	-1.86824	-1.6629	-1.34584	-1.49008	0.45466	0.565858	1.00859	0.163878	STK4	6
1.02242	1.0162	1.02906	1.18292	0.384774	0.439574	0.90029	-0.126855	-2.07473	-1.21629	-1.12314	-0.938106	-1.00188	0.504849	0.236927	-0.236023	RESF1	6
0.449378	0.495737	0.591322	0.648236	0.581063	0.721027	0.966764	0.155843	-2.15211	-1.27805	-1.34577	-1.66103	0.288278	0.696211	0.74378	0.0993222	TC2N	6
-0.0158282	-0.963976	-0.717643	-0.938469	-0.301086	-0.269993	-0.633854	-0.590262	1.80624	1.18422	1.27618	1.2814	-1.88734	0.0657013	0.426083	0.278628	EIF3L	3
0.839426	0.954551	1.09639	1.11581	0.590268	0.442311	0.761672	1.10421	-1.51915	-1.44514	-1.3543	-1.24022	-0.684423	0.0545156	-0.578614	-0.137302	LTB	6
-0.251452	-0.245971	-0.0682397	-0.304421	-0.720908	-0.2159	-0.542447	-0.968833	1.44859	1.50493	1.78922	1.33572	-1.68591	-0.848497	0.0342179	-0.2601	RAD21	3
-0.206355	-0.529721	-0.143624	-0.428811	-0.828813	-0.802759	-0.574451	-1.13679	1.95651	1.19581	1.72678	1.52342	-0.426227	-0.783238	-0.180372	-0.361353	NPM1	3
0.132447	0.155584	0.138002	0.393274	0.695739	0.611123	0.633866	0.84739	-2.23523	-1.48467	-1.68094	-0.939235	0.70266	0.766195	0.533098	0.730705	GIMAP6	5
0.224865	0.611457	0.124974	0.0796761	0.98244	1.07006	0.565495	1.38982	-2.14357	-1.00069	-1.60764	-1.20548	-0.103457	0.578187	-0.0268734	0.460735	ATP2A3	5
0.422554	0.362924	-0.279152	0.298093	1.1352	0.680682	0.350506	1.16779	-1.30279	-1.58439	-1.90892	-1.32141	0.99766	0.641342	-0.163448	0.503356	TMC8	5
-0.779992	-0.369542	-0.366713	-0.900176	-0.674691	-0.540578	-0.474892	-0.0576118	1.89492	1.68451	1.38134	1.52775	-0.513048	-1.05566	-0.362743	-0.392876	TAGLN2	3
0.280822	1.29553	1.01622	0.659663	0.301509	0.797588	0.586083	0.453255	-2.52336	0.0843202	-0.333066	-0.547621	-1.70028	0.402257	0.0390752	-0.811989	SLAMF7	6
0.965861	0.607345	0.835046	1.3349	0.861332	0.324549	1.19521	0.627278	-0.891651	-1.69061	-0.957952	-1.57858	-1.02973	-0.0293289	0.0745817	-0.64825	ITK	6
0.80031	0.821105	0.89035	0.791801	0.665518	0.353963	0.950792	0.193044	-1.6452	-1.45436	-1.60804	-1.66349	0.483628	0.241506	0.459022	-0.279944	SLFN12L	6
0.246522	0.694859	0.516279	0.52396	0.894871	0.469699	0.697806	0.920452	-2.17978	-1.41927	-1.2923	-1.59198	0.408082	0.365502	0.448982	0.296323	HERC1	5
0.804897	0.388446	0.684012	1.2596	0.30232	0.151306	1.1144	0.0286386	-2.60037	-1.2235	-0.434	-0.422263	-1.22128	0.153986	0.766835	0.246971	FYB1	6
0.209532	0.289294	0.0572231	-0.00982146	0.869391	1.02663	0.828969	1.2885	-1.98477	-1.11732	-1.38705	-1.64976	0.195205	0.610829	0.0964521	0.676701	ARHGAP45	5
0.0274917	-0.0886039	-0.273286	-0.127003	1.06168	0.850902	0.920919	0.850702	-1.57044	-1.67141	-1.38513	-1.45206	0.880948	0.874699	0.698248	0.402353	NLRP1	5
-0.066132	-1.14061	-0.687214	-0.535239	-0.576492	-1.12898	-1.02517	-0.545281	2.03426	0.907024	1.55505	1.29447	0.338685	-0.779495	-0.0874996	0.442611	RPL12	2
-0.0362267	0.46861	0.145026	0.284446	0.847659	1.13039	0.997413	0.716657	-1.78471	-1.39521	-1.69082	-1.44789	0.177058	0.845359	0.54982	0.192425	BIN2	5
-0.30933	-0.139781	-0.294833	-0.326701	0.675478	1.2762	0.760783	1.05617	-1.74617	-0.909682	-1.99912	-0.892455	0.506389	1.09189	0.699531	0.55164	UCP2	5
1.56224	0.160697	0.53462	1.55602	0.289568	-0.612874	-0.213376	0.647495	-0.868908	-2.02527	-1.53899	-0.784217	0.2364	0.404064	-0.235018	0.887547	NELL2	6
1.0076	0.774881	0.752025	1.18278	1.09501	0.222684	0.807539	0.932415	-0.12801	-2.01103	-1.49683	-1.13074	-0.367123	-0.396208	-0.662468	-0.582535	PLCG1	6
-0.112218	-0.194976	0.122661	-0.0862974	-0.359226	-1.2227	-0.575685	-0.543135	2.43439	1.20888	1.25636	0.90457	0.0320294	-1.09269	-1.13814	-0.633829	IL2RA	3
0.0881271	-1.09566	-0.626259	-0.376091	-0.578181	-1.24693	-1.03295	-0.578	1.9589	0.844536	1.53347	1.42906	0.304691	-0.912291	-0.0253424	0.312919	NBEAL1	2
-0.235084	-0.728397	-0.43091	-0.6156	-0.400299	-0.796648	-1.0108	-0.144101	1.74031	1.26925	1.47052	1.69374	-1.16977	-0.868538	-0.197457	0.423786	HNRNPA1P48	3
-0.0531361	-0.062652	0.0268657	-0.331034	0.485959	0.624299	0.626277	0.0683171	-2.20152	-1.12555	-1.04873	-1.34586	0.870787	1.15047	1.34854	0.966959	TPP1	5
0.0492113	0.661053	0.18594	0.328523	0.940845	1.03747	0.92169	0.971426	-1.84248	-1.28938	-1.64764	-1.46083	-0.0881216	0.780187	0.365283	0.0868168	PCSK7	5
-1.23599	-0.962955	-0.799919	-1.55032	-0.158816	-0.743672	-0.719921	-0.157797	1.41012	1.23909	1.83278	0.885762	0.0335753	-0.217137	0.506447	0.638764	HDLBP	2
-0.0010844	0.752822	0.132361	0.0968862	1.22552	0.767525	0.53316	1.14321	-1.94857	-1.30622	-1.31766	-1.6061	0.819352	0.444832	0.107884	0.15609	NBEAL2	5
0.979331	0.708942	0.128044	0.779925	0.834922	0.760508	0.188812	0.680906	-1.81195	-1.39344	-1.91614	-1.22861	0.499969	0.688275	0.0042608	0.0962438	NLRC5	5
0.184097	0.367051	0.304332	0.412125	0.778439	0.762484	0.988507	0.759808	-1.79674	-1.63057	-1.61732	-1.48752	0.353359	0.755698	0.575375	0.290882	ATP8B2	5
0.816617	0.572788	0.635065	0.858867	0.636703	0.311529	1.03942	0.000652596	-1.90306	-1.56599	-1.37084	-1.48406	0.879667	0.0138544	0.592039	-0.0332438	BIRC6	6
0.81222	0.364024	1.22044	0.821948	-0.192975	-0.97665	0.0575853	0.727909	1.51845	0.147403	1.08949	-0.489458	-0.924133	-1.53034	-1.50744	-1.13848	FURIN	4
0.902116	0.361696	0.940049	1.71245	-0.355409	0.0614253	0.96673	-0.460249	-2.06642	-1.43781	-0.673161	-0.877442	-0.557298	0.706886	0.769403	0.00702779	CDC42SE2	6
0.224796	1.03592	1.17906	1.24735	-0.791518	-0.178637	0.00624215	0.0602897	2.14115	0.0306335	0.175294	-0.597531	-1.09839	-0.823165	-1.32853	-1.28294	CCND2	4
-0.212145	-0.338043	-0.180361	0.298454	0.456142	0.805221	0.925544	0.444105	-1.24058	-1.94754	-1.11531	-1.61939	1.11979	1.04718	0.93339	0.623534	BTG1	5
1.54914	0.0245883	0.976604	1.6945	0.371349	-1.14084	0.378799	0.108809	-1.33466	-1.63404	-1.16349	-0.37009	0.572612	-0.620373	-0.126306	0.713396	LRRN3	6
0.6068	0.355608	0.861262	0.311671	0.559674	-0.280233	0.126692	0.516962	-1.80104	-1.68456	-0.880201	-1.68126	0.0729638	1.53132	0.695124	0.689214	JAK3	6
0.928004	-0.234979	0.775025	1.17335	0.376079	-0.141782	0.860907	0.0102683	-2.11587	-1.84552	-1.09046	-0.749337	0.758827	-0.100045	0.769638	0.625893	PDCD4	6
-0.442963	-0.449423	-0.334307	-0.0617829	0.974474	0.64263	0.778464	0.703755	-1.85682	-1.15348	-1.0716	-0.721048	2.2544	-0.192535	0.356041	0.574187	OAS2	5
-0.0296771	0.300786	0.297073	0.233877	0.805134	0.737456	0.949753	0.838594	-2.56031	-1.19909	-1.1915	-1.22448	0.602475	0.480634	0.512882	0.446395	NLRC3	5
0.788137	0.695669	0.347471	0.798858	1.05653	0.542341	0.76018	1.14112	-1.59623	-1.50418	-1.43817	-1.68013	0.341679	-0.0615094	-0.145675	-0.0460992	KMT2D	6
-0.23684	-0.444316	0.326691	0.138846	0.568644	-0.187554	0.563591	0.219013	-2.71972	-0.944885	-0.932457	-0.517014	0.930178	0.818857	1.12693	1.29003	ITGA1	5
0.61811	0.609746	0.360412	0.381636	0.646477	0.643928	0.571759	0.899582	-1.98824	-1.22932	-1.49219	-1.80732	0.387012	0.790927	0.0980098	0.509472	TAPBP	5
-0.527004	-0.446941	-0.418566	-0.606702	-0.770586	-0.52158	-0.591121	-0.143438	2.32542	1.2467	1.66585	1.1741	-0.894164	-0.586737	-0.645554	-0.259678	EIF4H	3
0.0837679	-0.0184436	-0.181973	0.265785	0.0911809	0.562699	0.932148	-0.430376	-2.51954	-1.09422	-0.837109	-0.932372	0.82682	1.07355	1.39416	0.783915	EVI2B	5
0.266865	0.695868	0.304096	0.411007	0.787977	1.16136	0.750902	0.922073	-2.44084	-1.09915	-1.15916	-1.04495	-0.776319	0.619454	0.42515	0.175662	SYNE1	5
-0.122454	-0.402451	-0.22463	-0.825052	-0.0403047	-0.2905	-1.03871	0.0368537	1.38546	1.33594	1.461	1.58099	-1.59479	-1.37365	-0.218321	0.330622	NCAPD2	3
0.478676	0.48213	0.510385	1.09523	0.342911	0.558131	0.873692	0.398587	-1.68616	-1.32994	-1.67455	-1.33377	1.56465	-0.0232479	0.0305786	-0.287306	TRIM22	6
-0.118768	0.590972	0.163651	0.128212	0.880906	0.82049	0.541954	1.40368	-2.02873	-1.01337	-1.41961	-1.6565	0.1612	0.689975	0.193603	0.662337	RASAL3	5
-0.485434	-0.388623	-0.501745	-0.54998	1.00071	1.34705	1.12309	0.981055	-1.85965	-1.22297	-1.11857	-0.964625	0.465067	0.919306	0.758739	0.496572	CDC25B	5
-0.68379	-0.505624	-0.51126	-0.900147	-0.564515	-0.225253	-0.560139	-0.544269	1.71123	1.47331	1.43573	1.77511	-1.33578	-0.308157	-0.0945875	-0.161868	SLC25A3	3
-1.0395	-0.959855	-0.349141	-0.584788	-0.701097	-1.1882	-0.443558	-1.34413	1.29322	0.680822	1.47761	0.0456287	1.88109	-0.00107169	0.677724	0.555246	RBPJ	2
0.155494	0.0182164	0.0178951	-0.0118094	0.525562	0.938499	0.538955	0.53392	-1.69165	-1.443	-1.83924	-1.13856	1.00829	1.44834	0.648628	0.29047	DENND2D	5
0.123077	-0.00911349	-0.254947	-0.0310851	1.00229	0.742682	0.348317	1.16865	-1.96181	-1.49109	-1.3262	-1.23574	1.09065	0.645467	0.274416	0.914446	GPSM3	5
-0.337075	1.05823	0.462648	-0.0753158	0.52554	1.05023	0.286034	0.809711	-0.454316	0.95964	0.660249	-0.0190075	-2.83521	-0.525529	-0.37914	-1.18668	HLA-DRB1	4
-1.05552	-0.709942	-1.1994	-1.50682	0.0689812	-0.00927669	-0.536943	-0.0656162	2.44399	0.718428	1.37741	0.754577	0.44347	-0.143144	-0.420405	-0.159794	ATF4	2
0.265497	0.40004	0.397653	-0.344422	-0.106681	0.156026	-1.07888	-0.0672486	1.15649	1.15459	0.746405	1.46261	-2.24588	-1.68577	-0.187889	-0.0225405	TUBA1C	3
-0.112078	0.485662	0.0458369	0.174722	0.610665	1.02455	0.788334	1.14158	-2.22075	-1.17146	-1.3843	-1.40364	0.692984	0.679593	0.203954	0.444338	TMC6	5
0.209776	1.06076	0.734973	0.514328	0.662705	1.0119	0.606845	1.65717	-1.6897	-0.987159	-1.08503	-1.64676	-0.669273	-0.318644	-0.329652	0.26777	ADGRE5	6
-0.138756	0.0156158	0.1394	-0.375013	-0.460927	-0.558378	-0.88576	-0.234292	1.66887	1.53784	1.33759	1.6559	-1.34734	-1.03654	-0.751179	-0.567024	XRCC6	3
0.454194	0.833549	-0.906383	0.62868	1.10681	1.35	-0.335771	0.810234	-1.33441	-1.01516	-1.61553	-1.10726	0.400141	1.36775	-0.622227	-0.0146262	BTN3A2	5
-1.76557	-0.0526314	-1.06775	-1.43331	0.63228	1.27242	0.254891	0.907939	-0.74428	-0.064012	0.400522	-1.28378	0.305281	1.67015	0.656885	0.310976	CST7	1
0.407195	0.569367	0.520722	0.622735	0.654909	0.686611	0.803856	0.382584	-2.24973	-1.65103	-1.36732	-1.21523	0.465579	0.71891	0.524425	0.126428	SYNRG	5
0.809581	0.463609	0.610229	0.785888	0.455225	0.378374	0.56404	0.157495	-2.44368	-1.4816	-1.16236	-1.30883	0.460435	0.507062	0.704521	0.500011	IL7R	6
0.769643	0.792707	1.27391	0.975587	0.539512	0.121073	1.2362	0.158235	-1.34536	-1.77247	-1.11227	-1.71936	-0.12494	-0.0832711	0.406048	-0.115233	PAG1	6
0.439205	0.312145	0.197022	0.489137	0.918813	0.435811	0.576275	0.473328	-1.91818	-1.52318	-1.76768	-1.29788	1.0063	0.814155	0.408842	0.435882	RBM5	5
-2.07595	-0.866452	-1.48785	-1.50079	0.109119	1.07635	0.367153	0.0878756	-0.204182	0.509227	1.19521	0.088956	0.719361	0.989445	0.962215	0.0303114	LITAF	1
-0.0262175	-0.34105	-0.130936	-0.101836	0.806457	0.843673	0.947297	0.723532	-2.14266	-1.4159	-1.31698	-1.02974	0.508414	1.03576	0.872515	0.767678	FCMR	5
-1.63284	-0.759483	-1.39607	-1.85767	0.550393	0.37529	-0.588295	0.899769	0.685004	0.575963	-0.427106	0.385577	1.55114	0.95909	0.15387	0.525362	PTPN6	1
-0.159644	0.0555666	-0.0701562	0.139373	0.657476	1.02523	1.13056	0.399561	-2.26682	-1.43982	-1.27448	-1.02449	0.618848	0.83486	0.928489	0.445444	STK38	5
0.408412	0.510928	0.346335	0.274989	0.971566	0.573268	0.582265	1.10033	-2.01117	-1.19193	-1.7743	-1.35108	0.669955	0.711328	-0.179064	0.358177	SEPTIN1	5
-0.396764	-1.68498	-1.30743	-1.22894	-0.173149	-0.386415	-0.786475	0.0462746	1.63999	1.15387	1.49556	0.942638	0.454806	-0.34269	-0.130676	0.704381	RPL29	2
0.239944	0.534827	0.554482	0.579634	0.560339	0.714178	0.956974	0.36884	-2.42501	-1.39532	-1.24717	-1.18692	-0.0695304	0.708492	0.889707	0.216538	PARP8	5
-1.33922	-0.986538	-0.654505	-1.76665	-0.115529	-0.669788	-0.715642	0.189135	1.93424	0.946703	1.39276	-0.0746122	0.852633	0.412432	0.390018	0.204561	LAG3	2
-0.166345	0.204092	-0.0771541	-0.0934722	0.748096	0.868601	0.62121	1.24903	-1.61182	-1.38121	-1.59241	-1.55477	0.718849	0.890095	0.276187	0.901018	CORO1B	5
-1.74772	-1.25538	-1.35415	-1.48893	0.0482334	0.252995	0.313713	-0.0977396	-0.0751904	0.144995	1.33183	-0.00698435	1.48776	0.579291	1.09435	0.772941	TSC22D3	1
-0.0330887	-0.229997	0.189487	0.487082	0.558956	0.615403	1.16898	0.776804	-2.24436	-1.70355	-1.30618	-0.697037	0.0812887	0.782545	0.942156	0.611507	GIMAP4	5
-0.792571	0.826163	0.229985	-0.02264	0.101521	1.01227	0.431052	0.779228	-0.629257	1.05477	0.608967	0.560523	-3.00162	-0.546815	-0.0622874	-0.549282	HLA-DRA	4
-1.13918	-1.3399	-0.527044	-1.15052	0.586772	-0.338978	0.255275	0.463279	0.675538	-0.740582	-0.806516	-0.899256	1.57129	1.86151	0.780124	0.74819	PIM2	1
0.673786	1.15417	0.950231	0.395313	0.485726	0.588242	0.724203	1.36345	-2.17575	-0.965487	-0.740613	-1.35828	-0.897492	-0.244019	0.386332	-0.339808	CD6	6
0.95506	-0.175115	0.798081	1.32688	-0.181011	-0.136188	1.16322	-0.713833	-2.54221	-1.24556	-0.435531	-0.541309	0.00836124	0.338876	0.991174	0.389102	RPS6KA3	6
0.748839	0.573971	0.992724	1.11102	0.0947904	0.336492	1.266	0.0247824	-2.43612	-1.30718	-0.98694	-0.994306	-0.3962	0.341369	0.522486	0.108264	ITM2B	6
-0.333758	-0.32848	-0.17288	-0.424175	-1.0346	-0.708751	-0.731825	-1.00081	2.06462	1.14172	1.4786	1.66651	-0.383452	-0.83345	-0.270013	-0.129251	GDI2	3
-0.953027	0.0957681	-0.453639	-0.542926	0.409005	1.208	0.859504	0.637888	-2.40616	-0.509089	-0.914092	-0.713645	0.221287	1.28694	1.14897	0.625211	CD84	5
0.808469	0.694107	1.32657	1.43965	-0.99579	-1.67841	-0.466658	-1.03183	1.44339	0.173675	1.05798	-0.315554	-0.848198	-0.570325	-0.632924	-0.404163	BIRC3	4
0.997292	0.774001	0.618808	0.920179	1.09045	0.209406	0.502909	1.3057	-1.51635	-1.36579	-1.58181	-1.41991	-0.0734747	0.0128135	-0.541235	0.0670019	SRCAP	6
-0.136055	0.216597	-0.039539	-0.0618963	0.736337	0.852395	0.631107	1.1936	-1.90817	-1.26284	-1.5404	-1.45	0.711452	0.872404	0.312453	0.87255	PTPRCAP	5
-0.37536	-0.441233	-0.384508	-0.633855	-0.678387	-0.283402	-0.660236	-0.227184	1.6075	1.48049	1.46842	1.73434	-1.63605	-0.54869	-0.410825	-0.0110315	SLC25A5	3
-0.122935	-0.430002	-0.520167	-0.746797	-0.476247	-0.520241	-1.12321	-0.380608	1.92637	1.48357	1.02302	1.8559	-0.986842	-0.787228	-0.259236	0.0646564	PPIA	3
-0.000667827	-0.158358	-0.25029	-0.749861	-0.195	-0.273024	-1.05013	-0.0231261	1.53454	1.72984	1.31286	1.63726	-1.16696	-1.03061	-0.872944	-0.443539	MCM7	3
0.94591	0.868923	1.41122	1.92268	-0.123642	-0.341781	0.61772	-0.0811859	-1.84407	-1.05389	-0.700842	-1.17724	-0.736304	0.0753948	0.410186	-0.193064	ARL6IP5	6
0.281677	0.00221722	0.0564406	0.249207	0.915858	0.58802	0.674048	1.00753	-2.14416	-1.45806	-1.34386	-1.37724	0.904325	0.631436	0.354504	0.658054	FGD3	5
0.664379	-0.0206669	0.168651	0.252756	0.833488	0.375535	0.733293	0.746914	-2.50991	-1.37932	-1.31627	-1.02486	0.575274	0.662394	0.538648	0.6997	FAM102A	5
0.491922	0.946915	0.142291	0.726331	0.792899	1.05103	0.430824	0.682314	-1.8196	-1.27294	-1.66326	-1.48302	0.26833	0.946493	0.0123387	-0.252862	BTN3A1	5
1.58104	0.575728	1.0471	1.91272	-0.309222	-1.13563	0.198187	-0.119626	-0.0938949	-0.297787	0.35608	0.458996	-1.40329	-1.74407	-0.547852	-0.478485	DPP4	4
-0.869511	-0.298578	-0.299777	-0.489746	-0.468667	-0.272357	-0.0562409	-0.36014	2.7306	0.35302	2.15967	-0.306908	-0.514594	-0.124047	-0.391819	-0.790904	SLC2A3	2
1.16126	0.483893	0.846498	1.0879	0.939567	-0.0535972	1.05352	-0.0104242	-1.26465	-1.84882	-1.07508	-1.6168	0.63751	-0.293201	0.323151	-0.370718	MYCBP2	6
-0.694632	-0.732288	-0.72972	-0.887426	-0.381491	-0.365626	-0.845841	-0.162007	1.66377	1.58609	1.09622	1.64704	-1.441	-0.362773	0.149778	0.459899	HADHA	3
-1.35382	-0.222145	-0.453464	-1.18734	-0.559029	-0.0548069	-0.557815	0.383204	1.73381	1.40428	1.28581	1.24585	-0.411284	-1.48535	-0.151325	0.383433	LGALS1	2
-0.379055	-0.647838	-0.795375	-0.845117	-0.159573	-0.255643	-0.536377	-0.0940733	2.32099	1.14532	1.30435	1.16098	-1.69065	-0.142256	-0.165361	-0.220327	EIF3D	3
-2.38845	-0.368857	-0.721287	-0.893989	-1.6109	0.60191	-0.603705	0.539682	0.180888	0.986341	0.824924	0.704078	0.538258	0.638606	0.550648	1.02186	TIGIT	1
1.08629	0.739688	1.51959	1.47228	-0.232376	0.00619897	1.24507	-0.420257	-0.114306	-1.25197	-0.479918	-1.38825	-1.71429	0.0537055	0.0551324	-0.576585	TAB2	4
-0.617658	-0.582967	-0.701226	-0.681472	0.921775	0.631542	0.380824	1.04153	-0.841777	-0.699694	-1.1008	-1.15431	2.56861	0.035181	0.098175	0.702271	LY6E	5
0.0748722	0.351998	0.0122599	-0.00505487	1.01971	0.697114	0.589257	0.811491	-1.4014	-1.60305	-1.86997	-1.39761	1.29337	0.501942	0.497355	0.427712	AP1G2	5
0.324805	0.479505	0.47781	0.554037	0.944527	0.897527	1.14614	0.982461	-1.79662	-1.79469	-1.10193	-1.45044	-0.353213	0.464666	0.212461	0.0129453	GLG1	6
0.191084	0.670713	0.792952	0.717763	0.2503	0.637821	0.876802	0.0140175	-2.10343	-1.18287	-1.03203	-1.49756	1.65087	-0.205596	0.43222	-0.213046	PARP14	6
-1.19499	-1.06537	-1.29219	-1.46578	-0.0387267	-0.268508	-0.469021	0.0357227	1.66115	0.963947	1.68514	0.781008	0.997058	-0.192599	-0.33767	0.200815	HDAC7	2
-0.525983	-1.19326	-1.06489	-1.19367	-0.389972	-0.49921	-0.805825	0.126324	1.87869	1.15192	1.58071	1.27998	0.335919	-0.617562	-0.335253	0.272082	RPL35	2
-0.107571	-0.988463	-0.547421	-0.442124	-1.33599	-0.514172	-0.262209	-1.9363	1.82635	0.916079	1.29621	1.20975	0.263177	0.011882	0.498573	0.112242	EIF3E	2
-0.432223	0.0710216	0.0242293	-0.0213335	0.736962	0.931931	1.12607	0.276648	-2.40535	-1.13671	-0.955173	-1.02406	0.00533044	1.20522	1.17524	0.422196	GLIPR1	5
0.687096	1.05769	1.07387	1.23478	0.596365	0.377561	0.560831	0.697339	-2.71197	-0.485987	-0.797003	-0.783971	-0.393646	-0.248142	-0.410036	-0.454777	INPP4A	6
-0.103943	-0.280225	-0.155442	-0.320319	-0.841193	-0.868905	-0.785516	-0.902646	2.04864	1.29762	1.502	1.57534	-0.493469	-0.799539	-0.373867	-0.498529	HSPD1	3
0.528746	0.450997	1.02611	1.03861	-0.0438926	0.333885	1.54142	-0.551145	-1.99787	-1.11233	-0.603501	-1.19458	-0.806467	0.37877	1.30159	-0.29034	EMB	6
0.832366	0.450726	0.906575	1.18681	0.339361	0.116066	1.1622	-0.153356	-1.79014	-1.60763	-1.34004	-1.37251	0.248181	0.0422758	0.913525	0.0655835	VPS13C	6
0.701688	0.957337	1.26381	1.08336	0.573535	0.44907	0.87652	0.806935	-1.85697	-1.59007	-0.972939	-1.2096	-0.515214	-0.0360518	-0.0709816	-0.460431	NOTCH2	6
-0.083957	0.203882	-0.0330502	-0.0453976	0.930782	0.891669	0.728815	1.18916	-2.05018	-1.29095	-1.49874	-1.30531	0.85777	0.593198	0.361549	0.550757	TBC1D10C	5
-0.76956	-1.36307	-1.49808	-1.24839	-0.0409566	-0.122368	-0.792382	0.303587	1.6509	1.20979	1.48329	0.685877	0.77938	-0.403597	-0.368827	0.494399	RPL36	2
1.11074	0.633318	0.996592	1.61177	-0.195938	-1.25611	-0.778622	0.271834	0.755816	0.420567	-0.0499651	0.955652	-0.884884	-1.60785	-1.48123	-0.501689	RPA1	4
0.117439	0.682282	0.314494	0.433864	0.640048	0.948904	0.963327	0.850388	-2.04512	-1.1605	-1.44316	-1.66583	0.150662	0.792194	0.48108	-0.0600634	ADCY7	5
0.434786	-1.12274	1.24932	0.523936	0.401213	-1.17087	1.29739	0.281147	-0.528317	-2.21706	0.44848	-0.192569	0.271035	-1.16379	1.22007	0.267957	ERAP2	6
0.645112	1.94081	1.09492	0.925308	0.668638	0.246783	-0.0343134	0.880949	-0.0512797	-0.54243	-0.899271	-1.14877	-1.17938	0.129359	-1.51472	-1.1617	ADAM19	4
-0.557468	0.0961432	0.00154988	0.525514	0.405477	0.791185	0.843591	0.987203	-1.18168	-1.63272	-1.53236	-1.76535	0.847138	0.992097	0.627302	0.552368	ERN1	5
0.0761492	0.14864	0.224797	0.526462	0.648135	0.953195	0.685686	1.02069	-1.84668	-1.80131	-1.56835	-1.08443	0.0935398	1.065	0.400676	0.457815	GIMAP5	5
-0.10233	0.095908	-0.0750137	0.0974278	0.999388	0.871016	0.624391	1.33021	-2.08187	-1.42637	-1.04729	-1.45337	0.724186	0.82209	0.114411	0.507219	CYTH4	5
1.07725	0.494706	0.63007	1.15829	0.0755195	0.434794	1.0408	-0.949916	-1.45223	-1.57659	-1.28045	-1.34622	0.501547	0.524475	0.997175	-0.329239	USP34	6
0.882578	0.109269	0.207381	0.491044	0.863165	0.435971	0.315233	0.910039	-1.90989	-1.20886	-2.18189	-0.894686	0.606981	0.761157	-0.0520846	0.664595	UBTF	5
0.132829	0.364176	0.25197	0.379695	0.661804	0.955133	0.846221	1.00421	-2.10302	-1.49539	-1.49182	-1.33187	0.43455	0.63492	0.25418	0.502416	TSPAN14	5
-0.156477	-0.0621307	-0.185063	-0.740151	-0.268421	-0.35236	-0.970785	-0.100472	1.78476	1.47202	1.48798	1.43501	-1.19878	-1.36463	-0.465748	-0.314748	NSD2	3
0.066712	0.118806	0.088083	0.430679	0.730502	0.97004	0.638531	1.14279	-1.83643	-1.7532	-1.56874	-1.08604	0.154078	1.0529	0.329187	0.522102	GIMAP1-GIMAP5	5
0.772834	0.0610107	0.00375881	0.616966	0.853595	0.701211	0.678634	0.645124	-1.92346	-1.78905	-1.58561	-1.09989	0.561549	0.837471	0.504094	0.161766	ST6GAL1	5
-0.145598	0.190321	0.202719	0.193103	0.590489	0.482141	0.559319	1.43206	-2.1035	-1.22261	-1.04369	-1.56245	0.772492	0.441353	-0.0790395	1.2929	CTSD	5
0.464299	1.29558	0.449965	0.813346	0.707525	1.09631	0.35223	1.22497	-1.37578	-0.713967	-1.11316	-1.76963	-0.622921	0.734908	-0.667038	-0.876638	HLA-F	6
0.154676	0.548009	0.113768	0.0644789	0.884235	1.29992	0.785865	0.843136	-2.55387	-0.867364	-1.23541	-1.01999	-0.42186	0.812423	0.341487	0.250487	ARHGAP25	5
-0.151026	1.60148	1.10088	1.27589	-0.56821	0.887645	0.690674	0.670892	-1.25448	-0.311188	-0.534887	-0.478696	-2.0717	0.336671	-0.257191	-0.936755	CTSC	4
-0.0592306	0.191291	0.491585	0.391473	0.982566	0.788542	0.991497	0.678396	-2.4175	-0.874502	-0.516182	-0.517493	-1.69434	0.836881	0.890627	-0.163604	CCR2	6
-0.128521	-0.253931	0.0479692	0.0653855	0.348921	0.849163	1.09924	0.256237	-0.925099	-2.21014	-0.512703	-1.95551	1.06176	0.744455	1.02324	0.489538	ZFP36L2	5
0.183879	0.0118478	0.235226	0.476645	0.549562	0.547975	1.37371	-0.0158723	-2.07972	-1.58151	-1.05284	-1.27539	1.07564	0.0631254	1.17094	0.316775	KIAA1109	5
-0.133932	0.226567	0.0308629	0.03679	0.825134	0.806074	0.757562	1.10516	-2.13101	-1.24887	-1.25095	-1.53578	1.01202	0.526139	0.451224	0.523021	SHISA5	5
0.0352269	0.284794	-0.610478	-0.0889215	0.901417	0.953815	0.366532	0.672509	-1.69177	-0.584965	-2.06638	-1.26412	1.05844	1.32704	0.242058	0.464805	CCDC69	5
0.0304163	0.686941	0.616624	0.489595	0.75385	1.2303	1.08319	0.910182	-1.80203	-1.35455	-0.995303	-1.57099	-0.955495	0.490473	0.358474	0.0283301	OPTN	6
0.366198	-0.0718185	0.306253	0.555792	0.260783	0.233254	1.00408	-0.0960363	-2.10624	-1.54364	-1.30625	-1.19296	0.841104	0.917906	1.18263	0.648933	RSRP1	5
-0.0740861	-0.0204482	0.126308	-0.254166	-0.700931	-0.611864	-0.915861	-0.524809	1.84788	1.33591	1.38678	1.61015	-1.33168	-1.05266	-0.425689	-0.394828	RAN	3
0.195138	0.458907	0.283872	0.716738	0.816555	0.803943	1.0905	0.356594	-2.11754	-1.5597	-0.997471	-1.40021	1.21288	0.0448932	0.345631	-0.25073	UTRN	5
0.587984	1.31351	1.50223	1.09974	0.522585	-0.255275	0.200867	1.02441	-1.6529	-1.19939	-1.1776	-1.44478	-0.00508162	-0.424671	-0.366332	0.2747	BTG2	6
-0.0901865	0.146831	0.0229887	0.138784	0.775568	0.81875	0.85996	0.778848	-2.57468	-1.01164	-1.1652	-1.26818	0.527305	0.831946	0.685753	0.523161	CALCOCO1	5
0.631668	0.691253	0.620711	0.950517	0.164145	0.194172	0.715977	-0.0816117	-2.01339	-1.42106	-1.62228	-1.25108	1.19084	0.514889	0.50141	0.213837	SETX	6
0.955385	0.542622	1.13267	1.28017	0.503864	0.542648	0.949468	0.58306	-2.21665	-1.18876	-0.649852	-0.740071	-1.29314	-0.220456	0.0634028	-0.244368	GBP4	6
-0.891677	-0.151886	-0.557235	-0.473623	0.506866	1.05549	0.781573	0.317566	-2.03832	-1.04281	-1.06693	-0.689795	0.891898	1.29942	1.25699	0.80248	SLAMF6	5
0.366071	0.564287	-0.375393	1.28309	0.321512	0.781817	0.123833	0.716303	-1.60447	-1.27973	-2.38501	-0.389089	0.610161	0.685777	-0.186185	0.767027	ERAP1	5
-0.317558	-0.566655	-0.500485	-0.232789	-0.919273	-0.53619	-0.138356	-1.28917	2.78233	0.962499	1.21199	0.865929	-0.241907	-0.545317	-0.0749163	-0.460129	KIF2A	2
0.41092	0.681923	0.348802	0.588368	0.99439	0.439059	0.60488	0.534213	-1.67385	-1.59869	-1.81193	-1.33521	0.732823	0.972935	0.331481	-0.22011	RBM6	5
0.899498	0.789882	0.802987	1.0607	0.77627	0.420726	0.959823	0.399679	-1.05436	-1.89214	-1.21939	-1.85995	0.221138	-0.213756	0.270343	-0.36145	KMT2C	6
-0.196764	-0.112657	-0.024429	-0.727821	-0.0792413	-0.175881	-0.819989	-0.257463	1.57579	1.19605	1.52358	1.38743	-1.86332	-1.41216	-0.0966437	0.0835038	CKAP5	3
-0.194476	-0.279575	-0.157701	-0.480301	-0.544635	-0.43955	-0.618457	-0.513611	1.75123	1.46948	1.68193	1.59134	-1.15027	-0.855274	-0.462212	-0.797913	YBX1	3
-0.439349	-0.354192	-0.301141	-0.582608	-0.537715	-0.519126	-0.564187	-0.476129	2.08352	1.38162	1.34896	1.63209	-1.08089	-1.03449	-0.381071	-0.175298	YWHAE	3
-0.11546	-0.116377	0.0821802	-0.492689	-0.50439	-0.564987	-0.417757	-0.320855	1.67585	1.43092	1.42299	1.68019	-1.57193	-0.904317	-0.473882	-0.809492	CCT3	3
0.167019	-0.322826	-0.232255	-0.528068	-0.232997	-0.684482	-1.00337	0.253646	1.77119	1.5674	1.43793	1.25647	-1.07734	-0.963654	-1.2609	-0.147756	TRIM28	3
0.722457	0.314207	0.294024	0.412963	0.690051	0.472258	0.473186	0.69361	-2.48104	-1.2365	-1.46739	-1.20518	0.395495	0.750009	0.480072	0.69178	PIK3IP1	5
0.0208107	0.113357	-0.156253	0.123854	0.992765	1.05728	1.13363	1.28669	-1.67841	-1.54911	-1.24722	-1.51277	-0.135662	0.485501	0.432274	0.633266	PIK3R5	5
-0.203427	0.0965536	-0.127678	-0.0855358	0.81377	0.776371	0.571382	0.856936	-2.67157	-1.1258	-1.01733	-0.89973	0.59745	0.96099	0.791623	0.666002	PLAAT4	5
-1.21135	0.811082	-0.0768071	0.496435	-0.148045	1.36944	0.559559	1.38786	-1.83516	-0.924438	-1.18311	-1.13133	-0.146206	0.984007	0.374125	0.673937	CLSTN3	5
1.0913	0.750217	0.715642	1.50432	0.409473	0.417536	0.953094	0.0894845	-1.68308	-1.25514	-1.67454	-1.27568	-0.373541	0.211029	0.361496	-0.241613	ANKRD44	6
-0.61568	-0.426173	-0.568437	-0.594923	-0.301266	-0.376147	-0.621769	-0.155813	2.83459	0.78401	1.56164	0.767601	-0.45683	-0.517437	-0.883326	-0.430043	HK1	3
-0.233922	-0.656821	-0.542122	-0.934722	-0.475996	-0.468093	-0.927252	-0.650151	1.8037	1.33644	1.55842	1.68172	-0.673649	-0.902124	-0.116821	0.201393	ANP32B	3
-0.144458	-0.0466544	-0.259005	0.355895	0.746343	1.15851	1.09722	0.749839	-1.8568	-1.774	-1.4733	-0.914975	0.454752	0.864803	0.61555	0.426274	RIPOR2	5
1.30246	0.136047	0.605919	1.29473	0.161983	-0.018008	1.00286	-0.354293	-1.88444	-1.72358	-1.30721	-0.927636	0.516278	0.264617	0.799354	0.130915	LNPEP	6
0.352958	0.567538	0.386276	0.766895	0.516915	0.611553	0.639591	0.283394	-2.50779	-1.10094	-1.58817	-1.0105	1.1612	0.278956	0.386609	0.255504	SAMD9L	5
0.691055	1.09758	1.14723	0.93017	0.476175	0.6254	1.22368	0.482353	-1.10011	-1.36198	-1.26045	-1.5435	-1.25508	-0.117221	0.267431	-0.30273	KLF6	6
0.10937	0.217512	0.108441	0.259261	0.75022	0.773147	0.752348	0.742742	-2.66618	-1.30475	-1.15681	-0.979548	0.763975	0.53152	0.599528	0.49923	TRANK1	5
0.552416	0.593669	0.65681	0.770083	0.488226	0.987741	1.23933	0.453051	-2.18712	-1.20129	-1.34256	-0.991208	-0.860208	0.351036	0.673951	-0.183927	NIN	6
-1.04797	0.121615	-0.888616	-1.18182	-0.563253	-0.121251	-1.00388	-0.432453	1.62965	1.92137	1.53415	1.0727	-0.0877817	-0.275449	-0.26979	-0.407214	SREBF2	2
0.493005	0.494854	-0.0521021	0.276422	1.0409	0.776891	0.343463	0.714335	-1.70093	-1.47693	-1.90289	-1.21203	1.05501	0.897974	0.0944779	0.157555	PARVG	5
0.041601	0.495878	0.417885	0.524099	0.900271	0.684558	0.857755	0.82594	-2.17279	-1.37164	-1.45569	-1.36757	0.899747	0.291678	0.332441	0.0958413	ZNFX1	5
-0.0311233	0.161123	0.334683	0.667687	0.63313	0.409404	0.878311	0.598847	-2.55157	-1.35236	-1.45482	-0.802859	0.583972	0.51723	0.793729	0.614609	CD3G	5
0.500674	1.19678	1.40562	0.938283	-0.126334	0.609566	1.2145	-0.228294	-1.61026	-0.877396	-0.275655	-0.882615	-1.71232	0.254851	0.586407	-0.993801	EML4	6
-0.117144	-0.0946146	-0.101669	0.0394076	0.981191	0.597862	0.56031	0.64357	-1.96635	-1.28619	-1.37194	-1.15782	1.8757	0.427524	0.515817	0.454352	STAT2	5
0.348599	0.418559	0.222555	0.445004	0.979219	0.811155	0.884483	1.10841	-2.14406	-1.30807	-1.45067	-1.34763	-0.117691	0.692691	0.252131	0.20532	CLSTN1	5
0.733377	0.995286	0.790939	1.23992	0.347255	0.241079	0.771338	0.294039	-1.91799	-1.62996	-1.08726	-1.55736	0.522986	0.3056	0.237447	-0.286694	APOL6	6
-2.44414	-0.678967	0.151499	-1.43366	-0.145083	0.493565	0.653842	0.15771	-1.12128	0.444576	0.91446	-0.213086	0.158608	1.17612	1.29407	0.591775	HOPX	1
0.390594	0.473145	0.526982	1.11693	-1.14708	-1.23566	-0.555683	-0.886129	1.95227	0.821032	1.2364	0.485589	-0.469684	-1.30712	-0.687974	-0.713617	CDK6	3
-1.21188	-1.02679	-1.5123	-1.83053	-0.0528982	0.110092	-0.492048	0.601235	1.59737	0.933471	0.954317	1.16219	0.355631	-0.052231	-0.154613	0.618995	ATP5MC2	2
-0.303087	-0.585445	-0.15447	-0.857688	-0.478944	-0.629864	-0.744933	-0.417742	1.43294	1.44195	1.59786	1.82711	-1.15288	-1.04456	0.0775617	-0.00781223	H2AZ1	3
0.5261	0.496313	0.565755	0.773311	0.318468	0.434606	0.978306	-0.689001	-1.62662	-1.60071	-0.966076	-1.65017	0.771483	1.13552	0.953992	-0.421279	CCNL1	6
-0.237811	-0.137333	-0.185185	-0.355897	-0.584638	-0.682966	-0.835167	-0.396678	1.9029	1.47244	1.50484	1.61177	-0.990242	-0.791177	-0.693286	-0.601569	CCT7	3
0.186842	0.222591	0.13336	0.437206	0.739721	0.757466	0.691144	0.766875	-2.30153	-1.49268	-1.65053	-0.841806	0.380731	0.942284	0.502592	0.525738	GIMAP7	5
-0.0378536	-0.134524	-0.0837913	-0.474423	-0.42223	-0.594641	-0.93703	-0.308737	1.9011	1.41508	1.51921	1.50944	-1.00602	-1.10068	-0.766719	-0.478182	SSRP1	3
-0.211833	0.415782	0.656882	0.843646	0.316726	0.6154	1.25195	0.560449	-2.4868	-1.07376	-0.812828	-0.92745	-1.03061	0.689185	0.889447	0.303812	PCNX1	6
-0.438508	-0.880663	-0.974035	-1.20002	-0.185451	-0.176896	-0.85706	0.119691	1.83481	1.36928	1.344	1.63733	-0.916845	-0.399452	-0.313976	0.037798	PHB2	2
-0.0496461	-0.101121	0.11109	-0.55823	-0.246123	-0.671177	-0.927101	-0.156092	1.56409	1.51796	1.32383	1.73267	-1.13904	-1.35896	-0.715882	-0.326277	MCM3	3
0.460884	0.534745	-0.230637	0.0328358	1.0729	0.887663	0.490053	1.20737	-1.47931	-0.896116	-1.50256	-2.13708	0.208928	0.785518	-0.0125998	0.577397	TNFRSF14	5
-1.1657	0.0279523	0.0487778	0.0410123	0.552972	0.471739	0.756773	0.439168	-2.58066	-0.949269	-0.582518	-0.665146	0.887319	0.54048	1.61316	0.563932	KLRD1	5
-0.371675	-0.564112	-0.423598	-0.656617	-0.559949	-0.703693	-0.85626	-0.254869	1.88129	1.48957	1.64518	1.51646	-0.398238	-0.987014	-0.645559	-0.110919	SHMT2	3
0.816691	1.27087	1.0065	1.02521	0.602139	0.827397	0.857814	0.515081	-1.69887	-1.23053	-1.36865	-0.489232	-1.31077	-0.104584	-0.130427	-0.588641	MAPK1	6
-0.13388	0.654803	-0.0928218	0.581585	0.501816	0.818475	0.364208	1.08243	-2.12515	-1.1974	-1.82024	-1.04535	0.710138	0.793076	0.255858	0.652444	PLCB2	5
0.231685	0.246244	0.516926	0.480346	0.508215	0.0116699	0.64338	0.860857	-2.68139	-0.91233	-1.61701	-0.564338	0.0425653	0.456745	0.54864	1.22779	BCL2L11	5
-1.07832	-1.23344	-0.764533	-1.39297	0.230033	-0.728906	-0.128493	0.0272848	1.39519	1.00913	2.0656	1.20905	0.341786	-0.467552	-0.389607	-0.0942597	FTH1	2
-0.444986	-0.845724	-0.842541	-0.832946	-0.287211	-0.616438	-0.662362	-0.130475	1.91166	1.33479	1.74909	1.45033	-0.470864	-0.792526	-0.560758	0.0409604	TKT	2
-0.136263	-0.114146	-0.00793249	-0.255925	-1.04039	-0.820953	-0.623968	-1.10222	2.10859	1.30845	1.4635	1.41916	-0.53645	-0.585112	-0.441218	-0.635121	CCT8	3
0.162094	0.338519	-0.0866439	0.230488	0.925382	0.7779	0.616984	1.26013	-1.9299	-1.17072	-1.72498	-1.41435	0.665223	0.683907	0.0453764	0.620586	ARHGAP4	5
0.213611	-0.0660658	-0.0105653	-0.128557	-0.524737	-0.620208	-1.09233	-0.794101	1.47772	1.41574	1.37488	1.71873	-1.26291	-1.29885	-0.366134	-0.0362207	CBX5	3
0.696105	-0.112241	0.260164	0.983475	0.322788	0.502544	1.3066	-0.0992054	-2.51971	-1.4351	-0.693775	-1.02833	-0.0769664	0.418275	1.03573	0.439648	CAMK4	6
0.30867	-0.0105982	-0.0752365	0.0932029	1.02368	0.761401	0.841448	1.04011	-2.16871	-1.29333	-1.35433	-1.3857	0.775929	0.630586	0.328162	0.484721	FAM78A	5
0.519378	0.98597	0.931857	0.883949	0.282824	0.668331	0.339508	0.73646	-1.46756	-1.5526	-1.4213	-1.91591	0.472242	0.62577	0.114334	-0.203252	ID2	6
0.924781	-0.469741	-0.212382	0.66824	0.46453	0.244312	0.215273	0.309989	-1.31899	-2.27073	-1.84199	0.44982	1.12272	0.674465	0.154164	0.885537	TCF7	5
1.26203	1.33849	0.995344	1.25465	0.0300218	-0.239748	-0.0479295	0.442699	1.18281	-0.0103616	-0.86083	-0.428505	-0.997524	-0.86713	-1.70006	-1.35396	CISH	4
-0.652052	-0.282229	-0.12824	-0.510303	-1.39175	0.198832	-0.070742	-1.56933	1.29553	1.54865	1.59759	1.26771	-0.382742	-0.188885	0.37147	-1.10351	YWHAQ	3
-0.129868	0.479125	0.0752873	-0.0131031	0.655908	0.591551	0.293073	1.2123	-2.0197	-0.989907	-1.46322	-1.57253	0.943773	0.781077	0.0443235	1.11191	CCDC88B	5
-0.451285	-1.27526	-0.94653	-0.32139	0.367792	-0.561562	-0.0750861	0.898213	-1.10994	-1.08225	-0.953971	0.212895	1.2587	1.08227	1.02021	1.93719	CD27	1
0.267012	0.60262	0.812836	0.764168	0.754815	0.811353	0.859604	1.01026	-2.16083	-1.30599	-1.08372	-1.23005	-0.96244	0.485354	0.32693	0.0480776	APOL3	6
0.464284	0.44267	0.298859	0.51732	0.980702	0.655452	0.615105	1.26715	-2.01101	-1.33395	-1.88503	-1.0462	0.319408	0.386485	-0.0346495	0.363403	PI4KA	5
-0.292179	-0.416956	-0.486534	-0.575249	-0.609444	-0.537114	-1.0032	-0.38074	1.94099	1.46723	1.46615	1.69202	-0.735776	-0.679531	-0.605191	-0.244468	NME1-NME2	3
0.597769	0.711484	0.324925	0.696349	1.06871	0.742289	0.563479	1.09252	-1.8722	-1.45167	-1.56247	-1.47008	0.232303	0.258544	-0.00885213	0.0769081	ZZEF1	5
0.0660929	0.744563	0.63762	0.489746	0.662952	0.955452	0.637482	0.984493	-2.08475	-1.3444	-1.41878	-1.44776	-0.181877	0.782931	0.369901	0.146337	IRF1	5
0.756772	1.21603	0.548643	0.811882	-0.409588	1.03967	0.316163	1.14993	-2.04095	-0.0171765	-1.88075	0.0666424	-0.970986	0.262699	-0.76931	-0.0796659	PECAM1	6
-0.134912	0.183996	-0.0494694	-0.0524029	1.0775	0.861253	0.75063	1.175	-2.13504	-0.994353	-1.58899	-1.3256	0.540803	0.660924	0.459392	0.571272	MYO18A	5
-0.120877	-0.120567	-0.157366	-0.1774	-0.610889	-0.603264	-0.499158	-1.11103	2.50066	0.904216	1.5947	1.0668	-0.57661	-0.622875	-0.462639	-1.0037	EPRS1	3
0.419387	0.767689	0.480527	0.203397	0.834786	0.815076	0.702114	1.10107	-2.58602	-0.541487	-1.16402	-1.54131	0.133114	0.395388	0.0623009	-0.0820123	MVP	5
0.474577	0.817266	0.804744	1.21591	0.141373	0.460205	0.904564	0.0788942	-1.89635	-1.43152	-1.58852	-1.40581	0.332918	0.493906	0.649636	-0.0517908	EFCAB14	6
0.459	0.843525	0.653654	0.917553	0.821091	0.625428	0.733558	1.05749	-1.86784	-1.44172	-1.57843	-1.2495	-0.475015	0.48745	0.0484397	-0.0346891	TRAPPC10	6
0.711907	0.328851	0.550005	0.778456	0.215887	0.274546	0.861766	-0.33025	-2.14891	-1.58007	-1.34691	-1.08013	0.956835	0.770823	0.942842	0.094359	ZNF655	6
-0.0791178	-0.246666	0.0853763	-0.494294	-0.525224	-0.891526	-0.825736	-0.406234	1.98672	1.55768	1.33681	1.41932	-0.648332	-1.30149	-0.541652	-0.425644	MTHFD1	3
-0.137305	-0.06642	-0.184606	-0.0999035	-1.09054	-1.19037	-0.938216	-0.786825	1.73243	1.47447	1.53167	1.45607	0.00802168	-0.939219	-0.445647	-0.323608	SFXN1	3
0.0588197	0.0475899	0.412959	0.724501	0.00835859	0.487001	1.2005	-0.474856	-1.8542	-1.45351	-1.31952	-1.15326	1.59902	0.391878	0.966603	0.358119	SAMD9	5
-0.858315	0.76128	-0.0724397	-0.0744773	0.344239	1.39975	0.62715	0.499636	-2.19678	-0.0131731	-0.47256	-0.5883	-1.70719	1.39481	0.824216	0.132143	GZMK	5
0.853011	0.848141	1.08611	1.05236	0.194738	0.507678	0.487571	-0.305528	-2.65596	-0.91101	-1.27635	-0.327611	-0.447658	-0.268338	0.768778	0.394073	FAM111A	6
1.47961	0.884176	0.870772	1.45053	0.632039	0.103771	0.606497	0.53857	-1.00441	-1.60113	-1.58275	-1.27754	-0.424142	-0.0446686	-0.253545	-0.377776	SLC7A6	6
0.669971	0.899286	0.833661	1.05003	0.440765	0.976275	1.07038	0.759116	-1.93581	-1.27693	-1.51842	-0.808105	-0.761451	-0.0745601	0.0626643	-0.38687	ARHGEF3	6
0.244795	0.153602	0.104153	0.576461	0.779489	0.609789	0.886742	0.983501	-2.10317	-1.61378	-1.71998	-0.896953	0.512659	0.573111	0.305005	0.604579	SLC35E2B	5
-0.692984	-0.202143	-0.126596	-0.695349	-0.860837	-0.585745	-0.0549886	-1.27683	2.56506	1.06425	1.14895	1.22479	-0.478424	-0.30096	-0.0948471	-0.633337	TFRC	3
-1.60476	-1.53884	-0.976459	-1.33382	-0.291393	-0.487953	0.130999	-0.300116	0.542575	0.113113	0.798139	0.144054	1.38325	1.39141	1.11366	0.916142	DUSP16	1
1.21636	0.468294	0.0649006	0.76262	1.51723	0.650962	0.395236	0.673145	-1.56537	-1.31924	-1.74804	-1.3507	0.390064	0.252819	-0.275052	-0.133229	PRMT2	6
-0.246524	-0.208966	-0.00193234	-0.281773	-0.733441	-0.814445	-0.828768	-0.589072	2.15761	1.24442	1.60082	1.21061	0.0899647	-1.11081	-0.757243	-0.730455	WARS1	3
0.0521763	0.078116	0.117515	-0.0345385	-0.733602	-0.897172	-0.64887	-1.01419	2.32885	0.99802	1.28603	1.34426	-0.38252	-0.779295	-0.658451	-1.05632	IARS1	3
0.610945	0.117101	0.114176	1.14515	0.415682	0.579517	1.33006	-0.629094	-1.67074	-1.64429	-1.22092	-1.31431	0.418832	0.942103	0.910067	-0.104278	CD47	6
-0.622597	-0.776976	-0.621468	-0.823364	-0.744725	-0.601962	-0.648339	-0.759427	1.73615	1.50379	1.81393	1.49096	-0.305528	-0.3011	-0.173264	-0.166072	UQCRC2	2
0.18935	-0.600322	-0.565442	-0.317939	-0.709182	-0.808594	-1.0713	-1.22878	2.09214	1.12716	1.27336	1.46244	-0.944073	-0.0790456	-0.0633945	0.243619	RPS3A	3
0.45063	0.525232	0.0369042	0.503409	1.0515	0.99909	0.749576	0.566778	-1.56401	-1.60645	-1.57331	-1.55055	0.570187	0.922723	0.269911	-0.35162	BTN3A3	5
-0.210415	-0.276842	-0.804592	-0.524794	0.924989	0.983909	0.380153	0.7803	-1.932	-0.930767	-1.38889	-0.903002	1.27954	1.11103	0.650434	0.86094	ACSS1	5
1.45106	0.570417	0.653538	1.0779	0.882969	-0.568743	0.600734	0.103668	-0.48541	-1.40963	-1.91864	-0.988599	1.37459	-0.487268	-0.173005	-0.683586	MDN1	6
0.491343	0.348465	0.417396	0.768807	0.379283	0.415967	0.977482	-0.345004	-1.91481	-1.60022	-1.4636	-1.33737	0.697157	0.876153	0.989614	0.299336	N4BP2L2	6
0.00951694	0.201832	0.228103	-0.174267	-0.619498	-0.989649	-1.10136	-0.379064	2.1629	1.29127	1.05567	1.47814	-0.82143	-0.842464	-0.788821	-0.710869	STIP1	3
-0.853477	-0.446801	-0.613493	-1.03942	-0.596818	-0.212358	-0.862475	-0.218843	1.69722	1.66146	1.3623	1.69836	-0.954379	-0.201696	-0.235448	-0.184123	PARK7	3
-0.0148658	-1.37065	-0.57637	-0.342172	-0.678432	-0.828926	-0.997808	-0.208036	1.57768	1.14481	1.69461	1.43936	-1.07186	-0.467258	0.0947623	0.60515	CHCHD3	3
0.269012	0.498864	0.242176	0.572688	0.367877	0.672834	0.483088	0.736797	-2.92592	-0.792065	-1.46367	-0.691083	0.347538	0.688879	0.371625	0.621366	ADA2	5
-0.389606	-0.528601	-0.462679	-0.691798	-0.430893	-0.721539	-0.808493	-0.226095	1.88647	1.46843	1.54908	1.68696	-0.774593	-0.71181	-0.565585	-0.279247	EIF3I	3
0.18456	0.0782495	0.129772	-0.062611	-0.571746	-0.677577	-0.834038	-0.56333	1.94783	1.2819	1.19373	1.64374	-1.0592	-1.05813	-0.836525	-0.796616	CCT5	3
1.1906	1.11151	0.863573	1.43165	0.624533	0.360368	0.534422	1.02353	-1.23698	-0.851457	-0.955556	-0.406063	-1.76889	-0.696251	-0.586092	-0.638893	GRAP2	4
1.10368	0.565098	1.10908	-0.157758	0.984581	0.46055	1.07041	-0.0335256	-1.47568	-0.897693	-0.881412	-1.94902	-0.281874	0.590383	0.863743	-1.07056	ORMDL3	6
0.948697	1.24491	1.49692	1.61022	0.144284	0.201618	0.90377	0.244793	-0.846299	-0.964253	-0.786451	-1.0246	-1.46076	-0.180423	-0.517641	-1.01478	KAT2B	4
0.187124	0.218812	0.304145	-0.198461	-0.581428	-0.309957	-0.804289	-0.163048	1.3108	1.487	1.31984	1.48601	-1.77407	-1.43617	-0.665978	-0.38033	PCNA	3
-0.0410079	0.630907	-0.0692423	0.466913	0.870896	1.21217	0.976628	1.16902	-1.30771	-1.76893	-1.57287	-1.39004	0.646778	0.380465	-0.0984907	-0.105486	PXN	5
-0.393552	0.015516	0.0601584	0.243774	0.593064	0.615187	1.15488	0.53266	-2.43467	-1.39009	-0.99019	-1.05636	0.539875	0.792227	1.06342	0.654114	TMX4	5
-0.492318	-1.04876	-1.12898	-1.00574	-0.383605	-0.327774	-0.649777	-0.430507	1.99174	1.23685	1.57429	1.45892	-0.264363	-0.55673	-0.0999009	0.126653	HMGA1	2
-1.20486	-0.499888	-0.659224	-1.19409	-0.474483	-0.114741	-0.643528	-0.108859	2.02944	1.47975	1.87599	0.685977	-0.321186	-0.00343942	-0.340386	-0.506463	SH2D2A	2
0.255606	0.263395	0.437636	-0.186104	-0.293142	-0.082199	-0.786125	-0.123433	1.24565	1.20703	1.22783	1.17845	-2.04331	-1.93898	-0.244244	-0.118066	RRM2	3
0.621491	0.514812	0.842723	1.14317	0.846638	0.340189	1.02365	0.830143	-1.79385	-1.79248	-0.989977	-1.36697	-0.640295	0.0674951	0.230071	0.123197	TGFBR2	6
-0.106909	-0.097385	0.0766511	0.360841	0.767036	0.414477	0.68073	0.544318	-2.11968	-1.53189	-1.33636	-0.529053	1.94768	-0.138771	0.403077	0.66523	XAF1	5
0.283128	-0.0631154	0.217665	0.530756	0.948354	0.636889	1.09891	0.886628	-1.09676	-1.87778	-1.59619	-1.71546	0.884187	0.271547	0.43377	0.157471	TMEM63A	5
0.466554	0.671102	0.381838	0.384789	0.801666	0.738076	0.74396	0.620366	-2.03993	-1.21203	-1.82639	-1.39457	0.469991	0.763174	0.444935	-0.0135319	CTC1	5
0.591103	0.413619	0.285394	0.632693	0.483992	0.326048	0.391322	0.720133	-2.01687	-1.27074	-1.88731	-1.15886	1.30001	0.770695	0.0946177	0.324153	CIRBP	5
0.559631	-0.0651608	0.726046	0.932947	-0.322764	-0.278639	1.04895	-1.53506	-1.30992	-1.24901	-0.436636	-1.36224	1.34456	0.330901	1.55	0.0664051	CD164	6
-1.04469	-0.384769	-0.680705	-0.529257	-0.515095	-0.394019	-0.797142	-0.201124	1.55482	1.72194	1.3041	1.91956	-0.749865	-0.61793	-0.428885	-0.156939	FDFT1	3
0.494354	0.685625	0.441729	-0.229092	0.992604	0.514584	0.841622	0.388174	-1.87712	-1.10347	-1.15945	-2.0333	0.74099	0.966681	0.458727	-0.122664	MICAL1	5
0.537923	1.55774	0.976347	1.04899	-0.0940924	0.768086	0.226943	0.386505	-0.619166	-1.05938	-1.46989	-1.58698	-0.224955	1.21416	-0.419007	-1.24324	XBP1	6
-1.01767	-0.625258	-0.469565	-1.04344	-0.840257	-0.760826	-1.32648	0.238405	1.26007	1.60398	1.52023	1.37222	-0.107229	-0.342053	-0.248323	0.786195	GSTP1	2
0.109044	-0.308228	0.0685824	0.242163	-1.03191	-1.17642	-0.518629	-1.0623	2.08475	1.12328	1.44859	1.31804	-0.223821	-0.862131	-0.523952	-0.687041	SERBP1	3
0.681641	0.606266	0.905036	1.0585	-0.634415	0.25507	0.920719	-1.14213	-1.9354	-1.19993	-1.01188	-1.04677	0.350929	0.838839	1.20616	0.147369	C6orf62	6
0.27853	1.41094	0.641759	0.870643	0.0639972	1.06654	0.74356	-0.212983	-2.08149	-0.634009	-0.341882	-0.999256	-1.34026	1.21504	0.237106	-0.918239	ARAP2	6
-1.4578	-0.0426499	-0.500799	-1.07759	0.414255	0.800767	0.0858442	0.612208	-1.47516	-0.452314	-1.01082	-0.753305	1.49702	1.53378	1.04439	0.78217	CD63	5
-0.167404	0.0128365	-0.0248522	-0.319455	-0.493249	-0.641972	-1.00264	-0.497905	1.79163	1.36853	1.50696	1.67244	-1.06248	-1.00984	-0.665602	-0.466985	ILF2	3
0.723244	0.401278	-0.414293	-0.238978	1.55792	1.0717	0.353717	0.223675	-1.61644	-1.02435	-1.37107	-1.51117	1.01983	1.14714	0.0656237	-0.387831	DIP2A	5
-0.815949	-0.839994	-0.71471	-0.978558	-0.342705	-0.247386	-0.621056	0.284994	1.41876	1.69642	1.7847	1.40939	-0.863959	-0.423872	-0.725183	-0.0208927	SDHA	2
-0.0838364	-0.536046	-0.482857	-0.631796	-0.336606	-0.405429	-0.742179	-0.415534	2.42489	1.1394	1.52176	1.22078	-1.09343	-0.697835	-0.532478	-0.348806	FBL	3
0.162613	0.533875	0.491003	0.360034	0.158103	0.528229	0.572073	0.714245	-2.74353	-1.00807	-1.306	-1.00666	0.191491	0.909372	0.654033	0.789194	SNX20	5
0.24718	0.456106	0.195322	0.467445	0.985782	0.458667	0.774027	0.952688	-2.13875	-1.26711	-1.51513	-1.42138	1.00923	0.114892	0.226635	0.454394	HECTD4	5
-0.593975	-0.667458	-0.708262	-0.915488	-0.419783	-0.33319	-0.669531	-0.182843	1.9827	1.48472	1.61544	1.47513	-0.756136	-0.444359	-0.549302	-0.317666	MDH2	3
0.228386	0.183484	0.424156	0.0581448	-0.556256	-0.72316	-0.544084	-0.357971	1.99636	1.18082	1.00207	1.49543	-1.27009	-1.06082	-1.0054	-1.05109	PA2G4	3
-0.580293	0.342455	0.431236	0.235697	0.330993	0.777295	1.27874	0.493708	-2.10195	-1.26991	-1.26833	-1.17255	-0.163307	1.11711	1.10841	0.440704	CASP8	5
-0.240694	-0.149937	-0.082572	-0.230928	-0.881372	-0.860132	-0.741142	-0.750922	2.35963	1.15327	1.58465	1.17584	-0.389617	-0.773144	-0.569489	-0.603445	AK2	3
-0.0827749	0.0257262	-0.141568	-0.318614	-0.139224	-0.712077	-0.887628	-0.304564	2.17796	1.18433	1.40729	1.37719	-0.689598	-0.640035	-1.05848	-1.19793	MARS1	3
0.416077	0.185563	-0.0874797	0.361687	1.02578	0.763856	0.865335	1.13878	-1.89198	-1.59411	-1.33539	-1.48662	0.459991	0.689158	0.0829328	0.406419	RNF44	5
0.86926	0.289003	0.82558	1.24865	-0.081807	0.22702	0.966538	-0.51749	-2.61121	-1.22886	-0.737925	-0.690362	-0.239989	0.42617	1.00389	0.251533	PRKACB	6
-0.324086	-0.124588	-0.247518	-0.761586	-0.360415	-0.318909	-1.03181	-0.00873055	1.84018	1.67564	1.5246	1.31658	-0.944772	-0.82615	-0.952289	-0.456146	SNRPB	3
1.11625	1.2975	0.67842	1.12465	-0.0182964	0.150279	-0.189518	0.232729	0.290576	0.59712	-0.399789	-0.230267	-2.25494	0.377934	-1.88991	-0.882733	RFLNB	4
-0.113439	0.0795353	0.0462576	-0.297886	-1.03329	-0.620541	-0.674687	-0.915756	2.02691	1.39432	1.26568	1.59252	-0.783855	-0.758974	-0.472621	-0.734164	TCP1	3
0.363629	0.254503	0.214588	0.331931	0.834601	0.503875	0.449668	1.06638	-2.33759	-1.17709	-1.6948	-1.05524	0.825515	0.582918	0.145104	0.692011	EXOC7	5
0.603268	0.784651	0.665597	0.433396	0.560147	0.786888	0.823145	0.529268	-1.85307	-1.36346	-1.77009	-1.51834	0.0197642	0.657361	0.57485	0.0666298	NFATC2	6
0.37583	0.617987	0.101769	0.49418	0.903793	0.817675	0.763176	0.810135	-2.02186	-1.36977	-1.67983	-1.33762	0.333799	0.870354	0.196137	0.124245	VAMP2	5
-0.408432	-0.535529	-0.607566	-0.621144	-0.605172	-0.480935	-0.992476	-0.367027	1.89465	1.48678	1.51644	1.67121	-0.736264	-0.585717	-0.536415	-0.0924069	NME2	3
-0.871741	-0.9972	-1.16387	-1.39123	-0.342102	-0.295715	-0.548572	-0.610363	0.590952	0.571337	0.303816	0.135997	2.52386	0.163161	1.08618	0.845485	SERPINB1	1
-0.0518876	0.457006	0.151974	0.269703	0.779289	0.819539	0.636244	1.21606	-2.30047	-1.31886	-1.15219	-1.40959	0.136495	0.81524	0.320554	0.630896	ZSWIM8	5
0.65088	0.788703	-0.0490717	0.360899	0.605092	0.989408	0.678886	-0.234009	-1.94498	-1.27304	-1.31235	-1.64436	0.072968	0.89739	1.1077	0.305884	MED23	5
1.23115	0.488615	0.560571	1.24152	0.718183	0.00735884	0.934131	-0.126769	-1.33451	-1.56211	-1.6676	-1.35593	-0.418789	0.664591	0.719574	-0.0999836	PRPF38B	6
0.817472	0.446153	0.215427	0.909757	1.06636	0.321021	0.549388	1.154	-1.8693	-1.35013	-1.93558	-0.990249	0.126617	0.361226	-0.209735	0.387576	HERC2	5
-0.324257	-0.464017	-0.60177	-0.0265581	-0.597937	-0.714092	-0.8819	-0.24526	2.37667	1.5224	1.40261	0.949181	-0.421427	-0.692925	-1.02698	-0.25374	SEC14L1	3
0.499019	0.482611	0.2641	0.659693	0.7768	0.292462	0.648535	0.646564	-1.87335	-1.33009	-1.81021	-1.36831	1.19985	0.780639	0.0722158	0.0594719	CCNL2	5
-0.0149345	0.0881655	0.0969799	-0.350597	-0.78315	-0.646051	-0.955718	-0.659484	1.64659	1.57882	1.5061	1.58543	-0.938977	-0.9284	-0.636774	-0.587993	MCM6	3
-0.068477	-0.12805	-0.102587	-0.164693	-0.703305	-0.757988	-0.756366	-0.59065	2.13004	1.24676	1.44022	1.53487	-0.886841	-0.882227	-0.709414	-0.60128	CCT4	3
0.386772	0.56112	0.124291	0.433578	0.631677	0.700478	0.629572	0.459419	-1.48222	-1.52951	-1.91376	-1.63141	0.907477	0.862187	0.567452	0.292874	SEC31B	5
0.655502	0.864311	0.557713	0.901711	0.760592	0.17149	0.41363	0.837663	-1.47782	-1.54267	-1.96972	-1.47523	0.42178	0.615643	0.075725	0.189671	NXF1	6
0.424936	0.419689	0.216583	0.451736	0.84907	0.846874	0.888846	1.1805	-1.67421	-1.62135	-1.51065	-1.6359	0.17039	0.405649	0.209546	0.378287	CREBBP	5
-0.158543	-0.261597	-0.171549	-0.844781	-0.530323	-0.34733	-1.10288	0.300094	1.01101	1.84828	1.24461	1.52462	-1.8306	-0.726169	-0.340619	0.385795	MCM5	3
-1.11926	-0.313854	0.274863	-0.28945	0.397793	-0.0160156	1.177	-0.426708	-1.4624	-0.885779	-0.657515	-1.29881	2.09085	0.699402	1.21989	0.610009	ARHGEF12	5
-1.03904	-1.14123	-1.32057	-0.581517	-0.308247	-0.505121	-0.919692	0.319513	0.29123	0.127682	-0.20057	0.539286	2.45956	0.1988	0.5138	1.56611	MDC1	1
0.470442	0.566503	0.80833	1.38781	-0.0872655	0.4194	1.19417	-0.299923	-1.50505	-1.55597	-1.04036	-1.74817	-0.135125	0.797903	0.829911	-0.102604	SERINC1	6
-0.276684	0.172584	-0.0766776	0.106237	0.678517	0.89568	0.730849	1.04759	-2.16867	-1.1148	-1.38914	-1.41363	0.920434	0.833543	0.453844	0.600314	ABCA2	5
0.399301	0.477698	0.787485	0.832057	0.429644	0.611302	0.934893	0.781441	-2.52284	-1.53361	-0.989062	-0.756625	-0.689428	0.414591	0.369399	0.453754	LAIR1	6
-0.470009	-0.256099	-0.420155	-0.879593	-0.456118	-0.644603	-0.642938	-0.345126	2.22603	1.33724	2.0994	0.554403	-0.634395	-0.581656	-0.355457	-0.530919	SYTL3	3
-0.118573	-0.542656	-0.166303	0.276187	1.04794	0.478646	0.688092	0.903722	-1.75464	-1.55942	-1.05718	-0.574381	1.95101	-0.68105	0.30214	0.806462	MX1	5
-1.28957	-0.282873	-0.232431	-0.802819	-0.804533	-0.888561	-1.10025	0.0220415	1.81732	1.20113	1.76539	0.30805	0.604112	-0.612939	-0.616646	0.912579	CD82	2
-1.10028	-0.447831	-0.0483813	-0.720675	-1.08476	-0.612936	-0.344794	-0.304599	1.48268	1.54953	1.98893	1.23446	-0.496317	-0.974002	0.043431	-0.164469	MICAL2	3
0.232026	0.249303	0.276967	0.38449	1.08434	0.517067	1.01344	0.753736	-1.86709	-1.71704	-1.34857	-1.52191	0.375154	0.624621	0.6668	0.276664	EZH1	5
-0.72469	1.0352	0.0944596	-0.414642	0.537995	1.73892	0.796303	0.821439	-1.28365	0.711619	-0.0536491	-0.713515	-2.09717	0.356496	0.333902	-1.13902	HLA-DPB1	5
0.51438	-0.346198	-0.205896	0.246469	0.489669	0.91305	1.17892	-0.175899	-1.07984	-2.01484	-0.996111	-1.58191	0.584504	1.17201	1.25725	0.0444387	ABLIM1	5
-0.465987	0.178701	-0.237837	-0.521013	0.956441	1.31668	1.05937	1.38933	-1.71721	-0.846703	-1.04587	-1.74381	0.187571	0.732237	0.201818	0.556285	RNPEPL1	5
-0.428757	-0.289739	-0.725873	0.135607	0.68491	1.14043	0.928146	1.01044	-1.3671	-1.65365	-1.39673	-1.1723	0.998575	0.952978	0.613816	0.569261	RASA3	5
0.844425	0.00608782	1.00432	1.38573	0.267014	-0.161365	1.71427	-0.524171	-1.1527	-1.44558	0.197998	-1.45308	-0.974638	-0.167764	1.06475	-0.605296	RORA	6
0.556081	0.592243	0.520397	0.947614	0.682496	0.433407	1.35769	0.272475	-1.5124	-1.65657	-1.52742	-1.64921	0.280333	0.387173	0.502252	-0.186562	BOD1L1	6
0.0530536	-0.0139911	0.210229	-0.590526	-0.083918	0.0380205	-0.9381	-0.0940521	1.22434	1.06933	1.27237	1.37307	-2.24144	-1.57377	0.0595902	0.2358	TPX2	3
0.685928	0.694594	0.719715	0.665337	0.979441	0.351213	0.781658	1.31577	-1.84804	-1.44682	-1.08385	-1.68682	-0.0889923	0.239069	-0.259653	-0.0185417	USP20	6
0.00547997	0.246645	-0.276275	-0.143518	0.770847	1.0779	0.605122	1.28711	-2.05249	-0.982811	-1.40763	-1.51	0.4841	0.91798	0.30392	0.673619	CYBA	5
0.222478	-0.252851	0.297858	0.179377	-0.664138	-0.71523	-0.685328	-0.831396	1.58052	1.07484	1.6013	1.44983	-1.38164	-1.52274	-0.0302645	-0.322619	ANP32E	3
-0.601683	-0.202046	-0.441127	-0.714762	-0.416493	-0.499056	-0.841476	-0.345178	1.81554	1.80979	1.36862	1.60246	-0.729798	-0.669128	-0.613708	-0.521953	FDPS	3
-0.147877	0.0339751	0.149117	0.0921794	0.691483	0.552031	0.777814	0.911112	-2.22146	-1.35722	-1.40492	-1.20513	0.967128	0.71556	0.596487	0.849718	APOBR	5
-0.493587	-1.11891	-1.82792	-0.707049	0.478583	-0.180837	-1.30593	0.383577	-0.123035	0.201886	-0.242615	0.836281	2.13704	0.793337	-0.0692369	1.23841	SIRPG	1
-0.937784	-0.920485	-1.60703	-0.619829	-0.0994885	-0.662853	-1.22928	0.0649618	0.671874	0.116215	0.032227	0.838746	2.15885	0.961141	-0.0271365	1.25988	ITGAX	1
-0.736022	-0.247202	-0.218801	-0.914185	-0.859986	-0.786454	-0.763381	-0.528589	1.93135	1.31316	2.1016	0.860026	-0.0522596	-0.79549	-0.131733	-0.17202	DUSP4	2
-0.00536727	0.165239	0.583612	0.696674	0.419429	0.510398	1.01323	1.21286	-2.1579	-1.59522	-1.55038	-0.886251	0.0714474	0.416337	0.680042	0.425847	PILRB	5
-1.34959	0.856249	0.402138	0.327038	-0.925383	0.921518	0.57171	0.692139	-1.18187	0.805436	0.650846	0.335254	-2.61235	0.377623	0.2975	-0.168259	HLA-DQB1	4
-0.325164	0.224035	0.176013	0.0914194	0.629812	0.930197	1.02523	0.398499	-2.66439	-1.03972	-1.01681	-0.979682	0.153871	1.05362	0.920038	0.423036	CASP4	5
-0.192332	-0.360408	-0.163698	-0.507081	-0.76541	-0.626423	-0.949173	-1.05586	1.7659	1.53929	1.58801	1.57933	-0.510349	-0.763124	-0.14606	-0.432616	RBBP7	3
0.48477	0.393598	0.853203	0.884081	-0.300293	0.525089	0.806701	-0.240799	-2.57685	-1.51692	-0.691969	-0.593124	-0.465341	0.800795	0.98627	0.650787	STK17A	6
-0.512084	-0.109952	0.0649336	-0.578843	-0.746391	-0.489229	-0.51868	-0.46741	1.77222	1.50152	1.4234	1.75452	-1.13239	-0.810027	-0.551558	-0.600039	PRDX1	3
0.28925	0.900644	0.886722	0.447708	0.0417375	1.02519	1.21752	-0.083583	-2.22882	-1.45956	-0.657956	-1.35042	-0.140319	0.358778	1.00499	-0.251874	MBP	6
-1.24578	-0.975401	-0.961237	-1.02639	0.421017	0.0573403	0.0328588	0.0651657	-0.16857	-0.319359	0.159315	-0.17647	2.99195	-0.308924	0.583379	0.871108	TRIM25	1
-0.889737	-0.2443	0.262775	-0.257453	0.367895	0.62054	0.947347	0.441274	-2.43876	-1.12284	-0.325272	-1.10144	0.621613	0.878318	1.44154	0.798495	SYTL2	5
-1.63311	-0.418013	-0.823901	-1.4578	-0.495852	-0.14292	-0.33283	-0.184736	0.939866	1.80544	1.83996	1.09037	-0.234492	0.0244423	0.3032	-0.279623	GALM	2
-0.833565	-0.195126	-0.567557	-0.791474	-0.636467	-0.41997	-0.821454	-0.245135	2.76567	0.680193	1.63829	0.554532	0.355236	-0.337499	-0.536081	-0.609598	DDIT4	2
1.13043	-0.497635	0.193451	1.1535	0.357392	-0.148299	0.997978	-0.282701	-1.17398	-1.94726	-1.39547	-1.25488	0.521019	0.833063	0.954367	0.559032	LEPROTL1	6
-1.66162	-1.19029	-1.14534	-1.32776	0.450624	0.613473	0.301899	0.411581	-0.770374	0.496245	0.203993	0.288621	2.35231	0.107635	0.333575	0.535421	HSH2D	1
0.253212	0.137863	0.439031	-0.213522	-0.403642	-0.21468	-0.924336	-0.190219	1.32734	1.20827	1.25983	1.28462	-1.9256	-1.83659	-0.196865	-0.00471243	TYMS	3
-0.417789	-0.207388	-0.156271	-0.533475	-0.705023	-0.526678	-0.539235	-0.863512	2.25477	1.13757	1.70866	1.33832	-0.637455	-0.617424	-0.508961	-0.726118	GARS1	3
0.318042	-0.126793	0.41766	-0.123744	-0.479398	-0.759351	-0.848559	-0.217393	1.46214	1.19241	1.40166	1.51596	-1.35656	-1.80468	-0.407026	-0.184372	MCM4	3
0.720689	0.728805	0.731736	1.12173	0.965843	0.385194	0.80753	0.625848	-1.71559	-1.68768	-1.43043	-1.41337	0.306108	-0.00264011	0.14193	-0.2857	VPS13D	6
-0.0283545	-0.381353	-0.217779	-0.38232	-0.626077	-0.804474	-0.855213	-0.533803	1.86649	1.40043	1.63651	1.50486	-0.857066	-1.11888	-0.457484	-0.145489	IMPDH2	3
-0.00530146	-0.183761	-0.0945874	-0.285917	-0.779116	-0.680109	-0.788002	-0.969733	2.02768	1.30838	1.37852	1.64473	-0.859277	-0.82312	-0.403443	-0.486955	IPO5	3
-0.67431	-0.569968	-0.654848	-0.6406	-1.1255	0.0345861	-0.195097	-1.33331	2.30021	1.09617	1.2123	1.34248	-0.361712	-0.237792	0.308107	-0.500726	SNX5	2
0.364902	0.706634	0.873137	1.04709	0.725872	0.536522	0.704954	0.845359	-2.30347	-1.24151	-1.71693	-0.297675	0.569935	-0.423095	-0.290974	-0.100757	TRIM14	6
0.838174	0.051251	0.476378	1.0544	0.357556	0.302385	1.2838	-0.508908	-1.72565	-1.55752	-1.17138	-1.5098	0.625878	0.299642	1.13601	0.0477934	BRWD1	6
0.616912	-0.211612	0.612416	0.90649	0.236208	0.0320944	1.43685	-0.569027	-1.65014	-2.02419	-0.809438	-1.13617	0.874732	0.423409	1.09238	0.169074	MGAT4A	6
0.287421	0.132047	0.0471724	0.800918	0.326634	0.272926	0.852482	-0.326851	-2.04558	-1.41223	-1.48022	-1.06943	1.18829	0.98235	1.11465	0.329415	TIA1	5
0.664343	0.590955	0.923075	1.34728	0.40437	0.419344	1.218	0.380195	-1.92617	-1.55056	-1.25324	-1.17128	-0.601899	0.172029	0.353703	0.0298604	PTPN4	6
-0.26998	-0.239884	-0.196592	-0.432683	-0.79083	-0.742145	-0.771196	-0.724529	2.30324	1.20001	1.49316	1.42801	-0.569233	-0.732787	-0.570927	-0.383639	VDAC1	3
0.134702	0.0950897	0.138647	-0.538437	-0.187972	-0.232156	-1.03816	-0.180885	1.28348	1.4813	1.18072	1.59069	-1.64837	-1.69047	-0.34872	-0.0394627	LMNB1	3
-0.0195447	0.462854	1.13942	0.820758	0.972595	-0.00528644	1.27077	1.03327	-0.930108	-1.99075	-1.16578	-1.54729	-0.53212	-0.0308382	0.563746	-0.0416992	SLAMF1	6
-0.486867	-0.48307	-0.282343	-0.816452	-0.422641	-0.571151	-0.786793	0.188079	1.46663	1.6837	1.45361	1.75581	-1.10889	-0.811719	-0.7434	-0.0345024	TALDO1	3
-0.680859	-0.729346	-0.749291	-0.669893	-0.460931	-0.147014	-1.10864	0.547406	1.81377	1.33793	1.44531	1.43598	-0.656901	-0.513139	-1.11494	0.250558	TUFM	2
1.18803	1.33526	1.33774	1.68276	-0.884631	-0.732957	-0.124218	-0.126448	1.01301	-0.131188	0.189671	-0.572791	-0.928892	-0.982025	-1.26804	-0.995291	BCL2	4
0.416067	0.896034	1.15198	1.41566	-1.30094	-0.179627	0.625948	-0.809021	0.436895	0.825259	0.966814	-0.148196	-1.8071	-0.829402	-0.213239	-1.44714	MDM2	4
0.523529	0.697244	0.691051	0.689016	0.47731	0.607937	0.736101	0.823242	-2.08574	-1.3434	-1.71862	-1.3042	-0.0545249	0.69315	0.194044	0.373864	LAMP1	6
0.0214059	-0.45637	0.00249245	-0.0894091	-1.21811	-1.03918	-0.254621	-1.47371	2.05886	1.02322	1.25193	1.53034	-0.129935	-0.808475	-0.0873489	-0.331094	LRPPRC	3
-0.531675	-0.191207	-0.169758	-0.553029	-0.769064	-0.556975	-0.831017	-0.34911	1.76412	1.56805	1.6424	1.54817	-1.03123	-0.703656	-0.589308	-0.24672	CHCHD2	3
-0.542508	-0.598159	-0.917596	-0.865028	-0.209331	-0.23778	-1.06755	0.26838	1.93815	1.42887	1.1418	1.71417	-0.671007	-0.523747	-0.824424	-0.0342338	SNRPD2	2
-1.61686	-1.32919	-0.595917	-1.44947	-0.483759	-0.639754	-0.27668	-0.394402	0.267128	0.239966	1.14002	0.431515	1.12115	0.972044	1.47119	1.14302	RDH10	1
0.976917	0.759279	1.22944	1.78711	-0.767571	-0.192021	1.01631	-1.20162	-1.21486	-1.03111	-0.455861	-1.26841	-0.596429	0.468108	0.797665	-0.306945	ANKRD12	6
-0.506176	-0.459022	-0.0943565	-0.96239	-0.170563	-0.512117	-1.06329	0.158021	1.82518	1.46602	1.7702	1.14344	-0.648631	-0.907871	-0.991112	-0.047335	C17orf49	3
-0.0868845	-0.0554449	0.164984	-0.129911	-0.916784	-0.924286	-0.634709	-1.34877	2.14188	1.29346	1.04657	1.56261	-0.25282	-0.706904	-0.542253	-0.610745	EIF5B	3
0.590789	-0.733756	-0.304238	-0.179463	-0.551861	-0.756616	-0.973669	-0.50307	1.93495	0.930808	1.25715	1.34355	-1.93014	-0.360909	-0.00434788	0.240822	EEF1B2	3
0.400237	-1.49173	-0.755796	-0.357558	1.20417	0.143775	0.262224	0.584201	-1.25305	-1.27027	-0.831942	-1.04061	1.47363	0.951198	0.855897	1.12564	PASK	5
0.110206	0.0261626	0.158802	-0.368167	-0.527316	-0.332578	-0.768339	-0.358196	1.64426	1.34312	1.39947	1.50223	-1.63282	-1.42114	-0.457702	-0.317991	RRM1	3
0.432394	0.392773	0.798366	1.3493	-0.0556059	0.40887	1.32331	-0.64766	-2.01725	-1.48991	-0.593471	-1.43643	0.324204	0.146342	1.01294	0.0518329	XRN1	6
-0.180045	-0.174091	-0.0255922	-0.251171	-1.085	-0.837069	-0.663686	-1.21298	1.96469	1.32433	1.34052	1.66626	-0.378933	-0.587139	-0.489887	-0.410197	HSPA4	3
1.17044	1.31499	1.56601	1.59764	-0.30826	-0.724894	-0.361723	0.0417311	0.00156233	0.225327	-0.0659702	0.350254	-1.55601	-1.11931	-1.16291	-0.968878	HTATSF1	4
-0.346215	-0.284714	-0.147392	-0.364482	-0.888246	-0.700356	-0.662483	-0.68329	2.18837	1.4017	1.64262	1.20225	-0.524664	-0.94414	-0.436164	-0.452791	MTHFD2	3
0.232309	-0.161026	0.478955	0.300603	-1.51968	-0.898642	-0.198525	-1.65207	1.54693	1.00282	1.43174	1.33652	-0.918148	-0.609215	0.126981	-0.499553	PTGES3	3
-0.145966	0.407559	-0.0211288	0.509822	0.762424	0.799663	0.689299	0.723574	-2.16484	-1.28134	-1.63979	-1.20988	0.439002	1.01268	0.62042	0.498514	CTSS	5
-0.20036	-1.27346	-1.32996	-1.21648	-0.271698	-0.154861	-0.705606	-0.0182936	1.6912	1.49422	1.84401	0.820612	-0.295968	-0.290284	-0.321057	0.22798	RPL18A	2
1.09352	0.789423	1.0069	1.4519	-0.081736	0.23383	1.10673	-1.13334	-1.43502	-1.25521	-1.17763	-1.18856	0.0129388	0.367339	0.774246	-0.56533	VPS13A	6
-0.467945	0.190988	-0.281997	-0.413745	0.770755	1.37643	0.758025	1.24964	-1.64177	-0.981691	-1.23757	-1.716	0.822886	0.913642	0.278835	0.379527	CORO7	5
-0.706798	-0.701632	-0.607128	-0.703988	-0.973323	-0.452793	-0.464286	-1.13028	1.82304	1.15974	1.74487	1.42685	-0.724658	-0.216611	0.402401	0.124582	FXR1	2
0.226571	0.223669	0.36783	-0.271071	-0.363294	-0.287488	-1.06217	-0.34706	1.26855	1.4184	1.33159	1.30773	-1.83424	-1.63671	-0.271968	-0.0703373	FANCI	3
-0.0411098	-0.073242	0.00755651	-0.391202	-0.536989	-0.719809	-1.01292	-0.376491	1.61375	1.60784	1.3928	1.68982	-1.01552	-1.12875	-0.680631	-0.335095	NASP	3
0.0361523	0.0819676	0.614941	0.831531	0.561842	0.523472	1.31183	0.12181	-2.26414	-1.55739	-0.548055	-1.41008	-0.235319	0.747441	1.06183	0.122171	RABGAP1L	6
0.429605	0.461123	0.558908	0.72938	0.57933	0.516486	0.667792	0.356359	-2.1423	-1.4543	-1.57687	-1.04387	1.4928	0.0471283	0.199657	0.178781	DTX3L	5
-0.471253	-0.0504789	-0.286121	-0.78938	-0.818434	-0.557965	-0.897224	-0.687494	1.77265	1.566	1.50429	1.69034	-0.750186	-0.547516	-0.28888	-0.388342	PSMA2	3
-0.680699	-0.212102	-0.170853	-0.443928	-0.530809	-0.554109	-0.583752	-0.285643	2.44113	1.35077	1.52441	0.996182	-1.0145	-0.582074	-0.626703	-0.627325	SRP68	3
0.597798	0.611578	0.580672	-1.72242	0.710432	0.692651	0.68344	-1.76635	0.167473	0.280767	0.237693	-1.76635	0.596988	0.765109	0.651131	-1.32062	KDM5D	1
-0.628503	-0.445414	-0.391793	-0.745717	-0.928798	-0.473695	-0.787256	-0.972409	1.61766	1.55108	1.51104	1.82908	-0.406139	-0.424574	-0.180199	-0.124361	ATP5F1C	3
0.203785	0.14503	0.128042	-0.175963	-0.24866	-0.421658	-1.09398	-0.100529	1.45155	1.45017	1.31379	1.44041	-1.58465	-1.5692	-0.566976	-0.37116	NCAPD3	3
-0.425746	-0.225002	-0.0803234	-0.382996	-0.6457	-0.620734	-0.75964	-0.789706	1.90633	1.38499	1.70349	1.53009	-0.875951	-0.760096	-0.402739	-0.556275	MDH1	3
0.942442	0.204848	0.591223	0.887686	0.988014	0.427461	0.994223	0.827602	-1.66568	-1.66105	-1.56852	-1.38161	-0.219999	0.178072	0.145293	0.31	CHMP7	6
0.929004	-0.566162	-0.454807	0.865916	-0.328236	-0.380871	-0.206223	-0.635782	-1.06186	-1.43069	-1.37524	0.116663	2.10217	0.283714	0.692822	1.44958	SESN3	1
-0.433708	0.0884083	-0.622884	-0.189057	-0.868458	-0.569498	-0.99392	-0.568454	2.08753	1.44221	1.40744	1.47434	-0.277833	-0.749394	-0.673703	-0.553016	SCD	3
-0.818347	0.00946015	-0.20937	-0.273063	-1.07269	-0.424046	-0.848011	-0.259447	1.36827	1.56854	1.86126	1.57253	-1.07151	-0.384324	-0.580453	-0.43879	AARS1	3
0.656764	0.240224	0.902767	1.45838	0.352366	-0.133992	0.458991	0.106968	-2.25949	-1.38565	-1.44676	-0.929655	0.426378	0.275672	0.365641	0.9114	WDR11	6
-0.276109	0.339478	-0.152542	-0.167419	-0.421055	0.15541	-0.367444	-0.0618425	1.29799	1.76495	1.55242	0.950648	-1.99574	-0.817503	-0.778562	-1.02269	DDB2	3
1.80279	0.5019	0.639325	1.36794	-0.270086	-0.395008	0.438649	-1.46123	-0.414542	-1.4762	-0.880679	-1.29911	1.13617	0.386053	0.411661	-0.487634	TRAM1	6
-0.8059	-0.000857457	-1.42679	-1.34004	-0.0437291	0.26495	-0.889409	-0.098361	2.24141	1.41168	1.40919	-0.319483	0.126368	0.326906	-0.589988	-0.26594	SFI1	2
0.425068	0.35844	0.148101	0.287283	0.889296	0.632584	0.592576	0.988836	-2.17979	-1.29681	-1.67862	-1.21266	0.966733	0.465877	0.254719	0.358365	SZT2	5
-0.366282	-0.093589	-0.100682	0.246219	-1.26148	-0.737887	-0.457641	-1.35838	2.36027	0.879003	1.82344	0.504918	-0.288885	-0.19824	-0.254383	-0.696408	LMAN1	3
-0.384679	-0.470295	-0.363507	-0.6629	-0.746413	-0.562471	-0.863312	-0.504444	1.75566	1.52254	1.4905	1.84331	-0.593059	-0.711401	-0.491889	-0.257639	ATP5MC3	3
0.599385	1.00373	0.795496	0.320117	0.407758	0.912118	0.937375	0.809548	-1.62288	-1.26136	-1.92506	-1.45229	-0.0629501	0.528788	0.150578	-0.140352	CMTM3	6
0.187802	1.25506	1.00956	2.18684	-0.750399	-0.222732	0.653906	0.148325	-0.729624	-0.551688	0.627076	-0.94685	-1.93715	-0.37633	0.142507	-0.696302	MDFIC	4
0.596135	0.954278	0.754129	1.17696	0.658539	0.456397	0.968428	0.101777	-1.86607	-1.64001	-1.13763	-1.44022	-0.329509	0.571329	0.403307	-0.22784	ITSN2	6
-0.958693	-1.12599	-0.102109	-1.42761	-0.508006	-1.1144	0.0323631	-1.40941	0.438588	0.858296	1.13209	0.770839	1.32256	-0.113232	1.47647	0.728238	AHI1	1
-1.04444	-0.464726	-1.13533	-1.08114	0.836695	0.851277	0.661992	0.25653	-0.938689	-0.875936	-1.02836	-0.738579	1.76283	1.1917	0.911121	0.835047	TTLL3	1
-1.75601	-0.800205	-0.433365	-0.958597	-0.336071	-0.297448	0.676476	-0.26477	-1.35728	-0.269975	0.373043	0.144472	0.933933	1.16198	1.78466	1.39916	ANKRD28	1
-0.0861266	-0.198154	0.0375127	0.0855889	-1.19795	-0.892871	-0.332902	-1.32345	1.83453	1.3227	1.55684	1.38314	-0.682107	-0.71531	-0.163421	-0.628024	IPO7	3
-1.59067	-0.697207	-0.31231	-0.255367	-1.30489	-1.11016	-0.603698	-0.783474	0.798888	0.756921	0.5572	0.46091	2.04077	0.081224	0.783983	1.17788	ATP8B4	1
0.187838	0.274464	-0.160263	0.24457	0.840827	1.24223	0.954046	1.12468	-1.55987	-1.48928	-1.43255	-1.72651	0.264002	0.688276	0.249602	0.29793	BCL9L	5
-0.891957	-1.11246	0.143403	-1.66969	0.894644	0.654165	1.57336	-0.87694	-1.163	-0.106858	-0.129585	-0.425835	0.842303	0.50617	1.77697	-0.0146881	CD59	1
-0.494673	0.0712283	-0.0236792	0.218601	-1.22317	-1.06373	-1.14512	-0.295676	1.25326	1.56959	1.97683	1.05645	-1.03612	-0.477271	-0.540559	0.154047	PHLDA1	3
0.582194	0.301892	0.573759	0.592431	-0.886916	-0.954485	-0.340646	-1.11836	2.13979	0.8536	0.838407	1.11435	-0.648955	-0.901983	-0.934936	-1.21014	DDX21	3
0.262966	0.119062	0.368472	0.14547	0.993442	0.703705	0.780412	1.25462	-2.41801	-1.09127	-1.42559	-1.17625	0.143722	0.418333	0.357239	0.563673	AGAP2	5
-0.576853	-0.750468	-0.626625	-0.639737	-0.972749	-0.73372	-0.528143	-1.40567	1.98664	0.99629	1.62644	1.28879	0.344134	-0.355241	0.0950859	0.25182	EIF2A	2
0.806532	0.433096	0.698022	1.46143	0.412766	0.239692	1.18474	-0.12361	-1.55839	-1.76031	-0.935468	-1.70542	0.21453	0.113743	0.699721	-0.181079	PHC3	6
0.310114	0.524767	0.697127	0.626529	0.747221	0.641321	1.09162	0.647594	-2.32586	-1.5109	-1.22076	-1.16528	-0.247953	0.381978	0.624101	0.178377	KCTD7	6
-0.113319	-0.12704	0.0107894	-0.391617	-0.470852	-0.563908	-1.26428	-0.0848498	1.76446	1.43091	1.03828	1.7822	-1.25425	-1.20382	-0.47896	-0.0737538	SAE1	3
0.341449	1.09006	0.688429	0.732128	-0.126641	-0.424234	-0.627604	0.590431	1.89476	1.02113	0.168	-0.217431	-1.53723	-0.949632	-1.69543	-0.94819	BCL2L1	4
-1.32736	-0.973786	-1.4133	-1.66472	0.304373	0.612472	-0.0663444	0.957656	1.25864	1.11913	1.3266	0.28092	0.716586	-0.519225	-0.798922	0.187286	PFKL	2
-1.11197	-0.0674342	-0.624658	-0.928387	0.914171	1.65734	0.975247	1.2018	-1.05248	-0.896965	-0.884583	-1.42014	0.713311	1.06187	0.42367	0.0392082	DOK2	5
-0.749093	-0.963088	-0.839689	-1.17119	-0.509936	-0.551507	-0.712492	-0.643907	2.06834	1.3939	1.59409	0.932245	0.508341	-0.171872	-0.169552	-0.0145841	VDR	2
-0.0839975	0.15076	0.472856	0.166713	0.808998	0.520618	1.1972	0.526654	-1.91776	-1.62897	-1.35237	-1.36929	0.662636	0.734104	1.03099	0.0808501	ATG16L1	5
-0.025493	0.0893969	0.142126	0.572105	0.499932	0.663089	0.777667	0.672119	-2.30953	-1.63984	-1.41104	-0.899183	0.731936	0.710666	0.806773	0.619274	GIMAP2	5
-0.120239	0.136646	0.154191	-0.284819	-0.647973	-0.504648	-0.911288	-0.573516	1.81006	1.51482	1.30716	1.55209	-1.02988	-1.26255	-0.702081	-0.437978	NUP205	3
-0.470777	0.0906931	0.116527	-0.545672	-0.619359	-0.470067	-0.702086	-0.482134	1.62077	1.58468	1.41201	1.67717	-1.46171	-0.711168	-0.487182	-0.551703	PSMB2	3
0.592466	0.171252	0.160758	0.854691	0.668011	0.484996	0.71586	0.71183	-2.2413	-1.63304	-1.69338	-0.718746	0.13873	0.54778	0.6282	0.611886	MSL3	5
0.0307831	0.0893688	0.26652	0.416313	0.864346	0.477216	0.635334	0.902617	-2.00921	-1.53384	-1.46659	-1.23314	1.39156	0.150047	0.423937	0.594741	IRF9	5
0.148716	0.245779	0.0800193	0.204583	0.830188	0.481643	0.608912	0.631557	-1.89982	-1.50506	-1.71964	-1.27648	1.17971	0.723947	0.642904	0.623041	PHYKPL	5
-0.51371	-0.344134	-0.314857	-1.08615	-0.447256	-0.245876	-0.432542	-0.807957	2.13901	1.22568	1.6694	1.33215	-0.982226	-0.603809	-0.0734304	-0.514297	ATP5PO	3
0.5115	0.130977	-0.146867	0.369422	0.631864	0.385012	0.446172	0.613829	-1.83315	-1.60965	-1.36539	-1.52352	1.29189	1.03109	0.502964	0.563857	ZBTB4	5
0.000266288	-0.227934	-0.0806234	-0.0164452	-1.11813	-1.18555	-0.709408	-0.863538	2.15892	1.39551	1.44478	1.16039	-0.465718	-0.588772	-0.346117	-0.557626	YWHAG	3
0.265327	0.08325	0.137005	-0.163383	-0.734537	-0.930149	-0.780056	-1.00522	2.14221	1.31298	0.912407	1.62241	-0.775539	-0.818168	-0.619655	-0.648877	CCT2	3
-0.157091	-1.61583	-0.824144	-0.742191	-0.591898	-0.709891	-0.506394	-0.909769	1.99274	0.82665	1.10464	1.12213	1.28985	-0.586783	0.212043	0.0959299	FLOT1	2
0.155289	0.667101	-0.00351415	0.237262	0.795179	1.10888	0.716809	0.909171	-2.33903	-1.03232	-1.31965	-1.43387	0.397081	0.860712	0.146664	0.134226	ABCA7	5
1.07775	0.604902	0.737226	1.18658	0.752986	0.0366853	0.24735	1.52253	-2.06029	-0.807017	-1.05532	-0.432065	-1.28427	0.0172611	-0.810311	0.266008	PLEKHO1	6
-0.123912	0.714142	0.637388	-0.141445	0.606681	0.637969	0.614251	0.923339	-2.54525	-0.926133	-0.728127	-1.67116	0.0340235	0.899222	0.575213	0.4938	GPR68	5
-0.211112	-0.521636	-0.176061	-0.113415	-1.02947	-0.942492	-0.097201	-1.78219	2.3805	0.559838	1.62731	0.521829	0.384439	-0.295295	0.249699	-0.554738	TAF1D	2
0.843392	0.967454	0.255999	0.814081	0.979448	0.220349	0.169441	1.00179	-1.73807	-1.41196	-1.87639	-1.19931	0.551855	0.0757669	-0.173622	0.519778	SPG7	6
-0.433843	-0.625791	-0.343931	-0.984606	-0.583764	-0.772471	-0.767709	-0.839467	2.60136	1.13999	1.45884	0.734474	0.290162	-0.320833	-0.160391	-0.392019	IRF4	2
-1.36808	-1.20012	-1.31096	-1.54976	-0.198816	-0.240292	-0.536287	0.712452	0.777737	1.65173	1.31032	0.850533	0.453379	0.0288135	-0.192135	0.811476	ECH1	2
0.202791	0.212837	-0.0986976	0.297361	0.768195	0.666833	0.465021	1.38692	-1.85703	-1.03243	-1.7238	-1.57402	0.881455	0.467174	0.120272	0.817118	TUBGCP6	5
0.122596	0.0195522	-0.203079	0.174283	0.906833	0.945943	0.786944	0.803865	-2.03224	-1.4583	-1.55654	-1.14312	0.921854	0.848049	0.396832	0.466536	RASGRP2	5
0.786286	0.541064	0.898239	1.00679	0.490948	0.230611	1.23331	-0.412808	-1.86778	-1.55199	-1.24212	-1.39729	0.260395	0.162073	0.891828	-0.029545	AKAP9	6
0.937877	-0.402019	0.0558973	0.545922	1.12201	-0.193643	0.444553	0.680154	-1.4517	-1.85052	-1.63833	-0.945115	1.19577	0.240926	0.233951	1.02427	MLXIP	5
0.470676	1.14629	1.67835	1.4155	0.411125	-0.07699	0.842758	0.349354	-1.47073	-1.82249	-0.485607	-0.798249	-0.640787	-0.541275	0.241359	-0.719293	CALCOCO2	6
-0.0647709	0.621996	-0.159222	0.0322227	1.19763	0.790041	0.37198	0.412308	-1.95407	-1.33019	-1.18472	-1.60452	1.06387	1.11337	0.484026	0.210057	GABARAPL1	5
-0.398928	-1.11392	0.447427	-0.138988	0.115895	-1.18025	0.325964	0.165804	-1.39031	-0.742615	-0.629233	-0.416543	2.18206	0.122528	0.827646	1.82347	PDE4DIP	1
0.670443	0.973706	0.981353	1.1892	0.375563	0.375087	1.08748	-0.0974022	-1.8374	-1.41082	-1.54573	-1.26467	-0.12081	0.408284	0.417384	-0.201665	RALGAPB	6
-1.58303	0.769677	-0.359607	-0.962343	0.535959	1.68122	0.709108	1.40496	-1.43408	0.611618	-0.357482	-0.147556	-1.49267	0.390947	0.482267	-0.248981	HLA-DMA	5
1.09884	0.685449	0.82012	1.25422	0.812795	0.00979948	0.330102	1.2656	-1.5182	-1.47476	-1.66115	-0.82997	-0.285084	-0.0871183	-0.758118	0.337486	ARRB1	6
0.0998363	-0.0261677	-0.0292379	-0.148021	-0.884799	-0.951786	-0.925906	-0.806006	2.00257	1.3119	1.4111	1.48181	-0.349161	-0.986302	-0.737799	-0.462033	PAICS	3
0.511473	-0.660752	-0.0986497	0.748096	0.343748	0.0259071	0.974287	0.0354652	-1.51088	-1.96653	-1.24102	-1.00233	0.934732	0.710377	1.39687	0.799197	ATP8A1	5
0.0323578	0.244941	0.249876	-0.103658	-0.7389	-0.463524	-0.754533	-1.07259	1.54612	1.40836	1.51168	1.47744	-1.38546	-1.08732	-0.248719	-0.616077	TOPBP1	3
-1.11428	-1.08778	-1.16666	-0.886729	0.84479	0.420621	0.909079	0.211705	-0.201326	-1.04159	-0.5299	-0.63782	2.26629	0.212201	1.05764	0.74375	RRBP1	1
-0.292406	-0.245016	-0.143667	0.246629	-1.83329	0.0737477	0.409819	-1.36204	1.41699	0.868422	1.85812	1.01787	-1.27124	-0.372191	0.20725	-0.579002	CCNG1	3
-1.17397	-0.0525644	-0.608464	-0.93753	-0.812354	-0.301122	-0.647015	0.135107	2.13257	1.55113	1.44602	1.11147	-0.463542	-0.48408	-0.60889	-0.286769	PFKP	2
-1.01269	-0.262669	-0.0587839	-0.456274	0.515142	0.692612	0.898731	0.44915	-2.49066	-0.444148	-0.194244	-0.544115	-0.602068	1.25177	1.73144	0.526805	PYHIN1	5
0.161606	0.0136097	0.194888	-0.38508	-0.457072	-0.562725	-0.993161	-0.191907	1.50144	1.54799	1.41833	1.41736	-1.19988	-1.63954	-0.635039	-0.190835	MCM2	3
0.122607	0.783508	0.363661	0.119884	0.606491	1.0856	0.966603	0.446023	-1.81458	-1.46536	-1.65127	-1.4323	0.036031	0.843848	0.743623	0.245632	WASHC2C	5
1.1391	-0.0946403	0.046186	1.37843	0.843915	0.145639	0.805726	0.0413646	0.139209	-2.00448	-1.45695	-1.67448	1.10188	0.121283	-0.456631	-0.0755437	DENND11	6
-1.03957	-0.81466	-0.795298	-0.819572	0.499535	0.756774	0.924077	-0.53265	0.0863444	-1.27068	-0.564066	-1.16607	1.93557	1.13927	1.1964	0.464586	SAT1	1
1.06215	0.860274	0.885178	1.45532	-0.0533552	0.196917	1.30349	-0.703025	-1.16982	-1.59141	-0.748253	-1.63438	-0.347395	0.185645	0.72527	-0.426611	TAOK1	6
-0.219455	-0.145275	0.264127	-0.0260563	-1.02513	-0.859703	-0.781384	-0.992521	1.85286	1.71177	1.04865	1.49483	-1.1033	-0.238665	-0.385342	-0.595408	VMP1	3
0.559992	0.641043	0.386152	0.532772	0.713673	0.576121	0.663988	0.303421	-2.06293	-1.55166	-1.71823	-1.21344	0.572742	0.879996	0.461128	0.255241	ZNF266	5
-0.374562	-1.28077	-1.42711	-0.845478	0.432181	-0.137697	-0.129347	0.533055	-0.0793666	-0.608805	-0.684456	-0.0746736	2.4956	0.119426	0.4219	1.64011	PCED1B	1
0.218623	0.238694	0.454264	-0.0545739	-0.757839	-0.474555	-0.901695	-0.62156	1.38067	1.48632	1.46945	1.34137	-1.54726	-1.35367	-0.417457	-0.460788	ATAD2	3
0.293805	0.439605	0.449125	0.417875	-1.05088	-0.779202	-0.685681	-1.04	2.48957	0.91886	0.718513	0.992436	-0.93544	-0.790716	-0.677843	-0.760024	HSPH1	3
1.00425	0.247728	0.5121	0.992916	0.962587	0.374834	0.925163	0.462467	-1.96597	-1.72816	-1.19151	-1.40036	0.36428	-0.00284509	0.423958	0.0185737	TNRC6B	6
0.596902	0.279451	0.36479	0.998003	0.474227	0.161442	0.909272	-0.363865	-2.25148	-1.50441	-1.34485	-1.02172	0.856878	0.531802	0.941094	0.372472	PIKFYVE	6
1.26436	1.18474	1.12321	1.5107	0.511664	0.338549	0.51916	0.726203	-1.05393	-1.23483	-1.03744	-0.985427	-1.23862	-0.245288	-0.538278	-0.844774	TNFSF8	6
-0.42415	-0.0991089	-0.322289	-0.633763	-1.20935	-0.635255	-0.829825	-0.484955	2.14605	1.31351	1.37699	1.55846	-0.551888	-0.344444	-0.611769	-0.248221	PSMB1	3
-0.629709	-0.713805	-0.888749	-0.954413	-0.208805	-0.317229	-0.678372	0.226184	2.44604	1.15913	1.75535	0.468973	-0.131566	-0.435203	-0.936469	-0.161352	ACTR1B	2
-0.355033	0.357161	0.189168	-0.0549903	0.725267	1.14084	1.29838	0.460923	-2.24246	-1.03453	-1.10318	-1.37068	0.176648	0.785903	1.06618	-0.0395902	AGO4	5
0.344551	-0.017028	0.474876	0.400084	0.968817	0.38626	1.12863	0.91874	-1.36052	-2.07287	-1.35134	-1.51849	0.221648	0.309624	0.886831	0.280195	KANSL1	5
0.0220084	0.549746	0.276543	0.0849813	0.817467	1.08079	0.670469	1.18271	-2.13546	-1.39129	-1.6408	-1.01245	0.23238	0.704823	0.346967	0.211108	TRPV2	5
-0.433595	-0.0111886	-0.269893	-0.446802	0.594508	0.0338595	0.157604	0.840538	-2.38525	-0.320359	-0.907195	-0.985284	1.94225	0.173088	0.886829	1.13089	BMF	5
1.27095	0.982669	1.06843	0.887124	0.532476	0.389913	0.419802	0.833731	-0.282485	0.166833	-0.140392	-0.251298	-1.73249	-0.964734	-1.62888	-1.55165	RNF157	4
-1.41464	-0.948938	-2.12108	-1.15695	0.65922	1.16355	0.654352	-0.0107298	0.364289	0.461455	0.149286	-0.405467	0.638959	1.72212	0.354562	-0.109991	CCR4	1
1.083	0.740581	1.06053	1.1649	0.582424	-0.0796387	1.20681	0.308653	-1.58088	-1.77726	-0.711621	-1.22757	-0.673631	-0.0312739	0.588639	-0.653675	SSH2	6
0.516194	1.04712	1.05474	0.85563	0.467588	0.862575	0.962957	0.356572	-1.63998	-1.64202	-0.770913	-1.42422	-0.878476	0.3653	0.586508	-0.719577	STOM	6
-0.537638	-0.503677	-0.384959	-0.383363	-0.702569	-0.556553	-0.51928	-0.749285	1.99782	1.71119	1.59835	1.31711	-0.63814	-0.539228	-0.50526	-0.604512	AHCYL1	3
0.585529	0.434415	0.673887	0.752478	0.618185	0.364835	0.873931	0.153818	-1.91048	-1.58613	-1.65535	-1.39564	0.697628	0.364271	0.78193	0.246702	VPS13B	6
-1.23798	1.19746	0.415317	0.564877	-0.99827	0.920829	0.227284	0.654259	-0.730729	1.15956	0.73589	0.428734	-2.46054	-0.00236251	-0.139358	-0.734971	HLA-DQA1	4
0.080449	0.305978	0.271261	0.377609	0.723412	0.730547	0.805155	0.173704	-2.26083	-1.2412	-1.29832	-1.37661	1.33987	0.609555	0.740608	0.0188132	TRIM38	5
0.531804	0.317727	0.133099	0.499317	1.01246	0.717485	0.449984	1.07656	-2.09522	-1.1508	-1.53059	-1.53697	0.66001	0.710343	-0.081252	0.286046	JADE2	5
0.238318	0.598472	0.683519	0.599307	0.172236	0.957175	1.20208	0.0115346	-2.12805	-1.00243	-1.48866	-1.19866	-0.384922	1.25315	0.658354	-0.171423	MRFAP1L1	6
0.977755	0.881869	1.08207	2.21966	-1.10477	0.148422	0.758123	-1.08743	-1.14288	-0.693589	-0.561329	-1.01688	-0.435568	0.381694	0.350538	-0.757689	TMEM30A	6
0.803912	0.166633	0.775824	1.13368	0.394315	0.51142	1.39886	0.148059	-1.62633	-1.81434	-1.03006	-1.44113	-0.569172	0.411437	0.68755	0.0493541	DYRK2	6
-0.549932	-0.405903	-0.607683	-0.831975	-0.529249	-0.312329	-0.921933	0.0870618	1.75789	1.70834	1.3773	1.62533	-0.75914	-0.570656	-0.863413	-0.203703	PRDX2	3
0.672482	0.662479	0.413832	0.980173	0.755198	0.178181	0.592385	0.0681167	-1.42451	-1.76074	-1.41744	-1.83282	0.958459	0.365853	0.675417	0.112943	ASH1L	6
0.843703	1.7759	1.6235	0.94939	0.0294271	0.49579	0.457027	0.484534	-0.470572	-0.397562	-0.937747	-0.546791	-1.55885	-0.883372	-0.484516	-1.37985	SLC20A1	4
-0.00524923	-0.154742	-0.163421	-0.0542571	-1.17142	-0.609852	-0.609604	-1.35988	2.05856	1.15075	1.68341	1.22725	-0.694473	-0.492913	-0.277833	-0.526328	DARS1	3
0.754838	-0.0607292	0.557584	0.680985	0.570421	-0.165577	0.757602	0.511516	-2.01973	-1.87209	-1.30649	-1.08091	1.04166	0.584543	0.645634	0.400738	KLRB1	6
-0.396777	-0.0523412	-0.373842	-0.561954	-0.466501	-0.183633	-0.61678	-0.552482	2.67044	1.08714	1.67987	0.517598	-0.62794	-0.484969	-0.627139	-1.01069	ENO2	3
0.252809	0.823146	0.489252	0.786594	0.341402	0.640639	0.905279	0.153665	-2.25502	-1.14418	-1.7859	-1.11535	0.229437	0.782091	0.709582	0.18655	PARP15	6
0.937949	0.248124	0.846425	1.31192	0.15989	0.127448	1.27829	-0.526356	-1.35775	-1.86773	-0.779815	-1.67193	0.235386	0.283307	0.885915	-0.111075	RICTOR	6
-0.85262	-0.191188	-0.508772	-1.15018	-0.600196	-0.117643	-0.570262	-0.419859	2.04721	1.3111	2.18658	0.539683	-0.476796	-0.327507	-0.229755	-0.639801	JOSD1	2
-0.0847615	-0.188509	-0.149703	-0.135013	0.914742	0.629893	0.883874	1.01131	-2.34579	-1.20595	-0.958998	-1.33369	0.649988	0.821404	0.660035	0.831171	YPEL3	5
-0.195724	0.102333	-0.0317089	-0.280469	-0.783835	-0.786233	-0.625264	-0.899944	2.32611	1.20042	1.39465	1.31946	-0.654767	-0.816635	-0.622053	-0.646337	TARS1	3
0.187587	-0.63329	-0.79397	-0.370413	1.03207	0.742117	0.884435	0.729327	-1.29885	-1.56468	-1.24492	-1.31444	1.19897	0.881777	0.868015	0.69626	SYNGAP1	5
-0.00271478	0.340831	-0.057836	-0.302442	1.08637	0.839719	0.609743	0.611259	-2.05206	-1.2751	-1.25993	-1.54504	0.794787	0.971056	0.649956	0.59141	FCHSD1	5
0.114579	0.541253	-0.0842326	0.496228	0.373705	1.19473	1.10446	1.41039	-0.863216	-1.4958	-1.49023	-2.06264	0.255739	0.215679	-0.0179012	0.307254	PLEC	5
1.06318	0.640588	0.563911	0.822803	0.869393	-0.0947541	-0.0185753	0.638889	-1.49737	-1.40282	-1.9025	-1.32989	0.840562	0.208738	-0.319141	0.916982	FCGBP	6
-0.577111	-0.275754	-0.0219304	-0.747372	-0.385463	-0.42509	-0.62676	0.0642972	1.14745	1.75507	1.47421	1.82088	-1.51778	-0.874028	-0.514041	-0.296581	SOD1	3
-0.810269	-0.960415	-0.645251	-0.4942	0.154126	0.283194	1.1917	-0.602398	-1.15621	-0.832873	-0.652424	-0.786495	1.96905	0.930299	1.47711	0.93505	CBLL1	1
-0.846581	-1.0017	-0.769435	-1.48798	0.907705	1.33836	1.29087	0.890921	-0.428885	-0.754978	-0.143077	-1.60113	0.711441	0.559159	1.08608	0.249232	BIN1	5
-1.68548	-1.09343	-0.804584	-0.611541	-0.448627	0.0305999	0.166965	-0.220072	1.90452	0.952897	0.868304	2.01542	-0.208236	-0.379823	-0.186541	-0.300366	C12orf75	2
0.476189	0.355927	0.450365	1.0416	0.277471	0.776916	1.31264	-0.0253398	-1.98378	-1.55266	-1.36392	-1.35136	0.180121	0.568377	0.747224	0.0902172	TNKS2	6
-0.271335	0.234766	-0.0210681	-0.570064	-0.589347	-0.542254	-1.01361	-0.244708	2.3167	1.40914	1.41331	0.985629	-0.553759	-0.770287	-0.945251	-0.837869	SLC1A5	3
2.25365	0.200621	0.30019	2.00566	0.197532	-0.91318	0.558936	-0.971942	-0.641428	-1.21035	-0.401592	-1.1329	0.0954567	-0.276069	0.306467	-0.371042	PTAR1	6
1.23349	1.08079	1.10967	1.47665	0.0928853	0.303345	0.908868	-0.295002	-1.25495	-1.4632	-1.55812	-1.03685	-0.480701	0.188188	0.267663	-0.572731	SAR1A	6
-1.26087	-0.847285	-1.06993	-1.47111	-0.537664	-0.979714	-1.04806	0.42044	1.62819	0.824232	0.674808	0.429757	1.24909	0.602365	0.639737	0.746011	PTMS	2
-0.529392	-0.59899	-0.325807	-0.758761	-0.456413	-0.522552	-0.777594	-0.135184	1.97996	1.52907	1.65487	1.39065	-0.726221	-0.774627	-0.656511	-0.292493	UQCRC1	3
0.705985	0.288094	0.201665	0.461806	0.859954	0.282372	0.565194	1.0828	-1.88975	-1.28196	-1.82965	-1.35858	0.969857	0.602978	-0.0351144	0.374342	SGSM2	5
-0.248841	0.205033	-0.0813408	0.0675519	0.593744	1.03265	0.79495	0.766191	-1.99731	-1.40212	-1.22168	-1.51422	1.02352	0.947926	0.630333	0.403614	C11orf21	5
0.482352	0.732944	0.808244	1.14438	0.324276	0.417786	1.17149	-0.152006	-1.86069	-1.72025	-1.29096	-1.2806	0.115277	0.18157	0.904101	0.0220878	RC3H2	6
0.171802	0.216197	-0.130569	0.378498	0.707513	0.934007	0.645416	0.963987	-2.13108	-1.4531	-1.61155	-1.03198	0.315691	1.04573	0.321325	0.658116	GIMAP1	5
0.389155	0.279484	0.196906	0.411518	0.908195	0.539924	0.725625	0.752334	-2.13975	-1.55935	-1.60324	-1.20278	0.580176	0.604358	0.551245	0.566197	DNASE1	5
1.15704	0.602458	0.302156	0.915749	0.87628	0.413744	-0.0824953	0.935064	-1.7961	-1.36374	-1.80688	-1.08816	0.680134	0.298349	-0.501872	0.458283	IKBKE	6
1.0105	1.5049	1.27816	1.87937	-0.74691	-0.582024	-0.531457	-0.56913	-1.25886	-0.157051	-0.187546	0.00201632	0.99949	-0.690874	-1.08072	-0.86986	TNFSF10	4
-0.236924	-0.413899	-0.102656	-0.359409	-0.633633	-0.852385	-0.499384	-0.772533	2.0981	1.17346	1.77675	1.39404	-0.717635	-0.875514	-0.391098	-0.587279	RFC1	3
0.270265	0.736984	-0.00602281	0.172662	0.853529	0.81894	0.494282	0.168532	-2.23666	-0.663213	-1.84544	-1.30664	0.867284	1.09919	0.296825	0.279478	SNX19	5
-0.757198	-0.431598	-0.727215	-0.666332	-0.758415	-0.449713	-0.893861	-0.764775	2.10334	1.49679	0.968606	1.79903	-0.109575	-0.425432	-0.207683	-0.17597	CYB5B	2
0.344347	0.630778	0.0488821	0.745577	0.804861	1.29195	0.876152	0.979724	-0.976408	-1.22069	-1.85713	-1.83339	0.0205965	0.651227	-0.0604333	-0.446042	TAGAP	5
-0.593455	0.270153	-0.113436	-0.639216	-0.880057	-0.519161	-1.34524	-0.509463	1.48415	1.78085	1.36868	1.58854	-0.205199	-0.993035	-0.355125	-0.338991	DHCR24	3
1.80332	0.004126	1.20501	1.90879	0.189762	-1.16076	0.936527	-0.421891	-0.821329	-1.15916	0.0674678	-0.502134	-0.262161	-1.31834	-0.340194	-0.129038	RCAN3	4
0.480943	0.896437	0.661945	0.745352	0.801567	0.724878	1.07504	0.723739	-1.97795	-1.37731	-1.54632	-1.20581	-0.563191	0.34484	0.179262	0.0365688	KIDINS220	6
1.26825	0.403234	0.346241	0.952823	0.718642	0.267098	0.489326	0.23743	-1.99766	-1.3108	-1.75578	-1.24408	0.354593	0.861046	0.321394	0.0882426	SUPT7L	6
-0.94685	-1.45398	-0.408024	-0.88507	-0.887575	-1.22963	-0.546249	-0.589923	0.831794	0.618751	1.19098	1.47447	1.38524	-0.212429	0.620856	1.03765	FGFR1	2
-0.516264	0.196148	-0.419965	-0.477436	0.801306	1.40651	0.752278	1.31244	-1.53631	-0.9545	-1.22509	-1.70513	0.82916	0.888477	0.237049	0.411318	CORO7-PAM16	5
-0.374031	0.4531	-0.366566	0.0671317	0.849419	1.58914	0.937264	1.1723	-1.47324	-1.1779	-1.41461	-1.58286	0.0456057	0.756443	0.607973	-0.0891727	IQSEC1	5
1.03927	1.00005	1.56597	1.40978	-0.831508	-0.515381	0.0706839	-0.854556	0.50549	0.128448	0.0913778	0.860501	-1.77088	-0.556962	-0.956981	-1.1853	UGP2	4
0.11834	0.0993561	0.374567	-0.517708	-0.0320346	-0.0181975	-0.951906	-0.21027	1.13619	1.07841	1.22902	1.37257	-2.23341	-1.6534	-0.0057538	0.214226	RACGAP1	3
0.730792	0.368423	0.520417	1.13762	-0.171715	0.111179	1.07533	-0.719911	-2.07012	-1.22665	-1.34912	-1.04529	0.540145	0.931682	1.08609	0.0811129	TTC14	6
-1.05336	-0.996512	-1.58937	-1.37059	0.569112	0.308164	-0.804628	-0.123502	1.18844	1.05875	0.996027	1.54837	0.740987	-0.744188	-0.281255	0.55355	ELMO1	2
0.981714	0.392511	1.00714	1.32336	0.461255	-0.11957	0.986817	0.199008	-1.60505	-1.8551	-1.3029	-1.30416	-0.250549	0.38354	0.39497	0.307016	RAPGEF6	6
0.600084	1.28465	0.861826	1.08938	-0.627874	-0.229755	-0.612121	0.432031	2.05254	0.018881	0.123394	-0.294758	-1.57519	-1.0018	-1.03241	-1.08887	SYNE3	4
-0.531378	-0.481071	-0.128227	-0.526809	-0.888183	-0.546963	-0.299521	-1.39125	1.75506	1.36614	1.68039	1.57545	-0.313912	-0.690829	-0.0854909	-0.49341	SRPK1	3
0.484074	1.71805	1.62681	1.65289	-0.341551	-0.6603	-0.471763	0.708016	0.333864	-0.190205	-0.289162	-0.295122	-0.833197	-1.30945	-1.3466	-0.786355	NEDD9	4
-0.70604	-0.921242	-0.864759	-0.845739	-0.110896	-0.990578	-0.860942	0.308265	1.49386	1.75155	1.23063	1.66292	0.21385	-0.653925	-0.522935	-0.184012	PRDX5	2
-0.073595	-0.190917	-0.0544836	-0.20697	-0.88259	-0.781784	-0.78875	-0.83438	1.59911	1.52193	1.66782	1.61439	-0.921141	-0.88321	-0.340225	-0.445214	PRDX3	3
-1.52869	-1.49217	-0.869294	-1.37156	-0.362201	-0.454681	-0.239059	-0.608178	1.21984	0.757497	1.26898	0.951137	1.04546	0.0392966	0.742263	0.901359	NCALD	2
0.0402086	0.544504	0.302926	0.56889	0.5913	0.926349	0.676436	0.76506	-2.02511	-1.48115	-1.87625	-0.998076	0.0650775	0.739494	0.591603	0.568731	WASHC2A	5
1.07245	0.676369	0.941396	1.02703	0.920311	0.293564	0.842012	0.59743	-1.6999	-1.50395	-1.34028	-1.35821	0.496794	-0.163783	-0.220252	-0.580985	ANKFY1	6
1.71234	1.19973	0.62861	2.13177	-0.251686	0.0142544	-0.503914	-0.343113	-1.18342	-0.0589583	-0.422852	-0.507919	-1.06713	0.507225	-0.542422	-1.31252	INPP4B	4
0.50357	0.145033	0.264459	0.666223	0.881555	0.302343	0.740416	0.720567	-2.13711	-1.29885	-1.68013	-1.32496	0.940749	0.524201	0.360438	0.391501	CHD6	5
-0.526811	-0.054587	-0.157172	-0.230619	0.723169	0.869672	0.537836	0.602147	-1.74475	-1.1411	-1.60442	-1.22077	1.47411	1.0655	0.688814	0.718998	APOL1	5
-0.747306	-0.969414	-1.06341	-0.610781	-0.627685	-0.275398	-0.684425	-0.0874566	2.03145	1.1524	1.83534	1.01977	-0.814192	-0.152794	-0.504284	0.498184	CARS1	2
0.304365	-0.341003	0.0933732	-0.1258	0.981915	0.443212	0.675674	0.771754	-1.59704	-1.67458	-1.08878	-1.74388	0.827118	0.71399	0.540439	1.21923	ARRDC2	5
-0.521439	-0.332839	-0.105999	-0.605946	-0.686595	-0.719431	-0.728805	-0.460964	2.15976	1.30703	1.72723	1.29098	-0.725341	-0.795068	-0.361957	-0.440622	PGAM1	3
0.315998	0.0914474	0.413764	0.789656	-0.360605	0.34231	1.19863	-0.887464	-1.80926	-1.37743	-0.919023	-1.28244	1.03799	1.16106	1.24016	0.04521	ORMDL1	6
-0.0154152	0.0351234	0.512833	-0.938835	-0.838875	-0.574425	-0.522599	-0.844485	2.16257	1.18174	1.82416	0.619961	-0.677223	-0.620466	-0.230628	-1.07343	SLC7A5	3
-0.419637	0.399297	1.12656	-0.239004	0.41951	0.465121	1.09493	0.687769	-0.539889	0.367533	1.2046	-0.211833	-2.5904	-0.983113	0.436777	-1.21821	HLA-DRB5	4
0.828239	1.01723	0.637035	0.90858	0.595894	0.982179	0.782327	0.636492	-1.66774	-1.04583	-1.32847	-0.404921	-1.79129	0.510556	0.00131467	-0.661592	MAP4K4	6
-0.0586365	-0.00630215	0.00104457	-0.624039	-0.141799	-0.133928	-1.09483	-0.16778	1.58527	1.29806	1.4361	1.26307	-1.86897	-1.40028	-0.163605	0.0766274	SPAG5	3
0.0684218	0.308169	0.654185	0.0729936	-0.759978	-0.594694	-0.295467	-0.663929	1.64102	1.20592	1.40191	1.22825	-1.71872	-0.998311	-0.432048	-1.11773	MCMBP	3
-0.88485	0.206881	-0.608492	-0.442921	-0.264863	0.296649	-0.177829	0.359882	2.47971	0.81774	1.83616	-0.341776	-0.979689	-0.422006	-0.727984	-1.14661	SLC2A1	3
0.0893929	0.774513	0.308749	0.113457	0.734089	1.32251	0.796123	0.671001	-2.33049	-0.891578	-1.14112	-1.10836	-0.862133	0.955371	0.695116	-0.12664	GAB3	5
0.583632	0.500788	0.524759	0.646272	0.808389	0.695283	0.855523	0.585828	-2.14746	-1.26059	-1.68092	-1.12656	-0.457234	0.862611	0.490864	0.118809	E2F3	6
-0.986751	-0.692692	-0.661533	-0.931575	-0.177632	-0.422141	-0.384557	-0.466483	2.68955	0.362745	1.63139	0.267796	0.984794	-0.43187	-0.160233	-0.620804	YEATS2	2
-0.330067	-0.179044	-0.446774	-0.58869	-0.56948	-0.410526	-0.7545	-0.760803	1.99756	1.78955	1.33833	1.41579	-0.922174	-0.499606	-0.518651	-0.560903	GOT2	3
-0.385708	-1.17689	-1.44516	0.0202778	1.42454	1.21071	0.783893	1.71859	-0.67917	-0.903577	-0.312967	-1.47858	0.207643	0.541567	-0.151837	0.626678	ARHGEF18	5
0.213508	0.259243	0.329475	0.222385	0.964134	0.702464	0.879021	0.929306	-2.07478	-1.50232	-1.51104	-1.30365	0.112581	0.76731	0.582332	0.430033	RETREG3	5
0.445231	0.582561	0.475632	0.037095	0.971011	0.915934	0.590585	0.827381	-2.05126	-1.11606	-1.58154	-1.60173	0.392712	0.824734	0.252874	0.0348421	IL12RB1	5
1.04155	0.688298	0.57032	1.00228	0.722658	0.582253	0.968334	0.469028	-1.7913	-1.33959	-0.951449	-1.5984	-1.05253	0.542142	0.402465	-0.256059	BCL11B	6
-0.0391098	0.376793	0.10202	0.188577	0.832804	0.580686	0.530263	0.902101	-1.99821	-1.42561	-1.62239	-1.298	1.17643	0.604969	0.543965	0.54473	CHKB	5
-0.0222996	0.123004	0.487437	0.265309	0.327146	0.615173	1.09444	0.266784	-2.80069	-1.06768	-0.905828	-1.02571	0.400773	0.461653	1.12129	0.659195	ABCB1	5
0.530035	0.156601	0.322578	0.370244	-0.401389	-1.02468	-0.7997	-0.734467	2.16885	1.09637	0.647639	1.39068	-0.490421	-0.845488	-1.18548	-1.20137	NOLC1	3
0.202216	0.481663	-0.171113	-0.260551	1.04232	0.554764	0.136736	0.674526	-2.06511	-1.09518	-1.67534	-1.22183	1.07867	0.888472	0.606916	0.822844	PLEKHG2	5
0.00328398	0.274929	0.024169	0.347647	0.739981	1.02479	0.869932	1.00777	-1.99588	-1.29407	-1.5972	-1.4484	0.352448	0.742905	0.490131	0.457567	C16orf54	5
-0.556197	1.28617	0.0583859	-0.00335813	0.391569	1.49987	0.583673	0.747228	-1.82488	0.259134	-0.360807	-0.931642	-1.90283	1.01991	0.432196	-0.698424	PLEK	5
-0.0831997	0.458417	0.450655	0.297939	0.891979	0.819906	0.707754	1.00144	-2.24068	-1.24418	-1.58784	-1.25165	0.564892	0.577445	0.379398	0.25773	APOL2	5
-0.642969	-0.757807	-1.05569	-1.25015	-0.0920866	0.0932334	-0.57294	0.576572	1.90836	1.07295	1.98044	0.688016	-0.632035	-0.3117	-0.985679	-0.018501	RHOG	2
-1.0661	-0.757247	-0.756181	-0.703158	-1.05414	-0.680116	-0.497527	-1.44362	1.64473	1.30811	1.14744	0.893518	1.22389	0.0255908	0.48606	0.228753	ACSL4	2
-0.845758	-0.809643	-0.877699	-1.06269	-0.830421	-0.0367694	-0.616136	-0.571026	1.63436	1.48047	1.14734	1.46535	-1.22876	0.208887	0.537166	0.405339	MRPS27	2
-0.122308	-0.00478545	-0.25995	-0.510157	-0.441922	-0.557563	-0.823234	0.0350335	1.88825	1.75589	1.49672	1.07566	-0.669369	-0.816674	-1.35369	-0.691902	RAD23A	3
-0.673715	-0.480307	-1.38999	-0.889594	0.00824236	0.387241	-0.651027	0.195476	-0.258123	0.569252	-0.279434	-1.09701	2.60097	1.52512	-0.0315222	0.464418	GATA3	1
-1.06982	0.00272559	-0.177109	-0.845198	-0.227447	0.106126	-0.297935	0.116108	1.83268	1.38102	1.94445	0.678303	-1.41341	-0.836861	-0.480322	-0.71332	SQOR	3
-1.29693	-0.383251	-0.682891	-1.08846	-1.30693	-0.0818569	-1.02625	-0.183281	1.3448	1.72321	1.7152	0.982116	0.0224979	0.105302	0.00705167	0.14967	TNFRSF9	2
0.231888	0.171166	0.303146	0.554051	0.771842	0.497978	0.713418	0.42823	-2.09728	-1.43494	-1.44593	-0.903649	1.8795	-0.0657488	0.22716	0.169167	PARP9	5
0.507438	0.39773	0.558336	0.674398	0.584662	0.216781	0.614067	0.497168	-2.55566	-1.455	-1.40534	-0.927767	0.622393	0.592965	0.557381	0.520453	ZNF75D	5
0.985511	0.728141	0.578966	1.33952	0.600761	0.292298	0.975593	0.397435	-2.11521	-1.5779	-1.19938	-1.12423	0.164939	0.0905326	0.15723	-0.294201	NABP1	6
0.577481	0.959868	0.822175	0.915303	0.63174	0.477089	0.748874	0.920238	-1.41091	-1.65761	-2.04601	-1.01923	-0.351272	0.291925	0.157574	-0.0172367	PCYT1A	6
-0.606797	-0.214864	0.19423	-0.525279	0.902681	1.06108	1.35726	0.577404	-1.25595	-1.58892	0.0253186	-1.69089	-0.674626	0.773973	1.44628	0.219106	TENT5C	5
0.674044	0.600969	0.158137	0.647901	1.21084	0.722944	0.571013	1.15648	-1.42016	-1.43612	-1.77808	-1.55819	-0.0788776	0.615365	-0.165596	0.0793286	USP36	5
0.941966	1.18512	1.11981	1.24791	0.0897462	0.494172	0.87266	0.0619085	-1.13407	-0.0213427	-0.15828	-0.451536	-2.10752	0.0942474	-0.661261	-1.57353	LPAR6	4
0.226303	0.398935	0.269406	0.479988	0.832508	0.975952	0.995634	0.18067	-1.79026	-1.62952	-1.74791	-1.21708	0.119212	0.865971	0.760138	0.28005	HEATR5B	5
-1.00711	-0.23142	-0.427333	-0.84199	-1.07389	-0.340122	-0.577024	-1.04384	0.958272	1.94173	1.45305	1.72647	-0.371071	-0.578037	0.282531	0.129785	OXCT1	2
0.993644	1.15763	1.15695	1.06082	0.968365	0.125431	0.583165	0.957952	-1.4282	-1.43634	-1.31669	-0.998919	-0.81292	-0.00868362	-0.505579	-0.496624	C9orf78	6
0.394964	0.291318	0.442238	-0.0362733	-0.536636	-0.809039	-1.07729	-0.429123	1.65025	1.53553	0.951603	1.54107	-1.11688	-1.04259	-1.00548	-0.75365	HNRNPAB	3
-0.0857151	-0.518479	-0.536252	-0.466775	-0.554534	-0.681295	-0.72312	-0.704989	2.16869	1.48424	1.58339	1.27419	-0.272772	-0.766912	-0.662371	-0.537287	PABPC4	3
0.621186	0.106547	0.438079	0.426616	0.546721	0.0622954	0.645941	0.410678	-1.50688	-1.87573	-1.79134	-1.11306	1.5279	0.391584	0.558501	0.550961	ATP10A	5
-1.34048	-0.732713	-1.64473	-0.598581	0.497935	1.84032	1.45122	0.760766	-1.21293	-0.338689	-0.00409131	-0.35433	0.0417338	1.14677	0.504698	-0.0169044	S1PR1	5
2.08906	0.660129	0.355305	1.40253	0.265885	-0.521661	-1.49625	0.366608	0.590398	-0.167695	-1.39147	-0.103677	-0.380402	0.0411849	-1.70901	-0.000937113	MAL	4
0.862073	0.731351	0.868364	0.864094	-0.206301	-1.23814	-1.00192	0.0711129	2.24246	0.365322	0.69645	-0.532173	-1.09457	-0.765773	-1.23759	-0.62477	NFKBIA	4
-0.126208	-0.184178	0.0293609	0.567152	0.705912	1.11995	1.6858	0.567596	-1.47572	-1.56855	-1.4499	-1.28963	-0.241179	0.729865	0.841977	0.0877596	RASSF3	5
-0.804787	-1.12487	-0.559882	-1.43953	-0.12812	-0.746752	-0.332971	-0.273254	-0.482731	0.542461	0.391528	-0.687424	2.16588	1.1561	0.989557	1.3348	NBL1	1
-0.45672	-0.868998	-1.01426	-0.891282	-0.302002	-0.437792	-0.872675	-0.568716	2.06333	1.45402	1.74018	1.07603	-0.362735	-0.281171	-0.277559	0.00034096	EIF2D	2
-0.710513	-0.0962235	-0.146804	-0.662373	-0.61274	-0.421704	-0.677476	-0.461714	1.53637	1.62297	1.37071	1.87385	-1.36086	-0.562885	-0.280977	-0.409643	DBI	3
0.133913	-0.0223432	0.204939	0.250209	0.610018	0.661115	0.734553	0.651413	-2.21943	-1.57898	-1.55829	-0.937986	0.781228	0.860792	0.762677	0.66617	GIMAP8	5
0.241969	0.490253	0.23004	0.495847	0.74684	0.665713	0.437121	1.22381	-1.92052	-1.16092	-1.83125	-1.47519	0.590419	0.740595	0.0262562	0.499026	ATP6AP1	5
0.369583	0.641426	0.364409	0.905768	0.801617	0.464741	0.573542	0.766623	-1.88953	-1.46043	-1.84819	-1.30304	0.708066	0.598451	0.157438	0.149523	ZBTB40	5
-0.507992	-0.53979	-0.633979	-0.913545	-0.30326	-0.320921	-0.719203	-0.0110856	1.7039	1.58436	1.53464	1.57832	-1.19309	-0.741517	-0.518414	0.00157533	SNRPA	3
-0.619175	-0.0687944	-0.397285	-0.852966	-0.381953	-0.322063	-1.08746	0.256176	1.65091	1.56099	1.60623	1.40197	-0.953881	-0.958591	-0.832016	-0.00208464	COX8A	3
0.244521	0.0481015	-0.143303	0.315083	1.02692	0.702338	0.852768	1.25427	-1.9124	-1.55793	-1.30993	-1.4697	0.357401	0.456509	0.447648	0.687695	RNF166	5
-0.0117764	0.236752	0.0832899	0.0937857	0.684216	0.747829	0.645216	0.975465	-2.75745	-0.96578	-1.20024	-0.967797	0.359827	0.620442	0.578703	0.87752	MXD4	5
0.697686	0.821313	0.990691	1.02778	0.840961	0.222884	0.92259	0.543881	-1.89543	-1.4977	-1.30515	-1.47859	-0.0159046	-0.173505	0.369157	-0.0706633	EPG5	6
0.313834	0.487732	0.566901	0.831476	0.118665	0.647958	1.22707	-0.411063	-2.15592	-1.44759	-1.20086	-1.23135	0.241374	0.596386	1.16861	0.246784	DENND4C	6
0.366961	0.0863985	0.186543	0.44346	0.679319	0.492944	0.893145	0.195326	-1.97858	-1.412	-1.71057	-1.30385	0.595158	1.04547	0.928922	0.491336	PCMTD2	5
-1.1355	-0.152065	-0.322614	-0.726985	0.423814	0.987428	0.785056	0.275924	-2.0956	-0.552825	-0.488094	-1.07993	0.696699	1.61832	1.35321	0.413163	HERPUD2	5
-0.449917	-0.238124	-0.762513	-0.189983	0.669791	1.61265	1.10727	1.14691	-0.853362	-1.55513	-1.02763	-1.66419	0.939084	0.706561	0.387241	0.171349	VSIR	5
0.0204887	0.1246	-0.249171	-0.2056	0.900515	0.637474	0.612569	0.898686	-2.18286	-0.981741	-1.60623	-1.18666	1.1462	0.704439	0.588934	0.77836	SH2B1	5
-0.0587686	0.221604	-0.00894746	0.028917	0.963664	0.121077	0.347906	1.01495	-2.30028	-1.08211	-1.43667	-0.778086	1.63468	0.290151	0.0620422	0.979874	NCF4	5
0.0955099	0.0555087	0.249706	-0.506236	-0.0724095	-0.0672365	-0.849305	-0.110482	1.21652	1.07892	1.21458	1.45627	-2.33746	-1.48726	-0.0327686	0.0961457	PRC1	3
0.206725	0.0519929	0.222757	-0.343162	-0.653509	-0.512577	-0.860399	-0.776325	1.42163	1.47491	1.50234	1.45695	-1.3841	-1.48642	-0.131668	-0.189155	KNTC1	3
0.0442871	-0.112631	0.192311	-0.447785	-0.258249	-0.195931	-0.83993	-0.370601	1.44621	1.09662	1.4448	1.39099	-2.04717	-1.49926	-0.0496617	0.205995	BUB1	3
0.29958	0.0126196	0.290304	0.106662	-0.934999	-0.824638	-0.687921	-1.23936	1.59474	1.38786	1.28239	1.63203	-0.955529	-1.08234	-0.422935	-0.45846	CSE1L	3
0.672477	1.08197	0.865293	1.30979	-0.992728	-0.261523	0.194753	-0.917531	1.13347	0.667736	0.644438	0.556018	-1.4318	-0.809196	-1.09335	-1.61982	ASCC3	4
0.0842788	-0.23081	-0.372035	-0.448741	-0.239519	-0.69029	-1.09938	-0.166293	2.18424	1.55798	1.19668	1.29732	-0.606414	-0.640733	-1.10086	-0.725429	PRMT1	3
0.403929	0.275075	0.387481	0.274038	0.872061	0.536877	0.902181	0.914652	-2.15425	-1.20135	-1.68921	-1.39347	0.631241	0.465174	0.243159	0.532415	WDR81	5
-0.36014	-0.325387	0.0109801	-0.189555	-1.2742	-0.612948	-0.210467	-1.63625	1.68225	1.3829	1.75202	1.21275	-0.590055	-0.414205	0.0244473	-0.452145	OPA1	3
0.0848975	0.0711208	0.114171	0.115141	1.08556	0.781702	1.14992	0.634158	-1.70858	-1.56	-1.54712	-1.53427	0.564946	0.648512	0.585158	0.514688	TSC1	5
0.711012	0.791517	0.746026	0.637322	0.830892	0.825171	1.32575	-0.133984	-2.41526	-0.941207	-1.32335	-1.03687	0.0300627	0.0877949	0.244799	-0.379679	DPYD	6
0.596387	0.29825	0.168013	0.526725	0.724262	0.385301	0.262462	0.78824	-1.60862	-1.18964	-2.34125	-1.08244	1.13089	0.931258	0.214886	0.195272	KRI1	5
0.215553	0.276579	0.217214	0.617983	0.23274	0.478263	0.970487	-0.236694	-2.34499	-1.38824	-1.40963	-0.848165	1.01618	0.993417	0.981389	0.227919	IRAK4	5
0.295543	0.0297195	-0.130871	-0.0306472	1.03321	0.418246	0.553152	0.52466	-2.01035	-1.14284	-1.55002	-1.42697	1.34857	0.753694	0.612876	0.722023	APBB1	5
-0.608094	-0.733348	-0.710406	-0.903975	-0.557998	-0.54245	-0.935023	-0.291338	2.25716	1.32355	1.41618	1.34317	0.165385	-0.385959	-0.525954	-0.310896	HDAC3	2
-0.853996	-0.236355	-0.990389	-0.99179	-0.501716	-0.118309	-0.732681	-0.680216	1.94086	1.89278	1.29827	1.06996	-0.786161	0.142402	-0.0468818	-0.405781	LIMA1	2
1.39181	0.829102	0.818639	1.16353	0.827409	0.052871	0.452754	-0.302629	-1.06705	-1.74778	-1.53212	-1.42938	0.805824	0.0647559	0.0315891	-0.359323	MGA	6
0.0300778	0.0540234	-0.0684137	-0.107389	0.83556	0.80383	0.790536	0.958464	-2.53869	-0.958459	-1.20535	-1.22254	0.510393	0.795045	0.579774	0.743139	ABTB1	5
0.637156	0.422522	0.910406	0.996103	0.553826	0.130291	1.09579	0.834942	-1.96313	-1.84375	-1.34253	-0.977513	-0.273408	0.0679309	0.372742	0.378616	IL17RA	6
-1.35431	-0.689128	-1.15436	-1.13003	-0.57132	-0.249867	-1.28092	0.00891831	1.14684	1.12819	0.60217	0.662643	2.07843	0.0699325	0.181063	0.551753	RHOC	2
-1.56405	-0.746199	-1.6057	-1.81709	0.503685	1.49972	0.37813	0.775091	0.0525401	0.496352	0.942591	-0.00676809	-0.665778	0.726729	0.854457	0.176293	MRPL10	1
0.136724	0.407842	0.358992	-0.290948	-0.103441	-0.198111	-1.02681	0.162868	1.20675	1.35964	1.16714	1.33041	-1.87353	-1.70983	-0.755067	-0.172633	POLE	3
1.31733	1.2248	1.18068	1.72622	0.446584	-0.0371014	0.905016	-0.427886	-1.01504	-1.03373	-1.21867	-1.15679	-0.410522	-0.546827	-0.0630086	-0.89104	BDP1	6
0.778115	0.255271	0.302748	0.708413	0.920125	0.901673	0.989078	0.775113	-1.91314	-1.5883	-1.51182	-1.27786	-0.0438908	0.338151	0.509095	-0.142773	CAMK2G	6
0.223792	-0.548815	-0.140328	0.29938	0.969373	0.550341	1.00852	0.549031	-1.85524	-1.54676	-1.35813	-1.32312	0.671376	0.771959	0.927436	0.801197	MTERF4	5
-1.89511	-0.947464	-1.60784	-1.53091	0.10764	1.30352	0.827816	0.174308	-0.359697	0.945318	0.623352	0.394302	0.144328	0.843492	0.923804	0.0531545	VCL	1
0.759933	0.861482	1.05397	1.54676	0.239525	-0.0139565	0.940701	0.128176	-1.85182	-1.41658	-1.3117	-0.741382	-1.01241	0.188821	0.670528	-0.0420581	SS18	6
0.207504	0.36132	-0.265463	0.120784	0.822347	0.823917	0.338709	1.15698	-1.90832	-1.08257	-1.39879	-1.4292	1.56777	0.360627	-0.327413	0.651812	PARP10	5
0.66325	0.645078	0.662203	-1.67027	0.58208	0.573184	0.712406	-1.75725	0.287865	0.35298	0.36671	-1.75725	0.590377	0.597593	0.614022	-1.46298	USP9Y	1
0.997205	0.60567	0.698872	0.980889	0.506776	0.0510853	0.960536	-0.23067	-0.840882	-2.02207	-1.25484	-1.91051	0.380784	0.486791	0.728869	-0.138508	MDM4	6
0.487735	0.548937	0.311763	0.530915	0.903694	0.779175	0.752396	1.3255	-1.92279	-1.42674	-1.57506	-1.37943	0.121941	0.197962	-0.0574981	0.401497	MARK2	5
0.125442	0.0911618	0.257922	-0.118689	-0.583952	-0.787322	-1.03414	-0.459857	1.48144	1.31764	1.45304	1.66698	-1.37301	-1.28361	-0.466566	-0.28648	RFWD3	3
0.0405184	0.327411	-0.110633	-0.053137	0.920092	0.862059	0.563163	0.730695	-2.08264	-1.15848	-1.05406	-1.80911	1.15396	0.788426	0.563292	0.318444	DNAH1	5
0.933125	-0.0580479	1.42945	0.663688	0.827874	-0.268443	1.56097	0.291293	-1.35033	-1.96181	-0.750946	-1.23979	-0.247743	-0.328521	0.634412	-0.135181	MGAT5	6
-0.314837	-0.0782013	-0.133075	-0.409928	-0.755321	-0.509304	-0.807238	-0.603718	2.30729	1.16277	1.37413	1.50794	-0.770998	-0.95769	-0.535473	-0.476352	PSMA6	3
0.365674	0.54728	0.45336	0.781036	0.678063	0.58307	0.885793	0.311712	-1.99454	-1.20833	-1.69886	-1.59037	0.483872	0.81039	0.569807	0.022043	TBRG1	5
-0.0458114	0.392029	0.304312	-0.0294597	1.01752	0.852937	0.650862	0.890866	-1.97949	-1.29873	-1.80754	-1.22495	0.817119	0.599513	0.44128	0.419547	GBA2	5
-0.114264	0.387008	1.00339	0.231332	0.820246	0.495327	1.36077	0.953225	-2.12652	-1.37936	-0.748919	-1.26727	-0.912404	0.338421	0.703076	0.255929	TNFRSF1A	6
1.14815	0.529664	1.17153	1.53286	-0.129524	-0.30455	0.835699	-0.329913	-0.953105	-1.66641	-2.0353	-0.660521	0.53795	-0.106476	0.444165	-0.0142253	ITPR2	6
0.101116	0.0234335	0.359738	-0.037615	-0.623634	-0.511464	-0.802581	-0.589578	1.3175	1.12664	1.48575	1.59539	-1.81948	-1.45971	-0.123727	-0.0417862	SMC2	3
0.543456	0.184316	0.653108	0.942279	0.919978	0.230495	1.10528	0.937833	-1.72531	-1.66661	-1.34989	-1.59215	0.312999	0.140957	0.00793409	0.35532	TNFRSF25	6
-0.79465	-1.27831	-0.408356	-0.434387	-0.910214	-1.69331	-0.816729	-0.81823	0.848754	1.09945	0.645467	1.28141	1.23676	0.280112	0.566397	1.19583	UBASH3B	2
-0.204154	-0.151236	-0.106008	-0.197979	-0.794103	-0.880385	-0.583253	-0.922369	2.22234	1.26034	1.44138	1.39013	-0.381461	-1.00352	-0.495988	-0.593739	ANAPC1	3
-0.230949	-0.237537	-0.494862	-0.193375	0.794517	0.815094	0.669452	0.831365	-1.81317	-1.30404	-1.29491	-1.23832	1.56198	0.689906	0.635416	0.809425	ISG20	5
-1.05258	-1.39815	-0.763205	-1.28123	-0.61262	-1.07213	-0.0544244	-0.481511	0.302079	1.114	1.25797	0.340388	1.50262	-0.0912061	1.01316	1.27686	GALNT2	1
0.146554	0.551608	0.578177	0.922819	-0.110357	0.65262	0.88916	-0.236041	-1.9095	-1.4023	-1.70134	-1.05821	0.351785	1.33073	0.80377	0.190523	PPWD1	6
-0.0587743	0.580872	0.474202	0.513714	0.753798	0.597787	0.527435	1.10905	-2.2627	-1.10387	-1.66676	-1.29135	0.435235	0.68792	0.205865	0.497572	TMEM127	5
0.80543	0.793384	0.537836	0.853943	0.865906	0.234274	0.685701	0.500699	-1.81135	-1.55418	-1.77748	-1.37545	0.438906	0.302556	0.352188	0.147636	TAF1	6
-0.162825	-0.150361	-0.0824415	-0.693191	-0.300529	-0.0658109	-0.75605	-0.228423	1.22548	1.28192	1.50604	1.38865	-2.1102	-1.34972	0.198329	0.299138	PRR11	3
-0.0963307	0.236188	-0.0301616	-0.126924	0.754108	0.748158	0.520498	0.697768	-1.84647	-1.0073	-1.76506	-1.3067	1.73879	0.589364	0.362644	0.531428	SHFL	5
0.238649	0.306465	-0.0617112	0.0400892	1.01155	0.890728	0.440029	0.863452	-2.01512	-1.21046	-1.96811	-1.04247	0.679152	0.738884	0.51473	0.574141	VPS52	5
-0.163973	0.0103514	-0.436866	-0.693282	-0.652442	-0.612872	-0.910868	-0.144536	1.82148	1.99332	1.39768	1.07613	-0.292285	-0.610619	-1.20866	-0.572552	FASN	3
1.28132	1.4716	1.4672	1.69381	-0.27892	-0.299304	0.76752	-0.504087	-0.380705	-0.287866	-0.67875	-0.433402	-1.56391	-0.681015	-0.525531	-1.04796	SLK	4
1.21013	1.24951	0.707193	1.8139	-0.0518072	-0.177372	-0.593188	0.736661	0.528113	-0.161513	-0.573381	-0.412191	-1.35724	-0.510394	-2.05531	-0.353121	MFHAS1	4
0.133601	0.205465	-0.0386759	-0.0820344	0.916075	0.934152	0.821678	1.11191	-2.18117	-1.29724	-1.40298	-1.29564	0.612607	0.627759	0.380698	0.553796	SIGIRR	5
-0.944104	-0.490507	-0.930536	-0.984167	-0.745799	-0.201044	-0.947258	-0.566771	1.82384	1.59332	1.33659	1.53892	-0.0717074	-0.156097	-0.388756	0.134074	AGK	2
-0.269611	-0.280236	-0.535662	-0.54462	-0.543969	-0.693885	-0.801327	-0.637311	2.52963	1.20734	1.33954	1.2722	-0.293257	-0.394888	-0.752778	-0.601168	ALDH18A1	3
0.806628	0.782434	0.96331	1.12808	0.631073	0.50475	0.659486	0.0726241	-1.5083	-1.546	-1.99079	-1.22224	0.367193	0.242082	0.301547	-0.19187	TRAK2	6
-0.585596	0.53879	0.375711	0.0337837	-0.934233	-0.556106	-1.00707	-0.0706521	1.69288	1.64798	1.73911	0.159974	0.0513341	-0.688923	-1.05449	-1.34249	DUSP5	3
0.055519	0.136597	0.439709	0.297366	0.647634	0.72238	1.14935	0.338108	-2.03334	-1.627	-1.15161	-1.50051	0.434877	0.628181	1.12315	0.33959	BICRAL	5
0.960492	0.866476	0.81306	1.71709	0.00167392	0.0568779	1.10903	-0.540626	-2.0206	-1.05399	-1.1686	-0.888946	-0.431268	0.295034	0.656311	-0.372027	PRKAA1	6
-0.0244506	-0.295395	-0.493586	-0.369057	-0.455599	-1.08197	-1.4001	-0.804032	2.06448	1.25601	0.99878	1.77992	-0.140734	-0.42106	-0.586709	-0.0264927	CHD1L	3
-0.773551	0.680162	-0.437603	1.20258	-0.292781	1.14773	0.328021	1.54497	-2.38782	-0.676378	-1.04263	-0.449155	-0.316921	0.547715	0.21092	0.714741	PATL2	5
-0.0161506	-0.298056	-0.0768908	-0.403933	-0.819857	-0.926941	-0.747995	-0.906958	2.22293	1.33291	1.17276	1.57346	-0.189724	-0.637697	-0.634614	-0.643248	ATIC	3
-0.624309	-0.240221	-0.775583	-0.652226	0.786021	1.56071	1.07247	1.11714	-1.73377	-0.724943	-0.99411	-1.29582	0.330074	1.01929	0.404966	0.750315	S1PR4	5
-0.878979	-0.539112	-0.562749	-0.907766	-0.709027	-0.39299	-0.567436	-0.704171	1.83636	1.35472	1.74992	1.59351	-0.336077	-0.569037	-0.120628	-0.246532	COX5A	2
-0.149749	-1.06698	-2.43689	-0.114636	0.340329	0.930949	-0.612082	0.0842065	0.0249524	-0.247355	-0.18065	-0.456347	1.55539	0.51716	-0.0669769	1.87868	FLNB	1
-2.31626	0.391717	-0.867824	-0.882246	0.00586089	1.78968	0.990667	1.09531	-1.01866	0.20244	0.806789	-0.0649948	-0.50314	0.0147611	0.685608	-0.329709	APOBEC3H	1
-0.581455	-0.5057	-0.692319	-1.62267	-0.152377	-0.180895	-0.483044	0.147527	1.6215	1.65242	1.71082	1.11066	-0.196428	-0.983037	-0.646803	-0.198189	GUSB	2
-1.56729	-0.363775	-0.834574	-0.83482	-0.851935	0.287739	-0.207244	0.072448	2.38951	0.609376	1.66939	0.518766	-0.965181	0.245678	0.0105988	-0.17869	PLIN2	2
-0.688732	-0.0990324	-0.0463627	-0.539684	-0.669781	-0.457504	-0.39708	-0.575688	1.71803	1.60617	1.52995	1.61747	-1.07616	-0.981787	-0.3617	-0.578113	TXN	3
-1.12753	-0.322316	-0.618685	-1.00679	-0.882001	-0.382632	-0.705847	-0.559359	1.86404	1.90265	1.2328	1.30524	-0.254788	-0.159849	-0.290364	0.00543671	SRI	2
-0.516025	0.152161	-0.789904	-0.428706	0.682606	1.48145	0.54867	1.48669	-2.15263	-0.28682	-1.41138	-0.658621	0.136618	0.68291	0.0224862	1.05049	DGKZ	5
-1.04498	-0.703464	-0.757751	-0.528635	1.02218	0.848703	0.720851	0.737631	-1.31041	-0.676315	-0.855858	-0.652399	2.44312	-0.1415	0.39878	0.500052	OAS1	5
0.518558	1.10255	1.00757	1.01219	-0.0161969	0.58288	1.01693	0.295157	-1.95504	0.0846664	-0.0941283	-0.525181	-2.12668	0.368057	-0.169792	-1.10154	RCBTB2	4
0.128813	0.4835	0.573538	0.622504	0.699115	0.574264	1.07291	0.882524	-2.56051	-1.02315	-1.12854	-1.04716	-0.687121	0.316664	0.812898	0.279747	RFFL	6
0.438931	-0.192442	0.189037	0.459917	0.723691	0.261918	0.788462	0.686122	-2.63246	-1.39287	-1.24334	-0.694148	1.01407	0.328116	0.585127	0.679879	SCML4	5
0.384698	0.602677	0.215645	0.43238	0.71981	0.486407	0.630541	0.868403	-1.47973	-1.55229	-1.85258	-1.71411	0.285848	0.671857	0.630527	0.669922	TMEM43	5
-0.793053	-1.3287	-0.949309	-1.36717	-0.334832	-0.717397	-0.755777	-0.736947	0.243506	0.678606	0.605666	0.909393	1.82215	0.371521	0.897263	1.45507	ELAPOR1	1
-0.725261	-0.415387	-0.390004	-0.98627	-0.181758	-0.383165	-0.836967	-0.0665204	1.89782	1.44561	1.23143	1.86856	-0.791203	-0.719137	-0.465582	-0.482158	ATP5MF	3
0.710919	0.0885934	0.278169	0.910845	0.0713876	0.661741	1.11302	-0.452124	-2.21626	-1.60426	-0.909991	-1.1652	0.626116	0.536464	1.1392	0.211389	KLF12	6
1.30649	1.57985	0.939949	1.29599	0.12181	-0.570968	-0.490364	0.589661	0.891737	-0.312302	-1.18912	-1.08529	-0.206793	-0.178598	-1.59323	-1.09882	HEG1	4
1.00061	0.768752	0.960124	1.37643	0.201746	-0.794255	-0.135622	0.493961	1.04654	-1.37175	-2.07616	-0.760015	0.406807	-0.873954	-0.76721	0.523994	SH2B3	4
-0.417769	0.636613	0.404138	0.404187	0.155067	0.796368	0.99776	0.977099	-2.63537	-0.997678	-1.10247	-0.979486	-0.201139	0.823845	0.53802	0.600819	MAN2B2	5
0.276532	0.138798	0.353754	-0.357558	-0.199126	-0.0908516	-0.907345	-0.229251	1.40222	1.19328	1.23796	1.26848	-1.98008	-1.7887	-0.270997	-0.0471127	NCAPG2	3
-0.783755	-0.960728	-0.157885	-1.14437	-0.497912	-1.24605	-0.59118	-0.382563	1.75285	1.16878	2.13903	0.295697	0.15687	-0.591887	0.424695	0.418416	SNX9	2
-0.531391	0.273149	-0.0670615	-0.274979	-0.935347	-0.564224	-0.628931	-0.948788	1.8739	1.79714	1.26071	1.37321	-0.761402	-0.59653	-0.393589	-0.875863	HMGCS1	3
0.395282	0.62296	0.571679	0.48553	0.869569	0.706241	0.640873	0.636192	-2.16266	-1.43927	-1.63632	-1.28937	0.613669	0.432978	0.369548	0.183089	RIPK1	5
-0.646312	-0.0331057	-0.392337	-0.71791	-0.791119	-0.221348	-0.843346	-0.285133	1.87777	1.61	1.47756	1.54048	-0.892882	-0.548753	-0.687597	-0.445976	COX7A2	3
-0.185524	-0.392453	-0.100413	-0.227752	-0.38712	-0.977562	-0.978661	-0.336466	1.61691	1.56992	1.36395	1.80641	-0.536366	-1.11828	-0.881531	-0.235069	PGD	3
-0.397655	-0.252636	-0.289939	-0.523029	-0.834813	-0.392471	-0.644627	-0.7984	2.22629	1.27478	1.59656	1.40219	-0.70063	-0.583618	-0.501797	-0.580203	EIF2S2	3
0.263391	0.667775	0.778958	0.646019	0.675192	0.811864	1.19461	-0.0223841	-1.80309	-1.36283	-1.23247	-1.47516	-0.782018	0.779902	0.942297	-0.0820466	TMEM181	6
1.46156	0.534195	0.772112	0.904799	0.81794	0.226969	1.02014	0.215305	-1.51604	-1.77524	-1.42691	-1.20393	-0.227062	0.132361	0.449977	-0.386178	DOCK9	6
1.83648	1.2093	1.03769	0.82688	1.0209	-0.456648	-0.10144	-0.0412493	-0.130444	-0.860298	-1.19952	-1.29473	0.79347	-0.475245	-0.895515	-1.26962	MKNK1	4
-0.131058	0.166202	-0.200911	-0.158658	1.00436	0.795442	0.603841	0.936446	-2.06041	-1.2672	-1.4546	-1.2819	0.863446	0.925781	0.607504	0.651725	RGL2	5
-1.08652	-1.01597	-0.599163	-1.80008	0.708075	0.889624	0.82907	1.41791	-1.27889	0.0875868	0.565145	-1.13097	0.660893	0.133146	0.502915	1.11723	H1-10	1
-0.78776	-0.182443	-0.133082	-0.371174	-0.93331	-0.705705	-0.565186	-0.811037	1.66468	1.70434	1.40363	1.70255	-0.51502	-0.942518	-0.206441	-0.321524	HMGCR	3
1.02609	-0.744566	-1.25565	1.10594	0.662515	-0.729782	-1.0111	0.460627	-0.320029	-1.21094	-1.53844	0.425237	1.42082	0.315051	-0.0712226	1.46544	TTN	1
0.267183	1.3477	0.6726	0.647773	0.57756	0.724743	0.523662	1.09636	-1.72908	-1.05244	-1.39054	-1.54077	-0.937003	0.741515	0.214085	-0.163345	PTGER4	6
-1.00693	-2.05244	-1.136	-0.411362	-0.460202	-0.101291	0.00414386	-0.305499	-0.43573	-0.208364	0.516934	0.868623	0.269204	1.32931	1.62266	1.50695	SELL	1
0.328709	0.0401246	0.273853	0.506922	0.958117	0.526818	0.762466	0.760826	-1.92614	-1.76372	-1.40816	-1.04669	1.46262	-0.0284864	0.203565	0.349174	PARP12	5
0.406993	0.48701	0.542859	0.734044	0.249373	0.586575	1.09299	-0.0780296	-2.00508	-1.399	-1.70172	-1.25784	0.547635	0.849174	0.814273	0.130741	ATMIN	6
0.572335	0.186767	0.301726	0.536467	1.01187	0.133965	0.411369	0.733234	-1.86578	-1.42416	-1.86576	-1.29368	0.925258	0.746804	0.309681	0.579904	ZNF740	5
0.169283	-0.293035	0.00518866	0.244197	-0.823366	-0.926985	-0.452934	-1.46579	2.04597	0.992999	1.46918	1.40179	-0.287525	-0.897211	-0.427515	-0.75425	ME2	3
1.17542	1.30373	1.29359	1.69477	0.0122021	-0.0847195	0.77735	0.0777217	0.204442	-1.05646	-0.825019	-0.617638	-1.54465	-1.02353	-0.429326	-0.957873	TGFBR1	4
-0.113902	-0.460736	-1.05477	-0.336489	-0.217872	-0.655222	-1.44363	0.362275	1.40395	1.50345	1.36728	1.41265	-0.675969	-0.59792	-1.20163	0.708537	GPX4	3
0.0488501	0.189	0.0268746	0.191846	0.645785	0.57586	0.614354	0.838553	-2.82634	-1.05481	-1.05169	-0.850046	0.119708	0.767512	0.934503	0.830038	ZNF831	5
-0.848788	-0.590915	0.605332	-0.946048	-0.977154	-1.11903	0.408325	-0.728946	1.55141	1.2647	1.52304	1.25588	-0.236552	-0.926839	0.56032	-0.794736	FADS2	3
-0.295777	-0.866071	-0.755039	-0.0736221	-0.821973	-0.695706	-0.354929	-1.14217	2.09512	1.13126	1.41485	1.67228	-0.590947	-0.311277	-0.220253	-0.185755	LTA4H	3
-1.2474	-0.597702	-0.940632	-0.85242	-0.809849	0.0482346	-0.640582	-0.553485	1.31765	1.73656	1.59756	1.53495	-0.641693	0.0915416	0.0768641	-0.119599	INSIG1	2
0.47543	0.45223	0.31023	0.527702	0.991372	0.712197	0.887222	1.55172	-0.347029	-1.47537	-1.54268	-2.01698	-0.648659	0.401313	-0.407558	0.128861	RGS14	6
-0.0786558	-0.216788	-0.0250857	-0.790401	0.129759	-0.029265	-0.940828	0.00843365	1.4806	1.15323	1.29568	1.24668	-2.01174	-1.58081	0.0169995	0.3422	KIF2C	3
0.641707	0.615506	0.46969	0.950539	-0.123184	0.498125	1.05478	-0.518225	-1.74786	-1.55707	-1.39584	-1.41349	0.563615	0.672294	1.09972	0.189683	MON2	6
-0.289755	0.587549	0.0256903	-0.345549	-0.547391	0.0139681	-0.867347	-0.0592493	1.70143	1.64853	1.10492	1.33109	-1.37798	-0.835889	-1.10961	-0.980405	EBP	3
0.391145	0.67662	0.0933147	0.0556474	1.23904	0.875433	0.370866	0.996807	-1.59961	-1.1465	-1.84839	-1.6241	0.713569	0.639067	-0.123317	0.29041	LZTR1	5
-0.533146	-0.667062	-0.274208	-0.289915	-1.14718	-0.746831	-0.638639	-1.0848	1.55634	1.37535	1.53893	1.85796	-0.420108	-0.583669	0.016948	0.0400391	DLD	3
-0.334124	-0.151612	-0.00818007	0.0243561	-1.02553	-0.699715	-0.487691	-1.08807	2.03567	1.00861	1.67556	1.51067	-0.789768	-0.805408	-0.38499	-0.479777	METAP2	3
-0.821691	-0.310273	-0.152173	-0.349278	-0.985462	0.471322	0.456281	-0.994755	0.519406	1.34515	1.7532	1.32041	-1.79698	-0.45129	0.823653	-0.827521	CRYBG1	3
-0.0226037	0.599804	0.256301	0.574565	1.06858	0.924235	0.742289	1.37732	-1.702	-1.28759	-1.72575	-1.39791	-0.141222	0.204096	0.0295778	0.500307	STARD9	5
0.384248	0.512425	0.162579	0.612738	0.909318	0.470103	0.758378	0.630066	-2.69317	-0.639924	-1.67471	-0.763245	0.266384	1.01592	0.10757	-0.0586759	PCYOX1L	5
-0.461708	-0.438373	-0.469461	-0.57924	-0.180283	-0.411832	-0.730139	-0.0541976	2.85113	0.975679	1.43462	0.586153	-0.358557	-0.536074	-1.01043	-0.617289	DDX41	3
-0.688258	0.711716	0.204243	0.491686	0.42288	1.37946	0.973478	0.689616	-2.30017	-0.881631	-1.04363	-0.899238	-0.772297	1.12125	0.639881	-0.0489854	SAMD3	5
-1.33498	-1.5019	-1.57142	-1.55114	-0.0152093	0.0354508	-0.303304	0.0618284	1.3947	1.0076	1.07669	1.0577	0.557566	0.485464	0.191188	0.409765	NIPSNAP1	2
-0.327339	-0.427844	-0.0107854	-0.755273	-0.29867	-0.373663	-0.920273	-0.457965	1.59529	1.41196	1.50951	1.44185	-1.20224	-1.56125	0.144674	0.232033	BUB1B	3
-0.161398	-0.136529	-0.045002	-0.513933	-0.272601	-0.594489	-0.789663	-0.119217	2.73816	0.705483	1.87801	0.177595	-0.610294	-0.765805	-0.761669	-0.728645	SLC3A2	3
0.591188	0.267034	0.601657	0.910339	0.81169	0.43875	0.938682	0.839863	-1.89744	-1.76801	-1.47861	-1.25976	-0.0807629	0.538368	0.324737	0.222278	ATP6V1G1	6
0.752451	1.22181	0.844296	1.02517	0.671437	0.413463	0.449567	0.711828	-1.70575	-1.3563	-1.37845	-1.66474	-0.121491	0.563725	-0.180002	-0.247013	TBC1D20	6
0.115669	0.269472	0.042787	-0.48292	-0.188087	-0.0664748	-1.14983	0.228546	1.57805	1.55588	1.29442	0.904474	-1.79347	-1.41564	-0.793611	-0.0992648	LMNB2	3
-0.443437	-1.00744	-0.414459	-0.408764	-0.57006	-1.00597	-0.516639	-0.52592	2.73891	-0.0497307	2.01218	0.0824479	-0.0231375	0.0548882	0.000952889	0.0761803	PFKFB3	2
0.624259	0.591193	0.889335	1.08154	0.255252	0.367117	0.864997	0.092327	-1.80402	-1.77911	-1.4943	-1.37423	0.220966	0.540418	0.593088	0.331177	FAM13B	6
0.745457	0.397261	0.210793	0.500417	1.14919	0.307148	0.324643	0.833486	-1.54235	-1.48646	-1.79239	-1.48657	1.14598	0.668152	-0.0402125	0.0654566	NDST2	5
0.544178	0.335811	0.30974	0.791092	0.567635	0.471082	1.08727	-0.191143	-2.16655	-1.33412	-1.47333	-1.34391	0.57056	0.550836	0.961893	0.318952	ATG2B	6
1.14981	0.931975	0.420534	0.712253	0.724608	0.742781	0.551994	-0.413284	-1.41574	-0.945569	-2.29214	-1.19502	0.196922	0.903852	0.222463	-0.295431	CHURC1	6
0.730812	0.485042	1.38394	0.830982	0.427868	0.271941	1.16298	-0.35983	-2.08597	-1.40843	-0.77802	-0.753438	-0.89014	0.708439	0.860149	-0.586325	ZNF101	6
0.351446	0.513879	0.113043	0.316951	0.687071	0.669617	0.474938	0.505952	-1.4335	-1.52883	-1.77966	-1.75136	1.24312	0.725856	0.467513	0.423951	ANO9	5
0.16836	0.446603	0.20761	0.281196	0.806492	0.580718	0.527795	1.16264	-2.27115	-1.22329	-1.71085	-1.0729	0.743102	0.496971	0.170242	0.686461	CCDC97	5
-1.42971	-0.769482	-1.59923	-1.6742	0.290824	-0.284281	-0.259534	-0.165992	1.88363	0.971183	0.169442	0.653636	0.284824	1.1847	0.241066	0.503112	UBE2F	2
-0.229813	-0.190044	-0.349772	-0.778516	0.00518766	-0.367751	-1.12134	0.101915	1.98911	1.40205	1.40163	1.40519	-1.12609	-0.899422	-0.807491	-0.434836	PSMB3	3
0.0619893	0.158433	0.225187	0.464049	0.667153	1.01001	0.953284	0.515714	-2.00071	-1.69239	-1.40057	-1.22466	0.311529	0.565648	1.11699	0.268341	VEZF1	5
-0.204977	-0.502754	-0.538316	-0.859751	-0.349821	-0.586101	-0.884938	0.37939	1.69704	1.79803	1.57261	1.00674	-0.618436	-0.937468	-1.17513	0.203866	POLR2E	3
0.225808	0.896759	0.625847	0.33103	0.579486	0.695346	0.695354	0.768185	-2.26636	-1.1845	-1.63566	-1.3476	0.291122	0.620932	0.37927	0.324988	CC2D1B	5
0.0750317	0.0894849	0.847712	0.601158	1.09119	0.287523	1.28508	0.811604	-2.08013	-1.44507	-0.163139	-0.422884	-1.82135	0.129088	0.594928	0.119773	GPR55	6
-0.986706	-0.611486	-0.458646	-1.00844	-0.395062	-0.366828	-0.864718	-0.022746	1.67656	1.45935	1.46415	1.77594	-0.714265	-0.619636	-0.480214	0.15276	PSMB7	2
-0.0635702	-0.288462	0.0478841	0.334194	0.778675	0.52217	1.65383	0.166542	-1.82619	-1.53896	-1.32923	-1.11995	0.162631	0.846908	1.22778	0.425741	ATP2B1	5
-0.587266	0.321709	-0.551087	-0.0608412	0.825309	1.30408	0.838633	1.37784	-1.58967	-1.02369	-0.927948	-1.88253	0.653583	0.838619	0.0850244	0.378238	SYTL1	5
-0.185495	-0.16189	0.04005	-0.0927087	-1.07796	-0.728651	-0.694497	-0.989965	1.88979	1.38973	1.43913	1.61212	-0.517577	-0.901307	-0.507281	-0.513481	GMPS	3
0.344778	0.150283	0.0245933	0.127745	0.947463	0.662711	0.861096	0.985206	-2.1055	-1.34079	-1.61681	-1.28373	0.592344	0.536898	0.414638	0.699072	SETD1B	5
0.180516	1.44114	1.47524	0.766974	0.0411061	0.71477	0.962067	0.55524	-2.20158	-0.544937	-0.451822	-0.448991	-1.50518	-0.295788	0.00173698	-0.690488	GYG1	6
0.277229	0.21741	0.980629	1.06667	0.346943	0.397455	1.56177	-0.247874	-1.68412	-1.84102	-1.12609	-1.06703	0.271684	0.171503	1.05658	-0.381735	OFD1	6
-0.946264	-0.0366423	-0.437285	-0.413749	-1.1005	-0.578461	-1.40765	0.0904337	2.30552	1.63706	0.814206	1.094	-0.236876	-0.162631	-0.504008	-0.117159	CTNNA1	2
-0.425757	0.20471	-0.373036	-0.442965	0.985027	1.21824	1.01912	0.862477	-0.764751	-1.48711	-0.971288	-2.15747	0.411302	1.06447	0.693716	0.16331	ZFP36	5
-0.194759	-0.909329	-0.379303	-0.178197	-0.970224	-0.759956	0.223799	-1.7131	2.25686	0.255498	1.74474	0.786335	0.330477	-0.198124	0.323212	-0.617929	RSL24D1	2
-0.0480222	0.223788	0.317894	0.243709	-0.0667271	0.633105	0.954362	-0.640395	-2.94162	-0.621336	-0.953027	-0.327239	0.474452	0.987686	1.23602	0.527348	HACD4	5
-0.648826	-0.88975	-1.01243	-1.21588	-0.11807	0.0641081	-0.273196	0.588821	1.37608	1.70275	1.68352	0.923567	-1.14022	-0.572281	-0.794109	0.325917	TRAF7	2
0.754361	0.532747	0.469427	0.612991	1.24777	0.287249	0.597145	0.528939	-1.56013	-1.70655	-1.65338	-1.50642	0.771564	0.56765	-0.0298839	0.086528	NBPF12	6
0.207512	0.316429	0.354656	-0.171906	-0.342069	-0.308199	-1.10242	-0.0332926	1.24313	1.48672	1.17649	1.49957	-1.6409	-1.59326	-0.71461	-0.377851	FEN1	3
-0.734225	-0.602434	-0.34394	-0.657572	-0.980038	-0.451043	-0.570069	-0.865378	1.863	1.32324	1.64964	1.61295	-0.62025	-0.60131	0.0843788	-0.106959	ETFA	3
0.997632	0.405229	0.0497703	0.397823	-1.24227	-0.643338	-1.0977	-1.47861	1.4531	1.54986	1.27906	0.737274	-0.829519	-0.251687	-0.604849	-0.721783	SLC39A8	3
0.950255	0.069753	0.760056	1.00422	0.276634	-0.272675	0.931705	-0.435371	-1.80368	-1.77836	-1.0656	-1.2527	0.656819	0.408716	1.20921	0.341006	CEP85L	6
0.940127	1.54425	1.40401	1.46759	0.206669	0.117017	0.463479	0.465334	-0.131137	-1.05336	-1.67796	-1.02383	-1.01647	-0.310778	-0.584788	-0.810147	TNFSF14	4
1.10911	1.333	0.594398	1.3117	0.104372	0.016235	-0.176629	0.500949	1.4454	-0.620856	-1.9685	-0.843896	-0.115532	-0.644208	-1.17037	-0.875178	HEMK1	4
0.0524602	0.608072	0.294966	0.268676	0.611792	0.689628	0.457659	0.981481	-1.79461	-1.1145	-1.88874	-1.57188	0.841678	1.0013	0.0862945	0.475723	CHPF2	5
0.320125	-0.0957058	0.466311	0.794643	0.231275	0.482714	1.45615	0.307208	-1.72337	-1.80004	-0.856171	-1.71495	0.0580649	0.749891	0.987479	0.336385	HBP1	6
0.0803408	-0.984757	-0.463246	1.0104	0.540685	-0.922858	0.274871	0.955002	-1.38867	-1.61251	-1.11696	0.255163	1.34215	-0.173786	0.575477	1.6287	KLRC4	5
0.236808	0.437088	0.431736	0.340363	0.656798	0.835692	0.531225	0.885635	-2.23353	-1.22961	-1.63584	-1.33406	0.455442	0.806247	0.176008	0.639997	WBP1L	5
-0.623936	-0.750959	-0.717754	-0.606441	-0.576129	-0.54325	-0.675576	-0.584896	2.50461	0.926863	1.64767	1.18193	-0.063801	-0.151591	-0.48235	-0.48439	ALDOC	2
-0.00358597	0.287778	0.321831	0.00839339	1.02878	1.06795	0.995682	1.06503	-2.26048	-1.11016	-1.33592	-1.29553	-0.0281416	0.694627	0.425807	0.137951	INPP5K	5
0.680565	1.54935	1.36933	1.0922	-0.73506	0.0606052	0.778107	-0.592605	-0.594299	0.272923	0.47382	0.12483	-2.19845	-0.58149	-0.473101	-1.22673	RB1	4
0.200255	0.145913	0.157421	-0.317123	-0.616903	-0.636259	-1.30667	-0.604089	1.4631	1.66834	1.35711	1.59217	-0.862635	-1.10177	-0.72476	-0.414099	CDK2	3
-0.120345	-0.250919	-0.169424	-0.715619	-0.0922776	0.0830395	-0.950007	0.0809208	1.18197	1.26942	1.34599	1.44676	-2.00963	-1.53391	0.0462879	0.387758	CDC20	3
-0.0426372	-0.39804	-0.279178	-0.534053	-0.710676	-0.709774	-0.839418	-0.902035	2.10194	1.26852	1.433	1.65789	-0.698366	-0.575599	-0.427175	-0.344387	C1QBP	3
0.612469	0.377371	0.185453	0.720569	0.906531	0.569301	0.780373	1.04658	-1.59955	-1.53604	-1.9673	-1.31686	0.625815	0.358198	0.0543934	0.182698	ZNF276	5
0.664043	-0.635999	-0.0275296	0.645919	0.31343	-0.837159	-0.0791324	-0.279114	-1.16229	-1.03532	-1.3407	-0.747019	2.49858	0.216216	0.625197	1.18088	RASGRF2	5
-2.07604	-0.917951	-0.708368	-1.09972	-0.193591	0.096506	0.295775	-0.400678	-0.106838	0.202576	0.882439	-0.759205	1.71262	0.812524	1.50875	0.751197	RUNX2	1
0.854532	0.824096	1.37349	1.83181	-0.883056	-0.504669	0.28554	-0.596613	0.650074	-0.189652	0.130516	0.400914	-2.11307	-0.911849	-0.201742	-0.950326	CBFB	4
-0.960507	-0.109891	-0.614512	-1.16843	-0.852447	-0.361261	-0.934867	-0.910827	2.31739	1.21923	1.56063	0.62735	0.178793	0.148078	0.00901187	-0.147735	NFIL3	2
1.03404	0.64035	0.94157	1.33728	0.0419925	0.158294	1.15393	-0.401016	-1.4749	-1.77477	-1.3356	-1.19423	-0.136215	0.539127	0.666225	-0.196083	ZNF33A	6
0.349343	0.320549	0.643888	1.07309	-0.502946	0.513462	0.941058	0.580842	-1.67337	-2.15757	-0.709232	-0.659975	-1.04806	0.678326	1.10359	0.547002	PITPNC1	6
-0.347026	-0.486218	-0.376322	-0.668069	-0.412799	-0.531983	-0.997735	-0.246682	2.0075	1.34271	1.59958	1.54652	-0.550988	-0.866476	-0.818837	-0.193179	RTCB	3
0.0906395	-0.0262405	0.172008	-0.459072	-0.472074	-0.56361	-1.15569	-0.662841	1.44043	1.56914	1.3661	1.58801	-1.29293	-1.34392	-0.149266	-0.100689	FANCD2	3
0.00854772	0.530625	0.382107	0.380698	0.840853	0.767734	1.00233	1.1954	-2.22575	-1.23002	-1.24374	-1.45268	-0.127504	0.646794	0.239421	0.285181	CALHM2	5
-0.123525	-0.147265	0.0765731	-0.820217	-0.189613	-0.0671676	-0.916327	-0.44792	1.33265	1.20315	1.31924	1.56923	-1.97334	-1.3207	0.177262	0.327969	CCNB1	3
-0.463644	-0.338899	-0.167148	-0.867488	-0.101216	-0.608419	-1.02979	0.057028	1.18506	1.53264	1.30157	2.15551	-1.07839	-1.00711	-0.363661	-0.206048	MRPL51	3
-0.491667	-0.697153	-0.4825	-1.16238	-0.52865	-0.932695	0.56975	-0.329444	1.58359	1.29982	1.60177	1.70197	-0.833355	-0.783434	-0.307486	-0.208132	FOCAD	3
0.157079	0.182754	0.0404511	0.0287507	0.920567	0.788104	0.729261	1.10691	-2.23749	-1.19635	-1.43819	-1.32098	0.547668	0.738925	0.190602	0.761939	PLEKHM1	5
-0.558383	-0.892506	-0.435853	-0.503132	-0.698061	-1.586	-1.6203	-0.440427	1.48629	0.978613	1.11512	1.1161	1.15268	-0.035485	0.131875	0.78947	MYO1E	2
-0.1549	0.0644862	0.251575	-0.275154	-0.491263	-0.482833	-0.827584	-0.350466	1.62383	1.5249	1.53294	1.41202	-1.37321	-1.28746	-0.481639	-0.685243	TMEM106C	3
0.614761	-0.339644	0.563248	0.786316	0.383869	0.329316	1.19465	0.0777852	-2.11828	-1.93734	-0.955707	-1.03518	0.618826	0.447218	0.945041	0.425115	GPR155	6
-1.06576	-0.757436	-0.705183	-0.752162	-0.695598	-0.429006	-0.484615	-0.418806	1.98229	1.23098	2.06939	1.00671	-0.301091	-0.442633	0.0981695	-0.335255	STAMBP	2
-0.431225	-0.435198	-0.494912	-0.951344	-0.502071	-0.417268	-0.813736	-0.241912	2.05361	1.41353	1.48996	1.52431	-0.830095	-0.753976	-0.555345	-0.054327	MRPL37	3
0.325273	0.336011	0.531279	0.46557	0.43815	0.647628	0.932452	0.642988	-2.46013	-1.17442	-1.40582	-1.2205	-0.140802	0.8023	0.702696	0.57731	MARCHF8	5
0.202033	0.123855	0.293657	-0.116482	-0.261774	-0.461355	-0.930118	-0.287835	1.41186	1.3439	1.25308	1.55147	-1.70855	-1.60524	-0.491488	-0.317008	TTF2	3
0.627456	0.65147	0.606093	0.894989	0.221977	0.561871	1.05559	0.0412167	-1.46553	-1.90169	-1.07579	-1.88988	0.121331	0.862659	0.491923	0.196314	EPC1	6
0.861103	0.969707	0.664913	1.3884	-0.275175	0.946779	0.619437	-0.170576	-2.2186	-0.843921	-1.31328	-0.421823	-0.956068	1.03495	-0.157513	-0.128328	PLCL2	6
0.147368	0.117175	-0.127452	0.12557	0.815449	1.19435	0.779014	1.28765	-2.23629	-1.19342	-0.858793	-1.61143	0.0656973	0.694203	0.470188	0.330723	MAST3	5
1.15196	-0.114581	0.859392	0.793842	1.13777	-0.311693	1.37753	-0.090895	-1.74198	-1.55801	-1.32933	-1.11199	-0.0318101	0.294835	0.663342	0.0116174	NMT2	6
0.94895	1.11298	1.41837	0.338037	1.16765	0.109952	0.704662	-0.0218249	-0.298557	-0.717854	0.107967	-1.9902	-0.823965	0.00422309	-0.168905	-1.89149	FKBP11	4
0.137204	0.932107	0.133097	0.313454	0.809468	1.10224	0.491984	0.782793	-1.97757	-0.821091	-1.83511	-1.55136	0.516321	0.791612	0.129522	0.0453331	TAPBPL	5
-0.471874	-0.224461	-0.682264	-0.61398	0.755375	1.16258	0.802723	1.37402	-2.05508	-0.616762	-0.808804	-1.37722	0.956183	0.634603	0.208427	0.956536	ATG2A	5
0.103379	0.166349	0.269356	-0.435468	-0.208395	-0.156339	-1.1284	-0.106476	1.14234	1.56266	1.20117	1.49507	-1.75831	-1.62061	-0.444201	-0.0821242	TIMELESS	3
0.349414	1.32495	0.408378	0.433876	0.900425	0.813207	0.209008	1.2974	-1.86248	-0.934847	-1.47233	-1.52809	0.0808852	0.662428	-0.490703	-0.191522	TSEN54	5
0.196573	-0.0787662	0.30502	-0.283281	-0.622017	-0.165291	-0.670748	-0.92018	0.973915	1.20769	1.44687	1.45807	-2.10085	-1.35598	0.363285	0.245691	CENPE	3
-0.0697341	-0.0395038	0.0174984	0.039304	-0.923534	-0.796131	-0.731097	-0.793804	2.26712	1.04105	1.7133	1.05982	-0.890671	-0.846274	-0.513073	-0.534262	NUP58	3
0.0589792	0.109259	0.364456	-0.4869	-0.374284	0.123466	-0.691766	-0.466638	1.12445	1.14702	1.33807	1.29797	-2.44209	-1.30661	0.191451	0.0131752	CCNA2	3
0.158878	0.0803365	0.325713	-0.591871	-0.528874	-0.662748	-0.704645	-0.962131	1.82243	1.66991	1.6633	0.882556	-0.600729	-0.819531	-0.564677	-1.16792	MSH6	3
-0.292296	-0.677621	-0.690219	-0.255066	-0.969202	-0.718064	-0.409121	-1.41383	2.81185	0.592586	1.32821	0.409113	0.161641	-0.127539	0.247118	0.00244019	SINHCAF	2
0.548241	0.68259	1.0399	0.553309	-1.40312	-0.123111	-0.233806	-1.4069	0.801045	1.04407	0.914126	1.11051	-1.93022	-0.968559	-0.0256655	-0.602407	USP1	3
-0.340764	-0.0551132	-0.262322	-0.567645	-1.16054	-0.346848	-1.05385	-0.433132	1.55833	1.48182	1.39365	1.8775	-1.12311	-0.39033	-0.45076	-0.126878	COX6C	3
-0.115316	-0.332957	-0.157003	-0.738626	-0.181642	-0.29429	-1.02484	-0.506317	1.66627	1.12852	1.59809	1.54427	-1.61419	-1.1271	0.0407812	0.114349	ARHGAP19	3
-0.0583809	-0.387337	-0.29583	-0.0605316	0.87014	0.738198	0.814183	0.666473	-1.86751	-1.48703	-1.30612	-1.26927	0.904315	0.98146	0.930335	0.826912	DPEP2	5
-0.48507	0.117826	-0.328401	-0.402714	-0.792864	-0.449905	-0.812791	-0.496559	2.40552	1.32198	1.12803	1.21512	-0.187799	-0.0528827	-1.2419	-0.93759	BLOC1S5-TXNDC5	3
-0.424464	0.656467	0.208323	0.527619	0.566416	1.42785	0.96069	1.06349	-1.68507	-1.46064	-1.46627	-1.30474	-0.0852069	0.886507	0.180453	-0.0514339	TPST2	5
-0.127342	-0.330601	-0.17734	-0.413426	-0.965491	-0.377318	-0.555361	-1.50663	1.90832	1.36336	1.61836	1.38077	-0.48838	-0.514009	-0.126043	-0.688869	PPA1	3
0.407357	0.176974	0.636306	0.776414	0.142701	0.52082	1.35467	-0.0884069	-2.22589	-1.53706	-1.02219	-1.16055	-0.180452	0.596715	1.17466	0.42794	FAM214A	6
-0.579329	-1.17001	-0.986138	-0.927424	-0.734762	-0.669699	-0.68267	-0.909311	1.99515	0.665721	1.81509	0.828601	0.815581	0.168782	0.270024	0.100389	UBE2R2	2
-1.11693	0.0214798	0.173532	-0.464443	0.179073	0.355642	0.551839	0.708234	-2.81889	-0.576754	-0.296585	-0.585669	0.929703	0.739592	1.10159	1.09859	DAPK2	5
1.0327	0.355332	1.09668	1.82493	-0.57992	-0.310904	1.44382	-1.21876	-1.21621	-1.28935	-0.861359	-0.649514	-0.142635	-0.195832	0.927506	-0.216491	WASHC4	6
0.946302	1.53902	1.25449	1.46968	-0.164261	-0.226237	-0.0218226	0.481411	0.498425	0.00268429	-0.323445	-0.0393077	-1.34856	-1.3708	-1.32578	-1.3718	STX3	4
-0.737798	0.0545752	-0.0526037	-0.341788	-1.14371	-0.407199	-0.492213	-0.915315	1.90106	1.40232	1.53122	1.42634	-1.06407	-0.43887	-0.0188746	-0.703074	ATP1B3	3
-0.591247	-0.90031	-0.691036	-1.63278	-0.287248	-0.245867	-0.652748	-0.432819	1.55193	1.26743	1.64762	1.39299	-0.920136	-0.28783	0.522868	0.259189	COMMD1	2
0.423341	-1.22349	-0.774086	0.439769	0.0662055	-0.659917	-0.14689	-0.168514	-1.16843	-1.33469	-0.760609	0.108274	1.23341	0.686088	0.956077	2.32345	LRRC8D	1
-0.682529	-0.585686	-0.565668	-0.814521	-0.751129	-0.565953	-0.496322	-0.576559	2.26336	1.42685	1.86934	0.791164	-0.173706	-0.345302	-0.421917	-0.371423	SIAH2	2
-0.362948	-0.462625	-0.46021	-0.74383	-0.073968	-0.435986	-0.830596	-0.178822	2.21612	1.25385	1.15839	1.7378	-0.471872	-0.622189	-0.988569	-0.734543	NDUFS5	3
-1.12817	0.0402575	-0.410599	-0.438632	-1.13908	-0.0970432	-0.421245	-1.2468	1.19203	1.59055	2.04406	1.1505	-0.823609	0.147024	-0.0456332	-0.413618	PXK	3
-0.0569099	-0.224423	0.276559	-0.143148	-0.645573	-0.768147	-0.322275	-0.848095	1.76242	1.19498	1.62318	1.38416	-1.64423	-0.979073	-0.096187	-0.513246	CACYBP	3
-1.05745	-0.510409	-0.45272	-1.0217	-0.599358	-0.238413	-0.865544	-0.232873	1.96925	1.32498	1.50785	1.50898	-0.850892	-0.43611	-0.18649	0.140912	GSTO1	2
-0.1991	-0.439495	-0.433653	-0.588663	-0.627379	-0.539291	-0.833504	-0.406254	1.95512	1.35922	1.566	1.59417	-0.949172	-0.929426	-0.509521	-0.0190428	AHCY	3
-1.3336	-0.57729	-1.05376	-1.50303	-0.259729	-0.312268	-1.11245	0.789476	0.0196394	0.90626	0.627258	0.131441	2.13291	0.363623	-0.0729596	1.25447	RGS3	1
0.40834	0.305818	0.393687	0.333252	0.991408	0.760792	1.20103	0.545806	-1.78593	-1.50127	-1.7106	-1.32585	-0.0922255	0.657255	0.775834	0.0426548	ABCC5	5
0.156622	-0.15892	-0.0910163	-0.344397	-0.551461	-0.650764	-0.875617	-0.495752	1.84733	1.39186	1.42679	1.6144	-1.21627	-1.02038	-0.653782	-0.378653	RCC1	3
0.271432	0.529187	0.381156	0.509204	0.791764	0.583732	0.410958	0.904765	-2.37713	-0.967877	-2.05644	-0.761307	0.577705	0.616415	0.342505	0.243933	NAA40	5
-0.530347	-0.311765	-0.148374	-0.42987	-0.667686	-0.644649	-0.718326	-0.595343	1.98377	1.43733	1.7348	1.39742	-0.760673	-0.869523	-0.425031	-0.451719	NDUFV2	3
0.232158	0.553832	0.529091	1.19112	-0.119794	0.397383	1.02401	-0.438743	-2.36469	-1.3464	-1.04925	-0.893645	0.0768126	1.08853	1.01018	0.109399	MAN1A2	6
0.241823	0.979759	0.369761	0.748846	0.788818	1.03751	0.367742	0.974563	-1.60643	-1.40855	-1.59881	-1.60638	0.281508	0.799644	-0.107114	-0.262693	BTN2A1	5
1.23309	0.802283	0.715135	0.058438	0.956099	-0.0387811	0.806575	-0.780163	-1.26549	-1.38937	-0.696556	-1.76788	1.25608	0.190812	0.792447	-0.872711	NPIPB5	6
0.296433	0.466601	0.493636	0.48559	0.86383	0.689733	0.64485	0.951884	-2.38417	-1.03783	-1.66853	-1.25767	0.39981	0.280755	0.337733	0.437347	ZFYVE26	5
0.231396	0.148651	-0.0907805	-0.197615	-0.398765	-0.852309	-0.798675	-0.184511	1.81155	1.58164	1.39007	1.21553	-0.541092	-0.924707	-1.44192	-0.948463	VARS1	3
-0.883289	-1.04263	-1.37979	-1.45816	-0.328277	-0.064806	-1.08239	-0.116304	1.43375	1.26665	0.992941	1.34526	0.841056	0.128284	-0.357963	0.705667	TXN2	2
-1.04963	-0.472387	-0.656813	-1.01169	-0.669558	-0.36772	-0.313741	-0.877045	1.76764	1.51263	1.56342	1.47928	-0.503271	-0.556672	0.350381	-0.194824	GNPAT	2
0.217489	0.119383	0.103477	-0.217917	-0.156529	-0.168864	-1.02478	0.266911	1.13219	1.49699	1.19505	1.34954	-1.7014	-1.86139	-0.75763	0.00748372	LIG1	3
0.156151	-0.0244559	0.127919	-0.0723421	-0.800426	-0.690315	-1.12161	-0.73397	1.43188	1.48862	1.60357	1.39841	-1.28604	-1.24499	-0.203759	-0.0286324	NEMP1	3
-0.291192	0.851439	2.05883	1.22503	-0.145631	-0.254942	1.55893	0.677148	-0.592053	-1.22028	-0.171468	-0.88688	-0.644215	-1.25085	0.00294213	-0.916813	ELOVL6	4
0.331118	0.925437	-0.0492328	0.362422	0.987107	1.23203	0.616965	1.25418	-1.65577	-1.14216	-1.85062	-1.19794	-0.1743	0.68206	-0.137152	-0.18414	KLHDC4	5
0.902001	0.969753	0.882022	1.20815	0.234246	0.308574	0.988829	-0.533883	-1.35132	-1.5655	-1.40311	-1.59648	0.269127	0.599064	0.472005	-0.383477	CCNT2	6
1.12025	0.541424	0.239605	0.265049	0.950739	0.634439	0.924253	-0.186261	-1.69802	-1.544	-0.826472	-1.79409	0.372296	0.97382	0.673999	-0.647031	TTC39B	6
-1.81795	-0.7412	-1.61476	-1.79459	0.00765166	0.523829	-0.411471	0.929605	0.308554	1.08293	0.777727	-0.122546	0.663382	0.680711	0.604452	0.923667	DUSP2	1
0.0177533	-0.907355	-0.368413	-0.695155	-0.583003	-1.06749	-0.822516	-1.15128	1.1277	1.17925	1.41333	1.81616	0.400998	-1.24186	0.327262	0.554626	CDCA7	2
1.48486	0.777724	0.987963	1.76971	0.494535	-0.713214	0.607869	1.05541	-0.464424	-0.960989	-0.772754	-0.495751	-0.909405	-1.1948	-1.16511	-0.501624	STN1	4
0.406843	0.202423	0.692382	-0.0551038	-0.412102	-0.237335	-0.538516	-0.635338	1.35954	0.816735	1.0612	1.261	-2.20373	-1.79909	0.218254	-0.13716	ARHGAP11A	3
-0.0872837	0.0185029	0.146086	-0.933448	-0.256843	0.0973238	-0.919937	-0.167276	1.27469	1.27369	1.31859	1.27187	-2.42449	-0.798464	0.174269	0.0127184	NCAPH	3
0.83745	0.931209	0.921312	0.572391	1.01061	0.777789	0.139611	1.41265	-1.9463	-0.705106	-1.66434	-0.896297	-0.583792	-0.0947507	-0.631439	-0.0809961	TSPAN17	6
0.0834786	0.30494	0.484572	0.324522	0.603239	0.541206	0.786751	0.634257	-1.87817	-1.7788	-1.32414	-1.55997	0.647061	0.729465	0.888246	0.513354	PCNX2	5
-1.36507	-0.462037	-0.993119	-1.48538	0.0333705	0.700782	-0.868674	1.00989	1.28855	1.52172	1.3058	0.690001	-0.789082	-0.158247	-0.746727	0.318226	MAP2K3	2
-0.818025	1.13919	-0.125001	0.872281	0.0633289	0.988615	0.156701	1.23094	-1.81872	-0.83877	-1.16602	-0.770998	-0.460203	1.84359	-0.38868	0.0917611	TRBV6-5	5
0.0965639	0.328297	0.217352	0.13025	0.59739	0.859828	0.403341	1.22226	-2.53994	-0.501554	-2.00242	-0.567803	0.102601	0.687999	0.282051	0.683778	ATP6V0D1	5
1.02019	-1.18229	-0.295945	0.802731	-0.166857	-1.96767	-1.09396	-0.34886	1.67756	0.70964	0.992397	0.975109	0.455209	-0.879228	-0.607911	-0.0901081	CCR7	3
-0.0179861	-0.0496699	0.225212	-0.721229	-0.425845	0.0949423	-0.715219	-0.593326	1.20849	1.13526	1.41904	1.39945	-2.08684	-1.45542	0.353971	0.229166	DLGAP5	3
-0.334549	-0.653526	0.011744	-0.0861095	0.419539	0.470469	1.27102	0.145621	-1.63013	-1.72537	-0.457099	-1.49897	0.997294	0.809706	1.37967	0.880678	YPEL2	5
-0.428667	-0.612422	-0.21857	-0.508542	-0.705519	-0.808582	-0.180819	-1.2201	2.24398	1.08581	1.67604	1.23892	-0.112075	-0.534273	-0.152086	-0.763095	ASNS	3
0.966408	0.244853	0.532487	1.3688	0.389598	0.230032	1.13585	0.0166219	-1.56598	-1.58811	-1.12003	-1.47527	1.19721	-0.0435623	0.341134	-0.63005	PPM1K	6
0.721282	0.384951	0.581886	1.04068	0.151127	0.202547	1.16253	-0.418731	-1.69854	-1.72047	-1.49748	-1.25511	0.50851	0.447932	1.0356	0.353272	PAN3	6
0.112995	0.639482	0.595018	0.917399	-0.0770498	0.742385	0.957474	-0.235274	-1.74223	-1.47301	-1.43571	-1.54693	0.343397	0.962999	1.05607	0.182979	KIAA2026	6
0.781178	0.425344	0.184687	0.84204	0.972439	0.356451	0.270713	1.19728	-1.91502	-1.33213	-1.55247	-1.37225	0.505839	0.330599	-0.455355	0.76066	CCDC57	5
-0.0498816	0.150717	0.273245	-0.0294552	-1.02094	-0.553326	-0.80712	-1.05886	1.72597	1.35578	1.22651	1.72359	-1.13524	-0.685735	-0.328444	-0.786805	PSMA3	3
1.13219	1.38405	1.52736	1.80963	-0.00648415	-0.0901504	0.582131	0.0862402	-1.39252	-0.606683	-0.549683	-0.788461	-1.12711	-0.498066	-0.627049	-0.835384	RPS6KA5	4
0.395922	0.410587	0.466052	-0.079688	-0.238777	-0.251385	-1.15477	0.0430841	1.24191	1.27629	1.1425	1.13434	-1.98411	-1.74989	-0.428112	-0.22395	TCF19	3
0.806159	0.511436	0.915387	1.38161	0.0569291	0.0916019	1.32867	-0.145969	-1.57776	-1.54932	-1.16824	-1.40644	-0.49605	0.419937	0.93674	-0.104687	HIPK3	6
-0.273874	0.317556	-0.142434	0.0131247	0.786672	0.892483	0.721369	1.17328	-1.98785	-1.06594	-1.06739	-1.69808	1.39187	0.180566	0.13122	0.627426	HELZ2	5
1.23236	1.05746	1.73426	1.88366	-0.700684	-0.708919	0.677391	-1.21589	-0.993844	-0.626175	-0.56485	-0.345658	-0.516681	-0.107858	0.0751009	-0.879685	DNAJC10	4
0.0403136	0.286242	0.422244	0.534596	0.616312	0.513939	0.837202	0.32114	-2.41161	-1.09396	-1.12772	-0.956606	1.90163	-0.30964	0.245409	0.180516	DDX60	5
0.576887	-0.526987	0.40343	1.24589	-1.55281	-1.11547	0.087365	-1.88739	1.01222	0.513045	1.34702	1.08658	-0.686526	-0.530074	0.468141	-0.441318	SRP9	3
-0.588209	0.0815765	-0.241905	-0.200561	1.05454	1.1986	1.16456	0.646488	-1.32394	-1.42668	-1.4621	-1.36355	0.0378571	1.25886	0.879225	0.285226	RNF214	5
-0.43375	-0.225001	-0.219486	-0.166614	-1.10494	-0.790169	-0.513167	-1.15081	2.32212	0.964537	1.98323	0.658967	-0.541587	-0.296314	-0.0665917	-0.420422	NAMPT	3
-0.5763	-0.366066	-0.547489	-0.905934	-0.518633	-0.499996	-0.993366	-0.0716423	2.03993	1.57387	1.13541	1.68833	-0.476308	-0.564383	-0.740036	-0.177392	STOML2	3
0.337841	0.025427	0.0676305	0.758685	0.751978	0.683667	0.922199	0.329334	-2.37236	-1.71978	-1.32926	-0.679277	0.333432	0.580099	0.965759	0.344631	UPF3A	5
-0.326831	-0.669629	-0.276603	-0.43281	-0.333251	-0.706821	-0.780294	-0.681511	2.06253	1.34485	1.49281	1.61568	-0.745699	-0.879669	-0.468726	-0.214031	TDP1	3
-0.165805	-0.314568	-0.589729	-0.57055	1.33004	0.96346	0.955353	0.93539	-1.6252	-1.11438	-1.02706	-1.64783	0.711968	0.743471	0.725771	0.689662	PLA2G6	5
0.369005	0.292883	0.361509	0.624309	0.415431	0.435317	0.826455	-0.024542	-2.6963	-1.07946	-1.23155	-0.920665	1.3471	0.361071	0.608932	0.310508	DDX60L	5
0.306945	0.0527965	0.247949	0.870758	0.486173	0.735565	1.28371	-0.179953	-1.72697	-1.56183	-1.2875	-1.56178	0.224333	1.1075	0.906053	0.0962511	CRBN	6
0.404489	0.126838	0.453837	0.555502	-1.25067	-1.05826	-0.0591775	-1.51984	1.9285	0.963535	1.12096	1.12569	-0.761892	-0.591936	-0.424837	-1.01274	ABCE1	3
-0.405421	0.16501	-0.291465	-0.411681	-0.78323	-0.423898	-0.901105	-0.473021	2.39769	1.29466	1.10605	1.1976	-0.173667	-0.0343355	-1.28985	-0.973337	TXNDC5	3
0.601465	0.628281	0.918048	1.10802	0.640806	0.294642	1.02404	0.46532	-2.23647	-1.5305	-1.05198	-1.27886	0.0922223	0.166496	0.450195	-0.291726	ZNF652	6
-0.233665	0.010731	-0.0562591	-0.390442	-0.248766	-0.624323	-0.837541	0.0688435	1.81028	1.54311	1.24533	1.56388	-1.14291	-1.03408	-1.15324	-0.520956	NUDC	3
0.00441252	0.462729	0.147393	0.232087	0.918468	0.920725	0.681222	0.853316	-2.5301	-1.13659	-1.1957	-1.28954	0.60229	0.685955	0.34056	0.302759	CHST12	5
-0.443814	-0.453163	-0.202734	-0.611698	-0.432457	-0.900811	-0.868448	-0.314883	2.33682	1.20593	1.59144	1.2323	-0.246485	-0.888415	-0.574923	-0.42866	EDARADD	3
-0.282726	-0.89466	-0.401058	-0.943198	-0.164196	-1.10901	-0.583799	-0.83559	1.87622	1.33135	1.64518	1.34766	0.00312004	-0.978295	-0.0238644	0.0128678	CDCA7L	2
0.0293086	0.375836	0.270622	0.387494	0.757509	0.985756	0.914133	0.337573	-2.48286	-1.23377	-0.95963	-0.999616	-0.62858	1.03806	1.01025	0.197912	MAP3K5	5
-0.664615	-0.530251	-0.308472	-0.548847	-1.10303	-0.519847	-0.583409	-1.10292	1.52722	1.45511	1.83839	1.51081	-0.727974	-0.422809	0.0879386	0.0927033	HBS1L	3
0.340775	0.0942436	0.0889913	0.0512995	-0.512937	-1.03783	-0.887568	-0.798863	2.55924	0.843751	1.13927	1.01775	-0.25769	-0.610085	-1.05476	-0.975585	GNL3	3
-0.657595	-0.378544	-0.0694491	-0.51928	-0.954558	-0.550473	-0.277661	-1.1813	1.51687	1.50187	1.53217	1.73326	-1.00181	-0.69478	0.185639	-0.184364	CPSF3	3
0.124178	0.485394	-0.410818	-0.326878	1.00489	1.34808	0.331387	1.14762	-2.25649	-0.723593	-1.42176	-1.0803	0.587498	1.01595	-0.0198172	0.194659	PVRIG	5
-0.10899	0.254159	0.193083	-0.221764	0.728647	1.02471	0.49897	0.747118	-2.75021	-0.593126	-1.4394	-0.873494	0.578114	0.885266	0.55949	0.517414	GBA	5
-0.161777	-0.364857	-0.232407	-0.306946	-0.801991	-0.602024	-0.632342	-0.083331	2.3671	1.39753	1.42559	0.975607	-0.249786	-1.00852	-1.15908	-0.562764	TBRG4	3
0.19946	0.408794	0.229322	0.213875	0.987044	0.764545	0.799496	1.11052	-2.01425	-1.37142	-1.54162	-1.46612	0.559753	0.574113	0.213178	0.333307	STRIP1	5
-0.681823	-0.51002	-0.410106	-0.843906	-0.620026	-0.399535	-0.67071	-0.184503	2.80834	1.38559	1.27817	0.423129	-0.293779	-0.69663	-0.241822	-0.342369	PLAGL2	2
0.256754	0.155441	0.287169	-0.480352	-0.0236904	-0.0339122	-1.08738	0.118325	1.25036	1.2175	1.15399	1.20899	-2.0584	-1.79214	-0.305287	0.13263	CDCA5	3
-0.242911	-0.135651	-0.0894596	-0.837677	-0.371422	-0.127647	-0.92877	-0.212276	1.5223	1.41729	1.62562	1.40021	-1.49785	-1.4037	-0.0397122	-0.0783418	PTTG1	3
0.1906	0.719056	0.34923	0.309369	1.01108	0.760712	0.673491	1.01245	-2.1853	-1.22895	-1.75211	-1.11985	0.0162394	0.507261	0.44118	0.295524	GPS2	5
0.393819	0.736856	0.774272	1.73379	-1.26351	0.253442	0.779874	0.214926	1.02753	0.369925	0.232789	-0.592122	-1.3108	-0.871528	-0.454524	-2.02473	TNFRSF10B	4
-0.360822	-0.327411	-0.490485	-0.247231	-0.784793	-0.758519	-0.885346	-0.261402	1.90805	1.51769	1.58097	1.52886	-0.447378	-0.678386	-0.910802	-0.382988	TRAP1	3
0.223921	0.382487	0.327897	0.48691	0.456406	0.607511	0.757353	-0.079561	-2.23927	-1.20988	-1.92446	-0.819077	0.869099	0.959582	0.761332	0.439743	FBXO9	5
0.485206	0.845301	0.988421	1.01276	-0.492845	-0.219614	-0.381737	0.654514	1.90442	0.494972	0.254152	-0.503017	-1.55674	-0.843377	-1.74948	-0.892938	IER5	4
0.708832	0.840408	0.413985	0.585602	0.477497	1.21049	0.722156	0.748427	-2.61416	-0.512279	-0.742147	-1.00539	-0.921153	0.48996	0.379696	-0.781928	TRERF1	6
-0.331432	-0.0506575	0.34081	-0.720009	0.0657697	-0.835398	-0.395497	-0.932412	1.84473	1.07357	1.40099	0.903594	0.997819	-1.65255	-0.817827	-0.891497	IL12RB2	3
-0.88439	-0.671378	-0.485644	-0.805893	-0.497527	-0.295519	-0.60064	-0.281068	1.72426	1.54703	1.5313	1.76197	-0.935106	-0.382805	-0.424878	-0.299727	UQCRFS1	3
0.177742	0.383757	0.31613	0.465546	0.485983	0.707405	0.711493	0.150821	-2.52791	-1.16424	-1.43105	-1.08529	1.11678	0.667869	0.668761	0.356204	DDX58	5
0.555711	0.104965	0.968381	1.11123	0.00105055	-0.010919	1.23101	-0.49234	-2.03818	-1.80575	-0.83023	-0.981444	0.330986	0.43236	1.14346	0.27972	SENP7	6
-1.14093	-0.653382	-1.19758	-1.23161	0.888353	1.48377	0.796152	1.60029	-1.22584	-0.260911	0.276703	-1.19702	0.210301	0.808053	0.394033	0.449629	HDAC5	5
-0.645303	-1.13327	-0.397904	-0.465688	0.452074	-0.873337	0.253406	-0.0305682	-0.512732	-1.0869	-0.548338	-0.388882	2.55032	0.227515	1.1254	1.4742	KLRC2	1
0.48922	0.602286	0.672675	1.19067	-1.46203	-0.399777	-0.190167	-1.09562	1.72067	0.801104	0.952938	0.592844	-1.06253	-0.808898	-0.588338	-1.41505	PTP4A1	3
-0.675968	-0.300416	-0.492421	-0.609213	-0.847108	-0.433372	-0.327625	-1.17103	2.37667	1.88632	1.12428	0.366182	0.0769504	-0.0160295	-0.0393076	-0.917916	MAPK8	2
0.809006	0.436503	0.214986	0.403805	1.05051	0.726335	0.559949	1.03867	-1.66535	-1.6772	-1.58634	-1.52151	0.478958	0.417728	-0.00297559	0.316918	CRAMP1	5
1.38675	0.141683	0.774617	2.41598	-0.513901	-0.956629	0.906824	-0.47471	-1.50689	-1.02051	-0.323589	0.113189	-0.895164	-0.12862	0.307047	-0.226077	ABCD2	6
-0.133511	-0.457437	0.483003	-0.0789849	-0.651479	-0.950853	-0.258412	-0.829011	1.4717	1.09183	1.89014	1.27066	-1.33928	-1.4488	0.0448813	-0.10445	CEP152	3
0.163004	0.135215	0.158778	0.156897	0.6806	0.531124	0.550826	0.752877	-2.31623	-1.20957	-1.74466	-0.92995	0.701634	1.14443	0.592351	0.632667	PHF23	5
1.73725	1.00561	0.377754	0.730378	1.03043	0.193899	0.129894	0.666629	-0.993808	-0.763349	-1.99478	-1.50578	0.0460035	0.491791	-0.506676	-0.645245	MOB3C	6
0.493719	0.418839	0.658282	1.18667	0.198018	0.218339	1.01848	-0.372563	-2.07625	-1.60652	-1.13088	-1.12456	0.518714	0.336711	1.28763	-0.0246246	FMR1	6
0.739361	1.22276	1.34251	1.50897	0.128248	-0.268159	0.943089	0.251155	0.791127	-0.846151	-0.202066	-0.969617	-1.15174	-0.906168	-1.16768	-1.41565	EAF1	4
-0.070223	0.283706	0.0489218	-0.0600497	0.861636	0.852741	0.781422	1.06863	-1.91521	-1.32992	-1.61144	-1.41761	0.563602	0.778123	0.44001	0.725664	CLN3	5
-0.426751	-0.523493	-0.675198	-0.391789	-0.504327	-0.536945	-0.407158	-0.730283	3.1283	0.98833	0.498152	0.931969	-0.0324214	-0.805635	-0.381666	-0.131081	RALB	2
0.121176	-0.0516854	0.262795	-0.361992	-0.506719	-0.555096	-1.09149	-0.451907	1.27041	1.44443	1.31867	1.6466	-1.28456	-1.7211	-0.19082	0.151285	BRCA1	3
0.320137	0.231532	0.172878	0.244127	0.838667	0.674292	0.679452	1.11652	-1.83439	-1.30088	-1.71872	-1.59884	0.763141	0.651595	0.269692	0.490786	SLC35C2	5
-0.484674	-0.32774	-0.412824	-0.672282	-0.415456	-0.644127	-0.998723	-0.307236	1.5294	1.73802	1.44948	1.85173	-0.81969	-0.632218	-0.549974	-0.303681	AIFM1	3
0.921556	0.460347	0.72263	1.52478	-0.283834	0.0393483	1.23242	-0.99644	-1.91975	-1.22077	-0.974865	-0.965379	0.189954	0.769493	0.836058	-0.335557	GOPC	6
0.897168	0.699793	0.604457	1.33206	0.534251	0.358112	0.62696	0.158437	-1.66346	-1.39619	-1.94352	-1.11445	-0.38927	0.792698	0.4656	0.0373454	ZMYND11	6
0.712473	0.432611	0.734369	1.09089	0.44533	0.392742	0.986198	-0.00104533	-2.11324	-1.52291	-1.57416	-1.05795	0.14319	0.58968	0.706366	0.0354719	TRIM52	6
1.06781	0.448853	0.600069	1.36413	-0.0629383	0.480177	1.05843	-0.48169	-1.4645	-1.48018	-1.78279	-1.27448	0.63969	0.243068	0.45698	0.187381	REV3L	6
0.245541	0.582217	0.244703	0.359344	0.964322	0.95243	0.837569	1.27953	-1.90494	-1.2528	-1.5646	-1.42384	0.00400374	0.732943	-0.136701	0.0802796	PHF2	5
1.19652	0.93949	1.42464	1.65562	0.122154	-0.473636	0.856047	0.387737	-0.0182682	-0.855426	-0.0694612	-0.470517	-0.920511	-1.28662	-0.89955	-1.58821	RNF144A	4
0.91181	0.900243	1.32874	1.65078	-0.370054	-0.00785618	1.01115	-0.718632	-1.50861	-1.10261	-1.06011	-1.27801	-0.497257	0.0557841	0.820918	-0.13629	SPPL2A	6
-0.602201	-0.3299	-0.423741	-0.9414	-0.0265333	-0.338388	-0.878297	0.185846	1.75792	1.41582	1.60792	1.57023	-0.913669	-0.881154	-0.776624	-0.425835	COX6A1	3
0.210457	-0.013031	0.321905	-0.448324	-0.387994	-0.0275843	-0.835566	-0.543253	1.22772	1.14564	1.18422	1.42775	-2.11498	-1.62959	0.225551	0.25708	NCAPG	3
0.818506	1.08757	0.859665	1.21745	0.601694	0.845574	0.634153	0.213362	-1.25954	-1.5026	-1.55278	-1.47985	-0.317915	0.684274	-0.538388	-0.31117	CDC14A	6
-0.756449	-1.24705	-1.45134	-1.25208	-0.246771	-0.243807	-0.319526	0.0737314	2.25706	0.728221	1.35584	0.769502	0.793144	-0.386013	-0.296846	0.222393	NOB1	2
0.242834	0.558685	0.108888	0.352124	0.806963	0.886645	0.555712	0.887152	-2.2939	-1.22612	-1.63291	-1.19901	0.600239	0.732492	0.284107	0.336097	DMAP1	5
0.01903	0.598966	0.178994	0.731414	0.509122	0.615839	0.489173	1.42953	-1.9566	-1.30715	-1.59306	-1.43244	0.0882666	0.747904	0.25251	0.628499	MATK	5
-0.148155	0.438575	-0.056745	-0.087167	0.925607	0.932006	0.816541	1.23178	-1.96934	-1.10981	-1.65567	-1.36889	0.654558	0.618272	0.273616	0.504817	ABCC10	5
1.14274	0.519233	1.17778	1.23844	-1.02392	-0.842014	0.730989	-1.6103	0.956051	0.309119	0.404449	0.337272	-1.20593	-1.06754	0.231483	-1.29786	SACS	4
-0.970271	-1.58457	-0.874529	-1.09591	-0.870656	-0.386107	0.235459	-1.24381	0.794514	0.416996	1.00962	0.398966	1.64006	0.655813	1.26279	0.611643	PRCP	1
0.325381	0.344279	0.398116	0.697566	0.686322	0.420533	0.632461	0.335595	-2.27569	-1.39758	-1.68564	-1.08251	0.838179	0.757681	0.648991	0.356316	ZNF224	5
0.854011	0.781529	0.635594	1.11254	0.572966	0.334264	0.762627	-0.0679935	-1.70787	-1.3142	-2.12519	-0.964574	0.759093	0.408288	0.259962	-0.301046	SECISBP2	6
-0.204605	-0.927168	-1.78062	-0.967797	0.218498	-0.455926	-1.09656	0.317636	1.98644	1.4048	0.680692	0.968181	0.477435	-0.257156	-0.795085	0.43124	ETFB	2
-0.103902	0.171988	-0.198532	-0.592658	-0.782641	-0.166184	-1.00886	-0.806235	2.20672	1.41844	1.41026	1.18971	-0.426099	-0.764337	-0.697026	-0.850632	SLC7A1	3
0.0952538	0.213359	0.130964	0.416978	-1.33424	-1.15444	-1.52963	-0.707158	1.58321	1.42386	1.20738	1.30133	-0.254993	-0.188058	-0.983707	-0.220112	NDFIP2	3
1.18774	0.514138	-0.323511	0.88242	0.555426	0.384208	-0.940976	-0.217374	-0.968225	-1.19589	-1.69346	-0.53423	2.05199	0.559165	-0.828735	0.567326	ZNF83	5
0.542623	0.796783	0.183164	0.503428	1.09255	0.91695	0.779526	0.822204	-1.70208	-1.53264	-1.4239	-1.6422	0.105416	0.689075	-0.046937	-0.0839601	CBFA2T2	5
-0.147084	-0.398345	0.137912	-0.517748	-0.481906	-1.91542	-0.467277	-0.493803	1.33857	1.25186	2.02798	0.949869	0.593945	-0.827684	-0.845924	-0.204951	HIC1	2
0.485585	0.132695	0.181044	0.698025	0.671578	0.511316	0.837846	0.427091	-1.81959	-1.34087	-2.0586	-1.19942	0.772768	0.924933	0.60106	0.174548	SRSF8	5
0.350238	0.675802	0.454008	0.157155	1.0256	0.170154	1.03264	0.685065	-1.28206	-1.8069	-1.27752	-1.86325	1.0419	-0.239599	0.56811	0.308661	PLXNA3	5
-0.696868	0.93817	0.172149	-0.0632411	0.871908	1.39898	1.04891	1.24874	-1.44313	0.37977	-0.304589	-0.301172	-2.25101	-0.30553	0.107736	-0.80082	HLA-DMB	4
-0.629923	-0.339754	-0.915309	-0.922872	0.536742	0.458347	0.276299	0.719129	-0.850673	-0.573306	-1.13774	-1.20893	2.5084	0.576227	0.483205	1.02016	MAPK12	1
-0.128645	0.420923	0.258626	0.118544	0.690078	0.869818	0.779578	0.744063	-2.55186	-1.15832	-1.14271	-1.28961	0.650084	0.671011	0.714521	0.353886	ZBP1	5
0.0139717	0.272563	0.101482	0.139937	0.818545	0.859171	0.696554	0.97579	-2.25449	-1.31731	-1.56689	-1.09462	0.291857	0.897849	0.518865	0.64671	WDR45	5
0.0390704	-0.281758	0.0920518	-0.263826	-0.52201	-0.530044	-0.664337	-0.519103	1.62511	1.35661	1.52856	1.5787	-1.51766	-1.33895	-0.269758	-0.312645	DUT	3
-1.92975	-1.08775	-0.884662	-1.30512	-0.812685	-0.415657	-0.254252	-0.365043	1.02361	0.775641	1.07928	0.641017	1.09564	0.482766	1.01212	0.944859	PAM	1
-0.334835	0.412497	-0.387059	0.411451	0.355341	0.898097	0.357095	1.00873	-2.18545	-1.10692	-1.46759	-1.11927	1.046	1.01196	0.242105	0.857848	TSPAN32	5
1.46425	0.628584	1.31678	2.00227	-0.170812	-0.55404	0.504577	0.111293	-1.00065	-1.82824	-0.933081	-0.682181	-0.469643	-0.458649	0.00660366	0.0629424	OXNAD1	6
-0.0724528	0.685347	0.407669	1.42784	-0.635212	0.848237	1.04903	-0.186117	-2.29092	-0.891081	-1.08338	-0.783437	-0.55046	1.09869	0.838529	0.137721	WWP1	6
0.0792104	0.466839	0.0890901	0.0862597	0.953988	0.900355	0.539353	1.18898	-1.85358	-1.30315	-1.90067	-1.19031	0.690751	0.499311	0.0927423	0.660833	SIRT7	5
-0.684067	-0.446634	-0.305123	-0.490754	-1.18797	-0.655228	-0.469086	-0.923937	2.54369	1.23342	1.17529	1.01031	-0.692638	-0.378958	0.259082	0.0126073	EED	3
-1.1466	-0.733431	-0.488126	0.00886343	-1.28731	-0.824619	-0.282015	-0.802987	1.83512	1.58528	1.15076	1.44211	-0.548551	-0.261261	0.432786	-0.0800107	PEX2	2
-0.245831	-0.875032	-0.100884	0.0168609	-0.787046	-0.888872	-0.237388	-0.984073	1.73191	0.871237	2.18785	1.33818	-0.551549	-0.98368	-0.231526	-0.260167	MLLT3	3
-0.233327	-0.299304	-0.47024	-0.675852	-0.327534	-0.183709	-1.11768	-0.030864	1.90924	1.48717	1.36805	1.5106	-1.05731	-1.06864	-0.711993	-0.0986137	LSM4	3
-0.150902	0.249564	-0.17281	0.0104542	0.581962	0.758783	0.526167	1.26429	-2.37703	-0.744695	-1.34046	-1.35163	0.637184	0.810508	0.224734	1.07389	CLCN7	5
0.621655	0.814511	0.997219	0.857597	1.02156	0.499822	1.2049	0.364437	-1.9556	-1.21867	-0.843355	-1.42999	-1.00039	0.125898	0.329476	-0.389063	ARNTL	6
-0.174019	-0.245857	-0.0435624	-0.871877	-0.0979825	0.0777257	-0.745876	-0.184848	1.30471	1.19059	1.41802	1.34096	-2.08063	-1.45642	0.274269	0.294795	CCNB2	3
-0.0922463	0.52769	0.945766	0.374949	0.870243	-0.020077	1.10486	0.761324	-0.734089	-2.14049	-1.02999	-1.97388	0.728705	-0.0450244	0.71356	0.00869666	CRACR2A	6
-0.272266	-0.259575	-0.100331	-0.154705	-1.33962	-0.291753	-0.684277	-1.08276	2.00103	1.19264	0.89281	1.944	-0.991142	-0.414304	-0.0606019	-0.379136	ESD	3
-0.328911	-0.0433458	-0.0319235	-0.640334	-0.531821	-0.353975	-0.806411	-0.464455	2.44564	1.30946	1.43956	0.994165	-1.0927	-0.813544	-0.478779	-0.602622	SLC43A3	3
-0.11946	-0.164265	-0.206417	-0.224626	-0.363106	-0.75698	-0.644388	-0.443802	2.52087	1.25104	1.14976	1.26034	-0.743726	-0.655264	-0.874696	-0.985271	FKBP4	3
1.11844	0.775178	1.08514	1.54847	0.45124	0.0332107	0.521145	0.207441	-1.03124	-2.11765	-1.6734	-0.814149	-0.0402871	-0.179588	0.0888412	0.0272069	MTMR1	6
0.353402	0.226815	-0.0168809	0.336432	0.952345	0.788292	0.824118	0.58031	-1.89421	-1.10969	-2.00791	-1.20397	1.14066	0.707668	0.236353	0.0862695	GALT	5
-0.343333	-0.436491	-0.518915	-0.663179	-0.808733	-0.508384	-0.973564	-0.705192	2.22744	1.30559	1.36356	1.56632	-0.564861	-0.460441	-0.23753	-0.242282	UQCRH	3
0.697923	0.65012	0.523814	0.948699	0.473236	0.585269	0.801316	0.253906	-1.95869	-1.65383	-1.75879	-1.08992	0.185522	0.624223	0.591632	0.125574	ZNF33B	6
-0.383319	0.00367225	-0.25265	-0.425128	-0.540092	-0.730167	-1.38578	-0.0454179	1.69763	1.54023	1.75185	1.31983	-0.645659	-0.582067	-0.948904	-0.374039	AKR1A1	3
-0.53233	-0.408384	-0.495032	-0.731755	-0.47338	-0.442233	-0.628549	-0.152303	2.48722	1.34546	1.69055	0.742357	-0.476797	-0.542716	-0.847272	-0.534839	LONP1	3
-0.921957	-1.00909	-1.04637	-1.28716	-0.188531	-0.60469	-0.666211	-0.177932	1.44728	1.61648	1.40364	1.45819	0.614259	-0.514429	-0.219279	0.0957843	RNPEP	2
0.205719	-0.394752	-0.148871	0.434612	0.431707	0.644121	1.24074	0.134937	-2.36421	-1.41975	-0.511692	-1.3667	0.570558	0.843414	1.17785	0.522311	KLHL24	5
-0.508655	0.309585	-0.477261	-0.306568	0.648803	1.31151	0.45514	0.933863	-2.03479	-0.867337	-1.23484	-1.27241	0.645211	1.46125	0.272269	0.664237	AK1	5
-0.275037	-0.743373	-0.694127	-0.386985	1.04005	0.714167	0.4761	0.430379	-1.27129	-0.943879	-1.41673	-0.517824	2.46288	0.045535	0.150842	0.9293	LGALS9	5
0.74551	0.177826	-0.0349369	1.36236	0.509339	0.331446	0.412555	0.558482	-1.57066	-2.01065	-1.8626	-0.736847	0.506051	0.726208	0.387478	0.498443	GPCPD1	6
-0.433903	-0.429286	-0.388311	-0.324864	-0.646007	-0.484061	-0.645781	-1.05577	2.44819	0.878272	1.75848	1.16018	-0.724291	-0.390104	-0.208838	-0.513914	DDX50	3
0.89458	0.690353	0.0489257	1.18447	0.616392	0.0611417	-0.0171017	1.39395	-2.04405	-0.67893	-1.59721	0.11885	-1.16187	0.465811	-0.768429	0.793111	TTC9	6
-0.126978	0.101129	0.300105	-0.0406729	-0.978733	-0.705106	-0.708957	-0.908139	1.93566	1.20551	1.4732	1.45904	-1.12077	-0.953321	-0.489669	-0.442293	PSMD14	3
-0.70286	-0.613045	-1.79872	-1.73692	1.22966	1.28774	0.88587	1.03838	0.403036	-0.379586	-0.381248	-0.530318	1.36581	0.170649	0.187763	-0.426204	MAPK13	1
-1.42153	-0.469547	-0.902437	-1.80635	-0.543183	0.0768282	-0.441404	0.415868	2.31174	0.709029	1.17807	0.719832	0.422364	0.117587	-0.169275	-0.19759	TMEM258	2
-0.17476	0.0371074	-0.108378	-0.219427	-0.539531	-0.557576	-0.998108	-0.574089	1.62344	1.61231	1.42302	1.65527	-1.09702	-1.16289	-0.491354	-0.428015	ACAT2	3
-0.198384	-0.821056	-0.48283	-0.0918519	-0.587252	-0.554319	0.0518053	-0.611059	2.44658	0.303802	2.02992	0.902633	-1.19472	-0.392235	-0.175454	-0.625582	BNIP3L	3
-0.131869	0.193634	-0.0526806	-0.514155	-0.542382	-0.584369	-0.993824	-0.52797	1.64572	1.44805	1.57741	1.63955	-1.09373	-0.969015	-0.72076	-0.373606	MLH1	3
0.116639	0.237842	-0.110882	-0.0719734	0.786856	0.742556	0.701465	0.657937	-1.9815	-1.30729	-1.59654	-1.39565	0.936399	0.950135	0.754714	0.579288	MAP3K12	5
0.552948	1.09986	0.881513	1.57036	-0.167416	0.0661863	0.964827	-0.367673	-1.79796	-1.12257	-1.46376	-1.09496	-0.545313	0.811575	0.593508	0.0188717	KLHL9	6
0.223736	0.367128	0.748276	1.14077	0.0284974	0.823186	1.55292	-0.28488	-1.38504	-1.75006	-1.09945	-1.38808	-0.399435	0.638934	1.02078	-0.237296	MORC3	6
0.234632	1.03517	1.19621	1.14396	-0.770916	0.217141	0.705486	-0.188913	0.220891	0.204765	1.04474	-0.164723	-2.56108	-0.557241	-0.473258	-1.28686	CPD	4
-0.954235	-0.736373	-1.02596	-1.41727	-0.536547	-0.367643	-0.815209	-0.265176	1.73692	1.26015	1.36858	1.62336	-0.256008	-0.0915924	0.122008	0.354991	SEM1	2
0.214546	0.290178	0.0337728	0.114391	0.692542	0.457988	0.540774	1.13391	-1.95415	-1.0579	-1.97305	-1.15421	1.2199	0.602547	0.0861798	0.752584	BAHD1	5
-0.00169917	-0.449147	-0.140103	0.304358	-1.28085	-1.20931	-0.639722	-1.49314	1.80201	1.22196	1.50054	1.21167	-0.19989	-0.632504	0.151315	-0.145502	PHF6	3
1.28166	0.607383	0.926493	1.34499	0.355445	0.0315119	1.26866	-0.281656	-1.99615	-1.17992	-0.776969	-1.42259	-0.184143	-0.150133	0.550722	-0.375305	ZBTB37	6
0.0904543	0.323511	-0.0346491	0.0897047	0.799703	1.02241	0.816514	0.906485	-2.2498	-1.08423	-1.646	-1.2186	0.540116	0.698485	0.320861	0.625024	SLC12A9	5
-1.22911	-0.827211	-0.921419	-1.01149	-0.554782	-0.0632352	-0.524792	-0.504878	2.5457	0.986294	1.24681	1.00557	0.128964	0.0403573	-0.198903	-0.117862	BABAM2	2
-0.117974	-0.179246	-0.0750577	-0.513827	-0.59573	-0.716563	-1.37247	-0.440599	1.82482	1.56077	1.08486	1.71701	-0.301861	-1.09185	-0.75024	-0.0320331	CDK4	3
0.0884583	-0.0524249	0.103658	-0.565421	-0.19435	0.115665	-0.994118	0.0533317	1.20272	1.23804	1.07063	1.33935	-2.27615	-1.52976	-0.0190901	0.419452	BIRC5	3
-0.838573	-0.384362	-0.824098	-0.386922	-0.782775	-0.1827	-1.01374	0.625362	1.64315	1.1841	1.77112	1.23056	-0.478968	-1.13988	-0.876087	0.453811	MT2A	3
0.311921	0.28895	0.302036	0.474533	0.356458	0.817851	0.854793	-0.496064	-1.36661	-1.79877	-1.45598	-1.46242	1.49744	0.730861	0.742066	0.202938	PHF11	5
0.672342	1.2115	0.63778	0.604726	1.08886	0.860126	0.23626	1.44314	-1.60875	-0.998973	-1.63108	-0.834795	-1.07166	-0.10144	-0.333872	-0.174156	TBCB	6
-0.40769	-0.0812149	-0.693484	-0.67403	0.754334	0.7461	0.516318	0.978106	-1.44635	-0.852393	-1.28135	-1.42427	1.8832	0.611883	0.374265	0.996579	HDAC10	5
-0.544891	0.110408	-0.332652	0.786754	-1.44939	-0.823933	-0.638713	-1.2465	1.48336	1.58188	1.46844	1.26263	-0.612271	-0.473626	-0.331562	-0.239925	STARD4	3
0.0202491	-0.0833647	0.0788306	0.0897278	0.774516	0.734171	0.487925	1.45384	-2.05443	-1.21185	-1.4613	-1.26431	0.252656	0.435763	0.49704	1.25054	FLCN	5
-0.761211	-0.25916	-0.401504	-0.382926	-0.382269	-0.477944	-0.160932	-0.315471	2.90043	0.26022	2.01893	-0.272124	-0.47144	-0.141042	-0.639158	-0.514394	WDR45B	2
-0.765499	-1.08472	-1.44994	-1.49894	-0.0750852	-0.473443	-0.50147	-0.0466207	1.32571	0.825652	0.214737	-0.0293361	2.31008	0.560796	0.219609	0.46847	MBOAT7	1
0.691842	0.577775	0.563385	0.978929	0.449835	0.408473	1.02702	-0.0152403	-1.82153	-1.66104	-1.50085	-1.40831	0.515376	0.653461	0.680217	-0.139352	RELCH	6
-0.289953	-0.378554	-0.176136	-0.0216409	0.517538	0.544295	0.717063	1.10013	-2.18717	-1.76722	-1.20462	-0.290304	0.667912	1.00016	0.893304	0.875192	RTL6	5
0.130421	0.273856	0.0584019	0.258501	0.776418	0.700103	0.35121	1.04794	-2.48552	-1.04645	-1.1686	-1.35687	1.03969	0.761449	0.0420844	0.617369	SMPD1	5
-0.448393	-0.3316	-0.389037	-0.992841	-0.505756	-0.453951	-0.837531	-0.420043	1.91335	1.5946	1.46657	1.6091	-0.492355	-0.722137	-0.580168	-0.409816	SNRPC	3
0.429581	0.561181	0.490969	0.84491	0.393853	0.361307	1.08261	0.491443	-1.71701	-1.72473	-1.69222	-1.41159	0.487379	0.278105	0.807612	0.316598	ZNF587	6
0.370239	0.610991	0.605639	0.766151	0.654006	0.684475	0.958357	0.61066	-1.55942	-1.7474	-1.5948	-1.5823	0.228934	0.705085	0.479795	-0.190421	BLCAP	6
0.625452	0.0731694	0.258388	0.749625	-0.095138	0.219651	0.419187	-0.754875	-2.2192	-1.24118	-1.3871	-0.680694	1.42223	0.989204	0.768159	0.853119	IFT80	5
0.301011	0.454113	-0.0763573	0.123373	-1.08319	-0.957579	-1.17684	-0.788694	2.27335	1.3142	0.594398	1.3033	-0.208505	-0.534366	-1.01978	-0.518419	LIF	3
0.269569	0.978757	0.883574	0.924104	0.449154	0.677745	1.08	0.262032	-1.87022	-1.38057	-1.40141	-1.45341	-0.271109	0.802721	0.370539	-0.321476	TTC13	6
1.27629	1.16091	1.21277	1.10184	-0.46824	-0.0274975	-0.352338	-0.324096	0.108746	0.851184	-0.0923795	0.748771	-1.94408	-0.690436	-1.43422	-1.12724	POLE3	4
-0.656847	-1.0294	-0.889021	-0.959813	-0.473243	-0.429967	-0.77548	-0.115814	2.04754	1.26646	1.23452	1.68168	0.20873	-0.617797	-0.444763	-0.0467834	MRPS18B	2
-0.886199	-0.548202	-1.20832	-1.26704	-0.457065	-0.146771	-0.739805	-0.222287	2.04388	1.522	1.29075	1.24208	0.105424	-0.0584191	-0.534783	-0.135236	CARM1	2
-0.19033	-0.532687	-0.480744	-0.518125	-0.533106	-0.649051	-0.687136	-0.135119	2.06665	1.42998	1.82837	1.04391	-0.398586	-0.971336	-1.03867	-0.234032	MIF	3
-0.107939	-0.778655	-1.23737	-0.239136	-0.719176	-0.924755	-1.45473	-0.593486	1.51253	1.20687	0.855138	1.58766	1.20124	-0.223557	-0.522002	0.437364	GRK3	2
-0.408635	-0.257567	-0.489477	-0.767792	-0.369633	-0.266205	-0.895566	0.0883226	1.8321	1.57673	1.54554	1.43688	-0.674776	-0.921377	-1.10133	-0.327223	CYC1	3
0.0440727	0.137358	0.050277	0.146731	0.813524	0.78111	0.823885	1.06092	-2.43913	-1.13431	-1.13129	-1.3802	0.944617	0.506117	0.323912	0.452403	ARSA	5
0.460381	0.48154	0.2772	0.366571	0.802263	0.611185	0.727292	1.04918	-1.68076	-1.33177	-1.76978	-1.75126	0.497431	0.574813	0.133656	0.552051	EMC10	5
0.49452	0.782812	0.492517	0.547948	0.773379	0.605773	0.904668	1.09316	-1.68984	-1.34698	-1.73358	-1.60153	0.324216	0.504096	-0.0028002	-0.148361	JMJD7-PLA2G4B	5
-0.114492	0.0662848	-0.0111472	-0.183546	-0.561467	-0.867514	-0.865645	-0.13539	1.86276	1.4488	1.41396	1.5115	-0.935307	-0.914372	-1.05703	-0.657393	PHB	3
-1.08754	-0.40803	-0.773187	-0.722319	-0.582733	-0.541342	-1.22783	-0.244896	2.27869	1.42952	1.45596	0.74826	-0.0707635	0.163179	-0.5937	0.176727	SLC39A1	2
-1.36625	-1.66079	-0.570565	-1.76621	-0.294719	-0.321129	-0.0674238	-0.323606	0.962399	0.920208	1.58015	0.702464	0.0110154	0.873085	1.00137	0.320011	CTLA4	2
-1.45223	0.110728	0.133591	0.156169	0.320783	1.09812	1.38464	1.43134	-2.24253	-0.739913	-0.756028	-0.82123	-0.0161182	0.229693	0.652682	0.510309	KIAA1671	5
0.847209	0.664269	0.789344	0.132492	0.624833	0.651491	1.0745	-1.00807	-1.93607	-1.14394	-1.14335	-1.2667	0.637815	0.757598	0.93855	-0.619971	ZFP90	6
-1.18916	0.165527	-0.316227	-0.111567	0.859497	1.4579	1.36333	0.781757	-1.17772	-1.06546	-1.3044	-0.949071	-0.773687	1.02044	1.15808	0.0807538	TGFBR3	5
0.170902	0.546628	0.0156702	0.0350238	0.8256	0.943561	0.671714	0.66802	-2.44041	-0.941397	-1.50683	-1.17838	0.904636	0.876056	0.32834	0.0808703	MTHFR	5
0.463978	0.689467	0.344231	0.377359	0.771237	0.677619	0.64805	1.05357	-1.71933	-1.24799	-1.90697	-1.62098	0.262262	0.62583	0.121638	0.460019	PDLIM2	5
0.0104395	-0.707634	-0.59227	-0.533059	-0.602994	-0.934141	-1.18158	-0.417282	1.8632	1.31911	1.15875	1.79632	-0.806893	-0.688136	-0.0678731	0.384047	HNRNPA1L2	3
0.416207	0.890547	0.648726	0.960055	0.407127	1.0009	1.20573	0.280998	-2.00215	-1.47771	-1.36354	-1.02683	-0.716772	0.417565	0.436857	-0.0777238	LPGAT1	6
0.548049	0.786376	1.33051	1.69741	0.211292	-0.521951	1.28316	-0.117215	-1.8262	-1.27233	-0.251453	-1.00175	-0.176046	-0.436793	0.640968	-0.894035	SNTB2	6
0.528637	0.355747	0.037451	0.378807	0.717745	0.818285	0.703307	0.931669	-2.21675	-1.01339	-1.56014	-1.57738	0.470475	0.764473	0.415049	0.246026	SGSH	5
0.437715	1.13414	0.554959	0.709115	0.819511	0.192448	0.0174529	0.88173	-2.59696	-0.653633	-1.19452	-1.29469	0.56625	0.641994	-0.41948	0.203978	CASS4	5
-0.806337	0.173195	-0.476598	-0.35924	-1.28201	-0.242447	-0.534631	-0.885626	1.76732	1.7732	1.7803	0.627953	-0.695937	0.307566	-0.325105	-0.821608	SEC11C	3
0.207819	-0.029005	0.590044	0.00392048	-1.00597	-0.565749	-0.38355	-1.3881	1.2113	1.17101	1.49152	1.35798	-1.59002	-1.19688	0.466567	-0.340875	KIF20B	3
-1.80163	-0.722928	-0.378956	-1.69485	-0.524088	-0.504052	-0.573917	-0.177205	0.740054	1.59947	1.57993	0.917448	0.756602	0.0682522	0.513906	0.201961	SCPEP1	2
0.230209	0.175131	0.365742	-0.445668	-0.29806	-0.231371	-0.942015	-0.0188012	1.17774	1.32002	1.33526	1.35095	-1.923	-1.73471	-0.328761	-0.0326714	MYBL2	3
1.20451	0.678107	0.778016	1.23648	0.698795	0.365062	0.643147	1.02539	-1.12897	-1.51746	-1.51766	-1.6406	0.0522798	-0.180816	-0.444377	-0.251906	FLT3LG	6
-0.108885	0.744209	-0.628894	1.31799	-0.263502	0.929019	-0.271316	1.48248	-1.42635	-0.249261	-1.7759	0.274219	-0.889688	0.866144	-1.05618	1.05591	SLC12A7	5
-0.0649926	0.784519	0.178102	0.44516	1.01449	0.89661	0.850332	0.80148	-2.11106	-0.994676	-1.64345	-1.33809	-0.191438	0.916492	0.358086	0.0984325	GLIPR2	5
0.227681	-0.0586456	0.297492	-0.268227	-0.362279	-0.184961	-0.863728	-0.585917	1.36071	1.11421	1.32407	1.29966	-1.98544	-1.72278	0.182061	0.226086	CDK1	3
0.507025	0.539102	0.288418	0.882926	0.488145	0.625744	0.672266	0.483527	-1.15708	-1.65291	-2.06503	-1.61511	0.60797	0.915857	0.180741	0.298397	LUC7L	5
0.0174953	-1.26228	-1.60401	-1.17996	-0.148588	-0.138158	-0.966439	0.114196	1.97622	1.08153	0.709993	1.51972	0.0610698	0.10428	-0.64699	0.361917	NSMCE1	2
-1.30879	-0.780318	-0.796582	-1.16027	-0.451883	-0.394161	0.0788443	-0.161732	2.45985	0.979969	1.62749	0.357378	-0.404974	0.300572	0.14651	-0.49191	VGLL4	2
0.125635	-0.539701	0.431248	0.298771	0.756093	0.324446	1.15819	1.54243	-1.92838	-1.24162	-1.3328	-1.17701	0.433008	-0.309586	0.375945	1.08333	PGAP6	5
-0.180547	-0.0899278	0.0323054	-0.669709	-0.219357	-0.118577	-1.0098	-0.372157	1.57842	1.23711	1.59469	1.35312	-1.6367	-1.48349	-0.0911409	0.0757651	AURKA	3
-0.466172	0.0187431	0.114395	0.0277618	-1.16139	-0.397934	-0.10539	-1.23307	1.35914	1.59994	1.59694	1.34545	-1.39731	-0.403473	0.0224043	-0.920025	MAPK6	3
0.28959	0.761662	0.258306	0.239516	0.620516	0.776618	0.449656	0.871775	-2.37891	-1.07513	-1.7474	-1.1037	0.578139	0.756131	0.247629	0.455604	SLC9A8	5
0.079531	0.353439	0.193501	0.534177	-0.0129159	0.818124	1.27047	-0.271153	-2.27805	-1.31484	-0.735766	-1.27684	0.0219274	1.04831	1.40426	0.165839	FAM8A1	5
-1.25758	-0.919405	-1.93363	-1.72984	0.357109	0.885291	-0.206644	0.469874	1.57942	0.621692	0.530156	-0.408221	0.647284	0.721477	0.0115142	0.631496	RBM38	1
0.521423	0.199479	0.517879	1.05452	0.339826	0.350479	1.24357	0.145855	-1.78481	-1.70442	-0.955557	-1.80173	0.20299	0.543666	0.937922	0.188909	CREBRF	6
-0.672156	-0.787452	-1.02068	-0.916224	-0.278126	-0.396639	-0.951123	-0.189452	1.67436	2.06206	1.17474	1.36689	0.148583	-0.470864	-0.525567	-0.218357	TARS2	2
-0.561339	-0.289838	-0.296126	-0.544714	-0.749836	-0.270038	-0.627725	-1.06328	2.19191	1.26325	1.07472	1.83072	-0.736438	-0.304523	-0.240857	-0.675884	SSBP1	3
-0.767814	-1.36351	-1.12021	-1.49669	0.311583	-0.491937	0.0149371	0.145987	0.627331	0.0478177	-0.363354	0.131893	2.57796	0.0188405	0.78385	0.943315	FBXO41	1
0.443728	0.958817	1.02213	0.251826	0.833968	0.665254	1.27931	0.353236	-2.48922	-0.809568	-0.456637	-1.07131	-0.740628	-0.0738169	0.658195	-0.825285	LTB4R	6
-0.202663	-0.992198	-0.0592509	-0.598647	0.00461444	-0.328654	0.512566	-0.655339	-1.18189	-0.91057	-0.776534	-0.81297	1.84248	1.12059	1.35216	1.68631	NT5E	1
-0.241078	-0.0387672	-0.475346	-0.663453	-0.318579	-0.342728	-1.0385	0.390341	1.97394	1.67061	1.61083	0.552562	-0.596259	-1.10891	-1.28185	-0.0928214	DOT1L	3
-1.14969	-0.705051	-0.995795	-1.18437	-0.0271505	-0.0362278	-0.579608	0.190983	2.14595	0.935738	1.69542	1.10715	0.130946	-0.60959	-0.560813	-0.357896	COX5B	2
-0.845792	-0.169461	-0.291031	-0.679678	-0.839083	-0.00569174	-0.284733	-0.490764	1.67304	1.67326	1.48867	1.51147	-1.25785	-0.807332	-0.0906083	-0.584407	ACAT1	3
1.0793	0.350579	0.865807	1.20719	-0.191602	0.0643297	1.02179	-0.612601	-1.95523	-1.35393	-1.48561	-0.879278	0.134649	0.61855	0.993971	0.142082	ZBED5	6
-0.493797	-0.207754	-1.02242	-0.0608126	-0.912783	0.308579	0.12143	-0.475401	2.25451	1.31751	1.32227	0.894019	-0.520779	-0.323752	-0.693777	-1.50704	YBX3	3
0.135414	-0.0106177	0.488757	0.0089445	-0.844497	-0.7774	-0.916314	-1.04961	1.77943	1.22766	1.53322	1.36246	-0.922703	-1.18614	-0.386388	-0.442218	BLM	3
-0.700404	-1.58317	-1.12043	-1.16863	0.0316022	-0.0289581	-0.286947	0.74404	2.36885	1.01547	1.08617	0.57345	-0.0749417	-0.104724	-0.759158	0.00779291	BCKDHA	2
0.618337	0.226264	0.486543	1.02391	0.536503	0.0938605	0.950529	0.1584	-1.45243	-1.93481	-1.41019	-1.61328	0.682023	0.654231	0.835249	0.144854	CLK4	6
-0.218636	-0.230042	-0.30444	-0.423888	-0.718103	-0.511094	-0.802522	-0.609668	1.78949	1.57198	1.48213	1.7031	-0.931525	-0.868923	-0.536093	-0.391765	FH	3
0.0122616	0.306928	0.0250111	-0.0294835	1.0608	0.837559	0.721105	1.01463	-2.12644	-1.04641	-1.71657	-1.29031	0.521435	0.753924	0.440158	0.515392	TIAF1	5
-1.26614	-0.201095	-0.897542	-1.28774	-0.243459	0.576995	-0.432039	-0.408216	-1.86557	0.98533	-0.0492948	0.453625	1.23594	1.39766	0.958206	1.04333	PRDM8	1
0.392007	0.0995572	1.14491	0.630282	0.869788	-0.387093	1.32721	0.484657	-2.09976	-1.71144	-0.736772	-1.22605	0.738787	0.388063	0.308856	-0.222992	P2RX4	6
0.676725	0.645975	0.998732	0.920222	0.0935968	0.252291	0.813285	-0.439749	-2.21373	-1.35948	-1.38277	-1.0933	0.364204	0.226626	1.05854	0.43884	DCLRE1C	6
-1.39381	-0.317325	-1.80518	-0.697496	0.70434	1.42465	0.960473	1.43181	-0.909079	-0.471612	0.160817	-0.317498	-0.604069	1.18573	0.851689	-0.203439	FGFBP2	5
1.06177	0.503021	0.87246	1.01199	0.734056	0.0975417	1.12045	0.395291	-1.42542	-1.7148	-1.52228	-1.47308	0.0463804	0.177153	0.490427	-0.374958	RALGAPA2	6
0.387535	0.46078	0.608824	0.571259	0.864433	0.648994	1.25951	0.688311	-2.00128	-1.31206	-1.08001	-1.6669	-0.683058	0.519049	0.498743	0.235863	FOXO3	6
0.32624	0.188116	-0.358361	0.277323	0.948335	0.63351	0.55823	1.0811	-1.54362	-1.3201	-2.03459	-1.12956	1.28031	0.556743	-0.0767263	0.61305	NPEPL1	5
0.26536	-0.352641	-0.271149	0.360527	-1.44813	-0.820842	-0.506195	-1.42505	2.04929	1.15065	0.926334	1.58324	-0.187515	-0.590584	-0.329727	-0.403568	STK26	3
1.00509	0.591815	0.805314	0.852853	0.827105	-0.193943	0.195687	0.658524	-1.89327	-1.51078	-1.74052	-0.842582	1.15065	-0.0697323	-0.164534	0.328323	NAGK	6
-0.59645	-0.522446	-0.389236	-0.903923	-1.07325	-0.676776	-0.8403	-0.810919	1.42641	1.70357	1.39576	1.60168	0.753294	-0.231544	-0.353331	-0.482549	UNG	2
0.507733	-0.0252608	0.383941	-0.0944768	-0.415919	-0.730408	-0.778451	-0.49431	1.17136	1.25177	1.10061	1.8931	-1.69504	-1.49548	-0.381502	-0.19766	DHFR	3
-0.687547	-0.241215	-0.400344	-0.65885	-0.676621	-0.445904	-0.702017	-0.27281	2.03005	1.49096	1.53762	1.53025	-0.68442	-0.64334	-0.704592	-0.471224	SDHB	3
-0.136394	0.198352	-0.257295	0.0630752	0.677142	1.10154	0.929382	0.669057	-2.31195	-1.06985	-1.48056	-1.09251	0.866132	0.891811	0.561179	0.390885	KLF2	5
0.091125	0.374355	0.0546923	0.0532986	0.793239	0.814652	0.767996	1.00599	-2.23666	-1.092	-1.62463	-1.31557	0.594368	0.667581	0.395508	0.656048	TEPSIN	5
-0.569183	-0.234442	-0.289516	-0.532689	-0.173224	-0.43345	-0.514052	-0.393007	1.84435	1.41475	1.49668	1.65381	-1.32231	-0.727899	-0.938768	-0.281049	MRPS15	3
0.863733	1.6034	0.780422	1.03813	0.872142	0.696124	0.220425	0.876767	-0.995101	-0.488472	-1.12561	-0.987146	-0.343936	-0.106196	-1.69248	-1.2122	MMP25	4
-0.264715	0.372289	-0.151804	0.0997445	0.561298	0.978968	0.59152	0.77557	-1.83821	-1.19672	-1.63279	-1.45557	1.22076	0.995202	0.398122	0.546332	MIDN	5
-0.7432	-0.588502	-0.612772	-1.65917	-0.472717	-0.104418	-0.664432	-0.532877	1.96735	1.1641	1.33578	1.62318	-0.591317	-0.117799	0.0487213	-0.0519143	ATP5MJ	2
1.02892	0.768211	1.19127	1.28599	0.620024	0.32145	1.04882	0.414497	-1.41858	-1.00027	-0.72135	-0.889334	-1.91056	-0.0267494	0.0245429	-0.736879	SESN1	6
0.253702	-0.0389918	0.300568	-0.606421	-0.159106	0.103455	-0.969375	-0.30047	1.10932	1.16039	1.20738	1.32093	-2.17472	-1.66929	0.170608	0.292015	KIF15	3
-0.4701	-0.195192	-0.301776	-0.493202	-0.74756	-1.14601	-0.832404	-0.876399	1.9907	1.26929	1.64252	1.27331	0.343749	-0.971251	-0.222656	-0.26302	SQLE	2
0.407132	1.51273	1.00284	1.56032	-0.549054	0.0620012	0.559081	-0.563755	-1.25352	-1.5128	-1.20563	-1.25383	0.226767	0.956375	0.423799	-0.372454	DNAJC3	6
-0.845257	-1.07927	-1.38119	-1.24247	-0.60328	-0.753786	-1.18045	0.812937	1.14021	0.944814	0.668761	0.10103	1.4939	0.777701	0.0540363	1.09231	C12orf57	1
0.655891	-0.295491	0.160669	0.115794	1.18065	0.370269	0.755614	0.280719	-0.757571	-1.43008	-1.35358	-1.80729	2.09231	-0.317582	0.226053	0.123621	MX2	5
0.160021	0.357712	0.0459731	0.313123	0.751968	0.662226	0.493923	1.0045	-2.16114	-1.04124	-1.85879	-1.24831	0.898582	0.678611	0.405106	0.537727	IFFO1	5
-0.206492	-0.593456	-0.473369	-0.307605	-0.689056	-0.495549	-0.523395	-0.922088	0.625236	1.39406	2.28142	1.89411	-0.906958	-0.433966	-0.100655	-0.542239	IRAG2	3
-0.196596	0.581976	0.247457	-0.186091	0.844563	1.35793	1.25708	0.997592	-1.74026	-1.05346	-1.05008	-1.74525	-0.193354	0.903003	0.344214	-0.368723	RHBDF2	5
1.45646	-0.105624	0.389343	1.61664	0.147934	-0.236377	0.159817	-0.276965	-0.337726	-1.73948	-2.06914	0.0343954	1.40511	-0.422716	-0.427241	0.40556	TRIM44	6
0.0515764	-0.725735	-0.665729	-0.474541	-0.305619	-1.00581	-0.767042	-0.981435	2.12104	1.21867	1.22487	1.63973	0.105706	-0.801755	-0.559575	-0.0743613	BZW2	2
0.668305	1.13191	0.940693	0.997613	0.572939	0.455698	0.726838	0.171111	-1.8874	-1.67269	-1.24093	-1.33756	-0.181444	0.666255	0.251695	-0.263024	AKTIP	6
0.275147	0.778953	0.17648	0.679552	0.654323	0.639019	0.744497	0.910869	-1.03433	-1.64468	-1.34394	-2.10181	0.792312	0.895086	-0.00121502	-0.420263	PHF1	5
-0.340754	-0.404982	-0.695736	-0.830726	0.0846621	-0.212119	-0.526196	-0.270341	2.29512	1.14196	1.92942	0.709104	-0.812417	-1.00552	-0.294125	-0.767356	RBM15	3
-0.196071	0.115723	-0.0489224	-0.451328	-0.354442	-0.195156	-1.08412	-0.115823	1.68506	1.60132	1.11311	1.53583	-1.62934	-0.798967	-1.03708	-0.139798	DPP3	3
-1.10196	-0.789934	-0.347309	-1.28607	-0.775488	-1.01761	-0.774698	-0.930362	1.07662	1.21019	1.4075	1.3144	1.27638	-0.0602757	0.413059	0.385571	INPP5F	2
-0.427769	-0.117991	-0.234858	-0.677644	-0.865842	-0.55937	-0.869294	-0.826446	1.99905	1.33822	1.15122	1.90863	-0.533005	-0.79108	-0.261713	-0.232104	ATP5PF	3
0.0149309	-0.00175715	0.117053	-0.426928	-0.157817	-0.0836695	-0.815475	0.283989	1.26069	1.30166	1.32156	1.25262	-1.98138	-1.83677	-0.344003	0.0952918	TK1	3
-0.0995528	0.590991	0.752362	0.126797	0.253052	1.00687	1.40192	0.263951	-1.49369	-1.25429	-0.340824	-1.7929	-0.877929	0.975626	1.23611	-0.748489	GALNT10	6
-0.465926	-0.60892	-0.320703	-0.726526	-0.326554	-0.499908	-0.942585	-0.469925	1.86225	1.50279	1.23882	1.93191	-0.319844	-0.837943	-0.527107	-0.489844	MRPL16	3
0.117553	0.0735594	0.317503	0.0354799	-1.06365	-0.436757	-0.769483	-1.05958	1.28698	1.52752	1.38149	1.76544	-1.23137	-0.829866	-0.542232	-0.572594	HAT1	3
0.998715	0.815322	0.995231	1.47666	0.123326	0.389497	0.996978	0.177397	-1.35554	-1.10696	-0.759067	-0.205315	-2.22017	-0.118006	0.301269	-0.509333	RBMS1	6
0.258253	0.322753	0.560967	1.0088	0.218421	0.161923	1.44809	0.0496822	-2.07024	-1.2435	-1.02992	-1.57838	-0.138127	1.00127	0.954969	0.075038	PLEKHA1	6
-0.427734	-1.09189	-1.25385	-0.895918	0.020048	-0.181047	-0.385427	0.250974	-0.498066	0.402636	-0.869422	0.0171887	2.49999	0.849027	-0.125408	1.6889	REPIN1	1
-1.03009	-0.204047	-0.619262	-1.35152	-0.181423	0.206039	-0.802118	-1.13917	1.9126	1.42127	1.26603	1.17307	-0.830343	-0.214822	0.513569	-0.11978	SARNP	2
0.733911	0.217788	-0.022459	0.14176	1.00404	0.868848	0.588861	1.18859	-2.44549	-1.07437	-1.06754	-1.4058	-0.0272884	0.517738	0.238821	0.542593	MIGA2	5
-0.863253	-0.855894	-0.787183	-1.35122	-0.0668051	-0.771792	-0.922773	0.495001	1.24355	1.7302	0.867923	1.6823	-0.0620027	-0.675313	-0.439608	0.776873	RCC1L	2
0.0673633	0.0640595	0.092624	-0.301366	-0.62898	-0.79843	-0.990598	-0.433552	1.93623	1.3291	1.34346	1.6055	-0.6206	-1.05019	-0.802787	-0.811834	NME1	3
0.0700761	-0.237372	-0.0739546	0.162844	-0.571044	-1.11691	-0.996064	-0.262566	1.9835	1.26259	0.798841	1.79849	-0.158319	-1.07708	-1.25671	-0.326325	BDH1	3
0.128604	0.0811738	0.446322	-0.29548	-0.442197	-0.15382	-0.778998	-0.499313	1.24641	1.21226	1.19444	1.35658	-2.23392	-1.5172	0.121852	0.13328	CEP55	3
0.0989903	1.51627	-1.26276	-0.368345	-0.0432572	1.62696	-0.955767	-0.478521	-0.715048	0.310606	-0.94174	-0.930444	1.12366	1.79237	-0.51918	-0.253798	MYO15B	5
0.478078	0.501331	0.184527	0.314046	0.719088	0.633617	0.656195	0.744131	-1.44598	-1.40541	-2.11063	-1.49203	0.860867	0.899528	0.431756	0.0308826	SDR39U1	5
-1.32355	-0.716981	-0.611756	-1.61446	-0.261488	0.225394	-0.0708593	-1.19172	1.32843	1.18167	1.75761	1.25286	-0.139411	0.00221643	0.511194	-0.329148	ECI2	2
2.00136	0.934203	0.977466	1.47496	-0.293007	-1.57232	-1.1128	-0.273936	0.367881	0.113273	-0.236849	0.4742	-0.822681	-0.735724	-1.21033	-0.0857017	TIAM1	4
0.0246918	0.575623	0.219778	0.371831	0.703046	0.813932	0.840914	0.640119	-1.95874	-1.49323	-1.40031	-1.62493	0.764298	0.851442	0.38856	0.282978	ZNF394	5
-1.38666	-1.06381	-1.22915	-0.133008	-0.105971	0.0183938	0.170087	1.61101	-0.32379	-0.466076	-0.749713	-0.640027	-0.00591044	1.79448	1.01352	1.49664	ACP5	1
-1.04131	-0.456607	-1.67527	-0.903471	0.402006	0.993374	0.531902	0.164021	-1.51644	-0.0459137	-0.641489	-0.425719	0.739606	1.35946	0.964835	1.55102	METTL7A	1
0.283676	-0.0495692	-0.263481	0.568245	-0.634223	-1.5434	-1.67392	0.0215737	1.81182	1.03926	0.994086	1.15289	-0.259057	-0.465878	-1.35459	0.372575	XCL1	3
0.269491	0.765617	0.386532	0.239328	0.868233	0.93287	0.836112	0.846288	-2.26958	-1.40134	-1.18077	-1.10489	-0.530495	0.788969	0.669405	-0.115772	YPEL1	5
0.683911	0.678603	0.677438	0.798217	0.435564	0.489935	1.08174	0.883754	-1.35755	-1.55643	-1.60658	-1.87845	0.415909	0.0627696	0.206182	-0.0150155	SKI	6
-0.270984	-0.0463467	-0.132461	-0.493416	-0.596651	-0.166137	-0.395567	-0.954182	1.82324	1.47034	1.39945	1.64291	-1.27451	-0.845815	-0.411501	-0.748376	VRK1	3
-0.82911	-1.3923	0.866719	-0.530916	1.01713	-1.17431	1.21565	0.577088	-1.08595	-1.12554	0.116148	-0.821733	-0.211619	1.07179	1.40565	0.901302	TRAV12-2	5
0.112355	0.188246	0.262085	0.565476	-0.835279	-0.825592	-0.309675	-0.841726	1.88825	1.09215	1.26939	1.34666	-1.45524	-0.707494	-0.720223	-1.02939	CYCS	3
1.03229	1.00569	1.21246	1.63017	-0.267319	-0.0920612	1.07574	-0.756292	-0.336744	-1.74699	-0.619507	-1.76722	-0.189218	-0.00431125	0.274075	-0.450754	LATS1	6
-0.686037	-0.439095	-0.664678	-0.900813	0.713232	0.562403	0.696821	0.671721	-1.51833	-0.795888	-0.887762	-1.32008	1.75298	0.681143	0.930613	1.20377	TP53I13	5
0.452573	0.53422	0.695266	0.581492	0.800992	0.520964	0.590556	0.737622	-1.72152	-1.5246	-1.74683	-1.35887	-0.200282	1.24539	0.31507	0.0779508	MOAP1	6
-0.398566	-0.237459	0.20112	0.262379	-1.0795	-1.02507	-0.210805	-1.05984	2.39265	0.769375	1.7838	0.560229	-0.92922	-0.463023	0.0641575	-0.630227	USP12	3
-0.632806	-0.830317	-0.788052	-1.02968	-0.740425	-0.774963	-1.14741	-0.799883	1.43776	1.39308	1.42965	1.58518	0.0756012	-0.13604	0.284487	0.673816	MYB	2
0.96687	0.680595	0.978228	1.30519	0.373061	0.414479	1.29345	-0.413115	-1.90797	-1.43369	-0.935643	-1.06627	-0.669343	0.00676117	0.72698	-0.319597	USF3	6
-0.0430493	-0.0987829	-0.12298	-0.866207	-0.0874282	0.0435769	-1.07207	0.245004	1.31799	1.23001	1.26153	1.29572	-1.90967	-1.64052	0.0723023	0.374576	AURKB	3
-0.643353	-0.623585	-1.09937	-1.29098	-0.6662	-0.253806	-1.1316	-0.296812	1.47322	1.88568	1.06519	1.5373	0.00889768	0.0445686	-0.335415	0.326267	DGUOK	2
0.331562	0.781072	0.760503	0.992338	0.620161	1.06351	1.12142	0.679471	-1.85252	-1.12118	-1.33172	-1.32123	-0.287489	0.504111	0.0276849	-0.967701	SH3BP5	6
0.864503	0.693159	0.863086	1.02824	0.528794	0.691157	0.866457	0.542253	-1.42202	-1.99595	-0.973927	-1.50884	-0.443628	0.756328	-0.0897849	-0.39983	TRIB2	6
0.0246081	-0.113676	0.231376	0.0725158	-1.58354	-0.585476	-0.439993	-1.86265	1.65276	1.24062	1.13981	1.49254	-0.616395	-0.217639	0.000265474	-0.435114	NAE1	3
0.590393	0.483193	0.875032	1.50098	-0.199067	0.516074	1.21854	-0.259797	-1.9402	-1.44275	-0.91586	-0.977114	-0.945915	0.554695	0.828419	0.113377	BROX	6
-0.293567	0.112027	-0.0796512	-0.0255753	0.777583	0.943949	0.760234	0.901205	-2.53628	-0.992305	-0.939515	-1.33731	0.69161	0.859895	0.705591	0.45211	TMEM140	5
0.576734	1.13271	0.685791	1.02111	0.814746	0.531149	0.479703	1.69604	-1.33177	-0.814663	-1.29137	-1.58023	-0.623268	-0.120659	-0.835205	-0.340804	TNFSF12	6
0.534151	0.222397	0.334354	0.560251	0.846641	0.710434	1.20481	-0.0289242	-2.23355	-1.44006	-1.41044	-1.15437	0.151676	0.787287	0.702073	0.213266	FBXO3	5
0.372772	0.280295	0.327695	-0.176392	-0.105941	-0.139984	-1.17165	-0.0628479	1.14468	1.23019	0.8782	1.41194	-2.07719	-1.81265	-0.195543	0.0964184	ZWINT	3
0.169676	0.188344	0.379747	-0.101858	-0.457137	-0.305506	-0.846495	-0.184949	1.3484	1.39377	1.37332	1.34203	-1.74417	-1.69267	-0.453714	-0.40879	DTL	3
0.268463	0.681478	0.707691	1.15462	0.22363	0.609796	1.14842	-0.412612	-1.63306	-1.77769	-1.30113	-1.35281	0.720683	0.210807	0.886795	-0.135076	CHD9	6
-0.433443	-0.747412	-0.248916	0.0634169	-1.10504	-0.730741	0.22269	-1.31066	2.51508	0.830132	1.72255	-0.18166	-0.4659	-0.184529	0.473011	-0.418582	RYBP	2
-0.0782351	0.303392	0.952843	0.233904	0.416458	0.634459	1.51039	0.488223	-2.5192	-1.22605	-0.734468	-0.755586	-0.621196	0.313506	1.17899	-0.0974341	ADAT1	6
-0.0188854	-0.23487	-0.304867	-0.496242	-1.21412	-0.863853	-0.954732	-0.943497	2.15107	1.28628	1.34882	1.43828	-0.158109	-0.325525	-0.47899	-0.23076	MRPL3	3
0.863604	1.14524	1.28245	0.79953	0.0878622	0.213819	0.936194	-0.523902	-2.00006	-1.03529	-1.33733	-0.778533	-0.887127	0.690751	0.808162	-0.265375	ABHD3	6
-0.114124	0.19663	0.360549	-0.171705	-1.6016	-0.449759	-0.631615	-1.19592	1.61942	1.33046	1.16366	1.70608	-1.01059	-0.323869	-0.330369	-0.54724	POMP	3
-0.709081	-0.796486	0.8116	-1.33317	0.0396547	-0.514038	1.25154	-0.421696	-0.472024	-0.25954	1.05902	-1.30776	1.43375	-0.054564	1.94526	-0.672457	KLRC1	1
0.690411	0.472886	0.650375	0.945648	0.143658	0.445846	0.983433	-0.0796913	-1.66208	-1.67056	-1.64152	-1.4294	0.41888	0.967857	0.599241	0.165011	KMT5B	6
-0.181676	-0.917119	-0.979091	-0.0599998	-0.410751	-0.576316	-0.871541	0.103965	2.1507	0.799519	1.34539	1.52032	-1.44659	-0.403372	-0.388998	0.315556	ZNF90	3
0.414519	0.265067	-0.229452	-0.224353	-0.0446286	0.0382	-1.40791	0.253082	1.10909	1.48092	0.59259	1.57306	-1.82633	-1.55944	-0.714516	0.280112	ASF1B	3
-1.00627	-1.43582	-1.36826	-1.51677	0.406706	0.0379948	-0.58794	0.451394	1.24007	1.63302	0.882751	1.2143	-0.0571399	0.269229	-0.576319	0.413053	CUEDC2	2
0.586567	0.763957	0.622115	0.9219	0.110176	0.801555	0.892126	-0.670418	-2.0308	-1.32795	-1.13088	-1.44007	0.0725709	0.996225	0.835108	-0.00219045	ZMYM6	6
0.694191	0.611591	0.423169	0.442257	0.767808	0.734657	0.539153	0.674537	-2.25301	-1.27559	-1.77314	-1.14271	0.389346	0.687737	0.268633	0.211382	CYB561D1	5
1.02952	0.867395	0.790603	0.899533	0.95617	0.532573	0.849473	0.231537	-1.79536	-1.63853	-1.42594	-1.16829	-0.42265	0.458831	0.106437	-0.271302	NBPF19	6
-0.765731	0.469185	-0.254027	0.0127603	0.666655	1.40992	0.630243	1.26126	-1.65823	-1.29327	-1.57267	-0.959576	-0.0711597	1.21123	0.418787	0.494616	PRR5L	5
-1.17956	-0.674499	-0.907889	-1.0225	-0.564826	-0.0205159	-0.29189	-0.155059	2.53295	0.524687	1.83001	0.150906	0.694918	-0.425274	-0.308337	-0.183117	SLC16A3	2
-0.733554	-0.0601077	-1.89036	-1.02408	-0.0551468	-0.0283048	-1.41225	-0.461662	-0.597106	1.02826	0.135387	0.446384	1.0125	1.6235	0.621575	1.39497	ENPP3	1
-0.0990493	-0.049494	-0.0796528	-0.321525	-0.913513	-0.818836	-0.71315	-0.935536	2.24308	1.25278	1.26761	1.52509	-0.729561	-0.591158	-0.384175	-0.65291	HSPE1-MOB4	3
1.13425	0.724118	0.479157	0.454443	0.200214	-0.923742	-0.712947	-0.0080396	1.7863	0.880877	0.04306	0.720803	-0.38777	-1.11088	-1.86348	-1.41636	PPRC1	4
1.55277	-0.0203251	0.733602	1.9362	-0.329326	-0.509493	0.777629	-1.1224	-1.67587	-1.40576	-0.658391	-0.511577	0.146291	0.101627	0.682465	0.302562	TMEM106B	6
0.719015	0.913524	1.38353	1.34276	-0.0628099	0.236427	0.70072	-0.00983746	-2.13674	-1.04974	-1.71892	-0.795716	0.0475905	0.0939309	0.337386	-0.00110821	ARL2BP	6
-0.079018	0.00326366	0.0779948	-0.426881	-0.707717	-0.559016	-1.11506	-0.776959	1.66028	1.49025	1.59968	1.55677	-0.973624	-0.958885	-0.34634	-0.444746	MCM8	3
0.104778	0.091926	0.153107	-0.33098	-0.458374	-0.632837	-1.14945	-0.252171	1.71791	1.53022	1.20896	1.6281	-0.73174	-1.1878	-1.03283	-0.658823	RANBP1	3
0.276021	0.608388	0.697169	0.497849	0.813844	0.506188	0.622609	0.59761	-2.46014	-1.26697	-1.58842	-1.05567	0.589475	0.586668	0.333827	0.24154	TCTA	5
0.0228261	-0.95509	0.0564431	-0.0108139	-1.01506	-1.39523	-0.602883	-1.02266	1.68045	1.05794	1.76608	1.35619	-0.091842	-0.87454	0.12041	-0.0922132	TMED8	3
-0.0979338	0.443489	0.30682	0.164213	0.915207	0.9952	0.948342	1.19912	-1.16688	-1.689	-1.31077	-1.86424	-0.149507	1.01751	0.155555	0.132867	DEDD2	5
1.17002	0.559712	0.979255	1.4428	0.302839	-0.177273	1.2033	-0.117146	-0.744684	-1.8093	-0.804178	-1.88545	-0.160734	-0.268791	0.663057	-0.353424	INO80D	6
-0.513022	-1.05103	-1.10815	-1.27089	-0.412254	-0.899008	-0.667802	-0.920192	0.762258	0.464262	0.542053	0.112854	2.21322	0.914591	0.913716	0.919397	DBN1	1
-0.323628	-0.0391856	-0.190635	0.0976656	0.496973	1.11459	1.27422	0.0444833	-1.39897	-1.57237	-0.888571	-1.41187	-0.0117685	1.51316	1.48194	-0.186022	NHSL2	5
1.27543	1.57704	1.27016	0.936911	-0.142027	-0.330842	0.507302	0.351668	-0.422503	0.144602	-0.224176	-1.22917	-2.10424	-0.0325306	-1.26346	-0.314164	SH3PXD2A	4
0.602936	0.148786	0.585137	1.15785	0.411532	0.0439468	1.23247	-0.333224	-1.02433	-1.84474	-1.07532	-1.86075	0.477476	0.269605	1.32123	-0.112614	RC3H1	6
-0.948405	-0.809415	-0.181251	-0.209257	-0.849881	-0.667093	0.0225976	-1.14243	2.24005	0.995748	1.69691	0.878367	-0.852589	-0.471985	0.496559	-0.197915	RDX	3
0.238455	0.442057	0.16171	0.538014	0.73108	0.344629	0.385631	0.965938	-2.18214	-1.29612	-1.82364	-1.08639	0.799415	0.425023	0.60729	0.749042	NICN1	5
-0.136804	0.397304	0.410158	0.318669	0.459644	0.953933	0.917212	0.373518	-2.0912	-1.29995	-1.60361	-1.11924	0.101518	0.957916	1.27643	0.0845032	TTPAL	5
0.0703231	0.108418	0.404206	0.261411	-0.873897	-0.999694	-0.955234	-0.366002	1.98075	1.22116	1.47735	1.05078	-1.06469	-1.22745	-0.611877	-0.475566	ZBED2	3
0.00395843	0.641787	0.721287	0.87616	-0.111806	0.653674	1.46998	-0.275626	-2.11121	-1.33952	-0.753111	-1.31355	-0.0177919	0.896253	1.05721	-0.397689	CCPG1	6
0.215367	0.179622	0.818496	1.03959	0.612022	-0.647611	0.483383	1.39716	-2.2268	-0.848775	-1.37798	-0.875689	0.621519	-0.590714	0.158308	1.04211	ZDHHC14	6
1.00531	-0.408909	-0.360661	0.591253	-0.357129	-1.17517	-1.73013	-0.563734	1.91671	0.355687	0.921532	0.541623	1.17173	-0.840654	-1.21583	0.14837	DHRS3	2
0.0449637	0.130003	0.0228128	0.129164	0.933605	0.959766	0.78051	1.36676	-2.23176	-0.974369	-1.25038	-1.51757	0.187759	0.579172	0.124742	0.714832	SPSB3	5
0.288586	0.210518	0.24759	0.07993	-0.555713	-0.616412	-1.00472	-0.125378	1.42228	1.496	1.4614	1.28127	-1.34213	-1.50534	-0.8813	-0.45658	E2F1	3
-0.819633	-0.679628	-0.577068	-1.06275	-0.836119	-0.233678	-0.64042	-0.5772	1.97649	1.3433	1.63617	1.39495	-0.452634	-0.592967	0.128218	-0.00702428	SMS	2
-0.614062	-0.532132	-0.0811035	-0.141877	-1.64516	-0.940222	-0.303599	-1.42492	1.61475	1.15848	1.41116	1.53103	0.0762273	-0.43825	0.342022	-0.0123447	GNG5	2
0.432891	0.570684	0.25645	0.608396	0.862359	0.903801	0.824515	0.868028	-2.06349	-1.30772	-1.58945	-1.36631	-0.131348	0.734515	0.37218	0.0245104	PTPRE	5
0.0935288	0.087364	0.0596021	0.1983	1.09201	0.974264	0.669651	1.01735	-1.84836	-1.41892	-1.79939	-1.19323	0.535962	0.774382	0.219893	0.537591	TNFAIP8L2	5
1.14773	0.255286	0.192209	0.843276	0.991487	0.28495	0.555504	0.94836	-1.80769	-1.52193	-1.85741	-1.09435	0.227022	0.418222	0.047211	0.370129	RANBP10	6
0.491932	0.549489	0.125292	0.513768	1.06427	0.528507	0.354691	0.509325	-1.75751	-1.41039	-1.86825	-1.30137	1.19029	0.804667	0.228874	-0.0235898	SIDT1	5
-0.0315453	-0.028066	-0.0619776	-0.283033	-0.752664	-0.872954	-0.863004	-0.775405	2.16881	1.2608	1.39066	1.4956	-0.642274	-0.724766	-0.544372	-0.735815	HSPE1	3
-0.844817	-1.10789	-1.62947	-1.23853	0.54184	1.0358	0.557264	1.20695	-1.04211	0.0241156	-0.187046	-0.877444	1.05271	0.473649	0.547727	1.48727	BTBD2	1
-0.11063	0.338314	0.176835	-0.0446027	-0.559653	-0.110901	-1.35149	0.472764	1.27078	1.32074	0.924371	1.36339	-2.23954	-0.841047	-0.796312	0.186996	DDX11	3
0.54419	0.273873	0.911405	1.27166	0.151774	0.207363	1.46026	-0.070244	-2.24556	-1.41027	-1.08896	-1.00214	-0.0321464	0.16661	0.852847	0.00932171	ODF2L	6
-0.299464	-0.418891	-0.244632	-0.756565	-0.136827	-0.698397	-1.19497	0.0269246	1.97166	1.49315	1.37515	1.49865	-0.542858	-0.907752	-0.823428	-0.341749	ERAL1	3
-0.360657	-0.892896	-0.447787	-0.132168	-0.882619	-1.62788	-0.798176	-1.22013	1.52464	0.989747	1.60213	1.23549	0.545541	-0.241515	-0.0323243	0.738594	STAM	2
0.443564	0.47737	0.687537	1.15585	0.199107	0.47259	1.03352	-0.218924	-1.29915	-1.87897	-1.23736	-1.79384	0.515362	0.722155	0.792553	-0.0713567	XIAP	6
-0.376041	-0.298927	-0.0263353	0.0771235	-0.754669	-0.75707	-0.13022	-1.15772	2.40673	0.444431	2.21199	0.434033	-0.54007	-0.659095	-0.233007	-0.64116	SEC24A	3
0.743929	0.374223	0.977434	1.79059	-0.44964	-0.0664736	1.27923	-0.866249	-1.02801	-1.6986	-0.832896	-1.2335	-0.0699821	0.327142	1.08315	-0.330339	SLC30A7	6
0.0784961	0.141445	0.198967	-0.691467	-0.236568	-0.187738	-1.32186	0.435926	1.16089	1.80481	1.18319	1.30536	-1.16827	-1.44639	-1.1142	-0.14259	NCAPH2	3
-0.716191	0.12429	-0.0358083	-0.991213	-0.68426	-0.211359	-1.32679	0.201926	1.06079	1.96632	1.5005	1.23053	-0.576556	-1.40644	-0.287785	0.152044	FANCA	3
1.26885	0.70464	0.873347	-0.0657125	1.13767	-0.156304	0.889234	-0.49427	-1.33181	-1.37475	-0.991359	-1.61974	1.29541	0.0875176	0.517966	-0.74068	NPIPB4	6
-0.65972	-0.514563	-0.737642	-0.905925	-0.715586	-0.22467	-0.312079	0.0192507	1.99294	1.43128	2.22052	0.229001	-0.443348	-0.407955	-0.952924	-0.0185674	JUNB	2
1.2189	0.921181	1.11099	2.32822	-0.851941	-0.0166449	0.869083	-0.326397	-0.929049	-0.704762	-0.316618	-0.890338	-1.16687	-0.234586	-0.157536	-0.85363	ZMAT3	4
0.825189	0.255628	0.617953	1.16547	0.300978	0.131922	1.12806	-0.403281	-1.25949	-1.70099	-1.39332	-1.76706	0.688944	0.250189	0.909335	0.250469	UBN2	6
-0.557943	-0.641263	-0.761657	-0.291163	-1.5176	-1.03504	-0.586555	-1.57908	1.57438	0.911708	1.29176	1.05721	0.78421	0.228126	0.502758	0.620167	CNIH1	2
0.380923	0.257399	0.474691	0.410365	0.589834	0.567631	0.895773	0.233132	-1.74329	-1.68225	-1.42772	-1.69821	0.538498	0.950111	0.848937	0.40417	SLC35D2	5
-1.67004	-0.288927	-1.2851	-1.5207	-0.496654	0.523781	-0.345578	-0.356919	0.674123	1.06123	2.12524	-0.115399	-0.06376	0.846131	0.728909	0.183669	RGS1	2
-0.0236796	0.332341	0.909449	0.641616	-0.758244	-1.22846	-0.59141	-0.48136	1.70914	1.23518	1.33199	0.839439	-0.87765	-1.38503	-0.783618	-0.869705	CREM	3
0.896401	0.704465	1.27024	1.44509	-0.618168	0.134609	0.99746	-1.0331	-2.0189	-1.15415	-0.500026	-0.847085	-0.24159	0.396234	0.910103	-0.341581	TRAPPC6B	6
0.371705	0.196141	0.650412	1.11933	-0.0120998	0.243291	1.1577	-0.378132	-1.476	-1.83354	-1.47569	-1.14871	1.28872	0.137269	0.907849	0.251759	WDFY1	6
-0.362482	-0.682367	-0.753021	-0.578542	-0.100651	-0.634952	-0.600261	0.164198	1.7715	1.25137	2.47877	0.420995	-0.55373	-0.687817	-0.922468	-0.210543	PER1	3
-0.119839	-0.422932	-1.25137	-1.17475	-0.117299	-0.128598	-0.851718	-0.250961	2.01469	1.63024	1.1422	1.30062	0.0826765	-0.456823	-0.961749	-0.434386	VARS2	2
0.791106	0.717239	0.505218	0.514844	0.879697	0.551738	0.605261	0.0979437	-1.66872	-1.38469	-1.66473	-1.78283	0.769262	0.6951	0.397343	-0.0237766	ZNF641	6
-0.513608	-0.529037	-0.263083	-0.283019	-0.999695	-0.689353	-0.616023	-1.24476	2.04111	1.1503	1.6354	1.41405	-0.445424	-0.732657	0.00590954	0.0698893	OLA1	3
0.697569	0.261126	0.332941	1.04071	0.180751	0.393892	0.54011	-0.466937	-2.07754	-1.39415	-1.56146	-1.1324	0.862779	0.916984	0.714008	0.691619	POGLUT1	6
-1.12414	-0.264461	-0.323467	-0.847569	0.0243765	-0.161679	0.474299	-0.474995	2.73597	0.789619	1.37591	0.161349	-0.742424	-0.227091	-0.0809598	-1.31474	FRMD4B	3
0.723971	-0.323516	0.545916	1.49574	0.100532	-0.0821676	1.38069	-0.557879	-1.49408	-1.94762	-0.787682	-1.11137	0.619679	0.352803	1.10079	-0.0158094	PCMTD1	6
0.852602	1.0502	0.501322	0.93248	0.303183	0.281149	0.189526	0.474719	1.13938	0.563813	-0.305773	-0.233257	-1.19084	-0.556139	-1.76009	-2.24227	AEN	4
0.148671	0.229448	0.114397	0.462868	0.662044	0.920816	0.880574	0.964858	-2.21744	-1.04151	-1.70447	-1.35036	0.390359	0.65953	0.430895	0.449309	TPRG1L	5
-0.697112	-0.722885	-0.767566	-0.873389	-0.57934	-0.312779	-0.757742	-0.328083	2.2649	1.26149	1.60736	1.2851	-0.295981	-0.393435	-0.554112	-0.136416	NDUFB4	2
0.650148	0.863126	0.34021	0.667818	0.591466	0.764567	0.471899	0.839977	-1.54073	-1.71418	-1.75506	-1.51673	0.670142	0.485298	0.00791332	0.174134	FHIP1B	5
-0.401328	-0.810544	-0.847113	-0.915004	-0.432743	-0.726335	-0.465966	-1.04872	2.03101	1.15225	1.61332	1.49471	-0.47045	-0.278362	0.0788829	0.0263914	RPL7	2
0.193924	1.19869	0.718204	0.608757	0.160654	1.12214	1.27122	-0.0831994	-2.08472	-0.628895	-0.95742	-1.24841	-0.894551	0.784712	0.656155	-0.817257	NXPE3	6
0.105505	0.500627	0.356628	0.238931	0.769875	0.769269	0.776188	0.736346	-2.43806	-1.15385	-1.56376	-1.18274	0.54253	0.578686	0.557385	0.406441	RIPK3	5
0.665616	0.563008	0.739201	1.09408	0.21891	0.457226	1.3889	-0.250807	-2.07918	-1.37501	-0.906955	-1.3142	-0.515621	0.452635	0.997604	-0.135407	CCDC186	6
-1.17788	-0.522345	-0.493509	-1.6012	-0.515421	-0.864211	-1.20838	-0.245989	0.612302	0.473136	1.12322	-0.247312	1.83781	1.07737	0.920233	0.832172	ADGRG1	1
-0.528635	-0.153566	-0.648542	-0.602395	-0.574144	-0.895529	-0.942112	-0.675151	2.25432	1.52411	1.06747	1.43697	0.214992	-0.645129	-0.315973	-0.516687	ACACA	2
-0.10356	0.256826	-0.155666	-0.0210558	0.931846	1.13892	0.873297	1.38049	-1.22712	-1.40499	-1.55285	-1.79154	0.166546	0.675706	0.159086	0.674056	AXIN1	5
-0.251778	-0.218368	-0.143739	-0.57538	-0.574532	-0.422777	-0.916039	-0.552435	1.99823	1.43483	1.28119	1.69279	-1.10997	-0.879534	-0.260554	-0.50193	SNRPD1	3
-0.568472	-0.395685	-0.698874	-0.778182	-0.842532	-0.504547	-0.969815	-0.292276	1.92086	1.34657	1.20403	1.7461	-1.03807	-0.404468	-0.140952	0.416312	SNRPF	3
-0.431098	-0.0902007	-0.57533	-0.957299	-0.406891	-0.542252	-1.06539	0.324934	1.74745	1.51861	1.27399	1.72065	-0.608231	-0.657729	-1.03159	-0.21961	UQCRQ	3
0.0438262	0.189299	0.221836	-0.240026	-0.559001	-0.283788	-0.968184	-0.547218	1.43518	1.51622	1.46698	1.47668	-1.60617	-1.23997	-0.511379	-0.394293	WDR76	3
1.43308	-0.336357	-0.465377	0.581071	1.01154	0.758113	-0.512824	0.230618	-0.299459	-1.15692	-2.13919	-0.74382	1.22936	0.772464	-1.08492	0.722616	TRBV20-1	5
-0.0357457	-0.0303722	-0.0116788	-0.141117	0.951442	0.940295	1.0109	0.857092	-1.77035	-1.40868	-1.2823	-1.62344	0.302423	1.11391	0.744664	0.38295	TBCC	5
0.69311	0.378028	0.675298	0.817546	-1.47343	-1.09106	-0.826476	-1.38292	1.47363	1.12086	0.934475	1.13701	-0.393817	-0.958165	-0.648849	-0.455237	KRR1	3
0.381533	0.384808	-0.0528093	0.495372	0.767189	0.581864	0.33815	1.28465	-1.74514	-0.916867	-2.34525	-1.00661	0.629821	0.66273	-0.168347	0.708899	MED22	5
-0.630579	-0.278079	-0.598305	-0.676248	-0.161486	0.125232	-0.398187	0.29486	2.25135	1.19078	1.60775	0.860862	-1.39059	-0.802401	-0.869937	-0.525015	WDR54	3
-0.953488	-0.98306	-0.8946	-1.02453	-0.452539	-0.287227	-0.57051	-0.715227	2.02264	1.31014	1.61308	1.27565	-0.0883988	-0.311031	0.0886802	-0.0295858	CCNB1IP1	2
-0.201898	-0.558738	-0.845383	-1.38291	-0.100008	-0.288839	-0.398509	-1.03541	2.46239	1.34735	1.05193	0.950101	0.364789	-0.269808	-0.581027	-0.51403	EIF2AK4	2
-1.22079	-0.869482	-0.930302	-1.02407	-0.257393	-0.129782	-0.358415	0.700568	1.18203	1.27908	2.05551	1.26467	-0.780275	-0.583971	-0.535141	0.207762	SLX1A	2
0.397598	-0.0786157	0.283225	0.618789	0.434718	0.325973	0.994358	-0.381971	-2.14931	-1.80223	-1.07401	-0.794491	0.331349	0.464852	1.29457	1.13519	ACSL6	5
0.715753	0.515405	0.446274	0.426069	0.722938	0.507388	0.406846	0.825326	-2.53925	-0.956938	-1.79853	-0.873659	0.744657	0.326065	0.10621	0.425439	SLC25A45	5
2.08252	0.692709	0.709676	1.59552	0.800034	-0.386721	-0.19334	0.292783	0.128772	-1.58036	-0.828654	-1.31398	-0.797889	-0.125298	-0.715316	-0.360446	NFKBIZ	4
1.06838	0.7637	1.05013	1.22698	0.249087	-0.472082	0.794157	-0.396627	-1.6571	-1.68077	-1.04745	-1.30359	-0.0446565	0.686235	0.862541	-0.0989464	SYNJ1	6
-1.06715	-0.54192	-1.43778	-0.924868	-0.595364	-0.177617	-1.0475	-0.490487	1.77003	1.48162	1.32395	1.24834	0.413311	0.0262823	-0.224916	0.244074	SLC9A7	2
0.15568	0.352039	0.148102	0.280223	1.08689	0.886878	0.623087	1.40351	-2.0777	-1.11375	-1.32947	-1.51474	0.445169	0.754329	-0.180554	0.0803017	PAXX	5
0.181496	-0.0328135	0.110816	-0.104229	0.672916	0.715436	1.35867	0.0991376	-2.17391	-1.156	-0.954432	-1.55607	1.16105	0.874164	0.784395	0.0193644	IL11RA	5
0.0408414	0.142668	0.114199	-0.523771	-0.495217	-0.226398	-1.31651	-0.059549	1.3192	1.61534	1.30548	1.5911	-1.4558	-1.27123	-0.516654	-0.263702	FANCG	3
-0.502429	-1.41394	-0.634302	-0.181214	0.84261	0.127048	0.929336	0.905814	-1.32861	-1.39107	-0.844386	-0.532837	1.67065	0.219327	0.855415	1.27859	C1QTNF6	5
-0.735001	-0.0570232	-0.919347	-0.832762	-0.314562	-0.114504	-0.752599	0.222624	2.31494	1.27017	1.60122	0.931998	-0.450302	-0.708457	-0.827542	-0.628859	CIAO2B	3
-1.4341	-1.40047	-0.249762	-0.528377	-0.873461	-1.2051	0.642149	-0.552178	0.611765	-0.115275	1.75128	0.249201	0.981701	-0.346297	1.40758	1.06134	MAST4	1
1.26659	0.714773	0.806255	1.07172	0.460664	-0.177896	0.515974	-0.770987	-1.58223	-1.63644	-1.27933	-1.37944	0.85367	0.476125	0.539022	0.121525	ZNF84	6
0.179156	0.0540538	0.522764	0.653359	0.0610874	-0.689058	-0.627007	0.503971	2.11505	0.886134	-0.138125	0.88025	-1.34416	-2.15374	-0.793068	-0.11066	DPYSL2	3
-0.452735	-1.62543	-1.45225	-1.03153	-0.145137	-0.651567	-0.644812	-0.125952	1.30487	0.754673	0.888615	0.710561	1.84122	-0.00598705	-0.369258	1.00472	MID1IP1	2
0.955013	0.961229	1.27964	1.40444	-0.59517	-0.182627	1.10746	-0.659413	-1.91585	-0.937017	-0.776991	-0.350895	-1.17986	0.112114	0.900177	-0.12225	RAB22A	6
-0.311805	-0.0777723	-0.343767	-0.454736	-0.884823	-0.429728	-0.866472	-0.560415	1.71284	1.39702	1.29177	2.04381	-0.975395	-0.549152	-0.674059	-0.317323	NDUFB3	3
-0.245927	1.40947	0.8867	0.765646	0.8553	0.384765	0.314494	1.51815	-0.883176	-1.02589	-1.10383	-1.51192	-1.52872	0.694953	-0.265314	-0.26469	CRIM1	6
1.26264	0.240757	0.657144	1.02629	-1.39728	-1.33606	-0.916197	-1.82365	1.21037	0.235912	-0.00597664	0.940529	1.03167	-0.177166	-0.408179	-0.540799	NOL11	3
-1.07895	-0.455805	-0.860591	-0.622338	0.73237	1.19097	1.20263	0.782506	-0.980192	-0.50946	-0.914811	-1.80909	1.0523	1.17836	0.725667	0.366439	TTYH2	5
0.392472	0.398205	0.448091	0.481206	0.869807	0.832599	0.556259	0.993965	-1.66561	-1.39644	-1.94096	-1.33056	0.686339	0.859697	0.00386272	-0.188927	ZFAND2B	5
-0.168108	-0.212582	-0.471253	-0.810827	-0.43319	-0.236595	-0.882032	-0.0782139	1.91186	1.63199	1.41483	1.41931	-0.716152	-1.09404	-0.922026	-0.35297	RUVBL2	3
0.497318	-0.00688464	1.05881	0.848635	0.473717	0.177981	1.4717	-0.63212	-2.03511	-1.35824	-1.0725	-0.948365	-0.152007	0.492929	1.32911	-0.144963	CCDC66	6
-0.466157	-0.675019	-0.55258	-0.903361	-0.533199	-0.867719	-1.13782	-0.316481	1.85891	1.55311	1.37455	1.59336	0.00119226	-0.607068	-0.330351	0.00863054	LSM2	2
-0.792147	-0.980845	-0.928298	-0.747561	0.62994	0.432707	0.519473	0.50755	-1.59991	-0.574824	-0.669322	-0.620845	2.16377	0.923691	0.631949	1.10467	ORAI3	1
-1.09042	-0.521375	-0.520563	-0.674834	-0.785231	-0.0519596	-0.623383	-0.475474	2.54941	1.16382	1.04028	1.33596	-0.676476	0.122251	-0.585277	-0.206733	MRPL33	2
0.132653	0.129728	-0.0811817	-0.439591	-0.538334	-0.612914	-1.58012	-0.32248	1.59252	1.60732	1.08976	1.71655	-0.770571	-0.979733	-0.823172	-0.120432	BANF1	3
-0.637023	-0.32993	0.228305	-0.0758543	-1.3461	-0.68159	0.00339258	-1.3588	2.25151	1.36605	1.54104	0.59359	-0.416761	-0.483353	-0.225873	-0.428606	UHRF1BP1L	3
0.679955	0.752274	0.831867	1.0875	0.499173	0.628306	1.38533	0.642338	-1.44785	-1.68381	-1.09319	-1.40049	-0.937397	0.137397	0.216762	-0.298165	ARRDC3	6
0.912629	0.987092	0.976654	1.20769	0.422286	0.12107	0.399214	0.614672	1.08347	-1.50746	-1.2427	-1.89146	-0.289512	-0.243945	-0.512335	-1.03737	ETV3	4
0.415067	0.182649	0.36705	0.0468339	-0.431891	-0.816558	-0.958827	-0.536498	1.85162	1.27237	1.16359	1.45739	-0.959418	-1.12669	-1.07663	-0.850053	CTPS1	3
1.48161	0.609382	0.349295	2.19099	0.535591	-0.22494	0.296491	0.271616	-0.642099	-1.69531	-1.64058	-0.84896	-0.0335851	-0.255557	-0.487905	0.0939622	ERCC6L2	6
0.972138	0.489143	0.862743	1.31305	-0.126018	0.00109076	1.09365	-1.26619	-1.54969	-1.4368	-1.16997	-1.14745	0.434585	0.28221	1.0324	0.215117	PKN2	6
1.2987	0.668649	0.775634	0.532431	1.13582	-0.191635	0.73376	-0.252464	-1.40564	-1.77779	-0.996796	-1.50057	1.11346	-0.307786	0.487633	-0.313397	NPIPB3	6
-0.690739	-0.642698	-0.522312	-0.973113	-0.724175	-0.307987	-0.857193	-0.401561	1.38376	1.61012	1.66009	1.59385	-1.08535	-0.477242	0.0287877	0.405768	HAUS4	3
0.144103	-0.282685	0.19607	-0.556275	-0.486479	-0.180028	-0.636027	-0.974691	1.20789	1.18517	1.44083	1.50304	-1.93539	-1.31402	0.443473	0.245028	HMMR	3
0.301774	1.03457	0.148088	0.493771	1.00733	1.24576	0.945341	0.814749	-1.89098	-1.19015	-1.15143	-1.60068	-0.0545281	0.112314	0.406619	-0.622543	KCNA3	5
-0.167795	-0.497295	-0.29902	-0.426744	-0.61202	-0.777895	-1.08398	-0.488175	1.59201	1.71326	1.34298	1.82228	-0.523262	-0.913951	-0.590582	-0.089808	HADH	3
-0.486782	-0.529398	-0.502934	-0.406457	-0.724469	-0.725208	-0.547372	-0.911052	2.37858	1.04686	1.84637	0.999163	-0.00115094	-0.628349	-0.371143	-0.43666	P4HA1	2
-0.939368	-0.990966	-0.46081	-1.54923	-0.119056	-0.100968	-0.350609	0.217598	2.44624	1.58041	1.22689	-0.464802	0.0173841	-0.253207	-0.246543	-0.0129738	ZNF282	2
0.360676	0.88359	0.9689	0.548364	-0.419496	-0.698396	-0.429235	-0.349926	2.1755	0.816831	0.760303	0.106806	-1.6396	-0.945921	-0.968195	-1.1702	LTA	3
1.01816	-0.174435	-0.261529	0.646818	0.469263	-0.0977492	-0.12759	0.297991	-1.77469	-1.13108	-1.55345	-1.23402	1.48561	1.09843	0.201487	1.13677	CUX1	5
-0.129663	0.120726	0.205093	-0.266087	-0.648752	-0.673161	-0.916871	-0.554743	1.5386	1.58039	1.40418	1.66778	-1.1568	-1.17525	-0.51123	-0.484203	RFC4	3
0.215852	0.733592	0.596354	0.558699	0.437308	0.736844	1.15276	0.838673	1.0043	-0.740144	0.333069	-1.12587	-2.35827	-0.500802	-0.460435	-1.42192	UPP1	4
0.849327	1.00391	0.970556	0.823055	0.798281	0.305339	0.757362	-0.63415	-1.83104	-1.10219	-1.34204	-1.5007	0.443768	0.189663	0.860864	-0.591997	ANKRD36	6
0.0056498	-0.538659	-0.198209	-0.127749	-0.440449	-1.33733	-1.85914	-0.349007	1.95953	1.18191	0.943491	1.49109	-0.615315	-0.415759	-0.121057	0.420993	MPP1	3
0.0696098	-0.16105	0.13555	-0.318616	-0.719998	-0.994527	-0.69964	-0.707254	2.17387	1.43063	1.16557	1.4622	-0.49878	-0.820307	-0.686349	-0.830905	PRPF4	3
-0.582755	-0.530409	-0.170483	-0.779008	-0.793844	-0.825977	-0.876227	-0.516338	2.64845	1.1703	1.2209	0.839601	0.297154	-0.785402	-0.333843	0.0178768	ZBTB32	2
-1.21912	-0.497459	-1.1587	-1.37044	-0.33797	0.155953	-0.40879	0.576548	1.11438	1.95321	1.59245	0.711178	-0.873449	-0.354381	-0.396504	0.513101	MVD	2
0.158149	-0.155672	-0.322126	0.267831	1.11699	0.487941	0.324279	1.67964	-2.1097	-1.34188	-1.35745	-0.753462	0.654036	0.221013	0.0240005	1.10641	DGKQ	5
0.0379918	-0.194075	-0.20117	-0.0519421	-0.280277	-0.91546	-0.640455	-0.517448	2.44128	0.840227	1.62093	1.06922	-0.412106	-0.886328	-1.18592	-0.724467	HK2	3
-0.15108	0.605596	-0.410768	0.338217	0.0531186	0.891705	-0.09668	0.667097	-2.21167	-0.679127	-1.94483	-0.530942	0.455666	1.16564	0.485864	1.36219	VNN2	5
0.318744	0.441065	0.459784	0.701787	0.800232	0.505746	0.734382	0.73348	-2.2346	-1.23918	-1.2599	-1.01548	1.55637	-0.664164	0.046032	0.115708	RSAD2	5
-0.751802	-0.640204	-1.07238	-0.837187	-0.76276	-0.749711	-0.822739	-1.01197	1.39856	1.58715	1.35407	1.63858	0.448498	-0.165997	0.0678718	0.320008	MCCC1	2
0.0463766	0.06976	0.0114283	-0.208497	-0.617695	-0.623842	-1.15988	-0.278645	1.53352	1.71722	1.29627	1.62577	-0.798026	-1.09138	-1.03039	-0.492001	POLD2	3
-0.704911	-0.757026	-0.684107	-1.17162	-0.235493	-0.452053	-1.11232	0.0104507	1.46246	1.6779	1.15153	1.86128	-0.220595	-0.495211	-0.66472	0.334445	ECHS1	2
-0.752982	-0.717582	-0.72132	-0.690389	-0.388698	-0.25771	-0.0681543	-0.580393	2.50658	-0.0647625	2.40082	0.0802675	-0.161222	-0.348757	0.136375	-0.372068	ETV6	2
1.11347	0.554112	1.04871	1.56545	0.00952889	-0.137014	0.859952	-0.796603	-1.31634	-1.49107	-1.34044	-1.27027	0.388377	0.0237672	0.977786	-0.189418	AGO3	6
-0.352239	0.441037	-0.483797	-0.39895	0.628045	1.17963	0.427816	0.702134	-1.85012	-0.860327	-1.14407	-1.55564	1.37175	1.38689	0.248237	0.259605	PLCH2	5
0.469495	1.21192	0.676794	0.824144	0.535926	0.943852	0.727289	0.673194	-1.7888	-1.18297	-1.96129	-1.11174	-0.440913	0.359739	-0.0215438	0.0849155	GABPB2	6
0.175189	0.716147	0.36715	0.477802	0.571053	0.908059	0.756834	0.626735	-2.18203	-1.11112	-1.75862	-1.28423	0.502232	0.874293	0.461006	-0.100503	C1RL	5
0.143186	-0.00485608	0.276488	-0.563282	-0.16531	0.00793224	-0.860785	-0.362421	1.27619	1.23606	1.25649	1.21942	-1.96737	-1.87502	0.236824	0.146469	POLQ	3
-1.70889	-0.964368	-0.994427	-0.609437	-0.464265	-0.254195	-0.0106081	-0.561635	0.200546	1.72469	1.12961	2.14398	-0.00185703	-0.264011	0.449725	0.185143	IDH1	2
0.376706	-1.47942	-0.929242	0.00367658	-0.00704112	-1.56363	-0.521415	-0.293358	0.51697	-1.10147	-0.362172	0.797607	1.45142	0.749315	0.375598	1.98645	COL6A2	1
0.26481	-0.137075	-0.150766	0.0228672	-0.791881	-1.11242	-1.21276	-0.520784	1.96117	1.24916	1.4486	1.13778	0.225522	-1.02542	-1.15697	-0.201847	TRAF4	3
0.768949	-0.11305	0.559007	-0.0861367	-0.196527	-0.817382	-0.316902	-0.80321	1.91047	1.02353	1.07071	0.784943	0.363944	-1.79622	-1.31488	-1.03725	PAK1	3
-1.21409	-1.36149	-0.321137	-1.53415	-0.545348	-0.343931	0.413965	-1.15153	0.425059	0.236091	0.929669	1.26422	0.622776	-0.29264	1.38998	1.48257	GM2A	1
0.156517	0.229788	0.306865	-0.271011	-0.299069	-0.108389	-0.780226	-0.332814	1.33052	1.22061	1.26815	1.24776	-2.27502	-1.52175	-0.0479395	-0.123989	MELK	3
1.07076	-0.0106811	1.36091	1.3761	-0.729973	-1.26939	0.518499	-1.20166	1.29728	-0.198406	0.937618	-0.117768	-0.696674	-1.23356	0.162579	-1.26563	ZNF121	4
0.0782972	0.300229	0.235408	-0.255299	-0.388029	-0.525688	-1.16395	-0.303857	1.25967	1.68535	1.19951	1.67783	-1.42406	-1.24808	-0.622586	-0.504746	POLA2	3
1.31547	1.36852	1.78506	1.07299	0.157509	-0.818436	-0.0203996	-0.305953	-0.803455	-0.636769	-1.52889	-1.28364	0.621027	-0.762776	0.276032	-0.436283	GALNT6	6
-1.29337	-1.51797	-1.0963	-1.11128	-0.527274	-0.0825985	-0.09722	-0.29997	1.4497	0.70427	1.65937	1.20685	-0.246663	-0.294495	0.615155	0.931805	NOA1	2
0.442664	0.457906	0.567461	0.023986	-0.206358	-0.209835	-0.885019	-0.0426096	1.04645	1.2439	1.10409	1.19645	-2.12875	-1.80154	-0.443431	-0.365352	CLSPN	3
-1.22358	-1.26815	-0.520203	-1.25438	-0.654315	-0.691403	-0.868063	-0.921581	0.965122	1.21302	1.34432	0.753268	0.68155	0.366171	0.984446	1.09378	CD109	2
-0.0628976	-0.0679254	0.0294352	-0.609541	-0.739338	-0.426945	-0.570289	-1.0628	1.86358	1.44029	1.61715	1.37101	-0.954177	-1.05806	-0.201531	-0.567963	RBBP8	3
-0.604697	-0.753463	-0.414389	-0.928171	-0.494532	-1.11593	-0.595102	-0.451573	2.18728	1.47435	1.49563	1.10812	0.153919	-0.68346	-0.172762	-0.205211	PARVB	2
0.192187	-0.131407	0.247009	-0.157405	-0.548518	-0.685228	-0.878077	-0.276041	2.14023	1.19662	0.941782	1.60782	-0.389405	-1.20452	-1.17541	-0.879633	PRMT5	3
-0.839807	0.548615	-0.36718	-0.813417	-0.18741	0.603945	0.0710297	0.190039	1.0301	1.52669	1.43296	0.735993	-2.07866	0.0583231	-0.399426	-1.51179	C4orf50	3
0.939572	0.811799	0.842542	1.07147	0.660307	0.580488	0.972764	0.578914	-1.52583	-1.80842	-1.37028	-1.28497	-0.372776	0.284586	0.0612034	-0.441369	TNRC6C	6
0.959525	-0.025654	0.471281	1.69309	0.127663	0.16968	1.4821	-0.059119	-1.165	-2.04194	-1.51867	-0.849407	0.166681	0.0418371	0.34657	0.201354	SLC39A10	6
-0.694616	0.275652	-0.86573	-0.53113	-0.263633	0.302816	-0.383196	-1.13679	-0.769584	-0.249392	-0.995943	-0.467812	2.31837	1.45868	0.533602	1.46871	KLRC3	1
-0.0458492	-0.190394	0.0734518	-0.530784	-0.635555	-0.564921	-0.797261	-0.719582	1.54246	1.53713	1.69763	1.58372	-1.05571	-1.1084	-0.309119	-0.47681	POLD3	3
-1.41139	-0.689724	-1.05193	-0.817236	-1.08817	-0.201757	-0.453186	-0.99517	1.77677	1.18185	1.50138	0.865213	0.752228	-0.0185327	0.367438	0.282224	ELL2	2
-0.268208	-1.84764	-1.15522	0.00524123	0.16375	-1.2372	-0.677765	0.180761	0.661616	-0.166227	0.295624	0.850357	2.33776	-0.44436	0.235523	1.06598	ZNF496	1
0.0930383	0.0634111	0.333532	-0.0362005	-0.971998	-0.660751	-0.708667	-1.13653	1.57071	1.39075	1.52168	1.42303	-1.31617	-0.997388	-0.0984523	-0.469988	HELLS	3
-1.14016	-1.40572	-0.72423	-1.6149	0.872687	0.0200484	0.795434	-0.034723	-0.514876	-0.562519	0.138792	-0.713795	1.28851	0.92708	1.38675	1.28163	ARAP3	1
0.153908	0.407925	0.253025	-0.477116	0.139153	1.14078	-0.548081	1.06346	-0.0640508	1.18482	0.700591	1.04957	-2.40445	-1.56251	-0.570002	-0.467023	E2F2	3
-0.59128	-0.490485	-0.40564	-0.611804	0.914288	1.28312	0.99377	0.990578	-2.15781	-0.976868	-0.73112	-1.06886	0.466925	0.787443	0.893574	0.704169	PLCD1	5
-0.116499	-0.255654	0.0585455	0.0244149	-1.07794	-0.543816	0.0237602	-1.13897	2.37638	0.768714	1.92366	0.450671	-1.06857	-0.736903	-0.122045	-0.565754	CCDC6	3
0.0737015	-0.143571	-0.31069	0.336015	0.779018	0.288241	0.832502	0.864208	-0.930595	-1.50197	-2.08988	-1.33071	1.59255	0.577162	0.33998	0.624039	ZNF783	5
-0.920144	-0.721152	-0.675608	-1.41302	-0.0959832	-0.369725	-0.281094	0.160276	1.85971	1.41128	1.35577	1.55892	-0.137682	-0.866463	-0.615705	-0.249386	PCK2	2
0.147102	0.171847	0.415933	0.819033	0.591005	0.379639	0.69912	0.580491	-2.62513	-1.17552	-1.28901	-0.704297	1.42742	-0.162384	0.242858	0.481905	HERC6	5
-1.293	-0.488679	-0.549444	-1.48905	-1.08364	-0.258414	-1.11355	0.0206953	-0.550517	1.29921	0.940895	0.023938	1.31515	1.01874	1.0426	1.16506	ATP9A	1
0.372015	0.682934	0.192875	0.619542	0.754768	0.846967	0.425911	0.997618	-2.0239	-1.20387	-1.94667	-1.16655	0.337874	0.749334	-0.0115195	0.372668	TADA2B	5
-0.422276	-0.230209	-0.69212	-0.980694	-1.05363	-0.113395	-0.525183	-1.65564	2.10463	1.35954	0.753758	1.274	0.346911	0.437693	0.0336669	-0.637057	STAMBPL1	2
-0.894449	0.436194	-0.405807	-0.68184	-0.286006	0.498182	-0.0333282	0.151054	1.12161	1.58677	1.51219	0.84396	-2.02315	0.0279309	-0.457581	-1.39573	JAKMIP1	3
-0.506019	-0.591917	-1.00195	-1.20086	-0.674116	-1.0628	-1.39823	-0.275774	1.53209	1.50609	1.08042	0.779893	1.16248	-0.15241	0.052034	0.751071	KCNK5	2
0.173744	0.254067	-0.0238225	0.0636872	0.826257	0.652957	0.424421	1.29604	-1.84637	-1.18091	-1.48908	-1.74191	0.63406	0.634339	0.346971	0.975549	AP5Z1	5
-0.583881	-0.700025	-0.784292	-1.32824	-0.724889	-0.522921	-0.375383	-1.0094	2.3225	0.98661	1.51151	0.346478	1.00767	0.105082	-0.14763	-0.103184	ZNF395	2
-0.946497	-1.06906	-0.694262	-1.25516	-0.183319	-0.710984	-0.370867	-0.0565257	-0.403352	0.526353	-0.0284945	-0.584473	2.23304	1.00247	0.93758	1.60355	MICOS10-NBL1	1
-0.275303	-0.507396	0.00912521	-0.320757	-0.96208	-0.888271	-0.672048	-0.664518	2.22696	1.13673	1.66061	1.31561	-0.789797	-0.60123	-0.396391	-0.271248	VDAC2	3
-0.356501	-0.617086	-0.909107	-0.898244	0.773523	0.35941	0.0680025	0.905944	-1.68212	-0.847478	-0.704414	-0.818925	1.99478	1.08707	0.626089	1.01906	DNAJC4	5
-1.83844	-1.05131	-0.820887	-2.14908	-0.146143	-0.219297	0.0746322	0.551063	0.864176	0.706972	0.646391	-0.0782558	0.890285	0.723092	0.64732	1.19948	ADAP1	1
-0.577	-1.01454	-0.699346	-0.692503	-0.785307	-0.616611	-0.792093	-0.660831	2.54281	1.18115	1.24725	1.06508	-0.0540553	-0.182182	-0.0815113	0.11969	ABCB7	2
0.077371	0.0990483	0.277514	-0.266432	-0.479566	-0.517376	-0.990572	-0.519067	1.83674	1.39304	1.54581	1.2607	-1.31336	-1.05655	-0.522007	-0.825298	HMGXB4	3
0.0678592	0.147666	0.121781	-0.664267	-0.343163	-0.241522	-1.07508	-0.135688	1.41013	1.78165	1.27252	1.46148	-1.45925	-1.18362	-0.731037	-0.429461	CHAF1A	3
-0.607624	0.39738	-0.508145	0.970512	0.891882	1.48788	0.787986	1.42281	-1.0901	-1.37402	-1.49174	-0.783148	-0.454293	0.897426	-0.794043	0.247241	ITGAM	5
-0.0452086	0.172995	-0.00158744	-0.387929	0.849393	0.74021	0.441966	0.987488	-1.84895	-0.759662	-1.33739	-1.29563	2.20563	0.110806	-0.024597	0.192456	IFI35	5
0.189403	0.4254	0.71439	0.483479	0.706443	0.419963	0.935561	0.490169	-2.48297	-1.40051	-1.28697	-1.06775	0.0222805	0.728546	0.84741	0.275167	C3AR1	5
-0.716893	-0.0342438	-0.144351	-0.182151	0.718772	1.47222	1.08909	1.42833	-0.782563	-1.2515	-1.45606	-1.78302	0.914768	0.374375	0.217134	0.136098	TRADD	5
0.0171228	0.148662	0.36976	-0.397666	-0.629971	-0.0225432	-0.623666	-0.802338	0.845373	1.33174	1.4437	1.36606	-2.31125	-1.15894	0.35201	0.0719481	ECT2	3
0.302795	0.16173	0.383317	0.120767	-1.00014	-1.00529	-0.693445	-0.868707	1.82384	1.31653	1.29552	1.40474	-0.586907	-1.06521	-0.69361	-0.895938	FARSB	3
0.609654	0.437375	0.415567	0.995181	0.545032	0.20491	0.864235	0.20285	-2.14144	-1.47454	-1.60607	-1.23807	0.668726	0.677567	0.509692	0.329328	ZNF623	6
0.483282	0.575978	0.826463	1.25999	-0.313822	0.887334	1.21775	0.122658	-2.28039	-1.35892	-1.08758	-0.778237	-0.568643	0.36876	0.695061	-0.049688	ZFAND6	6
0.628361	0.317334	-0.0794858	0.377354	1.02881	0.748867	0.427522	1.15121	-1.84592	-1.18342	-1.88345	-1.29334	0.618239	0.846827	-0.142917	0.284007	TRAPPC14	5
-1.22155	-0.0348123	-1.78473	-1.4885	-0.350042	0.226393	-0.878724	-0.330138	0.572488	2.18421	0.944399	0.661876	0.582135	0.350452	0.276334	0.290216	ABTB2	2
-0.0329903	0.448234	-0.078705	-0.0875738	0.665027	0.657751	0.273042	1.28129	-1.96823	-0.993615	-1.73602	-1.37764	0.814532	0.746683	0.350925	1.03729	PNKP	5
0.0358655	-0.532625	-0.555079	-0.678065	-0.128434	-0.915436	-1.41035	-0.831576	2.1038	1.19595	1.45174	1.31467	0.240746	-0.629533	-0.483564	-0.178111	PHGDH	2
-0.103818	1.29416	0.234053	-0.202419	-0.343696	-0.185973	-1.18789	-0.540256	1.22984	1.57063	0.861572	1.18697	-1.90935	-0.253907	-0.54109	-1.10882	LDLR	3
0.291747	0.224988	0.517472	-0.240411	-0.22523	-0.0978864	-0.912708	-0.329345	1.07428	1.12759	1.06892	1.29981	-2.11803	-1.93328	0.0168679	0.23521	CKAP2L	3
2.19837	1.10467	0.769538	1.91008	-0.629713	-0.477035	-0.450931	-0.563784	-0.891639	-0.308964	-0.619781	0.236989	-0.283581	-1.13812	-0.922031	0.0659248	SNTB1	4
-0.484644	-0.240905	-0.602384	-0.826936	-0.200255	-0.366522	-0.753615	-0.5073	2.58793	0.798232	1.93828	0.694688	-0.616842	-0.361836	-0.617222	-0.440673	PPME1	3
0.231666	-0.875378	-0.435722	0.869831	-0.155981	-1.86185	-0.902348	0.425944	-0.134019	-0.847089	-0.988209	1.25357	1.63536	0.0248091	0.0920451	1.66737	KIT	1
0.815796	1.21364	1.58995	1.62347	-0.403512	-0.256584	0.383791	-0.64865	0.62776	-1.41832	-0.293422	-1.4907	0.2523	-0.216004	-0.392967	-1.38655	CD69	4
-0.506584	-0.311759	-0.329605	-0.701224	-0.622041	-0.570086	-0.861993	-0.267132	2.17271	1.40271	1.697	1.22631	-0.594073	-0.825886	-0.452806	-0.455548	PGAM4	3
-0.138906	-0.0696276	-0.338705	-0.647537	-0.593186	-0.36718	-0.730211	0.134948	2.20771	1.33475	1.92827	-0.416837	-1.3353	-0.0810047	-1.02371	0.136527	PIM3	3
-1.94312	-0.586225	-0.58908	-0.797608	-0.261395	0.254768	0.291857	0.698168	1.32153	1.5277	1.7453	0.430578	-1.1143	-0.78527	-0.0585741	-0.134333	CD70	2
0.523202	0.190924	0.524668	0.24323	0.838408	0.743481	1.37429	0.325967	-2.22464	-1.38509	-1.281	-1.26528	0.0045297	0.466771	0.880854	0.0396843	SAP30L	5
0.136422	0.2208	0.506371	0.739711	-0.0081023	0.658421	1.2297	-0.23204	-1.94658	-1.35322	-1.3112	-1.42015	0.195989	1.1048	1.19789	0.281181	TMEM168	6
-1.7521	-0.734248	-1.47966	-1.42579	-0.581259	0.830129	-0.197507	-0.0220304	1.3399	0.153036	1.29676	-0.441199	0.97184	0.488976	0.68275	0.870399	MTSS1	1
-1.54584	-0.885817	-0.837358	-1.46164	0.159934	0.515255	0.293546	0.821609	-1.44968	0.314137	-0.211551	-0.0394521	0.244854	1.28841	1.21344	1.58016	HMOX1	1
-0.224619	0.366345	0.254771	0.221024	0.520642	0.793203	0.805038	1.05015	-2.42696	-1.0978	-1.41368	-1.22196	0.702141	0.525165	0.436569	0.709981	HEXD	5
0.535656	0.235425	0.244486	0.753123	0.0222833	0.278435	0.773761	-0.27747	-1.51334	-1.73508	-1.52276	-1.37505	1.22448	1.03377	1.06392	0.258359	ZNF397	6
1.16986	1.12719	0.687798	1.34389	0.467275	0.410852	0.411721	0.240938	-1.68658	-1.45029	-1.73235	-0.870849	-0.053623	0.683403	-0.306851	-0.442394	TMEM50B	6
0.0228404	-0.24896	-0.0162226	-0.640808	-0.153745	-0.374502	-1.02146	-0.201129	1.22413	1.22275	1.29021	1.52644	-1.56353	-1.85895	0.201688	0.591259	PCLAF	3
-0.51419	-0.491089	-0.6351	-0.339996	0.708001	0.710759	0.821274	0.864992	-1.22431	-0.955345	-1.42303	-1.33559	2.02936	0.907068	0.445951	0.431253	PCED1A	5
-0.275823	-0.410892	-0.313279	-0.37052	-0.51486	-0.735812	-0.802761	-0.470279	2.42049	1.16068	1.63349	1.16467	-0.446268	-0.805047	-0.682165	-0.551621	HILPDA	3
0.0881865	0.171517	0.3505	-0.393742	-0.626322	-0.342778	-1.04956	-0.521862	1.11554	1.49318	1.33918	1.49253	-1.90029	-1.30037	0.0579115	0.0263767	CENPN	3
1.07097	0.626944	0.838301	1.4545	0.210464	-0.132382	0.755149	-0.178657	-0.464602	-1.93715	-1.61506	-1.49114	0.888548	-0.465812	0.412341	0.0275924	LPP	6
-0.830113	-1.29036	-1.03652	-0.281096	-0.541337	-0.834445	-0.837542	-0.0262699	1.89578	0.998531	1.67721	1.11933	0.823949	-0.437741	-0.510924	0.111552	SLC50A1	2
0.323248	0.0348535	0.640966	0.801699	0.414936	0.305142	1.65207	0.0577219	-2.10987	-1.73019	-0.644046	-1.18736	-0.234277	0.542937	1.10577	0.0263981	UBL3	6
0.455087	0.184408	0.561001	-0.0578475	-0.663713	-0.334188	-0.824731	-1.12601	1.25861	1.29405	1.18567	1.39738	-1.71871	-1.5375	0.000727764	-0.07424	CIP2A	3
0.431271	0.409081	-0.157026	0.226519	0.948091	0.0765373	0.185724	0.666762	0.0309441	-0.480716	-2.47221	-1.42465	1.48646	0.957394	-1.24719	0.362997	CSF2RB	5
0.040944	0.295959	0.211546	0.766168	-1.7889	-0.274819	-0.0472676	-1.94899	1.02582	0.997401	1.5895	0.707749	-0.0251797	0.282718	-0.487336	-1.34531	GPR65	3
0.947464	0.731647	0.471845	1.01703	0.3538	0.331222	0.603484	-0.583387	-2.10881	-1.17942	-1.83719	-0.872621	0.819249	0.641603	0.547037	0.117053	ZNF780A	6
-0.269282	-0.413179	-0.168948	-0.643287	-1.01226	-0.57707	-0.329998	-1.3143	1.86808	1.18825	1.68537	1.50694	-0.554213	-0.559868	0.246504	-0.652738	HPRT1	3
-0.751044	-0.226426	-1.07413	-0.797723	-0.451588	0.546316	-0.247133	-0.127786	1.6583	1.45421	1.50456	0.644536	-1.84948	0.632369	-0.11698	-0.797999	CRTAP	3
0.233723	0.24208	0.462435	0.288902	-1.38004	-1.28794	-1.0102	-1.74036	2.09903	0.762144	1.25863	0.512688	0.0131082	-0.34593	-0.14723	0.0389674	NFE2L3	3
-0.0653042	-0.1331	-0.0956069	-0.426601	-0.66763	-0.821051	-0.79454	-0.46511	1.93627	1.5938	1.31027	1.5934	-0.574249	-0.818871	-0.925302	-0.646385	ATP5MC1	3
-0.355348	-0.114878	-0.157155	-0.27452	-0.359478	-0.68865	-1.20756	-0.410553	1.98972	1.49156	1.29875	1.59572	-0.708787	-0.731377	-0.949445	-0.417992	PSMB5	3
-1.07869	0.0890547	-1.09282	-0.53328	0.910504	1.28953	0.457548	0.629373	-1.93917	-0.305224	-1.11025	-0.781328	0.491091	1.45744	0.901372	0.614844	CCR3	5
0.0147039	0.152605	0.215627	-0.262409	-0.671218	-0.43412	-1.02381	-0.676939	1.51899	1.5574	1.48547	1.5058	-1.24563	-1.24136	-0.535883	-0.359226	WDHD1	3
-1.33713	-0.208503	0.16724	-0.508402	-0.386455	-1.23212	0.0668976	-0.545682	-0.579013	-1.27191	0.356152	-0.306592	1.22894	1.08834	1.85547	1.61278	GCNT1	1
1.06793	1.07085	0.986848	0.646309	0.0512157	0.337036	1.19638	-1.23867	-1.90415	-0.918714	-0.971245	-1.24343	0.487757	0.380432	0.695105	-0.643663	MYO9A	6
0.612013	0.542844	0.0691165	0.504664	0.870557	0.470096	0.598149	0.980308	-1.53137	-1.4745	-1.68016	-1.63569	1.22307	0.503766	-0.0760063	0.023146	CRY2	5
-1.71758	-1.18742	-1.34634	-1.69555	0.514598	0.584269	0.367846	1.02712	-0.255265	0.422513	0.0452045	0.225428	1.12051	0.068227	0.230812	1.59561	MPST	1
0.126349	0.0306194	0.266264	-0.289181	-0.479318	-0.516457	-0.859091	-0.444221	1.61319	1.36302	1.48348	1.43945	-1.37803	-1.56594	-0.410965	-0.379161	CHEK1	3
-0.193066	0.58194	0.334633	0.65464	0.752869	0.831036	1.22933	0.258217	-1.11111	-1.61249	-1.5882	-1.94996	0.304463	0.743766	0.656845	0.107085	RAPGEF2	5
-0.836764	-0.928844	-0.861927	-0.653235	-0.802688	-0.399804	-0.264069	-0.753467	1.5619	1.2659	1.8611	1.71123	-0.249938	-0.566153	0.0100355	-0.0932803	OARD1	2
1.00983	0.989345	0.73607	1.31735	0.398445	0.633295	0.535413	0.0294303	-2.17483	-1.3744	-1.36702	-1.10969	0.11763	0.354878	0.0343015	-0.130044	DOP1A	6
0.224495	1.11278	0.752395	1.07385	0.118352	0.590672	0.758253	0.689393	-2.13426	-0.923674	-0.705018	-0.453548	-2.00109	0.503065	0.454827	-0.0604985	ARHGAP26	6
1.80084	1.04322	0.488709	1.07291	1.17811	0.215294	-0.339699	-0.0925168	0.512704	0.0946679	-1.09523	-0.0729949	-0.652459	-1.56001	-1.39977	-1.19377	ALMS1	4
-0.169864	0.194238	-0.213153	-0.156252	-1.16154	-0.900729	-1.09426	-0.713058	2.33702	1.69386	0.799151	0.828739	0.112061	0.0250288	-0.987581	-0.593658	SLC39A14	3
1.11755	0.80308	0.291307	0.995926	0.568085	0.31848	0.788883	-0.666888	-2.07201	-0.863294	-1.02226	-1.66627	0.562867	-0.273708	1.13411	-0.0158558	ANKRD36C	6
-0.36285	-0.639949	-0.56113	-0.537549	-0.437422	-0.506976	-0.690087	-0.629856	2.52914	0.949348	1.74163	1.10432	-0.375559	-0.460845	-0.56228	-0.559926	FAM162A	3
0.0716821	-0.163088	-0.880869	-0.0155793	-0.234773	-0.695488	-1.66574	-0.127069	1.99883	1.37942	-0.285154	1.76326	0.466451	-0.396541	-1.18238	-0.0329586	RPIA	2
0.649018	0.426557	0.532988	0.807437	0.727894	0.917425	1.10374	1.17561	-1.6696	-1.40255	-1.49847	-1.4394	0.112488	0.322752	-0.441621	-0.324254	DUSP7	6
0.0870411	0.0887908	-0.132161	-0.10836	-0.883297	-0.723134	-0.680498	-0.90824	2.31266	1.19018	1.47759	1.09697	-0.350378	-0.621954	-0.940864	-0.904351	SNRPA1	3
-0.968046	-0.60448	-0.854145	-0.754656	-1.08974	-0.345406	-0.42892	-0.934734	1.49848	1.5537	1.68031	1.53747	-0.374096	-0.135382	0.0608025	0.158846	ZCRB1	2
0.245458	0.139557	0.507171	-0.146896	-0.642049	-0.207274	-0.591429	-0.493037	1.33133	1.15584	1.20867	1.23183	-2.23816	-1.57547	0.116167	-0.0417113	PLK4	3
0.684422	0.753352	0.746746	0.691921	0.955872	0.0945163	0.275456	1.48517	-1.27958	-1.36549	-1.17394	-2.07161	0.0331618	0.136582	-0.49879	0.532226	ZC3H12A	6
-1.57317	-1.26329	-1.35319	-1.60807	-0.206315	0.0453979	-0.331129	-0.0945248	0.938457	0.607246	1.0514	-0.038897	1.32181	0.555886	0.835684	1.1127	WHRN	1
1.19691	0.978663	1.4496	1.06777	0.338773	-0.161693	1.28645	-0.0933905	-1.70724	-1.15071	-0.679675	-0.757588	-1.28679	0.0237772	0.250097	-0.754948	GPD1L	6
-0.0351402	0.310794	0.267491	0.349856	0.886636	0.546798	0.564077	1.2451	-2.34875	-0.989127	-1.64072	-1.17702	0.224601	0.766182	0.427419	0.601802	MICALL1	5
0.803268	0.632085	0.277704	0.647142	1.12075	0.612238	0.686894	0.529384	-1.55157	-1.85051	-1.57953	-1.42156	0.497094	0.671845	0.0797085	-0.154946	NBPF11	6
-0.595102	-1.03287	-0.673653	-0.293281	-0.972282	-0.779652	-0.376944	-0.984483	1.59538	1.2909	1.69495	1.67528	-0.327466	-0.553771	0.251104	0.0818886	NIPSNAP2	2
-0.384777	-0.0957003	-0.395755	-0.515046	-0.288232	-0.439571	-1.14927	-0.243732	1.76744	1.4879	1.36069	1.63207	-0.851987	-1.41194	-0.436857	-0.0352395	MSH5-SAPCD1	3
0.593301	0.463562	0.357343	0.638058	0.860495	0.692118	0.883066	0.521047	-1.34014	-1.7856	-1.59511	-1.78765	0.730341	0.589417	0.0344853	0.145267	NOL4L	5
0.0203129	0.226354	0.332596	0.0414808	0.577116	0.88861	1.07749	1.06094	-2.17338	-1.00261	-1.76658	-1.23448	0.403494	0.761168	0.371912	0.415565	UBXN11	5
0.714964	0.381169	0.553488	0.977835	0.669556	-0.258684	0.436053	0.661264	-1.4796	-1.61302	-1.87141	-1.30126	1.31556	0.27797	0.257138	0.278978	MRNIP	6
-0.327801	-0.151859	-0.548496	-0.647034	0.584523	-0.327947	-0.470111	1.43444	-1.32226	-0.861776	-1.30193	-0.628325	1.97598	1.30116	0.193002	1.09844	TRBJ2-7	5
0.91041	0.759546	0.945406	1.24962	0.418456	0.20408	1.00762	0.280969	-1.78872	-1.75455	-0.873516	-1.60858	-0.157629	0.0917675	0.398882	-0.0837683	ZNF264	6
0.283837	0.0393361	0.511995	0.272735	-1.1524	-0.879312	-0.53888	-1.49659	1.34059	1.38536	1.69048	1.18843	-0.635323	-0.994833	-0.342523	-0.672911	HLTF	3
-1.07317	-0.371267	0.258763	0.0437546	-0.326726	0.832329	1.36975	0.099965	-1.18349	-0.805052	-0.879281	-0.575055	-1.38639	1.2378	1.90133	0.856735	GPR183	5
-0.251521	-0.444507	-0.0538493	-0.658035	-0.500721	-0.330505	-1.04254	-0.386778	1.55968	1.25327	1.48927	1.67479	-1.55056	-1.10195	0.210562	0.133391	CKS2	3
0.390093	0.690766	0.614109	1.2413	-0.14808	0.596529	1.15607	-0.25871	-1.70454	-1.86537	-1.15495	-1.3144	0.135346	0.906467	0.611643	0.103731	PTPN12	6
0.795909	0.484852	0.733197	1.6476	-0.24428	-0.167141	1.14285	-0.574254	-1.3543	-1.70805	-1.13447	-1.21252	-0.00433815	0.633776	1.10644	-0.145283	ZDHHC17	6
1.81315	0.353473	0.646066	0.983	0.0788509	-1.50162	-0.053675	-0.645374	0.963592	0.161496	0.307865	0.463252	0.431646	-1.95358	-0.741973	-1.30617	IL18R1	4
1.19012	0.415728	0.89609	2.05851	-0.108716	-0.353129	1.17494	-0.653334	-1.50633	-1.23015	-0.747195	-0.853062	-0.870999	0.0928771	0.73135	-0.236703	STYX	6
-1.49659	-1.09655	-1.26451	-0.323904	-0.329371	0.177788	-0.320037	1.50634	-1.08593	0.131165	-0.421756	0.561956	1.65525	0.406856	0.262928	1.63636	SPATA20	1
0.0507774	0.258785	0.230154	0.447079	0.663876	0.637065	0.605931	0.881189	-1.01767	-2.12544	-1.84288	-1.35142	0.979086	0.773189	0.289042	0.52124	DLGAP4	5
0.41619	1.4983	1.81485	1.71441	-0.0687244	-0.133954	0.681137	0.0304511	0.0537647	-0.972568	-0.442249	-1.04124	-1.35186	-0.957734	-0.377113	-0.863659	POC1B-GALNT4	4
-0.229394	-0.351145	-0.263806	-0.80003	-0.365032	-0.712777	-0.85569	-0.467416	2.79559	0.88725	1.35323	1.00473	-0.270739	-0.477225	-0.620491	-0.627045	POLR2H	3
0.114482	-0.0947925	0.163026	-0.0823786	-0.847898	-0.523258	-0.846933	-0.936596	1.74835	1.228	1.51426	1.45493	-0.935032	-1.55605	-0.140238	-0.259869	NDC1	3
-0.591653	-0.311946	-0.768716	-1.76449	0.713043	0.603672	-0.125355	0.846478	0.0499495	-0.981191	-0.432974	-1.62147	1.66418	0.715604	0.710865	1.294	ADORA2A	1
-0.474907	-0.399864	0.677993	0.919239	-0.0563308	-0.231227	1.45816	1.74508	-1.87394	-1.49015	-0.531089	-0.260284	-0.56888	-0.562231	0.850026	0.798415	THEMIS2	6
-0.811155	-0.754269	-1.16586	-1.17552	-0.621341	0.15813	-0.927387	0.850118	1.34651	1.75419	1.19163	1.3092	-0.116232	-0.181627	-0.97625	0.119866	CLPP	2
0.302969	0.721006	0.238038	-0.296383	0.83239	1.12578	0.761055	0.961589	-1.49615	-0.920105	-0.747482	-2.50013	0.0616393	0.926708	0.120072	-0.0909871	GZMM	5
-1.02028	-0.683812	-1.45472	-1.23726	-1.07891	0.110191	-0.68382	0.37498	1.70478	1.22574	1.4892	0.308702	0.980565	-0.470577	0.0435231	0.391689	KCNN4	2
0.238134	0.372428	-0.769646	-0.187387	1.42622	1.78809	-0.884564	-0.0555947	-1.29224	-0.969517	-1.54829	-0.635032	1.1178	1.03348	-0.244312	0.610427	TRBV29-1	5
0.632547	1.07895	0.981212	0.811909	-0.0145504	0.501797	1.00567	-0.155641	-2.12264	-1.23293	-1.37706	-1.31226	0.264536	0.77977	0.388784	-0.230092	TMEM9B	6
0.89531	1.38025	1.07319	1.17771	0.443943	-0.52225	0.908815	0.32085	0.471129	-0.908818	-0.685757	-0.548346	-0.767728	-0.969791	-0.0310513	-2.23745	ADARB1	4
1.28939	0.656485	0.767717	1.32455	0.371527	-0.0696074	0.987295	-0.319399	-0.987809	-1.74125	-1.37448	-1.66216	0.527552	0.232482	0.417777	-0.42006	LRIG2	6
-0.701927	-0.761362	-0.555836	-0.815273	-0.634128	-0.593994	-0.876774	-0.845209	1.93576	1.39307	1.56444	1.46863	-0.431637	-0.26139	-0.22722	0.342859	MRPL45	2
0.701299	0.603072	0.420256	0.745578	0.683565	0.424505	0.432799	0.889902	-1.45751	-1.61719	-2.27888	-1.08305	0.464725	0.484273	0.12486	0.461798	ITFG2	5
0.502623	0.227927	0.515865	0.856873	0.0562211	-0.146101	1.19668	-0.00401409	-1.97793	-1.56181	-1.47972	-1.15049	0.839351	0.702295	0.998107	0.424132	RNF146	6
-1.9847	-1.21714	-1.04178	-1.1136	0.282583	0.552135	1.00207	0.884905	-0.580942	-0.256823	0.545664	-0.842016	0.809176	0.742808	1.16576	1.05191	TGIF1	1
-0.680935	-0.467988	-0.434542	-0.757426	-0.707945	-0.515427	-0.531839	-0.798732	1.8935	1.42504	1.58975	1.62713	-0.512455	-0.859646	0.00455848	-0.273042	NUP37	3
0.127579	0.0273526	0.199496	0.194471	-0.948671	-0.84383	-0.509975	-0.993759	2.03162	1.07198	1.91283	0.791409	-0.790417	-0.969866	-0.458886	-0.841337	USP37	3
0.092198	0.238316	0.103219	-0.00999141	-0.761323	-0.483753	-0.921725	-0.773508	1.55878	1.60086	1.53905	1.362	-1.32861	-0.896086	-0.598163	-0.721261	BRI3BP	3
-0.147481	0.328066	-0.248075	-0.156793	0.698212	1.41168	0.993382	0.996039	-1.63267	-1.16442	-1.60476	-1.57534	0.457656	0.839943	0.338277	0.466291	LIME1	5
0.649211	0.563168	0.727449	0.712502	0.617475	0.351967	0.897857	0.239066	-2.46585	-1.52677	-1.13389	-1.17234	0.0576994	0.429164	0.672147	0.38114	ZNF776	6
-0.350745	-0.402947	-0.412639	-0.763207	-0.339986	-0.754084	-1.02096	-0.523897	2.45463	1.16901	1.6307	0.968934	0.0466435	-0.521528	-0.609074	-0.570849	MRPL17	2
-0.0826587	-0.0802838	-0.186161	0.112831	0.693165	0.798459	0.839216	1.13021	-2.50583	-0.966925	-1.36634	-0.900256	0.232374	0.816404	0.455931	1.00986	NATD1	5
0.0536867	0.0573502	0.195543	-0.400614	-0.277613	-0.427171	-0.97636	-0.18533	1.49411	1.39354	1.46159	1.35773	-1.54713	-1.68649	-0.36724	-0.145607	ORC1	3
0.493067	0.133642	0.722995	1.08253	0.0757507	0.108246	1.24005	-0.262181	-2.44059	-1.36594	-1.06013	-0.91466	0.556631	0.267662	1.08611	0.27682	FAM217B	6
0.246603	-0.00323446	0.376841	0.337264	-1.60042	-0.83653	-0.548185	-1.51646	1.50674	1.34206	1.24783	1.39451	-0.684611	-0.614422	-0.0134798	-0.63451	UCHL5	3
0.707219	0.605753	0.392048	0.79819	0.540951	0.647392	0.632588	0.76207	-2.14128	-1.40728	-1.82097	-0.955541	-0.26161	0.653427	0.403467	0.443571	HGSNAT	6
0.480861	0.0687104	0.391636	0.898008	0.797008	0.535696	0.631731	0.843402	-2.14958	-1.90948	-1.42622	-0.780572	0.0369185	0.616114	0.398719	0.56704	PAFAH2	5
-0.0349694	-0.595651	-0.0791875	-0.0371989	-1.1067	-0.821675	-0.342619	-1.40275	1.75187	1.44921	1.19631	1.71046	-0.733397	-0.642895	0.0952787	-0.406099	FAM98B	3
0.110268	-0.249214	-1.61136	-0.392619	0.0799896	-0.244808	-1.64869	0.355101	0.352677	0.316555	-0.844646	-0.105008	2.49674	0.633334	-0.460258	1.21194	LTBP3	1
-1.0096	0.354987	-0.26298	-0.582456	0.565583	1.44099	0.363322	0.993989	-1.86092	-0.144742	-1.11057	-1.05659	-0.230935	1.86868	0.739125	-0.0678807	FCGR3A	5
1.04381	0.702729	-0.159058	0.485144	1.28616	1.06105	0.200427	0.777015	-1.71703	-0.956927	-1.89568	-1.29943	0.147833	0.662758	-0.353125	0.0143313	STMN3	5
0.621253	0.281092	0.284854	0.314645	0.901219	0.465117	0.362515	0.732073	-2.44007	-1.21453	-1.71308	-0.854496	0.911777	0.740674	0.280522	0.326434	CNPY4	5
-0.648941	0.727897	-0.643147	0.520647	0.974622	1.31685	0.398493	1.31879	-2.12168	-0.634461	-1.1417	-0.174932	-1.23303	0.973073	0.115068	0.252445	KLRG1	5
0.560276	0.415396	0.646916	0.871792	0.0388447	0.635135	1.12908	-0.660676	-2.01037	-1.63674	-1.06451	-1.23263	0.324856	0.941874	0.915021	0.12574	DENND6A	6
-1.34679	-0.984277	-0.996733	-2.14771	-0.111289	0.426016	-0.167528	0.391369	0.778937	1.56556	1.43322	0.837496	-0.0706841	-0.36268	0.352599	0.402499	ETHE1	2
0.200804	-1.04914	-0.138899	0.336626	-0.312629	-2.02641	-0.632557	-0.934237	1.17712	0.324994	1.40748	1.00899	1.51556	-0.997353	-0.419903	0.539557	RAB3GAP1	2
-0.739415	-0.581163	-0.992341	-1.23047	-0.247896	0.028587	-0.600498	0.334673	2.20816	1.46788	1.4907	0.690117	-0.426038	-0.629186	-0.874677	0.101564	YIF1B	2
-0.384846	-0.0575024	-0.395167	-0.610531	-0.301014	-0.4976	-1.0923	-0.265691	1.8001	1.49701	1.34919	1.60111	-0.804105	-1.41935	-0.437049	0.0177407	MSH5	3
0.337246	0.900318	0.387475	0.251651	0.210788	0.994229	0.858423	-0.333878	-2.30389	-0.921815	-1.51119	-1.19071	0.322538	1.14201	0.844638	0.0121669	CYP4V2	5
0.0402863	1.0315	0.230042	0.344196	0.679426	0.981866	0.356584	1.63443	-1.73114	-0.757784	-1.8624	-1.34226	-0.227115	0.538471	-0.377861	0.461746	TMEM250	5
-0.211854	0.710143	-0.0827705	-0.3191	0.78298	1.13552	-0.28006	1.00025	-0.631483	-0.356698	-1.97091	-1.91599	0.0690975	1.79146	0.0254401	0.25397	CCL4L2	5
0.344755	0.253009	0.486337	-0.161323	-0.404452	-0.25432	-1.03139	-0.356827	1.22416	1.27694	1.20051	1.27321	-2.07233	-1.61887	-0.168645	0.00924399	SHCBP1	3
-0.519313	-0.472923	-0.336559	-0.513191	-0.38367	-0.617808	-1.44833	-0.170839	1.23977	1.54132	1.48859	1.30308	1.1063	-0.88704	-1.27841	-0.0509809	ATRIP	2
-1.50301	-1.17149	-1.49959	-1.67918	0.100271	0.0398929	-0.101033	0.474723	0.296092	1.03673	1.01722	0.137529	1.83309	0.207508	0.17703	0.634224	METTL25B	1
-0.208041	-0.0794241	0.230105	-0.512782	-0.343236	-1.14598	-0.595615	-0.489818	1.57625	1.65479	1.64814	1.28484	-0.236946	-1.4286	-0.624726	-0.728962	FAH	3
-1.65121	-0.977045	-1.47906	-0.810158	0.10403	0.0937841	-0.591703	0.129129	-0.443057	0.67355	-0.355545	0.573737	2.10432	1.05766	0.468602	1.10297	NUDT16	1
-0.603568	-0.375761	-0.644009	-1.08864	-0.395873	-0.268736	-1.1754	-0.829032	2.20089	1.37671	1.2584	1.43396	-0.295585	-0.121124	-0.190292	-0.281942	UQCRHL	2
1.41402	-0.389889	0.337952	1.64748	-0.716223	-2.04701	-0.244646	-1.5621	-0.278423	-0.787303	-0.160716	0.609246	1.0986	0.551689	0.0736728	0.45365	GNAQ	4
1.62218	0.0251115	1.01556	1.95493	-0.203115	-0.833171	0.69797	0.122387	-1.07729	-1.51958	-0.812173	-0.285525	0.684467	-1.25933	-0.106474	-0.0259466	TXK	6
0.610896	0.477194	0.643418	0.694111	-0.96511	-1.03197	-0.34321	-1.22559	1.62795	0.988097	1.05311	1.19873	-1.06953	-1.0654	-0.50725	-1.08544	SELENOI	3
-0.942664	-0.460088	-0.305051	-0.137979	-1.24865	-1.42614	-0.803827	-0.875145	1.19563	1.28539	1.87121	1.11437	0.6905	-0.521377	0.440053	0.123779	FAM3C	2
-0.0353077	-0.103878	-0.0623962	-0.509219	-0.394155	-0.315074	-0.813551	-0.480357	1.62994	1.34383	1.30776	1.77914	-1.4669	-1.40479	-0.212098	-0.262939	DARS2	3
0.154119	-0.0933019	0.289761	-0.0921819	-0.842344	-0.576615	-0.76443	-0.921089	1.5558	1.43096	1.65167	1.27348	-1.15424	-1.46498	-0.177549	-0.269058	ATAD5	3
-0.0260376	-0.544676	0.456972	-0.402639	-0.0296053	-0.604439	-0.0236842	-0.291672	2.28539	0.638597	1.42539	1.13608	-1.58915	-1.23029	-0.310875	-0.889362	AP3M2	3
-0.250781	-0.347123	-0.830241	-0.621726	-1.06052	-1.2585	-1.49578	-0.721418	1.31336	1.48501	0.269886	0.965105	1.46449	1.05778	-0.179607	0.210064	PLPP1	2
0.907242	0.582543	0.584142	0.981828	0.174682	0.176372	0.58204	-0.360933	-2.08287	-1.20173	-1.88089	-0.957686	0.867362	0.690695	0.687374	0.24983	ZNF780B	6
-0.871755	-0.493374	-0.325662	-0.994089	-0.891467	-0.865103	-0.307405	-1.01877	2.23796	0.867856	1.70021	0.99056	0.435692	-0.449304	0.309726	-0.325066	ASCC1	2
0.551923	0.0561392	-0.0117748	0.087127	0.851178	0.355816	0.786599	0.813837	-2.1036	-1.26673	-1.83862	-1.05822	0.939393	0.67818	0.514164	0.644584	SLC8B1	5
-0.276335	0.254966	-0.737134	-0.0658373	-0.534481	-0.0254837	-1.67536	0.197098	1.10855	1.85604	0.736696	1.80827	-1.07277	-0.452219	-1.15592	0.0339171	SHMT1	3
0.343828	0.456746	0.376335	0.869268	0.84522	0.668161	0.67783	0.746118	-2.3943	-1.20798	-1.59565	-1.0644	-0.0282795	0.759949	0.272139	0.275012	ZNF211	5
-0.0931619	-0.0972947	0.463997	-0.269052	0.122862	0.219788	1.02556	-0.936122	-1.61866	-1.16688	-1.19626	-1.01483	1.8225	1.05178	1.29643	0.389341	RGPD2	5
0.11901	0.130135	0.309012	-0.219232	-0.685683	-0.648102	-0.929064	-0.600766	1.42784	1.59908	1.06336	1.84631	-1.22206	-1.28507	-0.556203	-0.348563	POLA1	3
0.563314	0.617279	0.717209	1.18014	0.502523	0.27797	0.738845	0.553359	-1.68509	-1.83904	-1.61269	-1.32137	0.0335878	0.683827	0.268725	0.321402	ZNF134	6
0.34292	0.205106	0.234231	-0.0368014	-0.119902	-0.197567	-1.1021	0.173908	1.11923	1.39587	1.16228	1.36959	-1.85936	-1.74531	-0.706606	-0.235475	HIRIP3	3
-0.0593414	-0.0580357	-0.0672018	-0.509052	-0.414008	-0.369425	-1.16801	0.021755	1.54113	1.74613	1.55641	1.21581	-1.06941	-1.31616	-0.915437	-0.135168	POLD1	3
0.687775	1.05781	0.832714	1.07399	0.597142	0.60164	0.620355	1.1861	-1.14508	-1.31174	-1.66819	-1.63505	-0.497135	0.0989057	-0.550638	0.051401	LFNG	6
0.511838	1.48858	1.76439	1.69579	0.083246	-0.0950754	0.76481	-0.0576309	-0.185303	-1.07989	-0.588059	-1.2503	-1.21284	-0.795094	-0.229828	-0.814632	GALNT4	4
0.286971	0.444557	0.765441	0.979008	-1.1264	-0.882353	-0.460474	-0.750672	0.968846	1.40589	1.58416	0.829646	-1.2256	-1.13221	-0.971999	-0.71481	ADO	3
-0.125052	0.129256	0.237476	-0.082088	0.685235	0.897042	0.788284	1.01143	-2.30054	-0.919246	-1.7611	-1.05071	0.484622	0.773923	0.456236	0.775234	GLMP	5
1.69869	0.786276	0.231248	1.60426	0.343202	-0.255915	-0.944603	0.195812	0.688706	-0.606828	-1.41743	0.369106	-0.764741	0.136758	-2.04039	-0.0241605	DENND5A	4
-0.00327816	0.359104	0.0555922	-0.128224	-0.849029	-0.0616362	-1.01559	-0.770959	1.26172	1.52751	1.39632	1.46719	-1.84381	-0.93095	-0.455092	-0.00886459	ZGRF1	3
-0.057094	-0.637632	-0.222351	0.290892	-0.51554	-0.943724	-0.416825	-0.784283	2.84118	0.550568	0.525073	1.41205	0.11505	-1.14158	-0.637295	-0.378496	RIOX2	3
-0.192519	-1.01369	-0.0104255	-0.333202	-0.423007	-1.79951	-0.692241	-1.01037	1.82575	1.10831	1.49403	1.28191	0.270204	-0.623358	0.0334761	0.0846573	TMEM14C	2
1.23325	-0.629011	0.151918	0.409647	0.926951	-0.357921	0.420696	-0.0621089	-0.362363	-2.26125	-0.795828	-0.90808	2.18457	-0.280327	-0.0764308	0.406294	LGALS3BP	6
-0.909	-0.145064	-0.510722	-0.866595	-0.859196	-0.227293	-0.504401	-0.845797	1.86226	1.60175	1.43655	1.50688	-0.927729	-0.189616	-0.0937841	-0.328249	CMC2	3
0.255982	0.363024	0.705811	0.829738	0.139902	0.223404	0.878269	0.0387905	-2.09923	-1.63834	-1.4932	-1.05709	0.920892	0.999132	0.631123	0.301791	ZNF561	6
1.087	1.0854	1.10499	1.38199	-0.00625114	-0.2279	0.678791	0.134704	0.813733	-0.944239	0.0128866	-0.146527	-2.19686	-0.973503	-0.931288	-0.872924	ASAP1	4
-0.314573	-0.421657	-0.595051	-0.872542	-0.425475	-0.342417	-0.869853	-0.0655714	1.83761	1.90016	1.47063	1.24921	-0.451618	-0.766392	-0.948074	-0.384387	MRPL4	3
-0.361972	-0.377922	-0.582842	-0.52475	-0.534856	-0.312129	-0.720204	-0.524262	2.03672	1.48721	1.63672	1.41795	-0.941248	-0.558068	-0.706189	-0.43416	PCCB	3
0.192244	0.590337	-0.0824289	0.409584	0.826235	0.698047	0.0812458	1.14289	-2.02191	-1.18835	-2.03179	-0.886418	0.901881	0.602773	0.19148	0.574178	SLC27A3	5
0.225336	-0.151758	-0.229519	-0.0433004	-0.77799	-0.931737	-0.92903	-1.21611	1.76793	1.21571	1.47283	1.69465	-0.447426	-0.997067	-0.373052	-0.279466	SKP2	3
-0.516738	-0.699386	-0.216574	-0.281624	-1.5505	-0.683484	-0.637871	-1.54396	1.45367	1.55408	1.37711	1.36265	0.369764	-0.00661556	0.146091	-0.126613	PPA2	2
-0.190599	0.0556723	0.185174	-0.0210648	0.398433	0.853732	1.00679	0.176288	-2.29173	-1.15138	-0.624509	-1.67282	0.633025	1.14942	1.18849	0.30507	FBXO32	5
0.239523	0.315724	0.445466	-0.240511	-0.427537	-0.0969678	-0.866617	-0.306652	1.08616	1.22888	1.21713	1.38236	-2.07311	-1.77507	-0.135944	0.0071689	STIL	3
-0.764915	-0.236732	-0.122756	-0.351498	-1.02199	-0.560356	-0.642569	-0.900774	2.66376	0.660374	1.46628	0.819442	-0.260385	0.454336	-0.222037	-0.980188	SEC61G	2
-0.285924	-0.346695	-0.0116189	-0.0150075	-0.920772	-0.962208	-0.659345	-1.39943	1.55958	1.43836	1.68677	1.58437	-0.405621	-0.631893	-0.238773	-0.391789	PIGX	3
-1.46795	-0.721484	-1.15032	-0.965796	-0.0104501	-0.647718	0.0229527	-0.425005	-0.188867	0.301204	-0.140602	-0.0076752	2.3423	0.346144	1.22543	1.48784	ITPRIPL2	1
0.790945	-0.182882	0.000654663	-0.341633	1.25464	0.597092	0.722718	0.47391	-1.55508	-1.3699	-1.49915	-1.68485	1.07836	0.673754	0.46339	0.578023	TMEM204	5
-0.658032	-0.551592	-0.924718	-0.720918	0.944064	1.05609	0.798561	1.22628	-1.57991	-0.757624	-0.720313	-1.47319	0.604658	0.819117	0.785647	1.15188	UNKL	5
-1.06607	-1.53194	-0.756935	-1.01654	-0.544175	-0.450839	0.499359	-0.848511	1.64029	0.803885	1.34911	1.45055	-0.610636	-0.16645	0.634695	0.614198	ADK	2
0.511841	0.447153	0.16408	0.770885	0.496699	0.707887	0.65941	0.560478	-2.15459	-1.37164	-1.61635	-1.38506	0.629312	0.826648	0.41144	0.341805	DNAJC16	5
-0.85573	-1.2742	-1.29041	-1.78157	0.170147	-0.352779	0.15495	0.125226	-0.032465	-0.157282	0.339664	0.467302	2.40151	0.562076	0.827193	0.696367	SIRT3	1
-1.06366	-0.578837	0.102448	-0.494395	-0.0069759	0.424913	2.02426	-0.0265867	-0.168502	-1.32564	-0.471365	-0.82384	1.00788	-0.947188	2.0806	0.266884	SLC14A1	5
0.817817	0.728658	0.6015	0.822498	0.839032	-0.127141	0.555595	0.813681	-2.23718	-0.984337	-1.7984	-0.914661	0.879307	-0.126445	-0.273059	0.403143	COQ4	6
0.23072	0.093402	0.300555	-0.352413	-0.267771	-0.296524	-0.722277	-0.273523	1.61689	1.01955	1.10871	1.41431	-1.96701	-1.79118	-0.0666113	-0.0468183	ARHGAP11A-SCG5	3
0.880126	0.703601	0.889206	0.73102	-0.766284	-1.28056	-0.485838	-0.879051	1.83201	1.04018	0.127957	0.921831	-0.454498	-1.36148	-0.989488	-0.908729	UTP20	3
0.423093	0.141378	-0.0248223	0.794607	0.292154	0.48545	0.850175	-0.097407	-2.6003	-1.28193	-1.27478	-0.772326	0.81691	0.833758	0.958967	0.455078	CARF	5
-1.06676	-0.935129	-1.59865	-0.962421	-0.546984	0.912313	-0.0781231	0.191507	2.18729	1.04503	1.31151	0.439383	0.226221	-0.224076	-0.319206	-0.581908	IL21R	2
-0.574004	-0.687365	-0.797848	-0.779951	-0.177808	-0.531829	-0.297894	0.210807	2.92585	1.00807	0.938719	-0.16593	0.716002	-0.634445	-1.04567	-0.106697	XYLT2	2
-0.530816	-0.70452	-0.837917	-1.20501	-0.144208	-0.344866	-0.844223	0.348327	1.88308	1.70788	1.12608	1.30902	-0.0467514	-0.44349	-1.2024	-0.0701701	MRPS34	2
-0.308606	-0.0125585	-0.750902	-0.0292768	0.269054	0.550273	-0.0412708	0.389378	-1.44577	-1.07884	-1.88243	-0.440771	1.98491	1.31863	0.583742	0.894436	ECHDC2	5
-0.438126	-0.244018	-0.0235995	-0.66893	-0.78191	-0.611246	-0.809232	-0.943774	1.86935	1.49868	1.5615	1.57528	-0.323344	-0.772668	-0.360935	-0.52703	MRPL13	3
-0.48666	-0.231273	-0.183084	-0.436075	-0.346792	-0.447219	-0.872952	-0.0833139	1.60792	1.3393	1.52845	1.85934	-1.22436	-1.14308	-0.565037	-0.315162	GOT1	3
0.919991	0.77166	1.32854	1.66216	-0.621487	-1.01455	0.41593	-0.750606	1.19428	0.0636505	0.312708	0.131262	-0.620771	-1.57359	-1.04218	-1.177	AHR	4
0.335138	1.30044	1.22967	1.01952	-0.822403	-0.646677	-0.714748	-0.0571104	0.748476	1.09468	0.254631	0.69338	-1.84872	-0.132189	-1.60501	-0.849075	DUSP6	4
0.00733398	-0.0624479	0.247796	-0.353957	-0.503304	-0.614779	-0.907567	-0.214101	1.42443	1.70345	1.31545	1.64934	-1.14801	-1.39618	-0.601331	-0.546127	TUBG1	3
-0.448468	-0.292654	0.266446	-0.237757	0.700714	0.55688	1.1134	0.595206	-1.8265	-1.61528	-0.798809	-1.50363	1.05346	0.490668	1.19883	0.747482	CAPN12	5
0.242296	-0.186519	0.117322	-0.315734	-0.661812	-1.24801	-1.27326	-0.301582	1.73882	1.45824	1.48224	1.14888	-0.379436	-1.36741	-0.615349	0.161323	SLCO4A1	3
-0.402616	-0.0670828	-0.315482	-0.470414	-0.576504	-0.624067	-0.747009	-0.533373	1.9665	1.66059	1.3877	1.54018	-0.575955	-0.824725	-0.775313	-0.642427	DHCR7	3
0.4112	0.117841	0.0194518	-0.254279	-0.620688	-0.648536	-1.02275	-0.532084	1.87186	1.87162	0.686819	1.43612	-0.47391	-1.00259	-1.17121	-0.688859	PFAS	3
-0.835355	-0.67103	-0.947721	-1.11661	-0.336988	-0.0770107	-1.08124	0.277238	1.71059	1.6597	1.36578	1.42494	-0.733684	-0.426474	-0.211663	-0.000454512	NDUFA7	2
0.560892	0.450325	0.532657	0.377882	0.704366	0.313404	0.505115	0.537157	-2.28245	-1.10781	-1.99205	-1.00158	0.780582	0.537848	0.432156	0.65151	WDR73	5
-0.840259	-0.163665	-0.525495	-0.82663	-0.568263	-0.0592952	-0.756781	-0.35366	1.60143	1.95938	1.27946	1.65194	-0.81946	-0.592361	-0.443401	-0.542944	ERG28	3
0.115716	1.43776	0.734658	0.687839	0.0116956	1.42097	0.78305	0.206892	-1.56598	-0.13647	0.105618	-0.243085	-1.80795	0.201811	-0.117594	-1.83493	TRAT1	4
-0.685704	0.226672	-0.615591	0.220976	-0.923809	-0.689513	-1.71657	-0.0571116	1.81974	1.65286	1.19424	1.06494	-0.195896	-0.409779	-0.976548	0.0910962	XCL2	3
0.37335	0.750095	0.431947	0.629853	0.522803	0.740474	0.808335	0.284953	-1.81291	-1.52157	-1.79786	-1.3699	0.809564	0.748051	0.476727	-0.0739163	CENATAC	5
0.586215	0.146572	0.0429341	0.429032	0.94288	0.606258	0.346003	0.803553	-1.88515	-1.40872	-2.12705	-0.72123	0.835565	0.691926	-0.0995307	0.810748	GRAP	5
-0.60018	-0.940731	-0.992026	-1.79264	0.0738254	0.281061	-0.424099	1.33391	0.737733	1.68872	1.30068	0.397191	-0.598989	-0.794918	-0.616658	0.947113	MZT2B	2
0.352684	0.919768	0.765	1.23649	-0.460036	0.503536	1.50879	-0.632363	-1.63146	-1.22955	-0.998716	-1.47441	-0.284912	0.805504	0.813436	-0.19375	TMEM170A	6
0.410669	0.893487	0.780698	1.07141	0.041272	-0.146266	-0.530284	0.557347	-1.56886	-1.1364	-1.6882	-1.22179	1.65663	0.20243	-0.185505	0.863357	RNF207	6
-0.091335	-0.297601	-0.0713802	-0.601025	-0.484446	-1.004	-1.16319	-0.612822	2.17961	1.27558	1.07263	1.73421	-0.334501	-0.724752	-0.501789	-0.375174	TTF1	3
-0.29461	-1.06591	-0.778032	-0.940342	-0.140898	-0.907301	-0.659077	0.53019	1.73424	1.39835	1.43984	1.1599	-0.222281	-0.543135	-1.29097	0.580041	GPX1	2
0.230145	-0.1894	0.144324	-0.0231462	-0.52608	-0.655528	-0.744618	-0.649122	1.59466	1.28361	1.60047	1.45825	-1.06014	-1.69223	-0.533896	-0.237293	MASTL	3
-1.01856	-0.354719	-0.913512	-0.110406	-0.168614	0.789099	0.055167	-0.26877	-0.714621	-0.887261	-1.0968	-0.641196	0.261204	2.01845	0.99787	2.05268	FBXO30	1
0.17233	0.269053	-0.628749	0.24884	-0.1688	-0.7581	-2.3257	0.158419	1.89047	1.27736	0.312507	0.925074	0.0224581	-0.141337	-1.47485	0.221024	CAMK1	3
1.1456	1.28244	1.4642	1.17436	0.250733	-0.693473	-0.0547475	0.655218	0.332617	-0.344659	0.490838	-1.00874	-1.73252	-0.85044	-1.28158	-0.829847	PBX4	4
0.440345	0.417489	0.496423	0.0526363	-0.427813	-0.521515	-0.966819	-0.263814	1.43647	1.30125	1.19084	1.29568	-1.65738	-1.60548	-0.734059	-0.454251	CDC6	3
-0.495862	-0.916004	-0.430749	-0.728695	-0.473133	-0.637848	-0.716137	-0.529055	1.61865	1.7069	1.58718	1.63269	-0.287579	-0.945288	-0.13638	-0.248688	COPG2	2
-0.0229714	0.0829894	0.163899	-0.158011	-0.860511	-0.894004	-0.658749	-1.05855	2.03266	1.41685	1.06595	1.60897	-0.965827	-0.601436	-0.463698	-0.687566	TOMM5	3
0.0497961	0.113448	0.0716591	-0.0976884	0.833836	1.1045	0.696441	1.08564	-2.57148	-0.72753	-1.20577	-1.15151	-0.105379	0.985512	0.278631	0.639899	PDK2	5
-1.80814	-1.21858	-0.617117	-1.72097	0.187198	0.33505	0.649124	0.175562	-0.58619	1.18155	1.27527	0.460827	-0.536293	0.359149	1.46669	0.396875	ACTA2	1
-0.0950004	0.790705	0.120155	0.28041	0.582677	0.916016	0.715889	0.284503	-1.86255	-1.47222	-1.61713	-1.44035	0.618121	1.06577	0.692661	0.420351	SUSD1	5
-0.45249	-0.692435	-0.409626	-1.37908	0.00148216	-0.648939	-0.698093	-0.733369	2.1617	1.05206	1.77292	1.1488	0.0147387	-0.593055	-0.103751	-0.440864	TOMM34	2
-2.02377	-0.317029	-0.901219	-1.43471	-0.697988	0.125733	0.219226	-0.568736	-0.342519	0.487652	0.87418	0.298025	0.409925	1.47834	1.75953	0.63337	HSD17B7	1
0.0882247	0.105672	0.0425706	-0.00483187	1.19112	0.983321	0.744504	0.997204	-2.36799	-0.946227	-1.47369	-1.20678	0.326077	0.653514	0.386246	0.481073	KATNIP	5
-0.0468784	-0.221561	-0.179911	-0.0653801	0.931703	1.01333	0.919459	0.726594	-2.15643	-1.19555	-1.36083	-1.18837	0.25041	0.998794	0.79681	0.777812	BCAS3	5
-0.85588	-0.0190732	-0.432683	-0.939561	-0.532408	-0.554721	-0.9876	-0.483645	1.97552	1.73193	1.21778	1.49195	-0.186197	-0.333634	-0.398433	-0.693357	UCK2	2
-0.118683	-0.142639	-0.133341	-0.794902	-0.271771	-0.134443	-0.812482	0.175168	1.32832	1.39581	1.5417	1.08979	-1.62554	-1.83245	-0.148056	0.48352	CDT1	3
0.327613	0.269602	0.450055	0.276505	0.801772	0.813788	0.980929	0.673333	-2.72687	-1.19745	-0.610214	-1.2264	-0.200314	0.683798	0.74974	-0.0658837	LY9	5
-0.977341	-0.0978427	-1.01948	-0.368706	0.574031	0.646386	0.0521311	0.457111	-1.81474	-0.495894	-1.1713	-0.412591	2.14332	1.14753	0.583119	0.754261	GIPR	5
-0.0976841	-0.218332	0.583597	0.0490254	0.790647	0.413256	0.93192	0.400903	-1.88882	-1.23859	-1.19993	-0.820806	2.2594	-0.528721	0.193153	0.370992	PLSCR1	5
0.208648	0.703534	0.516217	0.577676	0.623863	0.367987	0.889057	0.561613	-2.58215	-1.00233	-0.969566	-1.52666	0.627248	0.839772	0.378928	-0.213839	RNASEL	5
-0.0360832	-0.431938	-0.325863	-0.227506	-0.324149	-1.09305	-0.880345	-0.198782	2.26243	1.08316	1.27768	1.49021	-0.97355	-1.10678	-0.468933	-0.0464802	POLR1E	3
1.19355	0.1361	0.510224	1.17427	-0.575486	0.0684304	0.713236	-1.21685	-2.26975	-0.980324	-1.00456	-0.300459	0.776321	0.803962	1.05986	-0.0885224	LIG4	6
0.739552	0.955116	0.730199	-0.0114741	1.0014	0.977635	1.13453	0.0915451	-1.56063	-1.00008	-0.943512	-1.93977	-0.604992	0.778005	0.388845	-0.736362	LMTK2	6
-0.273707	-0.142387	-0.169614	-0.190488	-0.81809	-0.783139	-0.661113	-0.492855	1.93464	1.27745	1.5739	1.67253	-0.819286	-0.924186	-0.559724	-0.623941	PSAT1	3
-0.864553	-0.347548	-0.678772	-0.333464	-1.07652	-0.92239	-1.18503	-0.89812	1.10382	1.81456	1.61147	1.31521	-0.438167	0.1371	0.373144	0.38926	GPD2	2
0.227455	0.0698461	0.368478	-0.281404	-0.816962	-0.406367	-0.880627	-0.921557	1.1652	1.50768	1.58344	1.53828	-1.37362	-1.33356	-0.192463	-0.253814	ZWILCH	3
0.476898	0.156703	0.813604	1.07649	-1.77251	-0.827669	0.400524	-2.04437	0.977698	0.207509	1.43788	-0.10306	-0.692888	0.0471644	0.694134	-0.848113	GOLT1B	3
-0.487002	-0.0806571	0.0895151	-0.793203	-0.97616	-1.14038	-0.974573	-1.1341	-0.816172	1.41135	0.957449	0.0519731	1.67414	1.73793	0.47877	0.00111738	HPSE	1
-0.0599752	0.217181	-0.10996	-0.00336433	0.941091	0.975158	0.649439	1.35787	-1.75989	-1.25991	-1.67165	-1.4262	0.61385	0.737433	0.196768	0.602161	SLC39A13	5
-0.793035	-1.04604	-0.546486	-1.46064	-0.300306	-1.02525	-0.922995	-1.05944	1.55524	1.25345	0.916058	0.673982	1.20773	0.209822	0.513781	0.824137	PIP5K1B	2
-0.0615579	-0.316939	-0.398552	-0.554265	-0.460868	-0.682371	-1.20223	-0.0139885	1.63265	1.75901	1.55072	1.30038	-0.915969	-0.897289	-0.885961	0.147233	THOP1	3
-0.285863	0.710308	0.382864	0.0651826	0.809728	1.00658	0.928575	1.57925	-0.545018	-1.35946	-0.87913	-2.43581	0.143292	0.358273	-0.487428	0.00866065	PLEKHF1	5
-0.099637	-0.71044	-0.161156	-0.232102	-0.163208	-0.235373	-0.919409	-0.267682	1.38584	1.15357	1.52578	1.91229	-1.73312	-1.02091	-0.0946791	-0.339764	CDC7	3
-0.230738	-0.101611	0.0287626	-0.429464	-1.026	-0.443004	-0.680449	-0.781893	1.87449	1.43347	1.41458	1.69717	-0.918952	-0.665634	-0.635752	-0.534971	NDUFAB1	3
0.591157	0.139889	-0.063501	1.16759	0.414648	0.550766	0.886476	-0.797393	-1.57302	-1.45991	-1.67854	-1.0618	1.02703	1.06376	0.793536	-0.000682764	NAA16	6
-0.304768	0.0805359	-0.104649	-0.582922	-0.353649	-0.349116	-0.81549	-0.56847	1.98143	1.36099	1.3112	1.70759	-1.04213	-0.822348	-0.657662	-0.840538	SNRPG	3
-0.841146	-0.594364	-0.830982	-0.90713	-0.36261	-0.308777	-0.925672	0.0472997	1.73288	1.63925	1.36461	1.57851	0.0943926	-0.962618	-0.583866	-0.139779	SLC37A4	2
-0.411536	0.228241	-0.272422	-0.362555	-1.0331	-0.558435	-0.94717	-0.648038	2.00244	1.33895	1.51626	1.50717	-0.778198	-0.732518	-0.403625	-0.445453	ELOC	3
0.877739	1.55836	-0.669522	0.639484	1.11889	1.10969	-0.485856	0.3361	-0.971612	-0.374225	-1.75538	-1.28646	0.240855	1.00995	-1.06423	-0.283781	NBPF26	5
-0.679938	-0.504936	0.130394	-0.188381	0.486146	-0.0291548	0.762684	0.125982	-2.16563	-1.47295	-0.359852	-0.813453	1.05739	0.879077	1.4577	1.31493	GFPT2	5
-0.0605394	1.05245	0.779894	0.646223	-0.44514	0.694232	0.52674	0.713536	-1.14982	0.255523	0.610677	-0.0792788	-3.0387	-0.019327	0.129014	-0.61548	MVB12B	4
-1.29795	-0.248496	0.0711664	-1.05755	-0.211776	2.23521	1.5368	1.09389	-1.42482	0.235785	-0.382195	-0.111444	0.820089	-0.282354	-0.318407	-0.657947	TRAV21	5
0.0494477	0.234003	-0.04321	-0.235941	-0.511916	-0.768647	-0.849654	-0.443658	1.73152	1.53592	1.2071	1.71983	-0.95305	-1.07981	-0.803371	-0.788565	EBNA1BP2	3
-0.307359	0.287789	-0.0403996	-0.129419	0.817002	1.23965	0.764676	1.24682	-2.10341	-1.05123	-1.44306	-1.30134	0.755679	0.604519	0.353556	0.306527	ZNF319	5
0.353996	0.383891	0.435168	0.13814	-0.847582	-0.997125	-0.961702	-0.988595	2.18532	1.19838	0.821051	1.27554	-0.467677	-0.770611	-0.750701	-1.00749	PUM3	3
0.097258	-0.194221	-0.508044	0.0760035	-0.545091	0.0475554	-0.1453	1.05339	-1.24395	-1.8915	-1.23369	-0.270392	1.71735	1.07507	0.481921	1.48364	TRBV27	5
-0.530732	-1.30167	-0.729307	-0.18451	-0.278953	-0.445052	-0.0345033	-0.652723	-1.32148	-0.6001	-0.280615	0.703691	2.19269	0.735988	1.41839	1.30889	ZSCAN30	1
0.818115	0.540515	0.90244	2.00308	-0.652533	-0.179633	1.42451	-0.942737	-1.27021	-1.22843	-0.688269	-1.12557	-0.37698	0.443305	0.704146	-0.371747	FAM199X	6
-0.324124	-0.19409	-0.511989	-1.06135	-0.243418	-0.415037	-1.01728	0.136097	1.83917	1.36945	1.20274	1.79042	-0.969562	-0.801336	-0.830954	0.0312683	MRPL11	3
0.182446	0.508553	0.216404	0.714338	0.62745	0.970174	0.562136	0.760292	-2.05186	-1.35108	-1.82357	-1.17502	0.191016	0.933554	0.40048	0.334677	TRMO	5
0.146139	-0.233097	0.814383	0.725314	0.33171	0.0574743	1.38116	0.704883	-2.23078	-1.81124	-0.232921	-1.07767	-0.348007	0.0221664	1.08853	0.661949	HS3ST3B1	6
0.57814	0.657589	0.811997	0.852814	-0.1276	0.422404	0.645058	-0.10365	-2.51933	-0.921625	-1.80627	-0.679766	0.368179	0.806909	0.540232	0.474916	MFSD1	6
-0.711156	-0.940487	-0.817197	-0.825557	-0.0497104	0.753348	1.11752	-0.390772	-0.402359	-0.955627	-0.556812	-1.30138	1.52822	1.52766	1.50811	0.516192	NSUN6	1
0.266205	0.346177	0.395586	0.191715	0.776164	0.509704	0.832407	0.51103	-0.988718	-1.95723	-1.90969	-1.51799	0.967435	0.95307	0.287819	0.336323	TIMP1	5
-0.0173595	0.100654	0.189451	-0.287575	-0.564126	-0.68457	-0.762147	-0.496306	1.51992	1.5858	1.4743	1.54064	-1.3294	-1.27262	-0.523903	-0.47276	RFC5	3
-0.637084	-0.669059	-0.39217	-1.05456	-0.201044	-0.156633	0.0134671	-0.944021	1.86237	1.29858	1.82758	1.31618	-0.691796	-0.431689	-0.132839	-1.00727	MRPS9	3
0.860276	0.453195	0.805527	1.44642	0.334123	0.207357	0.964992	-0.0607566	-1.55909	-1.67275	-1.61763	-1.31014	-0.123341	0.653881	0.427903	0.190032	EPC2	6
-0.330241	-1.21741	-0.273237	-0.640404	-0.48825	-1.54812	-0.835827	-0.899148	1.86348	0.592916	0.94734	1.29228	1.27905	-0.588396	0.264218	0.581745	STRBP	2
0.241615	-0.397105	-0.123508	0.225597	1.27271	0.382568	0.866783	0.559271	-1.55966	-1.69085	-1.19429	-0.775867	2.03801	-0.457353	0.211713	0.400361	EPSTI1	5
0.323702	0.631598	0.491985	0.185048	0.63914	1.02544	1.03644	0.36209	-2.20674	-1.15341	-1.22447	-1.68395	0.0663166	0.728193	0.690828	0.0877763	CCDC92	5
0.813042	0.574743	0.891065	1.42092	0.598049	-0.441307	0.588883	0.133985	-1.40386	-1.92382	-1.59217	-0.979659	1.00478	0.299689	-0.0705823	0.0862466	ZNF841	6
1.42713	1.52483	0.931175	1.30795	0.217041	0.0547536	0.190016	0.703906	0.0853822	-1.33242	-1.55081	-1.27795	-0.298943	-0.295741	-1.01523	-0.671095	C3orf18	4
-1.08912	-0.587817	-0.116233	-0.96832	-0.891105	-0.352761	-0.474897	-0.613276	1.48465	1.5197	1.99468	1.32829	-0.264115	-0.373087	0.122017	-0.718596	SLC27A2	2
-0.173455	0.504697	0.780456	0.268223	-1.09473	-0.748017	-0.436515	-0.351487	1.59302	1.41495	1.42103	0.701808	-1.83529	-0.839435	-0.366919	-0.838341	IFNG	3
-0.218053	0.132815	0.146609	-0.103431	-0.577307	-0.830601	-0.743775	-0.494349	2.36914	1.19096	1.31271	1.19429	-0.923992	-0.724096	-0.753743	-0.977185	GRPEL1	3
0.518182	-1.17877	-1.06564	1.34052	0.468078	-1.40786	-0.791305	0.00208123	-0.233069	-1.20129	-0.708339	1.33305	0.835205	0.462699	-0.0732109	1.69967	IKZF2	1
-0.0723491	0.954228	0.192313	0.202946	0.468904	1.754	1.25483	-0.190332	-2.12505	-0.505953	-1.14955	-0.8484	-1.04739	1.00198	0.353878	-0.244055	MEGF9	5
-0.762105	-1.03919	-0.878324	-0.321835	-0.953187	-1.00476	-0.715729	-1.00932	2.18809	0.69843	1.54391	0.581909	0.788317	0.0258258	0.545592	0.312366	LRRC8B	2
-0.231322	-0.197689	0.449488	-1.31533	0.569507	-0.118551	0.625578	-0.99732	-0.548538	-0.585068	0.0616172	-1.74899	2.26153	0.610692	1.41273	-0.24833	GSTM2	1
0.240317	0.272105	0.225782	0.42158	0.561533	0.731744	0.871606	1.11338	-2.14368	-1.08407	-1.71281	-1.36605	0.975464	0.264447	0.312365	0.316276	KIFC2	5
1.02234	0.480941	1.05062	1.11265	0.0984347	0.152208	1.02475	-0.161919	-2.08615	-1.13406	-1.66555	-0.850676	-0.329217	0.33655	0.956571	-0.0074965	MBNL3	6
1.15915	0.931335	0.711628	1.5574	-0.22265	0.0108848	0.393165	-0.863059	-1.16484	-1.90329	-1.00954	-0.904634	0.930416	0.932607	0.0366342	-0.595196	TRIM13	6
0.736685	0.534926	0.976505	1.73426	-0.285978	-0.144717	1.38713	-0.518259	-1.77454	-1.23103	-0.977095	-0.977418	-0.563505	0.486076	0.854317	-0.237344	VAMP4	6
-0.868016	-0.222095	-1.00056	-1.58364	0.063181	0.0861787	-0.779737	-0.0270614	1.11372	2.02415	1.11747	1.60895	-0.112068	-0.462648	-0.801169	-0.156658	SLC25A1	2
-0.305789	-0.391815	-0.656781	0.227439	-0.66902	-0.704853	-0.824207	-0.848491	1.97618	1.13744	1.37934	1.78325	-0.792211	-0.908536	-0.436352	0.0344122	HSDL2	3
-1.56838	-0.229927	-0.519668	-1.00456	-0.0475748	1.00781	-0.0256012	0.959995	-0.489278	-0.617483	-1.23536	-0.933059	1.80756	1.2226	0.625326	1.04761	TTC38	1
-0.085688	0.0184683	0.27776	-0.366507	-0.663792	-0.621496	-1.11826	-0.288275	1.5058	1.63564	1.49307	1.56315	-0.839464	-1.12319	-0.889179	-0.498034	RFC2	3
0.404556	-0.4103	-0.603062	-1.5984	0.269057	0.0886827	-0.0312934	-2.20615	1.2463	0.658621	0.461746	-0.52067	1.6071	0.626058	0.826975	-0.819225	SERPINB6	1
-0.141397	-0.828525	-0.83191	-0.502238	0.47334	0.630489	0.402908	0.407642	-1.61756	-0.719979	-1.31229	-0.656859	1.84661	0.435233	0.661219	1.75332	MFGE8	5
1.38483	0.153114	1.04461	1.68193	-0.377426	-0.774336	0.75429	-0.9707	-1.68619	-1.23156	-1.11472	-0.215003	0.36778	-0.33756	0.90028	0.420663	ZNF91	6
0.123049	0.213042	0.309696	-0.259798	-0.452778	-0.346914	-0.945162	-0.223481	1.33464	1.4532	1.34593	1.4083	-1.6606	-1.67989	-0.464775	-0.154465	CDC45	3
-0.0224931	0.184509	0.260554	0.0596325	0.83378	0.71221	0.412112	0.780476	-1.87436	-1.30868	-1.99129	-1.08635	1.09588	0.831582	0.433499	0.678933	ACP2	5
0.358759	-0.124583	0.429908	-0.0616384	-0.817263	-0.320775	-0.745913	-1.21472	1.35833	0.964321	1.37293	1.39415	-1.7819	-1.3721	0.431809	0.128691	SGO2	3
0.141122	0.106967	0.320474	-0.599946	-0.231158	0.160409	-0.993603	-0.213697	1.14259	1.10283	1.21872	1.30491	-2.06591	-1.81841	0.113984	0.310714	CDCA2	3
-0.319586	-0.82179	-0.739862	-1.65333	0.0580306	-0.42438	0.0132337	-1.85069	1.08635	0.2706	0.70126	0.117388	2.03326	0.678172	0.981353	-0.130011	SV2A	1
-0.142388	-0.35688	0.0831111	0.108034	-1.17648	-1.19506	-0.749001	-1.53325	2.04682	0.983756	1.32547	1.24859	0.292335	-0.702747	0.00687431	-0.239181	SLC16A1	3
-1.36676	-0.635507	-1.54713	-0.804261	-0.357008	0.0773829	-1.06233	-0.555437	0.327816	0.774275	-0.0889013	0.639098	2.15192	0.572065	0.564295	1.31048	CCR8	1
-0.182939	0.14952	0.128957	0.218576	-1.39164	-0.689872	-0.318308	-1.44066	1.7258	1.41429	1.44519	1.27506	-0.663287	-0.659496	-0.180626	-0.830587	MSMO1	3
0.790652	1.10608	0.887133	0.805328	0.756211	0.565807	0.900282	0.998317	-1.5371	-1.02936	-1.43512	-1.47014	-0.506795	0.310521	-0.141664	-1.00014	FBXO44	6
-1.28298	-0.342019	-0.416574	-0.959388	-0.803426	-0.0935498	-0.638365	-1.06374	1.58037	1.34153	1.88968	0.865664	-0.943637	0.340901	0.568897	-0.0433654	TJP2	2
-0.736094	0.435417	0.10842	0.0681698	0.853076	1.29586	1.38423	0.41403	-1.868	-0.961403	-0.806834	-1.34801	-0.816813	1.27683	0.758335	-0.0572193	PLEKHG3	5
0.15074	0.104501	0.167433	0.209709	0.927459	0.880552	0.360258	1.15072	-2.57357	-0.858059	-1.68952	-0.673	0.507367	0.654034	0.00856254	0.672811	PSKH1	5
1.28594	0.993573	1.54956	1.89783	-0.200994	-0.429663	0.648786	-0.273881	-0.210748	-1.1746	-0.0991309	-1.04426	-1.46267	-0.23526	-0.355958	-0.888525	POMK	4
0.15905	-0.708827	-0.0676681	0.0079549	-1.56458	-0.870437	-0.0272039	-1.82468	1.40884	0.966884	1.65564	1.40468	-0.0476548	-0.470434	0.181653	-0.203221	POT1	3
-0.611197	-0.797414	-0.854652	-0.339632	-0.239798	-0.476064	-0.920985	0.304084	2.30891	1.19939	1.7908	0.59979	-0.433471	-0.61454	-1.00501	0.0897922	NINJ1	2
0.673154	0.492336	0.583806	0.896088	0.755589	0.59156	1.23077	-0.147479	-1.10877	-1.6972	-2.1116	-1.14031	0.713609	0.167844	0.432239	-0.33163	NOL9	6
0.0150441	0.475624	0.0777642	0.090624	0.823983	1.16176	0.833075	1.20416	-1.80707	-0.990233	-1.31339	-1.95566	0.265207	0.682094	-0.0642105	0.501242	SLC10A3	5
0.509257	0.503239	0.473604	0.689166	0.509782	0.537747	0.600948	0.156585	-2.46106	-1.26531	-1.66256	-0.926406	0.676799	0.91113	0.428261	0.318824	ZNF226	5
0.0246361	-0.0478686	0.0890819	-0.308449	-0.249977	-0.366801	-1.23888	0.167356	1.16692	1.59975	1.29142	1.60794	-1.58175	-1.41436	-0.67333	-0.0656885	SUV39H1	3
0.594075	0.348885	0.526944	1.39241	-0.055501	0.0624582	0.900955	0.150546	-1.84364	-1.72497	-1.31282	-1.39905	0.501718	0.697594	0.596881	0.563511	ATG14	6
-2.59012	0.192194	-0.833302	-1.11264	-1.05988	0.301632	0.265659	-0.234048	0.191646	0.846788	1.28858	0.0083088	0.12721	1.17253	0.988567	0.446882	ZEB2	1
0.237272	-0.150083	0.0762473	-0.405974	-0.508394	-0.154415	-0.759812	-0.977017	1.52562	1.19927	1.26141	1.47074	-1.94737	-1.23643	0.0676262	0.301316	NUF2	3
-0.00707779	-0.328656	-0.114481	-0.552542	-0.778883	-0.476975	-0.799395	-0.765843	1.57172	1.53769	1.5931	1.65096	-1.09342	-1.06837	-0.257213	-0.110624	PRIM1	3
-2.01308	-0.496919	-1.11039	-0.826253	-0.623528	0.601119	-0.403413	1.44038	0.777149	1.37115	0.839646	0.787186	-0.81295	-0.119845	-0.459954	1.04971	TSPO	2
1.16694	0.178148	0.388001	1.01536	0.660472	0.532382	0.515109	0.5698	-1.27712	-1.97433	-1.83056	-1.28231	0.615848	0.390629	0.119846	0.211792	LDLRAP1	6
-0.144316	0.208945	0.13041	0.191612	-0.949742	-0.778346	-0.732019	-1.06764	1.7444	1.41003	1.38499	1.32828	-1.33127	-1.01908	0.0388534	-0.415091	SNX10	3
0.306779	-0.0995761	0.071651	0.0547477	-0.417052	-0.93125	-1.05762	-0.278449	1.92852	1.62357	0.833574	1.42804	-0.362291	-1.04846	-1.36152	-0.690659	GEMIN4	3
-0.104298	-0.462907	-0.361557	-0.398611	-0.309725	-0.402281	-0.587105	0.249572	2.05908	1.56214	1.15617	1.28819	-0.740909	-1.26981	-1.37522	-0.302716	TTLL12	3
0.134719	-0.128091	0.354607	-0.0195818	-0.984696	-0.91015	-1.02155	-0.696032	1.62441	1.21655	1.48746	1.38169	-1.5875	-0.819376	-0.217382	0.184915	EPB41L2	3
-0.455359	0.618678	-0.388044	0.45435	0.739762	1.54754	0.968933	1.25605	-2.04188	-0.673734	-1.4959	-0.86239	-0.0944422	0.925107	-0.23319	-0.26549	CX3CR1	5
-0.0934592	-0.142297	0.130809	-0.480864	-0.525539	-0.406968	-1.31209	-0.775358	1.97435	1.24733	1.32279	1.36966	-1.06373	-1.31407	-0.0594771	0.128929	CENPJ	3
0.157369	0.10488	0.397549	0.126809	-0.854698	-0.762685	-0.897456	-1.12565	1.44077	1.43979	1.51852	1.45394	-1.02026	-1.22945	-0.41619	-0.333237	MMS22L	3
-1.14851	-0.988883	0.534243	0.0377704	-1.22781	-1.85328	-0.812785	0.108263	-0.376883	0.164809	0.982057	0.685114	0.37572	0.401795	1.429	1.68939	AKAP5	1
-0.270156	-0.19532	-0.241752	-0.117039	0.902649	0.697813	0.627401	0.96722	-1.75158	-1.17031	-0.993064	-1.43768	2.01264	0.116006	0.0612652	0.791915	IRF7	5
-1.36829	0.0533705	0.0220836	-1.59061	-0.560327	0.0134214	-0.291871	-1.11594	1.80085	1.46059	1.53247	0.342379	0.301532	0.209313	0.163739	-0.972701	ACSL1	2
-0.145791	0.523219	-0.123992	0.336792	0.765096	1.21886	0.961859	0.859982	-1.79658	-1.35674	-1.61902	-1.42523	0.608191	0.739085	0.45096	0.00330737	RAP1GAP2	5
0.0298088	0.259199	0.192941	0.828013	0.483864	1.04875	1.80278	-0.0171605	-2.19448	-1.36124	-0.732042	-0.686881	-1.01093	0.525346	0.806052	0.025979	PDP1	6
0.794638	0.720178	0.817391	1.16912	0.426217	0.542919	0.998527	0.345061	-1.58371	-1.42266	-1.85169	-1.4565	-0.0263729	0.352306	0.0804579	0.0941145	BTBD7	6
0.778676	0.767236	0.890217	1.38187	0.204432	0.360773	0.831859	-0.106852	-2.05603	-1.4899	-1.39169	-1.16049	0.0427585	0.563311	0.420143	-0.0363162	OSTM1	6
0.661873	-0.0992979	0.323742	0.618558	0.803533	0.625947	1.02842	0.729671	-1.70454	-1.83538	-1.83464	-1.02311	0.53387	0.346765	0.361516	0.463073	AQP3	5
-1.35964	-0.245205	-0.00233311	-1.14547	-1.37125	-0.6896	-0.850826	-1.2755	0.750333	1.46806	1.36049	0.957982	0.442833	0.384167	0.780751	0.795206	PHEX	2
-0.375893	-0.410188	-0.507676	-0.680702	-0.615774	-0.312851	-1.17888	-0.481129	1.7382	1.28199	1.34687	1.7571	-0.751756	-1.25771	0.0549765	0.393429	HAUS1	3
-0.235705	-0.405191	-0.392641	0.0317576	-1.08482	-0.519953	-0.144432	-1.13761	2.86802	0.409707	1.65526	0.325752	-0.376943	-0.381639	-0.0330592	-0.578499	INSIG2	3
-0.206679	0.0343121	0.312191	0.0765517	-0.993604	-0.33293	-0.850517	-0.477394	1.69712	1.42957	1.58103	1.25364	-1.46175	-1.09899	-0.465743	-0.496819	FIGNL1	3
-0.87763	-1.36401	-1.70519	-1.63628	0.279838	0.035587	-0.300922	0.118111	0.926992	1.13908	0.83246	0.171081	1.71482	0.693851	-0.400264	0.372472	GAA	1
-0.227531	0.810646	-0.947696	-0.101829	0.455826	0.446783	-0.29295	1.87725	-1.43789	-0.377723	-1.86187	-0.718843	1.09456	1.3176	-0.362401	0.326064	TRBV12-4	5
0.433229	-0.687295	-0.642446	-1.591	0.136984	-0.81469	-1.2246	-0.769661	2.31288	1.29678	0.617828	0.28154	0.972314	-0.331701	-0.187326	0.197177	TCAF1	2
0.170178	0.849975	0.701483	1.56567	-0.407082	-0.169166	-0.539794	0.959644	0.0105531	0.74367	0.528799	0.92703	-1.10582	-1.60685	-2.00249	-0.625793	LST1	4
0.0674464	-0.389553	-0.513279	0.107892	-0.324469	-0.296654	0.073676	-1.03343	2.82818	0.223246	1.56882	0.516492	-1.18813	-0.30756	-0.410127	-0.922535	PDK1	3
0.0340068	-0.20759	-0.30725	-0.516967	-0.479411	-0.703277	-0.985014	-0.215333	1.99344	1.59192	1.30318	1.46267	-0.678126	-0.963101	-1.00854	-0.320606	NHP2	3
-0.0470604	-0.264312	0.0246111	-0.397568	-0.20761	-0.901026	-0.519794	-0.125931	1.85664	1.58324	1.19943	1.56632	-0.682785	-0.976197	-1.3201	-0.787852	MRPL24	3
0.71489	-0.134085	0.848108	0.879571	0.0995169	0.013727	1.48378	-0.717702	-0.531444	-1.82087	-0.0806302	-2.23504	0.420996	0.564401	0.966114	-0.471336	JMY	6
-0.339651	0.771177	0.122773	0.18103	-1.72662	-0.278433	-0.664748	-0.31145	0.612889	1.72205	1.97647	0.842599	-1.1454	-0.153347	-0.636598	-0.972744	CRTAM	3
0.681333	0.539782	-0.00365452	0.800087	0.724757	0.273155	0.462714	0.360055	-2.0694	-0.763322	-2.16714	-0.750333	1.49354	0.545002	-0.0497352	-0.0768378	RABL2A	5
-0.343204	-0.298897	-0.170635	-0.755719	-0.487314	-0.811616	-0.901995	-0.456761	1.94934	1.58248	1.19879	1.76096	-0.349559	-0.431342	-0.846678	-0.637851	PFDN6	3
0.725314	1.42435	1.24633	0.857545	0.529415	0.432694	0.239202	0.920626	0.48955	-0.0903098	-0.571356	-0.76548	-1.37893	-1.12305	-1.19275	-1.74315	TNF	4
0.905683	0.14024	0.818122	0.430746	0.780051	0.349789	1.36897	-0.606007	-1.26371	-1.31755	-0.78	-2.05078	0.200625	0.689804	1.06538	-0.731365	BBS2	6
-0.118944	0.167944	0.196558	-0.252313	-0.821721	-1.33125	-1.45417	-0.464702	1.93774	1.45558	1.43764	0.83508	-0.168869	-1.00791	-0.59961	0.188953	SDC4	3
0.38654	0.2145	0.272294	0.168704	0.98899	0.648125	0.476981	0.89037	-2.05137	-1.17431	-1.86698	-1.25377	0.976121	0.657672	0.207262	0.458869	VILL	5
-0.238547	-0.199701	-0.023776	-0.237926	-0.65395	-0.497174	-0.925793	-0.658458	1.47234	1.549	1.59323	1.7146	-1.25959	-1.03347	-0.295502	-0.305272	RPA3	3
1.3262	-0.422834	0.161946	1.22471	0.633085	-0.343039	0.753787	-0.209211	-1.6949	-1.68702	-1.63779	-0.537062	0.644564	0.601625	0.249681	0.936255	ATF7IP2	6
0.195924	0.198909	0.327897	0.149139	0.808903	0.736251	0.741494	0.87442	-1.99177	-1.20919	-1.61453	-1.64483	0.71401	0.597434	0.398938	0.71701	GNPTG	5
-0.22073	0.293766	0.107292	-0.564304	-0.449424	-0.146867	-1.20098	0.0796432	1.5755	1.67455	1.12565	1.3969	-1.69685	-0.93234	-0.703707	-0.338095	CDCA4	3
-1.43052	-1.60418	-0.402522	0.318733	-0.480732	-1.68208	0.582073	0.11025	0.235037	-0.0552866	0.779804	1.06381	1.54677	-0.839137	0.723555	1.13442	CCDC50	1
-0.466348	-0.742464	-0.619658	-1.53827	0.354005	-0.177633	-0.481939	-0.85793	2.41626	1.28994	1.29	0.184897	0.609485	-0.251173	-0.179415	-0.829762	ADAM15	2
0.338011	0.575497	0.156816	0.211888	0.88656	0.546907	0.679309	1.09766	-1.93297	-1.1084	-1.73152	-1.57029	0.894599	0.455744	-0.0428393	0.54303	ZBTB48	5
0.638783	0.784527	0.51088	0.580838	0.707905	0.61016	0.833913	0.993235	-1.7382	-1.50049	-1.5354	-1.67429	0.392606	0.472801	0.0269651	-0.104243	PLA2G4B	6
0.126578	-0.0673259	0.256032	-0.158965	-0.777173	-0.487638	-0.735541	-0.802311	1.78997	1.18702	1.62242	1.33315	-1.49195	-1.1958	-0.347389	-0.251063	MAD2L1	3
-0.226999	0.0832939	0.0984446	-0.318708	-0.568507	-0.408772	-0.675548	-0.582715	1.92321	1.55545	1.69533	1.01294	-1.08339	-1.20724	-0.484569	-0.812226	RTTN	3
-1.31999	-0.891638	-0.0650298	-1.21177	-0.657446	-1.47528	-0.267397	-0.217438	0.522645	1.09892	1.46141	1.18932	0.884074	-0.78411	0.459296	1.27444	SMCO4	2
0.0249517	0.174697	-0.00768432	0.174687	1.01359	1.01947	0.889534	1.20264	-2.76792	-0.609277	-1.02374	-0.844092	-0.465217	0.698257	0.288343	0.231772	PINK1	5
-0.038156	0.750481	0.227872	0.547438	0.572337	1.00802	0.617133	0.149655	-2.04819	-1.38049	-1.72568	-1.09801	0.466088	1.11125	0.771735	0.0685065	CAPRIN2	5
-1.05975	-0.669609	-0.709127	-0.664288	-0.856331	-0.51544	-0.801047	-0.410586	2.26868	1.32307	1.28104	1.33727	-0.0372304	-0.487131	-0.23397	0.234446	MRPL44	2
0.758031	0.850181	0.904825	0.986277	0.32473	0.537903	0.975557	-0.0847557	-1.74138	-1.27321	-1.82238	-1.41712	0.0886405	0.635935	0.387499	-0.110737	VAMP3	6
-0.870699	-1.15978	-1.12407	-1.35396	-0.490023	-0.621283	-1.04677	-0.11495	0.564515	1.08552	1.16535	1.04484	1.33822	-0.142112	0.222657	1.50255	PLIN3	2
1.12887	0.49616	0.834103	1.2661	0.467407	0.127681	0.519265	-0.327187	-1.04768	-1.55368	-2.11054	-1.33345	0.224716	0.560943	0.67436	0.0729469	PABIR1	6
0.40205	-0.00164109	0.0139088	0.560235	0.85156	0.811587	1.04992	0.633418	-1.89034	-1.83108	-1.33534	-1.33501	0.286071	0.584564	0.628577	0.571518	TCP11L2	5
0.00235345	0.190745	0.668616	-0.0849649	-0.658883	-0.551334	-0.641588	-0.459516	0.893004	1.10338	1.56315	1.54036	-1.76799	-1.78514	-0.0552457	0.043061	CENPU	3
-0.55833	-0.645818	-1.00645	-1.32157	-0.0494884	-0.142613	-0.749816	0.152488	1.87503	1.42056	1.44325	0.968599	-1.41833	-0.456952	0.309343	0.180104	POTEI	2
-1.52866	-1.24237	-1.65226	-1.56815	-0.0604963	0.451173	-0.00551243	1.15772	0.280542	0.80094	0.838315	-0.0121194	0.624477	0.41985	-0.0498065	1.54636	MPG	1
-0.843686	-0.945115	-1.09021	-1.00455	0.00258829	-0.243267	-0.701882	-0.05097	1.83246	1.18187	1.56071	1.45914	-0.504091	-0.543201	-0.674594	0.56479	URGCP-MRPS24	2
0.943381	0.809926	0.949139	0.343388	1.10387	0.623602	0.590383	0.878248	-2.15404	-0.695807	-1.72346	-1.24083	-0.144987	-0.216314	-0.0778332	0.011331	SNX15	6
-0.335344	-0.636423	-0.55251	-0.756257	-0.660234	-1.08141	-1.46096	-0.540139	1.52364	1.62631	1.53095	1.4143	0.104783	-0.423904	-0.0216676	0.268868	PTPN3	2
-0.0298055	0.371524	0.058992	-0.109951	0.761806	1.0526	0.161135	1.16158	-1.84328	-0.964735	-2.00651	-1.19622	0.832741	0.932038	0.185697	0.632392	CYB561D2	5
-0.847065	-0.810836	-0.94715	-1.14358	-0.619967	-0.101308	-0.23113	0.0713344	1.90306	1.47214	1.34966	1.452	-0.291663	-0.626425	-0.849764	0.220692	MRPS2	2
-0.404643	-0.194444	-0.24199	-0.31607	-1.10822	-0.519828	-0.925975	-0.614173	1.47912	1.5874	1.57058	1.80397	-0.839617	-0.761088	-0.432836	-0.0821857	GGCT	3
0.492933	-0.0118128	0.387086	1.06585	0.44012	0.933004	0.938311	-0.37934	-1.50567	-1.17352	-1.4683	-1.21889	1.79984	0.0458253	0.457949	-0.803379	MAML2	6
0.13399	-0.424764	-0.408872	-0.799141	-1.09649	-0.972304	-1.06137	-0.742299	1.75345	1.13506	1.58817	1.34641	0.491503	-0.991382	-0.327422	0.375462	CYP1B1	2
-1.30323	-1.4912	-1.7237	-1.62117	0.887535	0.560026	0.120607	1.28545	0.398922	0.775234	-0.0693034	0.272734	1.03611	-0.224708	0.278554	0.818149	TKFC	1
-1.41284	-1.34254	-1.53682	-1.54678	-0.511133	0.544908	-0.0649019	0.0567521	0.931827	0.704502	1.28273	1.27425	0.620322	-0.256935	0.567481	0.689169	C19orf54	2
0.27364	-0.0071458	0.291683	-0.43248	-0.0894796	-0.410036	-0.925812	-0.283565	1.34867	1.18819	0.940083	1.46076	-2.11817	-1.62254	-0.0272854	0.413489	HMGB3	3
0.333449	1.33501	0.990746	0.532195	0.643662	0.444669	0.62195	0.793965	-2.25826	-0.962867	-1.9071	-0.499641	-0.365245	0.348321	0.121135	-0.171991	ORMDL2	6
-0.131771	-0.759369	-0.468574	-0.59189	-0.612696	-0.860477	-0.651427	-1.16905	2.41923	0.475754	1.01729	0.389892	1.63989	-0.937146	0.30317	-0.0628307	F11R	2
1.24416	0.826392	1.09121	1.67592	-0.791269	-0.229567	0.818848	-0.890728	-1.66422	-1.1895	-0.836459	-0.853375	-0.124811	0.431182	0.834281	-0.342069	ZDHHC2	6
-0.917558	-0.737804	-0.132447	-0.468432	-0.684214	-0.830593	0.0160579	-0.371714	2.14734	1.25379	1.95877	0.867421	-0.682416	-0.761986	-0.175779	-0.480437	SLC31A1	3
0.224976	0.224625	0.524066	-0.0826832	0.697892	1.05348	1.22287	0.613203	-2.17043	-1.61308	-0.725295	-1.18807	-0.695896	0.644116	0.945714	0.324507	CACNA1I	5
0.347898	0.299677	0.467609	-0.0451726	-0.250464	-0.498246	-0.967126	-0.195535	1.28453	1.35051	1.19088	1.32414	-1.83733	-1.71665	-0.501883	-0.252848	MCM10	3
-0.397559	-0.264157	-0.492886	-0.674841	-0.598722	-0.351896	-0.782369	-0.0208715	2.23034	1.42975	1.57118	1.1567	-0.963126	-0.438622	-0.859158	-0.54376	MTFP1	3
-1.16527	-0.819433	-1.43287	-1.27136	0.0472039	0.00417144	-1.26901	0.822544	0.637732	1.03973	0.735635	0.712766	1.2773	0.571109	-1.0657	1.17545	ST6GALNAC4	2
-0.777544	-1.18899	-0.611135	-1.14502	-0.526091	-0.290668	-0.612002	-0.784663	1.63654	1.52951	1.38536	1.71222	0.0757835	-0.220874	-0.145488	-0.0369386	NFS1	2
0.853986	0.280866	0.026232	0.69029	1.22251	0.0226765	0.371099	0.842783	-1.61398	-1.59075	-1.76317	-1.32884	0.879796	0.194821	0.196986	0.714698	MZF1	5
-0.6445	-0.651401	-0.707955	-0.749596	-0.463156	-0.192842	-0.715608	-0.11394	1.96187	1.82656	1.33205	1.32128	-0.174386	-0.941326	-0.775563	-0.311484	BCAT2	2
0.462649	0.0350471	0.459607	0.55907	0.898006	0.363764	0.761294	0.963601	-1.84044	-1.68614	-1.62463	-1.3579	0.765714	0.432523	0.423456	0.384386	THBS3	5
0.214009	0.451067	0.0772888	0.528894	0.53675	0.682513	0.707178	0.470383	-2.47667	-1.25004	-1.39175	-1.18806	0.558804	1.03631	0.606329	0.436994	ADHFE1	5
0.273515	0.507235	0.0305756	-0.0285107	0.970275	1.43524	1.03291	1.79432	-1.40352	-1.09637	-1.07518	-1.43006	-0.848671	0.348692	-0.384119	-0.126321	MAD1L1	5
-0.655732	-0.558467	-0.492472	-0.648948	-0.948142	-0.804865	-0.788542	-0.539148	2.30461	1.27919	1.41057	1.33195	-0.0884705	-0.627497	-0.146757	-0.0272746	SLC35F2	2
0.0618435	0.405346	0.069926	1.03156	0.479753	0.531997	0.599022	0.553225	-2.58686	-1.28691	-1.56456	-0.632884	0.521085	0.507757	0.681841	0.627853	TRAPPC2	5
0.138233	0.388965	0.113527	-0.44563	-0.445772	-0.349688	-1.08993	0.177218	0.944647	1.74866	1.18315	1.53581	-1.53061	-1.5632	-0.762112	-0.0432682	PAQR4	3
0.779132	0.315063	0.437309	0.687671	0.684529	0.531432	0.936048	0.418926	-2.05806	-1.49352	-1.53155	-1.44242	0.280764	0.725041	0.543308	0.186335	TULP4	6
-0.402839	0.172455	-0.0643598	-0.303343	-0.39606	-0.414926	-0.763766	0.0670316	1.67358	1.67067	1.56245	1.21867	-1.2102	-1.14935	-1.06782	-0.592202	MAST2	3
-0.551448	-0.0243145	-0.72964	-0.383117	0.92815	0.963009	0.606788	0.966778	-2.47549	-0.365422	-1.48858	-0.426491	0.564553	0.785274	0.841237	0.788712	SLC25A35	5
-1.05843	-0.770771	-0.667719	-1.05475	-0.393495	-0.242119	-0.605423	0.118581	2.19373	1.23909	1.51999	1.24608	-0.219376	-0.639015	-0.682375	0.0159976	BCKDK	2
-1.16665	-0.792666	-1.29861	-1.57926	0.0943637	0.778049	-0.384834	0.977076	0.995966	1.60425	1.0396	1.00426	-0.160931	-0.306137	-1.11464	0.310168	AURKAIP1	2
-0.731384	-1.48056	0.719782	-0.589262	0.2039	-0.27004	1.69273	-1.06292	-1.19504	-0.807631	-0.372509	-0.000294622	0.895485	0.631894	1.91748	0.448366	THEM4	1
-0.682815	-1.06561	-0.850005	-0.652068	-0.245402	-0.879396	-0.692445	-0.405193	2.44748	0.651735	1.61388	-0.221379	1.19171	-0.166446	-0.379782	0.335742	CSRNP1	2
-1.09604	-0.398523	-0.691484	-1.29937	-0.301974	0.062617	-0.728292	-0.252235	1.97127	1.4377	1.24539	1.6093	-0.567796	-0.165186	-0.421903	-0.403488	DTD1	2
-0.722721	-0.52545	0.178895	-0.259133	-0.846739	-1.07837	-0.348385	-0.479225	2.24086	0.881767	1.77282	0.859655	0.367263	-1.34561	-0.387883	-0.307729	ANKRD33B	3
1.07423	1.38937	1.33003	0.394246	0.698394	0.574383	1.22415	-0.406179	-0.625636	-0.77584	-0.883728	-0.945299	-1.68507	-0.157192	0.187934	-1.39379	STX2	4
1.56031	1.18144	1.24996	1.33252	-0.349957	0.0454386	0.747731	-0.817015	-0.909693	-1.30661	-0.887099	-1.48032	-0.377612	0.492485	0.242093	-0.723674	LINS1	6
-0.0788621	-0.136433	0.0555018	-0.307095	-0.604764	-0.651868	-1.05858	-0.698472	1.89676	1.42337	1.45958	1.56879	-1.01597	-0.858584	-0.477411	-0.515952	LSM3	3
-0.230165	-1.05275	-1.39034	-0.555002	1.3543	-0.0453888	-0.00502805	0.818527	-0.496199	-0.986141	-0.748562	-0.681711	2.38129	0.350972	0.306346	0.979861	TBKBP1	1
0.193145	0.12983	-0.370815	0.146089	1.59807	0.738931	0.0328064	1.0091	-1.31432	-1.67784	-1.87725	-0.997093	0.791067	0.80433	0.299352	0.494599	TRBJ2-3	5
0.66015	0.505815	0.418931	0.858282	0.399139	0.42175	0.992469	-0.675947	-1.89369	-1.57238	-1.17849	-1.41363	0.493043	0.745484	1.16953	0.0695473	MFSD8	6
-1.89835	-0.849598	-1.06194	-0.721926	-0.198396	0.139369	0.0325436	0.920447	1.477	0.595245	1.97465	0.869079	-0.396076	-0.877318	-0.0299048	0.0251704	SLX1B	2
-0.463091	-0.91906	-0.754921	-0.855796	-0.515582	-0.528605	-1.00486	-0.227481	1.83395	1.44314	1.4802	1.46545	0.508228	-0.419361	-0.888544	-0.153667	ARL2	2
0.500195	0.695361	0.365528	0.331209	0.73183	0.745089	0.70973	0.858824	-1.72786	-1.32346	-2.19469	-1.17633	0.694886	0.464451	0.194084	0.131159	LTO1	5
-0.425047	-1.66075	-0.0662673	-0.975028	0.765804	-0.0534662	1.94886	1.40368	-0.672984	-1.47935	-0.018479	-0.756435	0.53747	0.104571	1.07804	0.269388	TRAV12-3	5
-0.309614	-0.426673	-0.33518	-0.204979	-1.00836	-0.691977	-0.432673	-1.16183	2.31462	1.08095	1.63562	1.25788	-0.359615	-0.416584	-0.418418	-0.523155	DCUN1D5	3
-0.860253	-1.28072	-1.48843	-1.16955	0.610909	0.331626	0.0847349	0.87305	-1.02211	0.0637376	-0.576665	-0.283205	1.88644	0.777268	0.865654	1.18751	MEGF8	1
0.849623	0.669575	0.924278	1.04865	0.392521	0.511438	0.466759	0.179484	-2.17605	-1.4934	-1.75852	-0.667686	-0.282701	0.520295	0.515519	0.300209	ZNF75A	6
-1.16201	-0.976844	-1.47878	-1.81507	0.204765	0.209463	-0.561969	0.33793	1.24565	1.57008	0.56164	1.26693	0.495359	0.00157454	-0.454612	0.555901	CASP9	2
-1.12696	-0.181225	0.227961	-0.518669	-0.00638555	0.0285984	0.495062	1.12865	-2.03232	-1.34054	0.131534	-0.796293	0.358101	1.75808	1.32567	0.548742	TRBJ1-1	5
0.95393	0.937811	0.312144	0.644143	1.20663	0.0592144	0.209756	0.367195	-1.62631	-1.4389	-2.08253	-0.992696	0.963224	0.0607651	0.205753	0.219876	LY6G5B	6
-1.46418	-0.704281	-1.66379	-1.19508	-0.242571	-0.158771	-0.661888	-0.467401	1.57701	1.50681	0.979938	0.965578	0.515139	0.657821	0.101213	0.254457	PHLPP1	2
-0.428363	-0.486931	-0.651309	-1.44279	-0.264787	0.150592	-0.832144	0.282952	1.57186	1.63683	1.64935	0.998475	-1.0502	-0.96085	-0.473584	0.300907	REEP4	3
0.624315	0.653456	0.275436	0.777598	0.961216	0.376675	0.590878	0.763269	-2.23443	-0.986299	-1.94031	-0.791411	1.02651	0.184881	-0.243213	-0.0385642	RABL2B	5
1.23664	0.759808	1.10148	1.86326	0.629906	-0.535635	0.533762	0.451899	-0.88364	-1.7899	-1.38601	-0.773684	-0.342113	-0.599314	-0.0338474	-0.232604	AGA	6
1.08394	0.757172	0.633345	0.83836	0.459282	0.285005	0.998455	-0.251846	-1.41158	-1.67588	-2.08987	-1.03615	0.41225	0.441384	0.407649	0.148473	KLHL42	6
1.18274	0.812172	0.924634	0.84998	-0.223324	-0.739909	0.239623	-1.49905	1.41509	-0.180523	1.04831	0.0953396	-1.24727	-0.547037	-0.292723	-1.83806	LNPK	4
0.346186	0.0801561	0.289681	-0.510486	-0.00500107	-0.239175	-1.05938	0.24564	1.56688	0.835083	1.16332	1.17806	-1.81313	-2.01357	-0.193024	0.128755	IQGAP3	3
-0.959848	-0.969251	-1.06246	-1.0926	-0.0609984	-0.212498	-0.589785	-0.00905384	1.80193	1.18414	1.56508	1.4412	-0.531673	-0.539905	-0.560643	0.596353	MRPS24	2
-0.239656	-0.264836	-0.165932	0.11952	-1.09077	-0.69681	-0.695505	-0.827713	1.68574	1.40901	1.72463	1.55634	-0.867939	-0.812801	-0.446227	-0.387045	ABHD10	3
-0.00118129	-0.506763	-0.367782	-0.243603	-0.849492	-0.592003	-0.852915	-0.871173	2.32755	1.11018	1.60409	1.25645	-0.435505	-0.803382	-0.550512	-0.22396	CDKAL1	3
-0.0909465	-0.0700095	-0.0724987	-0.166664	-0.191136	-0.0982854	-1.10585	-0.00501699	1.37597	1.1819	1.18212	1.54461	-2.04526	-1.52167	-0.192393	0.275141	KNSTRN	3
0.107944	0.00304879	0.402613	-0.367305	-0.519916	-0.0161267	-0.653183	-0.883992	1.31707	1.02367	1.34674	1.18212	-2.18051	-1.47762	0.469637	0.245811	TTK	3
0.467757	0.390794	1.2214	1.47039	-0.451572	0.341241	1.23956	-0.794293	-2.14586	-1.09038	-1.00599	-0.931071	0.00534589	0.401277	0.804571	0.0768275	VPS50	6
-0.0659586	0.687255	0.641004	0.16165	0.618688	0.97134	0.704933	0.843527	-2.57536	-0.822168	-1.5399	-1.06504	0.108993	0.672722	0.49712	0.16119	SLC35F6	5
-0.410005	0.120142	-0.195611	-0.360446	-1.02859	-0.608233	-0.809138	-0.98011	1.89487	1.56125	1.52238	1.4112	-0.436122	-0.582718	-0.289323	-0.809545	CYP51A1	3
0.237017	0.299397	0.333122	-0.374698	-0.389688	0.104627	-1.0949	-0.798728	1.09839	1.19757	1.08046	1.64448	-2.07785	-1.33061	0.050064	0.0213418	SPDL1	3
-0.495807	-0.259744	-0.526545	-0.574924	-0.979727	-0.725713	-0.979285	-0.342754	2.13137	1.59388	1.60282	0.940352	0.117346	-0.784188	-0.574852	-0.142237	HSPB1	2
0.282005	1.83604	0.754831	0.488642	0.150224	1.15172	0.690886	0.9617	-0.996449	-0.831946	-1.84841	-1.4416	-0.142281	0.169911	-0.541855	-0.683416	SLC35C1	6
1.72413	0.389633	0.993539	2.02165	-0.411096	-1.00166	0.986287	-0.590553	-0.73934	-0.900116	-0.809517	-1.27523	-0.422281	0.0277283	0.498397	-0.491573	SLC16A7	6
0.223747	0.216016	0.287783	-0.273545	-0.405078	-0.400573	-1.09255	-0.170523	1.36138	1.40538	1.36161	1.35476	-1.66639	-1.64643	-0.416735	-0.138836	RAD51	3
0.0376373	0.35135	0.284143	0.0995497	0.559082	0.659477	0.988446	1.34437	-2.62116	-0.61769	-1.21603	-1.31353	-0.0025833	0.344475	0.363943	0.738521	AMDHD2	5
0.355968	0.927365	0.680192	0.726317	-0.630741	-0.100594	-0.381987	0.250108	1.24426	1.2193	0.988725	0.439961	-1.51172	-1.5023	-1.36422	-1.34064	CDKN1A	3
-1.40069	0.0366403	0.476209	-0.356606	0.289683	0.327372	0.836274	1.92142	-1.7405	-1.28114	-0.498288	-0.836487	-0.27041	0.678513	1.29355	0.52446	PIK3AP1	5
-0.34819	0.383308	0.357106	0.574405	-0.940747	-0.560164	-0.37567	-0.313209	1.4448	1.22997	1.8498	0.716886	-1.8677	-0.80326	-0.313666	-1.03368	BTG3	3
0.532224	0.6616	0.651541	1.0014	0.288078	0.734365	0.99691	0.321986	-1.85752	-1.11028	-1.60283	-1.77384	-0.0220617	0.685052	0.512908	-0.0195253	NR1D2	6
0.495904	0.847519	0.54438	1.09544	0.326833	0.874234	1.11833	-0.194897	-1.01982	-1.80251	-1.29539	-1.72955	-0.45346	0.749975	0.748308	-0.305308	TRAF6	6
-1.11993	0.103738	-0.245213	-0.447909	-0.904309	0.019251	-0.54188	-0.494567	2.10175	1.59408	1.24672	1.16554	-0.984177	-0.179552	-0.219138	-1.09441	STARD3NL	3
0.0173195	0.0105128	0.0508134	-0.387933	-0.39688	-0.322173	-1.16917	-0.499068	1.82662	1.36618	1.34274	1.50492	-1.1995	-1.3938	-0.508098	-0.242477	UBE2T	3
0.440637	0.303584	0.297498	0.602872	0.91716	0.0584708	0.735017	0.958209	-1.97244	-1.70058	-1.5076	-1.18572	0.975526	0.0376204	0.476311	0.563439	AMT	5
-0.363889	-0.0532316	-0.283707	-0.298396	-0.327197	-0.659272	-1.09225	-0.209647	2.42004	1.18966	1.33076	1.26312	-0.529851	-0.714085	-1.04781	-0.624244	PFDN2	3
0.986349	0.937154	0.741631	1.1155	0.546786	0.573489	0.828042	0.259653	-1.12369	-1.68383	-1.70304	-1.65908	-0.214104	0.194207	0.344366	-0.143431	CYP20A1	6
-0.727363	0.0382757	-0.452286	-0.659985	0.668889	1.04998	0.454714	0.945104	-1.43682	-1.15335	-1.12059	-1.11843	1.90864	-0.124292	1.11641	0.611108	REC8	5
0.474117	0.344841	0.386459	-0.150548	-0.320298	-0.155379	-1.06601	0.0787608	1.05383	1.44627	1.05298	1.12038	-1.77513	-2.07001	-0.459513	0.039241	UHRF1	3
-0.548862	-0.275649	-0.266586	-0.476463	-0.592755	-0.529012	-0.84568	-0.580395	2.11792	1.53265	1.51708	1.38661	-0.58111	-0.835841	-0.620911	-0.400989	PARP2	3
1.88137	0.599522	0.0234992	0.544676	0.354102	-1.82491	-1.6736	-0.502064	1.39429	0.373924	-0.357229	0.796721	-0.773412	-0.0624016	-0.910171	0.135683	PTGIS	4
0.716669	1.06003	1.16756	0.894173	-0.46721	-0.831227	-0.835985	0.66115	0.773844	0.718146	1.14677	-0.447152	-1.78882	-0.83723	-1.58201	-0.348711	RELB	4
-0.50592	-0.665835	-0.536432	-1.09782	-0.474191	-1.43369	-1.37998	0.194179	1.71315	1.23151	1.23453	0.962745	0.66278	-0.757889	0.0355671	0.817296	NAB2	2
0.152135	0.312015	1.16824	0.554938	0.289367	0.629486	1.42024	-0.632347	-2.56906	-0.719855	-0.895868	-0.954595	0.419657	0.44657	0.907297	-0.528223	TMEM154	6
0.297617	0.103907	0.227551	-0.447879	-0.177988	-0.258768	-0.948669	0.0224492	1.34325	1.3285	1.15734	1.36515	-1.74604	-1.92438	-0.353262	0.0112251	RAD54L	3
-1.80828	-1.17445	-0.962101	-1.19277	-0.456492	-0.705342	-0.442684	-0.141021	0.929255	0.881064	1.16072	0.356497	1.54657	0.297184	0.753202	0.958658	ZC3H12C	1
-0.218087	-0.606918	-0.241853	-0.699155	-0.431649	-0.148539	-0.749923	-0.424647	1.62029	1.2872	1.54416	1.51802	-1.31363	-1.51479	0.0839246	0.295593	FAM72B	3
-0.0462257	-0.0234866	-0.0376551	-0.354132	-0.816648	-0.646579	-0.615573	-0.596632	1.97916	1.33121	1.67943	1.36464	-0.740131	-1.00135	-0.598618	-0.877404	MTHFD1L	3
0.114851	-0.00282076	0.497358	-0.20868	-0.387563	-0.383801	-1.10741	-0.24638	1.06708	1.47314	1.42878	1.60081	-1.76992	-1.32375	-0.500514	-0.251172	DSN1	3
-0.124209	-0.689156	-0.44096	-0.86479	-0.805844	-0.95075	-0.480013	-0.972375	2.52473	0.858626	1.54609	0.852892	0.0778918	-0.125714	0.298924	-0.70535	NAB1	2
-0.972375	-1.25749	-1.3856	-1.10736	0.158544	0.572292	-0.230173	0.333776	-0.733941	0.23623	-0.828603	-0.0893472	1.83404	1.14335	0.89561	1.43105	RITA1	1
0.00425093	0.0716495	0.138972	-0.521486	-0.687624	-1.08496	-1.03748	-0.130448	1.71655	1.68814	0.962176	1.6696	-0.200279	-1.13144	-0.913053	-0.544572	DCTPP1	3
-0.024258	0.113938	0.294753	-0.756268	-0.194925	0.115807	-1.04346	-0.131811	1.27516	1.3051	1.25516	1.2391	-2.02337	-1.60088	-0.0816708	0.257621	TICRR	3
-0.475071	-0.377968	-0.172893	-0.75839	-0.192247	-0.174252	-0.566127	0.117212	2.74435	0.870285	1.42201	0.803575	-0.731948	-0.860187	-0.954385	-0.693971	ADPRS	3
0.732655	0.829885	0.712758	0.778175	0.678911	0.568803	0.615737	0.746503	-2.09204	-1.29066	-1.82966	-1.11965	-0.0990415	0.493323	0.0843928	0.189907	TMEM229B	6
-0.120715	-0.411634	-0.012467	0.0406647	0.702928	0.927019	1.1213	0.977683	-1.44088	-1.68313	-1.59856	-1.31886	0.761174	0.775157	0.78816	0.492166	PRR5	5
1.20678	0.528963	1.5326	1.07704	0.640375	-0.520019	0.952717	0.56893	-1.46374	-1.57727	-0.875459	-1.14296	-0.914621	-0.453941	0.233516	0.207096	FBN1	6
-1.19795	-0.672485	-0.266784	-1.38296	-1.18334	-0.148025	-0.100008	-1.08001	1.81995	1.27087	1.10986	1.17349	0.74206	-0.14891	0.48992	-0.425693	NTPCR	2
-1.3275	-1.0428	-1.05689	-1.47055	0.134647	0.202557	-0.547698	1.10172	1.43911	1.50881	1.20026	0.644239	0.0618466	0.322572	-0.973715	-0.196616	TIMM17B	2
0.861067	0.803003	0.823171	1.21811	0.362234	0.295082	0.969963	0.368003	-1.82403	-1.28696	-1.79528	-1.32626	-0.0586429	0.259564	0.34836	-0.017394	ZNF417	6
1.27637	0.453856	0.704205	1.22512	0.49103	-0.535771	0.923218	-0.975496	-0.18759	-2.1609	-0.934201	-1.52744	0.748282	0.10801	0.568041	-0.176747	POLI	6
-0.328499	-1.10214	-0.800709	-0.679596	0.492509	-1.14949	-0.615382	-0.351372	-0.23615	-0.363617	-0.84085	0.332127	2.30936	1.10582	0.631769	1.59622	PDE7B	1
0.741683	-0.0415691	1.02356	0.482744	0.00129363	0.605317	1.10962	-0.865486	-1.6571	-1.53353	-1.2562	-1.18945	0.523105	0.864028	1.30297	-0.110984	GPR89B	6
0.477879	0.169795	0.434119	0.585468	0.365806	0.339255	0.760986	-0.32535	-2.10853	-1.56306	-1.24935	-1.26477	1.21634	0.845078	0.948143	0.368185	TMEM260	5
0.908124	0.158618	0.900922	1.69256	-0.811152	-0.373668	1.26303	-1.38847	-1.7875	-0.692021	-0.311012	-0.790961	-0.439235	0.496371	1.14742	0.0269773	CASD1	6
-0.67117	-0.298916	-0.659335	-0.717823	-0.654539	-0.336315	-0.786206	-0.694423	2.06863	1.3531	1.73348	1.35905	-0.085559	-0.674293	-0.41091	-0.524773	PFKFB4	2
0.246445	0.182514	0.331827	-0.2637	-0.273472	-0.360407	-0.829827	-0.0820404	1.2055	1.42106	1.23885	1.43734	-1.81097	-1.7938	-0.474425	-0.174884	GINS4	3
1.80362	0.313298	0.0831893	1.88515	-1.24975	-1.15807	-0.570406	-1.29387	0.613837	0.667845	0.749464	0.528934	-0.835926	-0.543234	-0.36788	-0.626205	RNF138	4
0.0952648	-0.442262	-0.135254	0.0760751	-1.13045	-0.787573	-0.874696	-1.07128	1.79201	1.15803	1.34182	1.65419	-1.09459	-0.803724	0.14544	0.0770071	LSM5	3
-0.0731655	-0.551079	-0.67726	-0.631181	0.186305	-0.155163	-1.51586	0.0128969	0.837416	1.71459	1.11264	1.73042	-0.809906	-1.52562	-0.356994	0.701953	DBF4B	3
0.325848	0.291138	0.307035	-1.67697	0.492773	0.504489	-0.033668	-1.11546	1.27265	1.38134	1.43092	-1.54511	-0.510469	-0.385478	0.500814	-1.23985	APOBEC3B	3
0.148124	0.268205	0.341642	-0.287589	-0.466855	-0.490269	-0.878877	-0.44945	1.5355	1.52876	1.23642	1.4992	-1.64236	-1.20887	-0.539326	-0.594256	GMNN	3
-0.620132	0.227634	0.456006	0.117299	0.244236	0.639964	0.806119	1.14153	-2.02721	-1.66982	-1.2263	-1.09195	0.555	0.71432	0.918056	0.815253	TK2	5
0.221111	-0.15683	0.214324	0.286028	-0.61941	-0.735859	-0.705128	-0.254743	1.52257	1.20684	1.20479	1.63593	-1.6913	-1.51549	-0.485317	-0.127518	PKP4	3
0.0337064	0.850036	0.520295	0.609154	0.544156	0.639151	0.62187	0.924519	-2.20078	-1.37998	-1.69857	-0.938787	0.651817	0.79579	0.254324	-0.226705	NMUR1	5
-0.407306	-0.364431	-0.409561	-0.479144	-1.02027	-0.481308	-0.317297	-0.690573	2.26076	1.29112	1.46618	1.44958	-0.835129	-0.578901	-0.471608	-0.412109	MRPL39	3
0.297043	0.664895	-0.340392	-2.09333	0.848982	1.00158	-0.138062	-1.10396	-0.212806	0.743227	-0.384906	-1.46192	1.28951	1.19405	0.552405	-0.856315	GSTM4	1
-1.17912	-0.348553	-0.569884	-0.784586	-0.705593	0.0599998	-0.522336	0.558031	0.216283	1.27801	1.8909	2.00601	-1.25234	-0.423598	-0.564272	0.341047	MRPS18A	3
0.0745561	0.987759	0.325084	0.193386	0.801541	1.23001	0.822394	0.971664	-1.91494	-0.755507	-1.38605	-1.82674	-0.206296	0.74513	-0.0770046	0.0150112	LLGL2	5
0.15147	1.70664	0.774811	0.350887	-0.600449	1.0992	-0.0565852	0.916575	-1.73748	-0.0404553	0.0551838	-0.85643	-2.00813	0.696519	0.299541	-0.7513	CD244	4
-0.49259	0.0971736	-0.00683994	-0.171401	0.885504	0.805895	0.821597	0.398063	-2.26758	-1.11378	-1.25527	-1.15652	1.06797	0.925393	0.942844	0.519534	HEATR9	5
-0.759339	-0.136936	-0.289163	0.163002	-1.28396	-0.338349	-0.822943	0.31688	0.853152	1.37026	1.31917	2.12743	-1.3538	-0.880864	-0.483585	0.199044	THOC3	3
0.15118	0.0743288	0.249597	-0.281611	-0.557285	-0.480888	-1.17127	-0.106017	1.39565	1.55579	1.38504	1.45887	-1.46733	-1.25448	-0.869841	-0.0817354	ACOT7	3
-0.0628127	0.0440187	-0.535129	-0.724948	0.738559	0.669743	0.269326	-0.818725	-0.970588	-0.893759	-1.29993	-1.1891	2.0298	1.53289	1.05143	0.15922	DTX3	5
0.441735	-0.69186	-0.924894	0.0435283	-0.235561	-0.236987	-1.41465	-0.454767	2.19242	1.12024	0.56658	1.33238	0.569153	-0.444734	-1.53749	-0.325094	ACTN1	2
-0.386031	-1.59158	-1.24766	-0.750785	0.258799	-0.696256	-0.668124	0.356503	0.528496	-0.125578	-0.543911	-0.0987668	2.41485	0.972474	0.314439	1.26313	PITPNM2	1
0.20702	0.163007	0.463391	0.510064	0.13403	0.206699	0.472478	0.0281002	-3.03925	-1.03203	-0.918007	-0.458038	0.976925	0.645474	1.04396	0.596174	CCDC146	5
1.07898	0.686843	0.716234	1.72176	-0.118589	-0.213275	0.864519	-1.08017	-1.44523	-1.30103	-1.35303	-1.03023	0.412737	0.364271	0.937191	-0.240969	TRMT13	6
-0.73034	-1.38007	-1.67535	-1.35259	0.18525	-0.19861	-0.406804	0.329412	1.51229	0.910778	0.391949	0.81943	1.7177	0.134279	-0.692007	0.434686	ABHD14A-ACY1	2
0.0923948	-0.278828	0.306019	1.84619	-1.70239	-1.35747	-0.370839	-0.704593	0.651143	0.567863	0.741559	1.82449	-0.664819	-0.902945	-0.300714	0.252944	EIF1AX	3
-0.527858	-0.308251	-0.902512	-0.656894	-0.233778	-0.32721	-0.641201	-0.378881	2.29418	1.34004	1.81287	0.918055	-0.601733	-0.688183	-0.684288	-0.414354	TMPRSS3	3
0.326487	0.426936	0.414646	0.391352	-1.00816	-0.799373	-0.572424	-1.26203	1.99301	1.14893	1.04818	1.2484	-0.838073	-0.871356	-0.675236	-0.971291	BRIX1	3
1.29382	0.209652	0.84412	1.37001	0.522331	-0.0504858	0.386249	0.0105668	-0.873986	-1.97503	-1.51599	-1.35202	1.14203	0.115851	-0.33873	0.211607	PATJ	6
0.103717	0.153106	0.272867	-0.273924	-0.475661	-0.253625	-0.844704	-0.275802	1.48586	1.3658	1.34667	1.3707	-1.63563	-1.76032	-0.409844	-0.169222	EXO1	3
-1.35878	0.589214	-0.254192	-1.21034	0.615936	1.58369	1.5744	0.232269	-0.674245	0.495877	0.543724	-1.02284	-0.62884	0.448538	0.712063	-1.64648	HLA-DOA	5
[truncated: 2,244 more rows]

## Sheet: Fig. 1j
NGenes	Direction	PValue	FDR	meanlogfc	geneset	contrast
92	Up	5.01967e-19	8.53345e-18	0.751933	Temra	Ttumor_vs_Trest
73	Up	2.27721e-11	1.93563e-10	0.325015	ZNF683pos-CXCR6neg-Tm	Ttumor_vs_Trest
98	Up	6.47524e-08	3.6693e-07	0.343336	GZMKpos-Tem	Ttumor_vs_Trest
85	Up	1.57953e-06	6.71301e-06	0.374521	GZMKpos-earlyTem	Ttumor_vs_Trest
96	Up	0.000455698	0.00154937	0.249134	GZMKpos-Tex	Ttumor_vs_Trest
90	Up	0.000923189	0.0026157	0.236771	KIRpos-EOMESpos-NK-like	Ttumor_vs_Trest
98	Up	0.00607377	0.0137518	0.113768	ZNF683pos-CXCR6pos-Trm	Ttumor_vs_Trest
98	Down	0.00647144	0.0137518	-0.333801	NME1pos-T	Ttumor_vs_Trest
89	Up	0.0336881	0.063633	0.0970115	KIRpos-TXKpos-NK-like	Ttumor_vs_Trest
43	Up	0.335976	0.490857	0.101354	OXPHOSneg-Tex	Ttumor_vs_Trest
85	Down	0.3727	0.490857	-0.0435204	ISGpos-CD8pos-T	Ttumor_vs_Trest
85	Down	0.3727	0.490857	-0.0435204	Tc17	Ttumor_vs_Trest
6	Up	0.375361	0.490857	0.0873297	uncharacterized	Ttumor_vs_Trest
96	Up	0.485958	0.590091	-0.0119107	Tn	Ttumor_vs_Trest
94	Up	0.561187	0.636012	0.0306663	Tex-term	Ttumor_vs_Trest
79	Down	0.630065	0.669444	-0.110339	TCF7pos-Tex	Ttumor_vs_Trest
85	Up	0.6825	0.6825	0.00249521	Il7R-Tm	Ttumor_vs_Trest
94	Up	8.72032e-12	1.48245e-10	1.29931	Tex-term	Teff_vs_Trest
98	Up	2.27422e-10	1.93309e-09	1.26455	NME1pos-T	Teff_vs_Trest
73	Down	8.2463e-07	4.67291e-06	-0.581948	ZNF683pos-CXCR6neg-Tm	Teff_vs_Trest
43	Up	1.8768e-05	7.97641e-05	0.995707	OXPHOSneg-Tex	Teff_vs_Trest
96	Up	2.69462e-05	9.1617e-05	0.188921	Tn	Teff_vs_Trest
79	Up	8.29668e-05	0.000235073	0.725233	TCF7pos-Tex	Teff_vs_Trest
92	Down	0.0013825	0.00317475	-0.599209	Temra	Teff_vs_Trest
85	Down	0.00168075	0.00317475	-0.52035	ISGpos-CD8pos-T	Teff_vs_Trest
85	Down	0.00168075	0.00317475	-0.52035	Tc17	Teff_vs_Trest
96	Up	0.00298554	0.00507542	0.474384	GZMKpos-Tex	Teff_vs_Trest
6	Up	0.0486617	0.0752044	0.410126	uncharacterized	Teff_vs_Trest
98	Down	0.368323	0.503795	-0.075628	GZMKpos-Tem	Teff_vs_Trest
98	Up	0.385255	0.503795	0.116592	ZNF683pos-CXCR6pos-Trm	Teff_vs_Trest
90	Down	0.534324	0.648822	-0.125787	KIRpos-EOMESpos-NK-like	Teff_vs_Trest
89	Up	0.741752	0.840652	0.134601	KIRpos-TXKpos-NK-like	Teff_vs_Trest
85	Down	0.905626	0.937518	-0.083571	GZMKpos-earlyTem	Teff_vs_Trest
85	Down	0.937518	0.937518	0.0101284	Il7R-Tm	Teff_vs_Trest
94	Up	8.15406e-14	1.38619e-12	0.860533	Tex-term	Tex_vs_Trest
43	Up	2.67314e-09	2.27217e-08	0.750573	OXPHOSneg-Tex	Tex_vs_Trest
79	Up	5.30234e-08	3.00466e-07	0.623593	TCF7pos-Tex	Tex_vs_Trest
98	Down	1.73583e-06	7.21115e-06	-0.645297	NME1pos-T	Tex_vs_Trest
89	Up	2.12093e-06	7.21115e-06	0.51605	KIRpos-TXKpos-NK-like	Tex_vs_Trest
92	Up	9.98936e-05	0.000283032	0.402884	Temra	Tex_vs_Trest
96	Up	0.000596188	0.00144789	0.283542	GZMKpos-Tex	Tex_vs_Trest
96	Up	0.00276905	0.00588423	0.137636	Tn	Tex_vs_Trest
85	Down	0.00424923	0.00722369	-0.239089	ISGpos-CD8pos-T	Tex_vs_Trest
85	Down	0.00424923	0.00722369	-0.239089	Tc17	Tex_vs_Trest
85	Up	0.0225666	0.0348756	0.16688	GZMKpos-earlyTem	Tex_vs_Trest
73	Up	0.037932	0.053737	0.0485945	ZNF683pos-CXCR6neg-Tm	Tex_vs_Trest
90	Up	0.0566256	0.0740489	0.143261	KIRpos-EOMESpos-NK-like	Tex_vs_Trest
6	Up	0.0690319	0.0838244	0.227621	uncharacterized	Tex_vs_Trest
98	Up	0.213346	0.241792	0.088441	ZNF683pos-CXCR6pos-Trm	Tex_vs_Trest
98	Up	0.548147	0.582406	0.0499046	GZMKpos-Tem	Tex_vs_Trest
85	Down	0.707932	0.707932	-0.0588155	Il7R-Tm	Tex_vs_Trest

## Sheet: Fig. 2b
log2 fold change gRNA (mean per gene and donor of n= 5 guides), rows are donor replicates	LAT	LAMP1	ZAP70	PLS3	MYO1E	PTPN22	PDE7B	MS4A6A	ENTPD1	XCL2	Intergenic	PHLDA1	RYR1	NDFIP2	AKAP5	PTMS	NTRK1	SH3BGRL2	CAMK1	OAS1	SRGAP3	DUSP4	SHC4	ATP9A	FAM3C	SLC29A1	CLNK	SPRY1	GEM	SERPINE1	PHEX	SNX9	P2RY1
119	-1.37498	-1.17992	-0.438548	0.0352938	-0.211334	-0.0938989	-0.128394	-0.118298	-0.314926	-0.120373	-0.0321233	-0.178131	-0.139537	-0.0299081	-0.277182	-0.0032264	0.0493657	-0.159417	-0.0657699	-0.0808707	0.232525	0.44289	0.0593823	-0.0625839	0.2031	0.436995	0.197282	0.186472	0.263445	0.352394	0.149009	0.245861	0.367401
122	-1.77284	-1.4425	-0.759528	-0.296555	-0.204431	-0.197994	0.0767063	-0.0175316	0.111533	-0.258555	0.0186301	-0.0256768	-0.0206877	0.0190355	0.0311305	0.292461	0.21875	0.0646997	0.0168798	0.0782006	0.100626	0.105335	0.129818	0.155267	0.166185	0.194806	-0.236525	0.209169	0.186387	0.224811	0.23452	0.2715	-0.195947
124	-0.843866	-0.355987	-1.01135	-1.07295	-0.299557	-0.298572	-0.0588005	-0.163847	1.71043	0.0632984	-0.190169	0.434594	-0.338026	-0.412423	0.782512	-0.0921647	-0.49752	0.0492152	1.08579	0.520376	0.437638	-0.114716	0.447282	-0.361602	0.0547035	-0.216346	-0.359244	0.299845	0.466612	-0.0311727	2.88763	0.431359	-0.0445476
141	-1.18118	-0.698852	-1.82504	-0.284855	0.12045	-0.0668794	-0.243534	0.0165365	-0.0903334	-0.0717603	0.00569498	-0.151066	0.00889222	0.18447	0.0570362	0.252657	-0.0391889	0.308832	0.0762959	0.209637	-0.174468	0.213033	-0.208226	0.230173	-0.12651	-0.0532276	0.854148	-0.344905	0.216235	0.502245	0.250782	-0.21129	0.325896
144	-0.555649	-1.8686	-1.37025	0.0430349	0.331001	-0.432163	-0.359913	-0.132203	-0.328473	0.170623	-0.0436442	0.1415	0.222123	0.0969069	-0.191299	0.031665	0.0700188	0.0759473	0.17454	0.00865694	-0.203603	-0.22907	0.287879	0.138378	0.318112	0.544605	0.364414	0.311423	-0.373093	0.110227	-0.550589	0.463723	0.379816

## Sheet: Fig. 2c
SNX9 GeoMean Intensity	Trest	Tex	Teff
HD129(Exp036-4)	663	3253	3061
HD130(Exp036-4)	1647	1897	3281
HD97 (Exp036-4)	869	1396	2148
HD124 (Exp036-4)	815	4248	3818
HD125 (Exp036-4)	828	2621	3428
HD83 (Exp036-5)	494	4040	2031
HD109 (Exp036-5)	533	1932	1436
HD127 (Exp036-5)	552	4117	2094
HD124 (Exp045)	1403	3724	4210
HD141 (Exp045)	997	1610	2865
HD144 (Exp045)	1368	6138	5336
Repeated measures ANOVA summary
Assume sphericity?	No
F	24.18
P value	<0.0001
P value summary	****
Statistically significant (P < 0.05)?	Yes
Geisser-Greenhouse's epsilon	0.7731
R squared	0.7074
Holm-Šídák's multiple comparisons test	Mean Diff.	Below threshold?	Summary	Adjusted P Value
Trest vs. Tex	-2255	Yes	***	0.001
Trest vs. Teff	-2140	Yes	****	<0.0001
Tex vs. Teff	115.3	No	ns	0.7536

[truncated: 69 more sheets: Fig. 2e, Fig. 2f, Fig. 3b, Fig. 3c, Fig. 3d, Fig. 3e, Fig. 3f, Fig. 3g, Fig. 3h, Fig. 3i, Fig. 3j, Fig. 3k, Fig. 4b, Fig. 4c, Fig. 4d, Fig. 4e, Fig. 4f, Fig. 4g, Fig. 4h, Fig. 4i …]
